# Supplementary material for: MutMap Approach Enables Rapid Identification of Candidate Genes and Development of Markers Associated With Early Flowering and Enhanced Seed Size in Chickpea (Cicer arietinum L.)
Source: Front Plant Sci. 2021 Jul 12;12:688694. doi: 10.3389/fpls.2021.688694 (PMC8313520; doi:10.3389/fpls.2021.688694)
Supplement: Supplementary Table 1 — Allelic data of 25 SSR markers distributed on the genome generated on mutant and wild lines. [file Table_1.XLSX]

## Sheet: Sheet1
Supplementary Table 1: Allelic data of 25 SSR markers distributed on the genome generated on Mutant and wild lines
Sample name	CaM0958	CaM1068	CaM1590	CaM0787	CaM0486	H2a08	H2a08	CaM1515	H4F09	CaM0594	CaM0594	CaM1668	CaM1782	CaM0421	CaM0421	CaM0421	CaM1477	CaM0336	CaM0519	CaM2036	CaM1750	CaM0403	H3B08	H2E13	CaM0244
ICC4958 (wild)	113	134	225	125	237	131	135	245	270	164	160	248		154	219	-	144	249	282	148	220	247	220	169	220
ICC4958-7701	113	134	225	125	237	131	135	245	270	164	160	248	277	154	219	-	144	249	282	148	220	250	220	169	220
ICC4958-7706	113	134	225	125	237	131	135	245	270	164	160	248	277	154	219	-	144	249	282	148	220	250	220	169	220
ICC4958-7711	113	134	225	125	237	131	135	245	270	164	160	248	277	154	183	219	144	249	282	148	220	250	220	169	220
ICC4958-7713	113	134	225	125	237	131	135	245	270	164	160	248	277	154	-	-	144	249	282	148	220	250	220	169	220
ICC4958-7714	113	134	225	125	237	131	135	245	270	164	160	248	277	154	-	-	144	249	282	148	220	250	220	169	220
ICC4958-7727	113	134	225	125	237	131	135	245	270	164	160	248	277	154	219	-	144	249	282	148	220	250	220	169	220
ICC4958-7732	113	134	225	125	237	131	135	245	270	164	160	248	277	154	-	-	144	249	282	148	220	250	220	169	220
ICC4958-7736	113	134	225	125	237	131	135	245	270	164	160	248	277	154	219	-	144	249	282	148	220	250	220	169	220
ICC4958-7748	113	134	225	125	237	131	135	245	270	164	160	248	277	219	-	-	144		282	148	220	250	220	169	220
ICC4958-7749	113	134	225	125	237	131	135	245	270	164	160	248	277	183	-	-	144	249	282	148	220	250	220	169	220
ICC4958-7753	113	134	225	125	237	131	135	245	270	164	160	248	277	219	-	-	144	249	282	148	220	250	220	169	220
ICC4958-7755	113	134	225	125	237	131	135	245	270	164	160	248	277	183	-	-	144	249	282	148	220	250	220	169	-
ICC4958-7758	113	134	225	125	237	131	135	245	270	164	160	248	277	219	-	-	144	249	282	148	220	250	220	169	220
ICC4958-7787	113	134	225	125	237	131	135	245	270	164	160	248	277	219	-	-	144	249	282	148	220	250	220	169	220
ICC4958-7803	113	134	225	125	237	131	135	245	270	164	160	248	277	219	-	-	144	249	282	148	220	250	220	169	220
ICC4958-7808	113	134	225	125	-	131	135	245	270	164	160	248	277	219	-	-	144	249	282	148	220	250	220	169	220
ICC4958-7812	113	134	-	125	-	131	135	-	270	158	160	248	277	154	-	-	144	249	282	148	-	250	220	171	220
ICC4958-7813	113	134	-	125	-	131	135	-	270	164	160	248	277	154	-	-	144	249	282	148	220	250	220	169	220
ICC4958-7816	113	134	-	125	-	131	135	-	270	164	160	248	277		-	-	144	249	282	148	220	250	220	169	220
ICC4958-7831	113	134	-	125	-	131	135	-	270	164	160	248	277	154	-	-	144	249	282	148	220	250	220	169	220
ICC4958-7832	113	134	-	125	-	131	135	-	270	164	160	248	277		-	-	144	249	282	148	220	250	220	169	220
ICC4958-7833	113	134	-	125	-	131	135	-	270	164	160	248	277	183	-	-	144	249	282	148	220	250	220	169	220
ICC4958-7837	113	134	-	125	-	131	135	-	270	164	160	248	277		-	-	144	249	282	148	220	250	220	169	220
ICC4958-7841	113	134	-	125	-	129	135	-	270	146	160	248	277		-	-	144	249	282	148	212	247	-	175	220
ICC4958-7843	113	134	225	125	237	131	135	245		164	-	-	-	-	-	-	144	249	282	148	220	250	220	169	220
