# Supplementary material for: MutMap Approach Enables Rapid Identification of Candidate Genes and Development of Markers Associated With Early Flowering and Enhanced Seed Size in Chickpea (Cicer arietinum L.)
Source: Front Plant Sci. 2021 Jul 12;12:688694. doi: 10.3389/fpls.2021.688694 (PMC8313520; doi:10.3389/fpls.2021.688694)
Supplement: Supplementary Table 2 — Phenotyping data generated on MutMap population derived from ICC 4958-M3-2828 × ICC 4958. [file Table_2.XLSX]

## Sheet: Sheet1
Supplementary Table 2: Phenotyping data generated on MutMap population derived from ICC4958-M3-2828 x ICC 4958
Genotype/line	Days to flowering	100 Seed weight
F1_17th_Plant_107	27	43.197
F1_17th_Plant_108	29	47.877
F1_17th_Plant_109	30	30.168
F1_2_Plant_10	31	-
F1_2_Plant_127	31	-
F1_2_Plant_37	33	-
F1_2_Plant_142	33	38.419
F1_17th_Plant_55	33	41.793
F1_17th_Plant_96	33	42.853
F1_17th_Plant_97	33	42.537
F1_17th_Plant_98	33	45.06
F1_2_Plant_3	34	34.453
F1_2_Plant_23	34	-
F1_2_Plant_38	34	41.61
F1_17th_Plant_47	34	45.523
F1_2_Plant_25	35	42.54
F1_2_Plant_55	35	38.95
F1_2_Plant_72	35	43.567
F1_2_Plant_76	35	-
F1_2_Plant_112	35	-
F1_2_Plant_113(D)	35	-
F1_2_Plant_115	35	33.013
F1_2_Plant_116	35	41.867
F1_2_Plant_128	35	43.11
F1_2_Plant_36	36	31.957
F1_2_Plant_73(D)	36	-
F1_2_Plant_130	36	43.53
F1_17th_Plant_3	36	43.473
F1_17th_Plant_31	36	41.5
F1_17th_Plant_80	36	44.207
F1_2_Plant_8	37	37.913
F1_2_Plant_26	37	43.18
F1_2_Plant_53	37	41.897
F1_2_Plant_54	37	35.068
F1_2_Plant_56	37	25.64
F1_2_Plant_66(D)	37	41.787
F1_2_Plant_75	37	-
F1_2_Plant_143	37	38.484
F1_17th_Plant_73	37	39.933
F1_17th_Plant_86	37	41.22
F1_2_Plant_39	38	32.403
F1_17th_Plant_45	38	46.113
F1_17th_Plant_72	38	44.163
F1_17th_Plant_91	38	38.655
F1_2_Plant_11	39	-
F1_2_Plant_48	39	43.15
F1_2_Plant_51	39	40.687
F1_2_Plant_60	39	40.083
F1_2_Plant_61	39	-
F1_2_Plant_68	39	43.833
F1_2_Plant_80	39	39.807
F1_2_Plant_92(S)	39	-
F1_2_Plant_100	39	33.516
F1_2_Plant_144	39	-
F1_17th_Plant_34	39	40.193
F1_17th_Plant_53	39	44.973
F1_17th_Plant_76	39	38.36
F1_17th_Plant_99	39	44.563
F1_2_Plant_16	40	40.323
F1_2_Plant_42	40	47.543
F1_2_Plant_70	40	-
F1_2_Plant_79	40	34.252
F1_2_Plant_108	40	33.617
F1_17th_Plant_9	40	41.63
F1_2_Plant_4	41	38.87
F1_2_Plant_77	41	-
F1_2_Plant_107	41	36.783
F1_2_Plant_19	42	40.807
F1_2_Plant_24	42	-
F1_2_Plant_57	42	28.62
F1_17th_Plant_10	43	43.02
F1_17th_Plant_23	43	40.707
F1_17th_Plant_37	43	27.037
F1_17th_Plant_75	43	36.74
F1_2_Plant_12	44	26.929
F1_2_Plant_146	44	-
F1_17th_Plant_87	44	41.582
F1_2_Plant_62	45	-
F1_2_Plant_78	45	31.773
F1_2_Plant_114	45	36.987
F1_2_Plant_141	45	39.54
F1_17th_Plant_4	45	42.877
F1_17th_Plant_8	45	46.7
F1_17th_Plant_21	45	39.507
F1_17th_Plant_22	45	23.703
F1_17th_Plant_40	45	43.587
F1_17th_Plant_41	45	39.253
F1_17th_Plant_52	45	45.045
F1_17th_Plant_60	45	41.793
F1_17th_Plant_74	45	44.313
F1_2_Plant_63	46	-
F1_2_Plant_135	46	37.933
F1_17th_Plant_12	46	43.571
F1_17th_Plant_24	46	41.647
F1_17th_Plant_28	46	40.37
F1_17th_Plant_36	46	40.083
F1_17th_Plant_38	46	29.553
F1_17th_Plant_49	46	42.216
F1_17th_Plant_50	46	43.31
F1_17th_Plant_59	46	44.02
F1_17th_Plant_83	46	43.57
F1_17th_Plant_90	46	41.247
F1_17th_Plant_94	46	46.213
F1_2_Plant_149	47	-
F1_17th_Plant_26	47	43.993
F1_2_Plant_69	48	-
F1_2_Plant_111	48	39.51
F1_2_Plant_121	48	36.387
F1_2_Plant_137	48	-
F1_2_Plant_139	48	-
F1_2_Plant_145	48	41.587
F1_2_Plant_46	49	30.927
F1_2_Plant_52	49	40.737
F1_2_Plant_123	49	35.51
F1_2_Plant_131	49	30.44
F1_2_Plant_138	49	42.903
F1_2_Plant_15	50	35.767
F1_2_Plant_35	50	41.927
F1_2_Plant_83	50	39.277
F1_2_Plant_99	50	26.961
F1_2_Plant_105	50	41.51
F1_2_Plant_106	50	41.743
F1_2_Plant_110	50	36.942
F1_2_Plant_119	50	41.083
F1_2_Plant_122	50	38.171
F1_2_Plant_125	50	-
F1_2_Plant_129	50	40.14
F1_2_Plant_5	51	38.27
F1_2_Plant_9	52	36.753
F1_2_Plant_30	52	-
F1_2_Plant_20	53	38.567
F1_2_Plant_27	53	-
F1_2_Plant_29	53	41.543
F1_2_Plant_98	53	39.04
F1_2_Plant_21	54	41.14
F1_2_Plant_28	54	38.168
F1_2_Plant_33	54	-
F1_2_Plant_17	55	40.197
F1_2_Plant_22	55	42.517
F1_2_Plant_34	55	38.8
F1_2_Plant_50	55	39.213
F1_2_Plant_18	56	41.003
F1_2_Plant_31	56	-
F1_2_Plant_47	56	28.747
F1_17th_Plant_5	56	40.77
F1_17th_Plant_89	56	40.117
F1_2_Plant_14	57	32.523
F1_2_Plant_32	57	-
F1_2_Plant_40	57	27.153
F1_2_Plant_43	57	32.861
F1_2_Plant_45	57	42.673
F1_2_Plant_58	57	36.687
F1_2_Plant_64	57	-
F1_2_Plant_67	57	38.297
F1_2_Plant_74	57	42.623
F1_2_Plant_81	57	-
F1_2_Plant_86	57	35.9
F1_2_Plant_88	57	-
F1_2_Plant_96	57	41.003
F1_2_Plant_118	57	-
F1_17th_Plant_18	57	42.113
F1_17th_Plant_30	57	40.64
F1_17th_Plant_103	57	35.937
F1_2_Plant_87	58	-
F1_17th_Plant_6	58	41.62
F1_2_Plant_1	59	38.048
F1_2_Plant_2	59	39.503
F1_2_Plant_6	59	38.237
F1_2_Plant_7	59	41.91
F1_2_Plant_13	59	9.77
F1_2_Plant_44	59	34.526
F1_2_Plant_59	59	37.847
F1_2_Plant_65	59	40.173
F1_2_Plant_82	59	34.717
F1_2_Plant_85	59	-
F1_2_Plant_89	59	42.34
F1_2_Plant_94	59	41.568
F1_2_Plant_95	59	40.557
F1_2_Plant_97	59	36.161
F1_2_Plant_101	59	39.452
F1_2_Plant_102	59	41.87
F1_2_Plant_103	59	-
F1_2_Plant_104	59	-
F1_2_Plant_109	59	38.073
F1_2_Plant_117	59	-
F1_2_Plant_124	59	49.463
F1_2_Plant_126	59	-
F1_2_Plant_132	59	40.59
F1_2_Plant_134	59	40.59
F1_2_Plant_140	59	-
F1_2_Plant_147	59	39.837
F1_17th_Plant_17	59	40.963
F1_2_Plant_71	60	41.273
F1_2_Plant_84	60	43.323
F1_2_Plant_90	60	-
F1_2_Plant_91	60	38.66
F1_2_Plant_93	60	38.887
F1_2_Plant_41	-	-
F1_2_Plant_49	-	-
F1_2_Plant_120	-	-
F1_2_Plant_133	-	40.084
F1_2_Plant_136	-	-
F1_2_Plant_148	-	26.38
F1_2_Plant_150	-	42.017
