# Supplementary material for: MutMap Approach Enables Rapid Identification of Candidate Genes and Development of Markers Associated With Early Flowering and Enhanced Seed Size in Chickpea (Cicer arietinum L.)
Source: Front Plant Sci. 2021 Jul 12;12:688694. doi: 10.3389/fpls.2021.688694 (PMC8313520; doi:10.3389/fpls.2021.688694)
Supplement: Supplementary Table 4 — Summary of non-redundant candidate SNPs in the genomic region of Ca6 and their annotations. [file Table_4.XLSX]

## Sheet: Sheet1
Supplementary Table 4: Summary of non-redundant candidate SNPs in the genomic region of Ca6 and their annotations
Trait bulk	SNP position	Gene name	Ref base	consensus base	SNP-index	Annotation	Sequence Description	GO Biological Process	GO Cellular Component	GO Molecular Function	Enzyme codes
LF pool	Ca6_9775530		G	A	1	intergenic
LF pool	Ca6_9792481		C	T	1	intergenic
LF pool	Ca6_9954718		C	T	1	intergenic
LF pool	Ca6_9963588		C	T	1	intergenic
LF pool	Ca6_10048142		G	A	1	intergenic
LF pool	Ca6_10088141	Ca_08583	C	T	1	synonymous	tubulin beta-1 chain	cytoskeleton organization,microtubule-based process	microtubule	GTPase activity,structural constituent of cytoskeleton,GTP binding	EC:3.6.1.15
LF pool	Ca6_10092028		C	T	1	intergenic
LF pool	Ca6_10126052		G	A	1	intergenic
LF pool	Ca6_10131814		C	T	1	intergenic
LF pool	Ca6_10137361	Ca_08579	G	A	1	splice&intron	calmodulin-binding family protein
LF pool	Ca6_10242831		C	T	1	intergenic
LF pool	Ca6_10265410		G	A	1	intergenic
LF pool	Ca6_10606668		C	T	1	intergenic
LF pool	Ca6_10688982		C	T	1	intergenic
LF pool	Ca6_11096898		C	T	1	intergenic
LF pool	Ca6_11657245	Ca_25060	C	T	1	missense	calmodulin-binding family protein
LF pool	Ca6_11709890		G	A	1	intergenic
LF pool	Ca6_11781014		G	A	1	intergenic
LF pool	Ca6_12927383		C	T	1	intergenic
LF pool	Ca6_12940167	Ca_05067	G	A	1	intron	probable transmembrane ascorbate ferrireductase 3	oxidation-reduction process	integral component of membrane
LF pool	Ca6_12949653		C	T	1	intergenic
LF pool	Ca6_12968097		C	T	1	intergenic
EF pool	Ca6_10685694	Ca_08529	C	T	1	intron	subtilisin-like protease SDD1-like protein	proteolysis		serine-type endopeptidase activity	EC:3.4.21
EF pool	Ca6_10670959	Ca_08530	C	T	1	intron	aspartokinase-homoserine dehydrogenase	homoserine biosynthetic process,phosphorylation,oxidation-reduction process		aspartate kinase activity,homoserine dehydrogenase activity,NADP binding	EC:1.1.1.3,EC:2.7.2.4
EF pool	Ca6_10678606	Ca_08530	C	T	1	intron	aspartokinase-homoserine dehydrogenase	homoserine biosynthetic process,phosphorylation,oxidation-reduction process		aspartate kinase activity,homoserine dehydrogenase activity,NADP binding	EC:1.1.1.3,EC:2.7.2.4
EF pool	Ca6_10509893	Ca_08544	G	A	1	intron	probable magnesium transporter NIPA1	magnesium ion transmembrane transport	early endosome,plasma membrane,integral component of membrane	magnesium ion transmembrane transporter activity
EF pool	Ca6_10498876	Ca_08547	G	A	1	intron	beta-galactosidase 9	carbohydrate metabolic process	vacuolar membrane,plant-type cell wall,integral component of membrane	beta-galactosidase activity,carbohydrate binding	EC:3.2.1.23
EF pool	Ca6_10432389	Ca_08552	C	T	1	intron	TBC1 domain family member 13-like	intracellular protein transport,activation of GTPase activity	intracellular	GTPase activator activity,Rab GTPase binding
EF pool	Ca6_10394606	Ca_08553	G	A	1	intron	UV radiation resistance-associated-like protein	protein targeting to vacuole,SNARE complex assembly,multivesicular body sorting pathway	endosome,cytosol,integral component of membrane	SNARE binding
EF pool	Ca6_10259516	Ca_08563	G	A	1	missense	mediator of RNA polymerase II transcription subunit 10b-like	regulation of transcription by RNA polymerase II	mediator complex	transcription coregulator activity
EF pool	Ca6_10226669	Ca_08566	G	A	1	intron	serine/threonine-protein phosphatase PP2A catalytic subunit isoform X2	protein dephosphorylation		phosphoprotein phosphatase activity	EC:3.1.3.16,EC:3.1.3.41
EF pool	Ca6_10190456	Ca_08570	C	T	1	synonymous	acyl-activating enzyme 17, peroxisomal protein, putative		integral component of membrane	catalytic activity
EF pool	Ca6_10099486	Ca_08581	G	A	1	intron	importin beta-3, putative	NLS-bearing protein import into nucleus,ribosomal protein import into nucleus	nuclear membrane,nuclear periphery	nuclear localization sequence binding,Ran GTPase binding
EF pool	Ca6_10040897	Ca_08587	G	A	1	intron	acyl-activating enzyme 17, peroxisomal protein, putative		integral component of membrane	catalytic activity
EF pool	Ca6_9828083	Ca_08609	C	T	1	synonymous	hypothetical protein glysoja_010758
EF pool	Ca6_9775530		G	A	1	intergenic
EF pool	Ca6_9811945		C	T	1	intergenic
EF pool	Ca6_9849938		C	T	1	intergenic
EF pool	Ca6_9878357		G	A	1	intergenic
EF pool	Ca6_10048142		G	A	1	intergenic
EF pool	Ca6_10080279		C	T	1	intergenic
EF pool	Ca6_10092028		C	T	1	intergenic
EF pool	Ca6_10126052		G	A	1	intergenic
EF pool	Ca6_10147628		G	A	1	intergenic
EF pool	Ca6_10155679		C	T	1	intergenic
EF pool	Ca6_10242831		C	T	1	intergenic
EF pool	Ca6_10312002		C	T	1	intergenic
EF pool	Ca6_10333657		C	T	1	intergenic
EF pool	Ca6_10365139		C	T	1	intergenic
EF pool	Ca6_10403375		G	A	1	intergenic
EF pool	Ca6_10432396		G	A	1	intron
EF pool	Ca6_10688982		C	T	1	intergenic
EF pool	Ca6_11096898		C	T	1	intergenic
HSDW pool	Ca6_10599353	Ca_08537	G	A	1	intergenic	S-adenosyl-L-homocysteine hydrolase	one-carbon metabolic process,S-adenosylhomocysteine catabolic process	cytosol	adenosylhomocysteinase activity,NAD binding	EC:3.3.1.1
HSDW pool	Ca6_10498876	Ca_08547	G	A	1	intron	beta-galactosidase 9	carbohydrate metabolic process	vacuolar membrane,plant-type cell wall,integral component of membrane	beta-galactosidase activity,carbohydrate binding	EC:3.2.1.23
HSDW pool	Ca6_10259516	Ca_08563	G	A	1	missense	mediator of RNA polymerase II transcription subunit 10b-like	regulation of transcription by RNA polymerase II	mediator complex	transcription coregulator activity
HSDW pool	Ca6_10190456	Ca_08570	C	T	1	synonymous	acyl-activating enzyme 17, peroxisomal protein, putative		integral component of membrane	catalytic activity
HSDW pool	Ca6_10099486	Ca_08581	G	A	1	intron	importin beta-3, putative	NLS-bearing protein import into nucleus,ribosomal protein import into nucleus	nuclear membrane,nuclear periphery	nuclear localization sequence binding,Ran GTPase binding
HSDW pool	Ca6_10040897	Ca_08587	G	A	1	intron	acyl-activating enzyme 17, peroxisomal protein, putative		integral component of membrane	catalytic activity
HSDW pool	Ca6_10025005	Ca_08590	C	T	1	synonymous	receptor-like protein kinase	protein phosphorylation	integral component of membrane	protein serine/threonine kinase activity,ATP binding	EC:2.7.11
HSDW pool	Ca6_9890335	Ca_08601	G	A	1	intron	LRR receptor-like kinase family protein	protein phosphorylation	integral component of membrane	protein kinase activity,ATP binding
HSDW pool	Ca6_9828083	Ca_08609	C	T	1	synonymous	hypothetical protein glysoja_010758
HSDW pool	Ca6_9760254		G	A	1	intergenic
HSDW pool	Ca6_9803107		C	T	1	intergenic
HSDW pool	Ca6_9827029		C	T	1	intergenic
HSDW pool	Ca6_9919517		C	T	1	intergenic
HSDW pool	Ca6_9945113		G	A	1	intergenic
HSDW pool	Ca6_9984148		C	T	1	intergenic
HSDW pool	Ca6_10047593		G	A	1	intergenic
HSDW pool	Ca6_10090177		G	A	1	intergenic
HSDW pool	Ca6_10092028		C	T	1	intergenic
HSDW pool	Ca6_10131814		C	T	1	intergenic
HSDW pool	Ca6_10146673		C	T	1	intergenic
HSDW pool	Ca6_10147628		G	A	1	intergenic
HSDW pool	Ca6_10156064		G	A	1	intergenic
HSDW pool	Ca6_10242831		C	T	1	intergenic
HSDW pool	Ca6_10265410		G	A	1	intergenic
HSDW pool	Ca6_10272764		C	T	1	intergenic
HSDW pool	Ca6_10312002		C	T	1	intergenic
HSDW pool	Ca6_10333657		C	T	1	intergenic
HSDW pool	Ca6_10378032		C	T	1	intergenic
HSDW pool	Ca6_10438206		G	A	1	intergenic
HSDW pool	Ca6_10563969		C	T	1	intergenic
HSDW pool	Ca6_10605543		G	A	1	synonymous
HSDW pool	Ca6_10688982		C	T	1	intergenic
LSDW pool	Ca6_10685694	Ca_08529	C	T	1	intron	subtilisin-like protease SDD1-like protein	proteolysis		serine-type endopeptidase activity	EC:3.4.21
LSDW pool	Ca6_10678606	Ca_08530	C	T	1	intron	aspartokinase-homoserine dehydrogenase	homoserine biosynthetic process,phosphorylation,oxidation-reduction process		aspartate kinase activity,homoserine dehydrogenase activity,NADP binding	EC:1.1.1.3,EC:2.7.2.4
LSDW pool	Ca6_10603919	Ca_08537	C	T	1	synonymous	S-adenosyl-L-homocysteine hydrolase	one-carbon metabolic process,S-adenosylhomocysteine catabolic process	cytosol	adenosylhomocysteinase activity,NAD binding	EC:3.3.1.1
LSDW pool	Ca6_10394606	Ca_08553	G	A	1	intron	UV radiation resistance-associated-like protein	protein targeting to vacuole,SNARE complex assembly,multivesicular body sorting pathway	endosome,cytosol,integral component of membrane	SNARE binding
LSDW pool	Ca6_10088141	Ca_08583	C	T	1	synonymous	tubulin beta-1 chain	cytoskeleton organization,microtubule-based process	microtubule	GTPase activity,structural constituent of cytoskeleton,GTP binding	EC:3.6.1.15
LSDW pool	Ca6_9861219	Ca_08603	G	A	1	missense	RINGv domain protein		integral component of membrane	zinc ion binding
LSDW pool	Ca6_9827029		C	T	1	intergenic
LSDW pool	Ca6_9878357		G	A	1	intergenic
LSDW pool	Ca6_10048142		G	A	1	intergenic
LSDW pool	Ca6_10131814		C	T	1	intergenic
LSDW pool	Ca6_10156064		G	A	1	intergenic
LSDW pool	Ca6_10242831		C	T	1	intergenic
LSDW pool	Ca6_10312002		C	T	1	intergenic
LSDW pool	Ca6_10333657		C	T	1	intergenic
LSDW pool	Ca6_10365139		C	T	1	intergenic
LSDW pool	Ca6_10597433		G	A	1	intergenic
LSDW pool	Ca6_10688982		C	T	1	intergenic
