# Supplementary material for: MutMap Approach Enables Rapid Identification of Candidate Genes and Development of Markers Associated With Early Flowering and Enhanced Seed Size in Chickpea (Cicer arietinum L.)
Source: Front Plant Sci. 2021 Jul 12;12:688694. doi: 10.3389/fpls.2021.688694 (PMC8313520; doi:10.3389/fpls.2021.688694)
Supplement: Supplementary Table 5 — Summary of SNPs identified in late flowering pool. [file Table_5.XLSX]

## Sheet: mybulk_HBDF_q30p90_filtered_pva
Supplementary Table 5: Summary of SNPs identified in Late flowering pool
Chrom	coordinate	Ref base	consensus base	consensus quality	SNP quality	mapping quality	number of reads covering the site	SNP-index	read bases	base qualities	U90	L90	set value -1 if (SNP-index < L90), else set 0	set value 1 if (L90 <= SNP-index <= H90), else set 0	set value 1 if (U90 < SNP-index), else set 0	U95	L95	set value -1 if (SNP-index < L95), else set 0	set value 1 if (L95 <= SNP-index <= H95), else set 0	set value 1 if (U95 < SNP-index), else set 0	U99 (99% confidence interval upper side)	L99 (99% confidence interval lower side)	set value -1 if (SNP-index < L99), else set 0	set value 1 if (L99 <= SNP-index <= H99), else set 0	set value 1 if (U99 < SNP-index), else set 0
Ca1	5024416	C	Y	23	23	44	10	0.3	.,.TT,..T.	FFFFFFFFFF	1	0	0	1	0	0.8	0	0	1	0	0.9	0	0	1	0
Ca1	5988416	G	R	37	37	45	10	0.3	..AA.....A	FFFFBFFFFF	1	0	0	1	0	0.8	0	0	1	0	0.9	0	0	1	0
Ca1	15246084	C	Y	28	28	32	13	0.3	.T,,,T.,.TT,.	FFFFFFFFFFFFB	1	0	0	1	0	0.769231	0	0	1	0	0.846154	0	0	1	0
Ca1	16548708	C	Y	45	45	60	10	0.3	T,,.,.T,,T	FFFFFFBFFF	1	0	0	1	0	0.8	0	0	1	0	0.9	0	0	1	0
Ca1	17133790	G	R	34	34	37	20	0.3	,.AAA,A,...A,...A.,,	FFFFBFFBF/FFFFFFFBFF	1	0	0	1	0	0.75	0	0	1	0	0.85	0	0	1	0
Ca1	18268587	G	R	53	53	31	13	0.3	,..,,.AA,A,A,	FFFBFFFFFFFFF	1	0	0	1	0	0.769231	0	0	1	0	0.846154	0	0	1	0
Ca1	24025181	G	R	23	23	25	13	0.3	,,,,,.AAAA,,,	BFFFFFF/FFFBF	1	0	0	1	0	0.769231	0	0	1	0	0.846154	0	0	1	0
Ca1	24669428	C	T	47	47	9	23	0.3	.TT...T..T..T.....T,,T.	FFFFFFFFFFFFFFFF/FFBBFF	1	0	0	1	0	0.73913	0	0	1	0	0.826087	0	0	1	0
Ca1	25592849	G	R	82	82	38	20	0.3	.,.,,AA,,A.A.,..A,A,	FFBFFFFFFBBFFFFF/FFF	1	0	0	1	0	0.75	0	0	1	0	0.85	0	0	1	0
Ca1	26396111	G	A	48	48	10	26	0.3	..,.A..,.,...AA,.AAAA.,,,A	FFBFFBFFFFFFFFFFBFFFFFF<FB	1	0	0	1	0	0.730769	0	0	1	0	0.807692	0	0	1	0
Ca1	26490683	G	R	35	35	35	13	0.3	A,.,..A..A.A,	/F7FFFFBFFFFF	1	0	0	1	0	0.769231	0	0	1	0	0.846154	0	0	1	0
Ca1	27432443	G	R	49	49	58	10	0.3	,.,,,.,AAA	FFFFF<FFFF	1	0	0	1	0	0.8	0	0	1	0	0.9	0	0	1	0
Ca1	27520442	G	R	24	24	40	10	0.3	AAA..,,.,.	<FFFFF<FFF	1	0	0	1	0	0.8	0	0	1	0	0.9	0	0	1	0
Ca1	27842870	C	T	23	36	28	10	0.3	TTT,,,,,,,	FFFF/FFFFB	1	0	0	1	0	0.8	0	0	1	0	0.9	0	0	1	0
Ca1	28143914	G	A	20	20	8	10	0.3	,,...A,,AA	BBBFFFBFF/	1	0	0	1	0	0.8	0	0	1	0	0.9	0	0	1	0
Ca1	29653849	C	Y	31	31	32	10	0.3	...T.T..T.	FFBFFFFFFF	1	0	0	1	0	0.8	0	0	1	0	0.9	0	0	1	0
Ca1	29847831	G	R	64	64	53	13	0.3	.AA,,.,,.AA..	FFF<FFF/BFFFB	1	0	0	1	0	0.769231	0	0	1	0	0.846154	0	0	1	0
Ca1	29957811	G	R	33	33	43	10	0.3	,...,A.A,A	FFFBFFFFFF	1	0	0	1	0	0.8	0	0	1	0	0.9	0	0	1	0
Ca1	30869294	G	R	25	38	22	13	0.3	AAA......,A,.	FFB/FFFFFFFFF	1	0	0	1	0	0.769231	0	0	1	0	0.846154	0	0	1	0
Ca1	31456130	C	T	39	39	14	13	0.3	,..T,.,,,,TTT	BBFFF/FFFFF<F	1	0	0	1	0	0.769231	0	0	1	0	0.846154	0	0	1	0
Ca1	32083705	C	Y	36	36	27	13	0.3	.,...T.,.T,TT	<FFFFFF/FFBFF	1	0	0	1	0	0.769231	0	0	1	0	0.846154	0	0	1	0
Ca1	32163336	C	T	47	54	24	30	0.3	TTTTTT,TTT,,,.,,,,,,,,,,,,,,,,	FFFFFFFFBBFF<FBBFFFFFFFFFFFBB/	1	0	0	1	0	0.7	0	0	1	0	0.8	0	0	1	0
Ca1	32374233	C	Y	20	20	43	10	0.3	,,..T.,TT.	FBFFFFFFF<	1	0	0	1	0	0.8	0	0	1	0	0.9	0	0	1	0
Ca1	36857576	C	Y	49	49	38	13	0.3	.T,,,TT....,T	FFFFBFFFFFFFF	1	0	0	1	0	0.769231	0	0	1	0	0.846154	0	0	1	0
Ca1	37102860	G	R	37	37	46	10	0.3	.A.A,,,,A,	FFFFFFFFFB	1	0	0	1	0	0.8	0	0	1	0	0.9	0	0	1	0
Ca1	37175207	G	R	23	23	50	10	0.3	,..A,.A.A.	BFFFFBFB<B	1	0	0	1	0	0.8	0	0	1	0	0.9	0	0	1	0
Ca1	37894350	G	A	35	36	13	10	0.3	....A.,AA,	F</FFFFF<F	1	0	0	1	0	0.8	0	0	1	0	0.9	0	0	1	0
Ca1	37920196	G	R	23	23	27	20	0.3	..A..A,...,..AA..AA.	FFFFFFFFFBFBBF<F<FFF	1	0	0	1	0	0.75	0	0	1	0	0.85	0	0	1	0
Ca1	37928849	C	Y	67	67	54	13	0.3	TT,,,T.,T,...	FFFFFFFFFFFFF	1	0	0	1	0	0.769231	0	0	1	0	0.846154	0	0	1	0
Ca1	40044220	G	A	34	35	12	10	0.3	.,,,...AAA	FFFFFFFFFF	1	0	0	1	0	0.8	0	0	1	0	0.9	0	0	1	0
Ca1	41125026	G	R	33	33	56	10	0.3	.,.,AA..A,	FFF<FFFFFB	1	0	0	1	0	0.8	0	0	1	0	0.9	0	0	1	0
Ca1	41241141	C	T	20	36	24	10	0.3	...,..TT,T	FFFFBFFF<F	1	0	0	1	0	0.8	0	0	1	0	0.9	0	0	1	0
Ca1	42062167	C	Y	25	25	30	13	0.3	.T..T...T..T,	FFFF<<F<FFFFF	1	0	0	1	0	0.769231	0	0	1	0	0.846154	0	0	1	0
Ca1	42417018	G	R	46	46	38	13	0.3	AA,,.,,A,,.A.	FFFBFFFFFFF<F	1	0	0	1	0	0.769231	0	0	1	0	0.846154	0	0	1	0
Ca1	43076130	C	Y	104	104	35	26	0.3	,.T,T,T,TTT.,,.,,,,T,.T..F,	FFFFFFFFFFFFFFFFBFBFFBFBBF	1	0	0	1	0	0.730769	0	0	1	0	0.807692	0	0	1	0
Ca1	46279881	C	Y	104	104	60	23	0.3	....TT,.T,TT..TT,,,.,.,	FFFF/FFFFFFFFFFFFFFFFBF	1	0	0	1	0	0.73913	0	0	1	0	0.826087	0	0	1	0
Ca1	46661793	G	R	47	47	45	13	0.3	..,.,A,.AA,A,	FF<FFFFFFF/FF	1	0	0	1	0	0.769231	0	0	1	0	0.846154	0	0	1	0
Ca1	47629967	C	Y	38	38	49	13	0.3	TT.,T..T..,..	FFFFFFFFFFFFB	1	0	0	1	0	0.769231	0	0	1	0	0.846154	0	0	1	0
Ca2	305353	G	R	33	33	53	10	0.3	AA,A,.,,,F.	FFFFBFFFF<	1	0	0	1	0	0.8	0	0	1	0	0.9	0	0	1	0
Ca2	3464758	C	Y	49	49	53	10	0.3	T.,...,T,T	FFFFFFBFFF	1	0	0	1	0	0.8	0	0	1	0	0.9	0	0	1	0
Ca2	4730966	C	Y	27	80	24	33	0.3	,...T.T,.T..T.,,T,..T,..,.T.TT.T.	BFFFFFFFFF<FFFFBFFFFFFFBFFFFFFFFF	1	0	0	1	0	0.69697	0	0	1	0	0.787879	0	0	1	0
Ca2	4924189	G	R	37	37	55	10	0.3	.A..A.A,.,	FFFFBFBFFF	1	0	0	1	0	0.8	0	0	1	0	0.9	0	0	1	0
Ca2	5529743	C	Y	39	39	44	10	0.3	T,TT.,.,..	<FFFFFFBFF	1	0	0	1	0	0.8	0	0	1	0	0.9	0	0	1	0
Ca2	5702268	G	R	33	33	42	10	0.3	,..,AA,,A.	FBFFFFBFFB	1	0	0	1	0	0.8	0	0	1	0	0.9	0	0	1	0
Ca2	5702339	G	R	29	29	47	10	0.3	.,AA,A.,.,	FFBFFFBFFF	1	0	0	1	0	0.8	0	0	1	0	0.9	0	0	1	0
Ca2	5705248	G	R	39	39	60	10	0.3	,A,.,A.A.,	FFBBBFFFFF	1	0	0	1	0	0.8	0	0	1	0	0.9	0	0	1	0
Ca2	5705538	G	R	68	68	60	13	0.3	,AA,A.,,.,.A,	BFBBF<FFFBFFF	1	0	0	1	0	0.769231	0	0	1	0	0.846154	0	0	1	0
Ca2	9499765	G	R	22	22	21	20	0.3	.AA,A,,,,.,.A,.,AA.,	BBFFFFFFFFFF<FFFFFFB	1	0	0	1	0	0.75	0	0	1	0	0.85	0	0	1	0
Ca2	9927243	G	R	48	48	25	39	0.3	AAA.,AA,A...A,,,.AA..,.,..,,.A..,..A.A,	F/FFFF<FFFFFFFFFFFFFBFFFFFFFF<FFFFFFFFF	1	0	0	1	0	0.692308	0	0	1	0	0.769231	0	0	1	0
Ca2	10891196	G	A	35	36	20	10	0.3	A,AA,,T,,,	FFFFBF/FFF	1	0	0	1	0	0.8	0	0	1	0	0.9	0	0	1	0
Ca2	11547581	C	T	23	23	13	10	0.3	,.,,.TTT,,	BFFFF/FF/<	1	0	0	1	0	0.8	0	0	1	0	0.9	0	0	1	0
Ca2	13955178	C	Y	49	49	32	10	0.3	,,TTT,.,..	FFFFFBFFFF	1	0	0	1	0	0.8	0	0	1	0	0.9	0	0	1	0
Ca2	16981482	G	A	25	29	14	10	0.3	AA,A.,,...	BFFFFFFFBB	1	0	0	1	0	0.8	0	0	1	0	0.9	0	0	1	0
Ca2	19158679	C	Y	39	39	47	10	0.3	TTT,,.,...	FFF/FFFFFF	1	0	0	1	0	0.8	0	0	1	0	0.9	0	0	1	0
Ca2	20663529	G	R	32	32	28	10	0.3	AA,,,,,.A,	BFFFFFFFBF	1	0	0	1	0	0.8	0	0	1	0	0.9	0	0	1	0
Ca2	21000433	C	Y	39	39	35	10	0.3	,TT,,.T,,.	FF<BFFFF<F	1	0	0	1	0	0.8	0	0	1	0	0.9	0	0	1	0
Ca2	22646083	C	Y	39	50	30	13	0.3	TT.T,...,.,.T	FFF/FFFBFFFFF	1	0	0	1	0	0.769231	0	0	1	0	0.846154	0	0	1	0
Ca2	28834260	G	R	39	39	37	10	0.3	AAA.......	FFFFFFFFFB	1	0	0	1	0	0.8	0	0	1	0	0.9	0	0	1	0
Ca2	29054497	G	A	31	31	11	13	0.3	A.,,A..A,..A,	FFFFFFFFFFFFB	1	0	0	1	0	0.769231	0	0	1	0	0.846154	0	0	1	0
Ca2	30311603	G	R	45	45	60	10	0.3	,,,A,.A.A.	FFFFFBFFBB	1	0	0	1	0	0.8	0	0	1	0	0.9	0	0	1	0
Ca2	31273575	G	R	64	64	52	13	0.3	.AAA.A.,,,,,,	BBFFFFFFFFFFF	1	0	0	1	0	0.769231	0	0	1	0	0.846154	0	0	1	0
Ca2	31486210	C	T	39	39	14	13	0.3	...T....T.T.T	FF7FFFFBFBFFF	1	0	0	1	0	0.769231	0	0	1	0	0.846154	0	0	1	0
Ca2	31632012	C	Y	49	49	42	10	0.3	TTT.,.....	FFFFFFFFFF	1	0	0	1	0	0.8	0	0	1	0	0.9	0	0	1	0
Ca2	33585594	G	R	20	20	32	10	0.3	,,AA,...A,	BFFFF/FFFF	1	0	0	1	0	0.8	0	0	1	0	0.9	0	0	1	0
Ca2	34583120	G	R	42	42	30	10	0.3	.,AA.A,,,,	FBFFFFFFFB	1	0	0	1	0	0.8	0	0	1	0	0.9	0	0	1	0
Ca2	35639262	C	Y	26	26	50	10	0.3	.,.,.TT,T,	FFFFFFFFF/	1	0	0	1	0	0.8	0	0	1	0	0.9	0	0	1	0
Ca2	35887435	G	R	42	42	41	10	0.3	A,A.,.,A,.	FFFFFFFFFB	1	0	0	1	0	0.8	0	0	1	0	0.9	0	0	1	0
Ca3	2263129	C	Y	29	29	38	10	0.3	,,T,T,,,,T	FFFFFFFFFB	1	0	0	1	0	0.8	0	0	1	0	0.9	0	0	1	0
Ca3	5495520	G	R	37	37	36	23	0.3	A,A,A,A,,,,A,,,,,,A,,A,	FB/F<FFFFFFFFFBFFFFF<F/	1	0	0	1	0	0.73913	0	0	1	0	0.826087	0	0	1	0
Ca3	5915832	G	A	22	39	25	13	0.3	AA,..A..A....	FFFFFFF<FFF<F	1	0	0	1	0	0.769231	0	0	1	0	0.846154	0	0	1	0
Ca3	7191326	C	Y	38	49	36	10	0.3	TTT..,....	FFFBBFFFFF	1	0	0	1	0	0.8	0	0	1	0	0.9	0	0	1	0
Ca3	7785713	G	R	42	42	43	13	0.3	,...,AA....AA	BFFFFFFFFFFFB	1	0	0	1	0	0.769231	0	0	1	0	0.846154	0	0	1	0
Ca3	9407569	C	Y	48	48	42	10	0.3	.T..,*,T,T	FFFFFFFFFB	1	0	0	1	0	0.8	0	0	1	0	0.9	0	0	1	0
Ca3	10574767	G	R	26	26	46	10	0.3	.,,..AAA..	FFFFFFFBFB	1	0	0	1	0	0.8	0	0	1	0	0.9	0	0	1	0
Ca3	11146692	C	Y	59	59	25	20	0.3	TT.,AT,.T.,.,T,T....	FFFBFFFFFFFB/FB<FFBB	1	0	0	1	0	0.75	0	0	1	0	0.85	0	0	1	0
Ca3	11523826	C	Y	33	33	47	10	0.3	,T,.,.T,,T	FFFFBFFFFB	1	0	0	1	0	0.8	0	0	1	0	0.9	0	0	1	0
Ca3	14577262	C	Y	35	35	32	13	0.3	,T..T...,TT,,	BFFFFF<FFFFFF	1	0	0	1	0	0.769231	0	0	1	0	0.846154	0	0	1	0
Ca3	14853278	G	R	29	29	54	10	0.3	,.,.,AA,A,	BBFFFBFFFF	1	0	0	1	0	0.8	0	0	1	0	0.9	0	0	1	0
Ca3	15030944	C	Y	20	20	39	13	0.3	.,,T,T,,T,T,,	FFFFFFFBFFFFF	1	0	0	1	0	0.769231	0	0	1	0	0.846154	0	0	1	0
Ca3	15041410	C	Y	39	39	52	10	0.3	...T....TT	FFFFBFFFFF	1	0	0	1	0	0.8	0	0	1	0	0.9	0	0	1	0
Ca3	16190976	G	R	50	50	51	13	0.3	.A.,A..A,A.,,	FF7FFFFFF/FF<	1	0	0	1	0	0.769231	0	0	1	0	0.846154	0	0	1	0
Ca3	16738429	G	R	35	41	36	10	0.3	.A......AA	FFFBFFFBFF	1	0	0	1	0	0.8	0	0	1	0	0.9	0	0	1	0
Ca3	17019980	C	Y	46	46	38	13	0.3	.TTTT...,,,.,	FFFFFFFFBBFFB	1	0	0	1	0	0.769231	0	0	1	0	0.846154	0	0	1	0
Ca3	17495318	C	Y	26	26	43	10	0.3	...T..T.T,	FFFFFFFFFF	1	0	0	1	0	0.8	0	0	1	0	0.9	0	0	1	0
Ca3	18184542	G	R	56	56	36	23	0.3	,.,,,,,A,,A,,A,,,.AAA,A	FFFFFFFFFFFFFFFFBFFFFFF	1	0	0	1	0	0.73913	0	0	1	0	0.826087	0	0	1	0
Ca3	20732687	C	Y	27	27	32	10	0.3	.T.T.T....	FFBFFBFFFB	1	0	0	1	0	0.8	0	0	1	0	0.9	0	0	1	0
Ca3	23241135	G	R	20	20	36	13	0.3	.AA.,A,A.,,,,	FFFFFFBFFFFFF	1	0	0	1	0	0.769231	0	0	1	0	0.846154	0	0	1	0
Ca3	26073722	G	R	22	22	35	10	0.3	A.A.,,A.,.	BFFBFFFFFB	1	0	0	1	0	0.8	0	0	1	0	0.9	0	0	1	0
Ca3	26286602	C	Y	38	38	43	10	0.3	T,T.,,.,T,	FFFFFFFFF<	1	0	0	1	0	0.8	0	0	1	0	0.9	0	0	1	0
Ca3	28995468	C	Y	38	38	46	10	0.3	,.T,..TT,.	BFFFFFFFFB	1	0	0	1	0	0.8	0	0	1	0	0.9	0	0	1	0
Ca3	30253004	C	Y	25	25	34	10	0.3	.,,..,TTT.	FFFFFFFBFF	1	0	0	1	0	0.8	0	0	1	0	0.9	0	0	1	0
Ca4	2354786	C	Y	32	32	48	10	0.3	.,TT,,,,T.	FFBFBBFF<B	1	0	0	1	0	0.8	0	0	1	0	0.9	0	0	1	0
Ca4	5645862	G	R	50	50	60	13	0.3	,.A,A,.,...AA	FFFFFFFFFFFBF	1	0	0	1	0	0.769231	0	0	1	0	0.846154	0	0	1	0
Ca4	9169973	G	R	63	63	58	13	0.3	.,..AA,A,...A	B/<FFFFFBFFBB	1	0	0	1	0	0.769231	0	0	1	0	0.846154	0	0	1	0
Ca4	14397435	G	R	67	67	44	20	0.3	.AA.,,.,A.A...,A.A..	/FFBFBFFFFFFFFFFFFBB	1	0	0	1	0	0.75	0	0	1	0	0.85	0	0	1	0
Ca4	17086590	C	Y	36	36	45	10	0.3	.*..,T,.TT	FFFFFFFFFF	1	0	0	1	0	0.8	0	0	1	0	0.9	0	0	1	0
Ca4	18265970	C	Y	63	63	51	20	0.3	.,,T,,..T,TTT,.,,T,,	FFFFFFBFFFFFFFFFFFFF	1	0	0	1	0	0.75	0	0	1	0	0.85	0	0	1	0
Ca4	19769568	G	R	101	101	32	39	0.3	,..,..,..,..AA.,AA.A,.A.A.,A.,,AA,,A,A.	BFFFFFFFFFFFFFFFFFFFFFFF/FFFF<F/FFFFFFF	1	0	0	1	0	0.692308	0	0	1	0	0.769231	0	0	1	0
Ca4	19787671	C	Y	67	67	60	13	0.3	T.T,.,.,,.TT,	FFF<FBFFFFFFF	1	0	0	1	0	0.769231	0	0	1	0	0.846154	0	0	1	0
Ca4	20269743	G	A	29	33	19	10	0.3	A.AA...,,,	BFFFFFFFFF	1	0	0	1	0	0.8	0	0	1	0	0.9	0	0	1	0
Ca4	23536273	C	Y	34	34	29	10	0.3	,.T,T..T,.	BFBBFFFFFB	1	0	0	1	0	0.8	0	0	1	0	0.9	0	0	1	0
Ca4	24478812	G	R	22	22	23	10	0.3	.....A.AA,	FFFFFFFBFF	1	0	0	1	0	0.8	0	0	1	0	0.9	0	0	1	0
Ca4	24661461	C	T	29	39	26	13	0.3	...,.,T.,,TTT	F<FFBFFFFFFFB	1	0	0	1	0	0.769231	0	0	1	0	0.846154	0	0	1	0
Ca4	24997912	G	R	61	61	45	13	0.3	,A..,.AA,A,,,	BBFFFFFFFFFFF	1	0	0	1	0	0.769231	0	0	1	0	0.846154	0	0	1	0
Ca4	25994722	C	Y	47	47	59	10	0.3	TTT,,..**.	BBFF<FFFFF	1	0	0	1	0	0.8	0	0	1	0	0.9	0	0	1	0
Ca4	26146851	C	T	25	26	13	13	0.3	...,T,.,T.T.T	FFFFFFF<FFFFF	1	0	0	1	0	0.769231	0	0	1	0	0.846154	0	0	1	0
Ca4	26660136	G	A	31	36	18	10	0.3	AAA.*....*	FFFFFFFFFF	1	0	0	1	0	0.8	0	0	1	0	0.9	0	0	1	0
Ca4	26722902	G	A	36	36	17	10	0.3	AA,,,,,A,,	FFFFFFFFFF	1	0	0	1	0	0.8	0	0	1	0	0.9	0	0	1	0
Ca4	27266072	C	Y	26	26	30	13	0.3	..,T....TT.T.	FFFFFFFFFFFFB	1	0	0	1	0	0.769231	0	0	1	0	0.846154	0	0	1	0
Ca4	27346804	C	Y	36	36	27	13	0.3	,TT.T.,.,,.,T	FFFFFFFFF<B<B	1	0	0	1	0	0.769231	0	0	1	0	0.846154	0	0	1	0
Ca4	30220180	C	T	28	28	13	10	0.3	,,T..,.TT,	BFFFF<FFFF	1	0	0	1	0	0.8	0	0	1	0	0.9	0	0	1	0
Ca4	32765063	G	R	23	30	30	10	0.3	AA..A.....	FFFFFFFFFB	1	0	0	1	0	0.8	0	0	1	0	0.9	0	0	1	0
Ca4	32814388	C	Y	34	34	53	10	0.3	,T,,,.,.TT	FFFFFFFFFF	1	0	0	1	0	0.8	0	0	1	0	0.9	0	0	1	0
Ca4	32979344	G	R	20	20	34	13	0.3	,AA,.,A.,,.A,	BBBFF/BFFBFBF	1	0	0	1	0	0.769231	0	0	1	0	0.846154	0	0	1	0
Ca4	33256250	G	R	26	41	41	13	0.3	A,AAATT,,,,W.,	FFFFFFFFFFB<F	1	0	0	1	0	0.769231	0	0	1	0	0.846154	0	0	1	0
Ca4	33620984	C	Y	64	64	56	13	0.3	....T.,.TT.T,	FFFFF<FFFFFFF	1	0	0	1	0	0.769231	0	0	1	0	0.846154	0	0	1	0
Ca4	34208635	C	Y	32	32	48	13	0.3	.,,,T.,TT,T,,	FFFFFFBFFFFFB	1	0	0	1	0	0.769231	0	0	1	0	0.846154	0	0	1	0
Ca4	35852146	G	R	33	33	41	10	0.3	.,...A.A,A	BFB<FF/FFF	1	0	0	1	0	0.8	0	0	1	0	0.9	0	0	1	0
Ca4	35852343	G	R	108	108	44	39	0.3	,,...,A..AA,,,,A.,.A...,,..AA,,,AA,AA.A	BFFFFF/FFFFFFFBFBFFFFFFFBBB/FFFF<FFFFBB	1	0	0	1	0	0.692308	0	0	1	0	0.769231	0	0	1	0
Ca4	36104200	C	Y	32	32	57	10	0.3	.T,,,TAT.,	FFFFF//FF<	1	0	0	1	0	0.8	0	0	1	0	0.9	0	0	1	0
Ca4	37473906	G	A	34	36	14	10	0.3	AA,,A,,,,,	BFFFFFFFFF	1	0	0	1	0	0.8	0	0	1	0	0.9	0	0	1	0
Ca4	40984985	C	Y	29	29	34	10	0.3	,,,TT,,,T,	FFFFBFFFF/	1	0	0	1	0	0.8	0	0	1	0	0.9	0	0	1	0
Ca4	42930467	G	R	90	90	48	30	0.3	..A...,,.,AA,A,,.AA.A...,AA...	FFFFFFFFFFB/FFFFFFFFFFFFFFBBFB	1	0	0	1	0	0.7	0	0	1	0	0.8	0	0	1	0
Ca4	42954946	G	R	41	41	36	13	0.3	AA.A,..A..,,,	FFBFFFBBB/<F/	1	0	0	1	0	0.769231	0	0	1	0	0.846154	0	0	1	0
Ca4	42971480	G	R	37	37	37	10	0.3	A.AA...,.,	FFFFFFFFFF	1	0	0	1	0	0.8	0	0	1	0	0.9	0	0	1	0
Ca4	42991400	C	Y	63	63	35	26	0.3	.T,.T,T...,TT..,,,,,T,TT..	FFFFFFFFFFF<FFFFFF<FFF/FFB	1	0	0	1	0	0.730769	0	0	1	0	0.807692	0	0	1	0
Ca4	43029013	C	Y	27	27	31	13	0.3	,,,,TTT,,,.T,	<FFFFFFFFFFFF	1	0	0	1	0	0.769231	0	0	1	0	0.846154	0	0	1	0
Ca4	43078865	G	R	20	20	37	13	0.3	..AA.....AA..	FFFF<F/FFFBBB	1	0	0	1	0	0.769231	0	0	1	0	0.846154	0	0	1	0
Ca4	43088340	G	R	33	33	36	10	0.3	,,,AA.,,,A	BFFFFFFBFF	1	0	0	1	0	0.8	0	0	1	0	0.9	0	0	1	0
Ca4	43112808	C	Y	33	33	30	10	0.3	T.T..T...,	FFFFFFFFFF	1	0	0	1	0	0.8	0	0	1	0	0.9	0	0	1	0
Ca4	43224137	G	R	27	27	45	10	0.3	,,.,..A.AA	FFFFFBFFF<	1	0	0	1	0	0.8	0	0	1	0	0.9	0	0	1	0
Ca4	47755752	C	Y	37	37	36	10	0.3	T.TT.,,,,,	BFFFFFBFFF	1	0	0	1	0	0.8	0	0	1	0	0.9	0	0	1	0
Ca4	48543090	G	R	49	49	42	10	0.3	,.,A,,A.A,	BFFFFFFFFF	1	0	0	1	0	0.8	0	0	1	0	0.9	0	0	1	0
Ca4	48848840	G	R	33	33	40	10	0.3	AAA,..,,,,	FFFBFFFF/B	1	0	0	1	0	0.8	0	0	1	0	0.9	0	0	1	0
Ca5	469402	G	R	21	21	30	23	0.3	...AA.....A.AA,..A.,A..	F<FFFFFFFFFFFFFFFFFFFBB	1	0	0	1	0	0.73913	0	0	1	0	0.826087	0	0	1	0
Ca5	1143133	G	A	28	48	23	23	0.3	......,,,.,,,,.AA,AAAAA	FFFF<FFFFFFFFFFFFFFFFFF	1	0	0	1	0	0.73913	0	0	1	0	0.826087	0	0	1	0
Ca5	2018782	G	R	124	124	41	36	0.3	AA,,,A.,AAAA,,,A,..,.,,..,.,,.A..AA,	FFBFFFFFFFFFFFFFFFFFFFFFFBF/FFFFFBBF	1	0	0	1	0	0.694444	0	0	1	0	0.777778	0	0	1	0
Ca5	2029446	G	R	67	67	40	13	0.3	AAAA...,..,,,	FFFFBFFFBFFFF	1	0	0	1	0	0.769231	0	0	1	0	0.846154	0	0	1	0
Ca5	3587068	G	A	24	24	7	23	0.3	AAA.A.,..,..AA...A.....	FBBBFBF<FBFFFFFFFFFFFFB	1	0	0	1	0	0.73913	0	0	1	0	0.826087	0	0	1	0
Ca5	3591449	C	Y	28	28	41	10	0.3	.T,T,,,T,,	FFB/B<FFFF	1	0	0	1	0	0.8	0	0	1	0	0.9	0	0	1	0
Ca5	4378807	G	A	20	36	23	10	0.3	,,,..A,A.A	FFFFFFBF<F	1	0	0	1	0	0.8	0	0	1	0	0.9	0	0	1	0
Ca5	6675932	C	Y	39	39	55	10	0.3	.T,TT,.,..	BFFFFBFFFF	1	0	0	1	0	0.8	0	0	1	0	0.9	0	0	1	0
Ca5	7175312	C	T	36	36	14	10	0.3	T,T,.T,,,,	FFFFFFFF<B	1	0	0	1	0	0.8	0	0	1	0	0.9	0	0	1	0
Ca5	7539523	C	Y	49	49	55	10	0.3	TTT,,..,,,	FFFFFFFFFB	1	0	0	1	0	0.8	0	0	1	0	0.9	0	0	1	0
Ca5	8317823	G	R	47	98	28	26	0.3	A.,,,A.,,,A...,.AAA....,AA	FFFFFFFFFBFFB<B<FFFFFFFFFF	1	0	0	1	0	0.730769	0	0	1	0	0.807692	0	0	1	0
Ca5	8807525	C	Y	24	24	38	10	0.3	TT.,.,,,T.	FFFFFFFF<F	1	0	0	1	0	0.8	0	0	1	0	0.9	0	0	1	0
Ca5	10219358	G	R	40	40	41	13	0.3	A...,A,AA,,,.	BFBFFFB<BFFFB	1	0	0	1	0	0.769231	0	0	1	0	0.846154	0	0	1	0
Ca5	10220043	G	R	90	90	42	23	0.3	AA....A,..,..,,,AA,A,A.	FFFFFFFF/FFFFFFFFFFFFFF	1	0	0	1	0	0.73913	0	0	1	0	0.826087	0	0	1	0
Ca5	15529058	C	T	48	48	13	23	0.3	..,T.......T.T,..T.TT.T	FFBFFFF/FFFFFBFFBBFFFFF	1	0	0	1	0	0.73913	0	0	1	0	0.826087	0	0	1	0
Ca5	17655498	C	Y	54	54	45	13	0.3	TT,T.T.,.,,,.	FFFFFFFFFFFFF	1	0	0	1	0	0.769231	0	0	1	0	0.846154	0	0	1	0
Ca5	18509348	C	Y	26	26	47	10	0.3	..T.,..TT,	FFFFBFFFFF	1	0	0	1	0	0.8	0	0	1	0	0.9	0	0	1	0
Ca5	19304705	G	R	71	71	43	13	0.3	AAAA,........	FFFFFFFFFFFFF	1	0	0	1	0	0.769231	0	0	1	0	0.846154	0	0	1	0
Ca5	19393237	G	R	33	33	49	10	0.3	,,...AA.A,	FFFFFFFFFF	1	0	0	1	0	0.8	0	0	1	0	0.9	0	0	1	0
Ca5	20552094	G	R	39	39	52	10	0.3	,.A.AA...,	BFFFFFFBFF	1	0	0	1	0	0.8	0	0	1	0	0.9	0	0	1	0
Ca5	20858494	C	Y	21	21	23	53	0.3	.,...,T,TT..TT.T..T....T.,TT,T.....T.T..T..,TT,,,,,.,	FFFFFFFFFFFFFFFFBFFFFFFFFBFFF<FFFF<BFFFFFFFFFFBFBF/BB	1	0	0	1	0	0.679245	0	0	1	0	0.754717	0	0	1	0
Ca5	21336410	C	Y	60	60	28	20	0.3	,,.,,,T,T,,T.T,,,TT,	FFFFFFFFFFFFFFBBFFFF	1	0	0	1	0	0.75	0	0	1	0	0.85	0	0	1	0
Ca5	21555736	G	R	42	42	25	20	0.3	,,,.,,,,.AAA..AA,A..	FFFFFFFFFFFFF<FF/FFB	1	0	0	1	0	0.75	0	0	1	0	0.85	0	0	1	0
Ca5	22903848	C	Y	27	27	44	13	0.3	.....T,TTT,,,	FFFFFF/FFFFFF	1	0	0	1	0	0.769231	0	0	1	0	0.846154	0	0	1	0
Ca5	23390437	G	R	84	84	30	60	0.3	..A,..A,A.A.,...,,A,.A.A.A.,A,AAA,,,,,..,A,,.,AA.,AA,,.A.,,.	FFFFFFFFFFFFFFFFF<FFFFFFFFFFFFFFF<FBFFFFFFFFF/FF<FFFFFFFFFFB	1	0	0	1	0	0.683333	0	0	1	0	0.75	0	0	1	0
Ca5	23804374	C	Y	34	60	30	13	0.3	,T,.T.,.T..T.	BFFFF/FBBFFBF	1	0	0	1	0	0.769231	0	0	1	0	0.846154	0	0	1	0
Ca5	25165035	C	Y	34	34	45	10	0.3	.T,TT,,,.,	FFFFFFFFFF	1	0	0	1	0	0.8	0	0	1	0	0.9	0	0	1	0
Ca5	26463197	C	Y	28	28	47	13	0.3	.T.T,.,T...,T	FFFFFFFFFFFFB	1	0	0	1	0	0.769231	0	0	1	0	0.846154	0	0	1	0
Ca5	34254863	G	R	45	45	49	10	0.3	.,.,AAA,,.	FFFFFFB/FF	1	0	0	1	0	0.8	0	0	1	0	0.9	0	0	1	0
Ca5	36362951	G	A	34	34	11	13	0.3	.,,,AAA.,.A,,	FFFFFFFFBFFFF	1	0	0	1	0	0.769231	0	0	1	0	0.846154	0	0	1	0
Ca5	38550314	C	Y	22	22	46	10	0.3	..,..T,,TT	//FFFBFF/F	1	0	0	1	0	0.8	0	0	1	0	0.9	0	0	1	0
Ca5	38551291	C	Y	35	35	52	10	0.3	T,,.,,T,T,	BFFFFFFFFF	1	0	0	1	0	0.8	0	0	1	0	0.9	0	0	1	0
Ca6	726814	G	R	66	66	42	20	0.3	AAAA,,,,A,,,,,,,,,A,	BFFFFFFFFF/<FFBFFFFF	1	0	0	1	0	0.75	0	0	1	0	0.85	0	0	1	0
Ca6	1489406	G	R	49	49	58	10	0.3	AAA..,.,.,	FFFFFFB<FF	1	0	0	1	0	0.8	0	0	1	0	0.9	0	0	1	0
Ca6	11969316	G	R	34	34	26	10	0.3	,,,AAA.,,,	FFFFFBFFFF	1	0	0	1	0	0.8	0	0	1	0	0.9	0	0	1	0
Ca6	14275076	C	Y	33	33	42	13	0.3	.TT,T,,.T,.,.	FFFFFFFFFFFFB	1	0	0	1	0	0.769231	0	0	1	0	0.846154	0	0	1	0
Ca6	14275858	G	R	31	31	43	10	0.3	.AA..A,,,,	FFFFFFF/B<	1	0	0	1	0	0.8	0	0	1	0	0.9	0	0	1	0
Ca6	16294342	C	T	36	36	13	10	0.3	TT...T,...	B/FFFFFFFF	1	0	0	1	0	0.8	0	0	1	0	0.9	0	0	1	0
Ca6	16985619	G	R	34	34	44	10	0.3	,AAA.,,.,.	FFFFFFFFFB	1	0	0	1	0	0.8	0	0	1	0	0.9	0	0	1	0
Ca6	17865818	G	R	41	41	58	10	0.3	,,,A,,..AA	FFBFFFFFFF	1	0	0	1	0	0.8	0	0	1	0	0.9	0	0	1	0
Ca6	20994212	C	T	36	36	19	10	0.3	TTT,,,,,,.	FFFFFFFFFF	1	0	0	1	0	0.8	0	0	1	0	0.9	0	0	1	0
Ca6	21145316	G	R	22	22	57	10	0.3	,,,,AA,,A.	FFFFFFFFFB	1	0	0	1	0	0.8	0	0	1	0	0.9	0	0	1	0
Ca6	25040235	G	R	34	34	28	10	0.3	..,,.,,AAA	FFFFFB/FFF	1	0	0	1	0	0.8	0	0	1	0	0.9	0	0	1	0
Ca6	26176141	C	Y	49	49	60	10	0.3	..T,TT..,,	FFFFFFFFFB	1	0	0	1	0	0.8	0	0	1	0	0.9	0	0	1	0
Ca6	28443714	C	Y	54	54	54	13	0.3	TT...,.T.T,..	FFFBFFBFBF/FB	1	0	0	1	0	0.769231	0	0	1	0	0.846154	0	0	1	0
Ca6	28554743	C	Y	39	39	60	10	0.3	,T,,T,.,.T	FFFFFFFFFF	1	0	0	1	0	0.8	0	0	1	0	0.9	0	0	1	0
Ca6	29850802	C	Y	49	49	33	10	0.3	.TTT,..,..	FFFFFFFBF<	1	0	0	1	0	0.8	0	0	1	0	0.9	0	0	1	0
Ca6	30167804	G	A	35	36	17	10	0.3	A.A,,,,.,A	FF//<FFFFF	1	0	0	1	0	0.8	0	0	1	0	0.9	0	0	1	0
Ca6	32633391	C	Y	36	36	60	10	0.3	,.,,,,,TTT	BFFFFFFFBF	1	0	0	1	0	0.8	0	0	1	0	0.9	0	0	1	0
Ca6	32850961	G	R	40	40	42	10	0.3	.....AA,,A	BFFFFF<FFF	1	0	0	1	0	0.8	0	0	1	0	0.9	0	0	1	0
Ca6	33270350	G	R	34	34	40	10	0.3	A.A,.,,A.,	FFFFFFFFFF	1	0	0	1	0	0.8	0	0	1	0	0.9	0	0	1	0
Ca6	33350202	C	Y	39	39	55	10	0.3	,T,TT.,,,,	FFFFFBBFFF	1	0	0	1	0	0.8	0	0	1	0	0.9	0	0	1	0
Ca6	34216667	G	R	38	38	31	13	0.3	AA...,,.A..A.	FFFFFF/<FFFFB	1	0	0	1	0	0.769231	0	0	1	0	0.846154	0	0	1	0
Ca6	34607510	C	Y	28	28	26	13	0.3	.T.,T...T,.T.	FFFFFFFFFFFFF	1	0	0	1	0	0.769231	0	0	1	0	0.846154	0	0	1	0
Ca6	34607766	C	Y	42	42	41	13	0.3	.T.,,TT....T.	FFFFFFBFFBFFF	1	0	0	1	0	0.769231	0	0	1	0	0.846154	0	0	1	0
Ca6	34742564	C	Y	57	57	47	13	0.3	T,T,T.,,,,,.T	FFFFFFFBFFFFB	1	0	0	1	0	0.769231	0	0	1	0	0.846154	0	0	1	0
Ca6	36192163	G	R	27	27	28	10	0.3	.,A.....AA	FFFFFFFFFF	1	0	0	1	0	0.8	0	0	1	0	0.9	0	0	1	0
Ca6	36762396	C	Y	21	21	25	13	0.3	..,,..T..T.TT	FFFFFFFFFFFFB	1	0	0	1	0	0.769231	0	0	1	0	0.846154	0	0	1	0
Ca6	37294507	C	Y	44	44	41	10	0.3	TT,T.,,...	BF<FF<FFFF	1	0	0	1	0	0.8	0	0	1	0	0.9	0	0	1	0
Ca6	38576390	C	Y	43	43	33	23	0.3	,,T,,.,TT..,.TT.T,..T..	FFFFFFFFFFFFFFFF<FFFF/F	1	0	0	1	0	0.73913	0	0	1	0	0.826087	0	0	1	0
Ca6	39723653	G	R	23	23	50	10	0.3	.,,,.AAA..	FFFFFBFFFF	1	0	0	1	0	0.8	0	0	1	0	0.9	0	0	1	0
Ca6	39952547	G	R	29	65	24	20	0.3	AA,,A,A,,.,,,,A,,A,,	BF<F<FFFFFFFFFFF<BFF	1	0	0	1	0	0.75	0	0	1	0	0.85	0	0	1	0
Ca6	41059464	G	R	45	45	30	10	0.3	,,,,..,AAA	BFF/FBFFBF	1	0	0	1	0	0.8	0	0	1	0	0.9	0	0	1	0
Ca6	41563148	C	Y	49	49	57	10	0.3	T,,.T..T,.	FFFFFFFFFF	1	0	0	1	0	0.8	0	0	1	0	0.9	0	0	1	0
Ca6	41678998	G	R	111	111	31	26	0.3	AAA,,.AC.....AA.A,.,,,A,,,	FFFFFFFF/FFFFFF/FFFFFFFF7F	1	0	0	1	0	0.730769	0	0	1	0	0.807692	0	0	1	0
Ca6	42055773	C	Y	42	42	33	13	0.3	TT,.,,T...,.T	FFFFFFFFFF/FF	1	0	0	1	0	0.769231	0	0	1	0	0.846154	0	0	1	0
Ca6	42079987	G	R	38	38	21	20	0.3	....A..,,.,,AA.A.AA,	BBFFFFFFFFFFFFFFFFFB	1	0	0	1	0	0.75	0	0	1	0	0.85	0	0	1	0
Ca6	42393832	G	R	37	37	30	23	0.3	A,,A,A,,,AAA,,.,....A,,	BBFFF/FFFFF<FFFFFFFBBBF	1	0	0	1	0	0.73913	0	0	1	0	0.826087	0	0	1	0
Ca6	42401538	G	R	42	42	43	10	0.3	A,,A,...A.	FFFFFBF<F<	1	0	0	1	0	0.8	0	0	1	0	0.9	0	0	1	0
Ca6	42840105	C	Y	23	31	21	13	0.3	T,TT..T,....,	FFBBFBFF<FFFF	1	0	0	1	0	0.769231	0	0	1	0	0.846154	0	0	1	0
Ca6	43007702	G	R	49	49	58	10	0.3	,,...A.,AA	BFFFFFFFFF	1	0	0	1	0	0.8	0	0	1	0	0.9	0	0	1	0
Ca6	43053201	C	Y	63	63	37	23	0.3	..,.,T.T.T,,..,TTTT,,..	FFFFFFFFFFFBFFFFBFFFFFB	1	0	0	1	0	0.73913	0	0	1	0	0.826087	0	0	1	0
Ca6	43061941	C	Y	79	79	34	30	0.3	.T.....TT,T,TTT..,....T,,..,.T	BFFBFFFFFFFFFFFFFFFFFFFFFFFFBB	1	0	0	1	0	0.7	0	0	1	0	0.8	0	0	1	0
Ca6	43886982	C	T	34	36	17	10	0.3	...,.,,TTT	<FFFF<FFFF	1	0	0	1	0	0.8	0	0	1	0	0.9	0	0	1	0
Ca6	44700673	G	R	61	61	55	13	0.3	A.,,,A.AA.,.,	BFBF/FFFFF<FF	1	0	0	1	0	0.769231	0	0	1	0	0.846154	0	0	1	0
Ca6	45020910	C	Y	53	53	52	13	0.3	TT,...,T.T.,,	FFFFFFFFFFF<<	1	0	0	1	0	0.769231	0	0	1	0	0.846154	0	0	1	0
Ca6	47761182	C	Y	56	56	28	13	0.3	.T.,TT,T,,,.,	FFFFFFBFFFFBF	1	0	0	1	0	0.769231	0	0	1	0	0.846154	0	0	1	0
Ca6	49317494	G	R	36	36	49	10	0.3	..A....A.A	FFFFFFFFFB	1	0	0	1	0	0.8	0	0	1	0	0.9	0	0	1	0
Ca6	50158244	G	R	41	41	35	13	0.3	A,,AA,,,,,A,,	FFFFF/BFFBF<F	1	0	0	1	0	0.769231	0	0	1	0	0.846154	0	0	1	0
Ca6	52763279	G	R	23	23	33	10	0.3	AA,,,,,A,,	BFFFFFFFFF	1	0	0	1	0	0.8	0	0	1	0	0.9	0	0	1	0
Ca6	54036896	C	Y	39	39	60	10	0.3	.....T..TT	FFFFFFFFFF	1	0	0	1	0	0.8	0	0	1	0	0.9	0	0	1	0
Ca6	55112072	C	Y	42	42	39	13	0.3	.,T,T,TT....,	BBFFFFFFFFBBF	1	0	0	1	0	0.769231	0	0	1	0	0.846154	0	0	1	0
Ca7	564429	C	Y	24	24	35	10	0.3	...T.T...T	FFFFFFBFFF	1	0	0	1	0	0.8	0	0	1	0	0.9	0	0	1	0
Ca7	601784	C	Y	32	32	28	13	0.3	,TT,..,T,T,,,	BFFFFFFFFFFFF	1	0	0	1	0	0.769231	0	0	1	0	0.846154	0	0	1	0
Ca7	1019568	G	R	27	27	52	13	0.3	A,,,,.A,A,,A,	BFFFBFFFFFFBF	1	0	0	1	0	0.769231	0	0	1	0	0.846154	0	0	1	0
Ca7	2420263	C	Y	26	26	32	10	0.3	T..,.TT..,	B/FFFFFBFF	1	0	0	1	0	0.8	0	0	1	0	0.9	0	0	1	0
Ca7	4993639	C	T	23	36	17	10	0.3	..T..T.T..	FFFFFF<FFF	1	0	0	1	0	0.8	0	0	1	0	0.9	0	0	1	0
Ca7	5752101	C	Y	45	45	60	10	0.3	..,T,.T,.T	FFFFFFFFFB	1	0	0	1	0	0.8	0	0	1	0	0.9	0	0	1	0
Ca7	10003797	C	T	29	29	11	10	0.3	.T,,.T.T..	FFFFFFFFFF	1	0	0	1	0	0.8	0	0	1	0	0.9	0	0	1	0
Ca7	17520441	C	Y	20	20	41	10	0.3	,TT,,,T,,,	FFFFFFF/FF	1	0	0	1	0	0.8	0	0	1	0	0.9	0	0	1	0
Ca7	18118563	C	Y	71	71	60	13	0.3	T.T,,TT..,..,	FFFFFFFFFFFBF	1	0	0	1	0	0.769231	0	0	1	0	0.846154	0	0	1	0
Ca7	18172558	C	Y	26	26	31	10	0.3	T..,T,,T,,	FFFBFFFFFB	1	0	0	1	0	0.8	0	0	1	0	0.9	0	0	1	0
Ca7	18212634	G	R	34	34	38	10	0.3	....AA..A,	FF<FFBFBFF	1	0	0	1	0	0.8	0	0	1	0	0.9	0	0	1	0
Ca7	18360610	C	T	24	24	10	10	0.3	....,TT,T,	FFFFFFF<BF	1	0	0	1	0	0.8	0	0	1	0	0.9	0	0	1	0
Ca7	18765696	C	Y	43	43	34	10	0.3	.,..TT,,T.	FBFFFFFFBF	1	0	0	1	0	0.8	0	0	1	0	0.9	0	0	1	0
Ca7	22401920	C	Y	73	73	32	20	0.3	....,...T.T.T.,T.TTF.	FFFFFFBFFFFFFFFFFFBB	1	0	0	1	0	0.75	0	0	1	0	0.85	0	0	1	0
Ca7	23819892	G	R	74	74	40	20	0.3	.,A,.,.,.AA.A,,AA,,,	BFBFFFFFBFBFFFFBFBFF	1	0	0	1	0	0.75	0	0	1	0	0.85	0	0	1	0
Ca7	25905753	G	R	27	39	36	10	0.3	,,AA..A.,.	FFFFFBFFBB	1	0	0	1	0	0.8	0	0	1	0	0.9	0	0	1	0
Ca7	26303419	C	Y	31	31	53	10	0.3	.,,,..,TTT	FFFFFFFFF<	1	0	0	1	0	0.8	0	0	1	0	0.9	0	0	1	0
Ca7	26319742	C	Y	34	34	53	10	0.3	,.....TT,T	F<FFBFFFFF	1	0	0	1	0	0.8	0	0	1	0	0.9	0	0	1	0
Ca7	26342488	G	R	67	67	56	13	0.3	,....,A.AAA,,	FFFFFFFFFFF<F	1	0	0	1	0	0.769231	0	0	1	0	0.846154	0	0	1	0
Ca7	26484602	C	Y	34	34	30	30	0.3	TTT,T.,T,,TT,T,,,.,.,,T...,,..	BFFFFFFFFFFF<FFFFFFFFBFFFF//FB	1	0	0	1	0	0.7	0	0	1	0	0.8	0	0	1	0
Ca7	33401959	C	Y	28	28	31	13	0.3	..TT..T....T.	B7F/FFFFFFF<F	1	0	0	1	0	0.769231	0	0	1	0	0.846154	0	0	1	0
Ca7	37249959	G	R	71	71	45	20	0.3	,A.A.AA,A.A.,,.,,...	FFFFFFFBFFBFFFFFFFBB	1	0	0	1	0	0.75	0	0	1	0	0.85	0	0	1	0
Ca7	37285093	C	Y	81	81	42	39	0.3	....TTTT...TTT.......T.....TTT..T......	FFFFFBFFFFF/FFFFFFFFFFFFFFFFFFFFFFFFFFF	1	0	0	1	0	0.692308	0	0	1	0	0.769231	0	0	1	0
Ca7	37328526	G	R	21	21	41	10	0.3	.,,.A,,A.A	FFFFF<FFFB	1	0	0	1	0	0.8	0	0	1	0	0.9	0	0	1	0
Ca7	37369640	G	R	39	39	42	10	0.3	AAA......,	FFFFFFFBBF	1	0	0	1	0	0.8	0	0	1	0	0.9	0	0	1	0
Ca7	37431915	C	Y	20	20	29	10	0.3	,,,,,T,TT,	FFFFFFFFFB	1	0	0	1	0	0.8	0	0	1	0	0.9	0	0	1	0
Ca7	42421279	C	T	21	32	14	23	0.3	,T.T.T,,TT,,T,,,,,T,,,,	FFFBFFFFFFFFFFFFFFFFFFF	1	0	0	1	0	0.73913	0	0	1	0	0.826087	0	0	1	0
Ca7	43595399	C	Y	23	27	21	13	0.3	..,...,.,TTTT	F<FFFFF/FFBBB	1	0	0	1	0	0.769231	0	0	1	0	0.846154	0	0	1	0
Ca7	45073340	G	R	39	39	38	10	0.3	..,,,A,A,A	FFFBF<FF<F	1	0	0	1	0	0.8	0	0	1	0	0.9	0	0	1	0
Ca7	45147249	G	R	84	84	38	20	0.3	,,...,,.A.AA,.,,AAA.	FFFFFFFBFFFFFBFF<F<B	1	0	0	1	0	0.75	0	0	1	0	0.85	0	0	1	0
Ca7	45634345	G	R	127	127	34	26	0.3	AAAAA.A...,...,,,,.....FA.FA	FFFFFFFFFFBFFFF/FFFFFFBBBB	1	0	0	1	0	0.730769	0	0	1	0	0.807692	0	0	1	0
Ca7	47024888	G	R	39	39	32	10	0.3	,AA,,A,,,.	FFFFFFFBFF	1	0	0	1	0	0.8	0	0	1	0	0.9	0	0	1	0
Ca7	47028410	C	T	30	39	18	13	0.3	TT.....T....T	FFFFFFFFF<FFF	1	0	0	1	0	0.769231	0	0	1	0	0.846154	0	0	1	0
Ca7	48614183	C	Y	28	28	29	10	0.3	.,,TT,T..,	BFF<BFFFFB	1	0	0	1	0	0.8	0	0	1	0	0.9	0	0	1	0
Ca7	48686911	C	Y	49	49	41	10	0.3	,.....T.TT	FFFFFFFFFF	1	0	0	1	0	0.8	0	0	1	0	0.9	0	0	1	0
Ca8	1042230	G	R	26	26	53	10	0.3	A.A,,,A.,.	FFFFFFF<FF	1	0	0	1	0	0.8	0	0	1	0	0.9	0	0	1	0
Ca8	8610389	G	R	33	33	46	13	0.3	..AA.,A,.A,,.	FFFF</FFFFFFF	1	0	0	1	0	0.769231	0	0	1	0	0.846154	0	0	1	0
Ca8	10399955	G	R	26	37	32	10	0.3	,.,,,.AA,A	BFFF/FFFFF	1	0	0	1	0	0.8	0	0	1	0	0.9	0	0	1	0
Ca8	10974566	G	R	32	32	58	10	0.3	,.,,.,AA,A	FFFFFBBFFB	1	0	0	1	0	0.8	0	0	1	0	0.9	0	0	1	0
Ca8	14396451	G	R	29	29	44	10	0.3	.,.,A.A.A,	FFFFFFBFFF	1	0	0	1	0	0.8	0	0	1	0	0.9	0	0	1	0
Ca8	14630013	C	T	28	28	8	20	0.3	T.,T,T.,,T,.T.,T,...	FFFFFBFFFFFFBFFFFFBB	1	0	0	1	0	0.75	0	0	1	0	0.85	0	0	1	0
Ca1	6076193	G	R	43	43	34	16	0.31	.A.AA.,..,.A.A..	FF/BFFFFBFFFFFBB	1	0	0	1	0	0.75	0	0	1	0	0.875	0	0	1	0
Ca1	26308582	C	T	72	72	14	58	0.31	,.,,,,T,,,,T,,,T,,,,,,,,,,,,,,,TT.TT.TTTT,,,,.,,.T,TTTTTT,	BFFFFFFFFFFBFFF<BFFFFFFFFFFFFFFFFFFFFF<FFFFFFFFBFFFFF/BF/F	1	0	0	1	0	0.689655	0	0	1	0	0.758621	0	0	1	0
Ca1	27818271	C	Y	41	41	28	22	0.31	,TT...,...,.,TTT,.,,TT	FFFFFFFFFFFFFBF<BFFFFF	1	0	0	1	0	0.727273	0	0	1	0	0.818182	0	0	1	0
Ca1	30923575	G	R	83	83	39	19	0.31	A..........A.AA..AA	/<FFFFFFFFFFFFFFFF<	1	0	0	1	0	0.736842	0	0	1	0	0.842105	0	0	1	0
Ca1	31778982	C	Y	89	89	58	16	0.31	,.TT...,T.,..TT,	BFFFFBFFFFFFFFFF	1	0	0	1	0	0.75	0	0	1	0	0.875	0	0	1	0
Ca1	32366419	G	R	60	60	35	16	0.31	,,.AA..A,A,,.,A.	BFFFFFFFF/FFFFFF	1	0	0	1	0	0.75	0	0	1	0	0.875	0	0	1	0
Ca1	33604325	C	Y	57	57	42	16	0.31	,,,.T**T...,TTT,	FFFBFuFFFFFF/BFF	1	0	0	1	0	0.75	0	0	1	0	0.875	0	0	1	0
Ca1	34108671	C	Y	54	54	37	19	0.31	.,T,,T,,,TTT,..T...	FFFFFFFFBFFFFFFFFFB	1	0	0	1	0	0.736842	0	0	1	0	0.842105	0	0	1	0
Ca1	34824924	G	A	32	42	21	16	0.31	A,,.A...,,AA,,A.	BBFFFFFFFFFFFBBB	1	0	0	1	0	0.75	0	0	1	0	0.875	0	0	1	0
Ca1	37082190	C	Y	67	67	44	16	0.31	.,,.,T.,.,.TTT,T	FBFFFFFFFFFFFFFF	1	0	0	1	0	0.75	0	0	1	0	0.875	0	0	1	0
Ca1	38539380	C	Y	54	54	31	29	0.31	.,,.,TTT..TTT.T,,,.,.T.T...,.	FBFFBFFFFF<FFFFFFFFFFFFFFFFFB	1	0	0	1	0	0.724138	0	0	1	0	0.793103	0	0	1	0
Ca1	42873669	G	R	29	45	27	19	0.31	.AAA.AA.,...A,,,..*.	<FFFFFFBFFFBFFFBFFB	1	0	0	1	0	0.736842	0	0	1	0	0.842105	0	0	1	0
Ca1	44639736	G	R	23	23	23	16	0.31	AA,,,C,A,A,A,,,,	FFBFFFF/FFFFFFBF	1	0	0	1	0	0.75	0	0	1	0	0.875	0	0	1	0
Ca1	44939105	C	Y	83	83	33	19	0.31	.,,T,T,TT,...,T..T.	FFFFFFFBFFFFFFFFFFF	1	0	0	1	0	0.736842	0	0	1	0	0.842105	0	0	1	0
Ca1	45059125	C	Y	23	41	20	19	0.31	A...T,TTT,,,AT,,T,,	BFFFFFFFFFFFBFF/B<F	1	0	0	1	0	0.736842	0	0	1	0	0.842105	0	0	1	0
Ca1	45350336	C	Y	88	91	37	19	0.31	TT,T,,,.,...T,...TT	FFFFFFFFFFF<FBFFFFF	1	0	0	1	0	0.736842	0	0	1	0	0.842105	0	0	1	0
Ca1	45516150	C	Y	30	72	34	16	0.31	TTT.,,,,.T,,,T,.	FFFFFFFFFFFBFF<B	1	0	0	1	0	0.75	0	0	1	0	0.875	0	0	1	0
Ca1	46264195	G	A	25	42	20	16	0.31	A.A.,.AA.....,A.	FFFFFFFFFFFFFFBB	1	0	0	1	0	0.75	0	0	1	0	0.875	0	0	1	0
Ca2	7661735	C	Y	26	26	21	22	0.31	...,T,.,T,T,T..,TT,,.T	FFFFFBFFFFFFFFFFFBFFFB	1	0	0	1	0	0.727273	0	0	1	0	0.818182	0	0	1	0
Ca2	8724600	C	Y	63	63	26	16	0.31	TT.TT.,,,..T..,.	F7FFFFFFFFFFFFFF	1	0	0	1	0	0.75	0	0	1	0	0.875	0	0	1	0
Ca2	11950633	C	Y	57	89	35	16	0.31	T.T...T.......TT	FFFFFFFFFFFFBFFF	1	0	0	1	0	0.75	0	0	1	0	0.875	0	0	1	0
Ca2	12023119	G	R	48	48	28	29	0.31	AA.A.,.A..A.AA...,..A.....,A,	FFFFFFFFBFF/FFFFFFBFFFFFBFFFF	1	0	0	1	0	0.724138	0	0	1	0	0.793103	0	0	1	0
Ca2	19310875	G	R	65	65	44	16	0.31	,.AA,A.,.A.,..,A	BFFBFFFFBFF/FFFB	1	0	0	1	0	0.75	0	0	1	0	0.875	0	0	1	0
Ca2	19768584	G	R	37	37	33	16	0.31	.....,...,AA,AAA	FFBBFFFFFFFFFF/F	1	0	0	1	0	0.75	0	0	1	0	0.875	0	0	1	0
Ca2	22652703	G	A	32	32	12	16	0.31	...A...AA.AA,.,.	F/FFF<FFFFFFFFFB	1	0	0	1	0	0.75	0	0	1	0	0.875	0	0	1	0
Ca2	24013003	G	R	38	38	30	19	0.31	,A,.A..,..AA.,..AA,	B/FFFFFFFFFBFFF/FBF	1	0	0	1	0	0.736842	0	0	1	0	0.842105	0	0	1	0
Ca3	6400487	G	R	47	58	27	19	0.31	A.AA.,,.A,...AA....	FFFFBFFFFBFFFFFF/FB	1	0	0	1	0	0.736842	0	0	1	0	0.842105	0	0	1	0
Ca3	8286249	G	R	29	70	22	29	0.31	...,,..,AAA.A,..,..AA.AA,,A,,	FFFFFFFFFFFBFFFBFFFFBFF<FFBFF	1	0	0	1	0	0.724138	0	0	1	0	0.793103	0	0	1	0
Ca3	8325445	C	Y	28	28	30	19	0.31	..T.T..T.T..T....,T	FF/FFFFFFBFBFFFFFFF	1	0	0	1	0	0.736842	0	0	1	0	0.842105	0	0	1	0
Ca3	8945116	G	R	33	33	29	16	0.31	,.,.A,AAAA,,...,	B/FFFFFFBFFBFFFF	1	0	0	1	0	0.75	0	0	1	0	0.875	0	0	1	0
Ca3	9483892	G	R	30	30	27	16	0.31	A.,,AA....A.,.,A	FBFFFB<FBFFBFFFF	1	0	0	1	0	0.75	0	0	1	0	0.875	0	0	1	0
Ca3	9521911	C	Y	61	61	45	16	0.31	..,T.TT,..T,.T..	FFFFFFFFFFFFFFFB	1	0	0	1	0	0.75	0	0	1	0	0.875	0	0	1	0
Ca3	17226992	G	R	83	83	33	19	0.31	A,,,A.,AA.,,A,,,,A,	FFFFFFFFFFFFFFFFFFF	1	0	0	1	0	0.736842	0	0	1	0	0.842105	0	0	1	0
Ca4	14400525	C	Y	50	50	37	16	0.31	,,,,,,....T.TTTT	FFFFFFFFFBFFBFFB	1	0	0	1	0	0.75	0	0	1	0	0.875	0	0	1	0
Ca4	21174981	C	Y	33	33	26	32	0.31	.T,TT,TTT,,,,....,...,T,TT.,,,T,.	FFFFFFFF<FFFFFFFFFFFF/FFFFFFFFFB	1	0	0	1	0	0.71875	0	0	1	0	0.78125	0	0	1	0
Ca4	21614979	C	Y	48	48	29	19	0.31	,T.,,T.TTT,,,,,,,.T	FFFFFFFFFBFFFFFFFFF	1	0	0	1	0	0.736842	0	0	1	0	0.842105	0	0	1	0
Ca4	21791794	C	Y	103	103	60	19	0.31	T..,T,.T,..,.T,.T.T	FFFFFFFFFFFFFFFFFFF	1	0	0	1	0	0.736842	0	0	1	0	0.842105	0	0	1	0
Ca4	25723379	C	Y	50	50	29	19	0.31	,,,.T,T.T.TT,,.T,,,	FFFFFFFFFFFFFBFFF</	1	0	0	1	0	0.736842	0	0	1	0	0.842105	0	0	1	0
Ca4	33367212	G	R	41	41	42	19	0.31	A..AA.A.,,.A,..A..,	BFBFFFFFFFFF/FFBFFF	1	0	0	1	0	0.736842	0	0	1	0	0.842105	0	0	1	0
Ca4	34626662	C	Y	48	88	32	19	0.31	TTTT,..,..,.,T.,T..	FFFFFFFFFFFFFF<BFFF	1	0	0	1	0	0.736842	0	0	1	0	0.842105	0	0	1	0
Ca4	35083245	G	R	62	62	32	19	0.31	A,AA.,,..,A..,A..A,	BFFBFFF<FFFFFFFBFF/	1	0	0	1	0	0.736842	0	0	1	0	0.842105	0	0	1	0
Ca4	35820706	C	Y	130	130	53	32	0.31	.T,.,.,,,TT,T.T,T.,T.T..TT,.,...	FFFFFFBFFBFFFF/FFFFFFFFFFFBFBFFB	1	0	0	1	0	0.71875	0	0	1	0	0.78125	0	0	1	0
Ca4	35833432	C	Y	58	58	40	19	0.31	,T,,,,.T,,TTT.,,.T,	FBFBFFF/FF/FFFFFBFF	1	0	0	1	0	0.736842	0	0	1	0	0.842105	0	0	1	0
Ca4	39217849	G	R	73	73	37	16	0.31	A..A...,A.,.AC.A	FFFFFFFFFFFFFFFF	1	0	0	1	0	0.75	0	0	1	0	0.875	0	0	1	0
Ca4	40166318	C	Y	91	91	60	19	0.31	TTT.,...,T..T..,.,T	FBFFFFFFBBBF<FFFFFF	1	0	0	1	0	0.736842	0	0	1	0	0.842105	0	0	1	0
Ca4	43058280	G	R	105	105	35	57	0.31	,..,.A.AA,*,,.A,,,A,A....AAA,A.,,,,,A,,,.*..,AAA,,,A,A,AA	BFFBFFFFFFQFFFFFFFFFFFFFFFFFFBFFFFFFFFFFF/FFFFFFBFFBFFFFF	1	0	0	1	0	0.684211	0	0	1	0	0.754386	0	0	1	0
Ca5	1981461	G	R	62	62	37	16	0.31	.,,,,AA,A.,,,A.A	FFFBFFFFFFFFFFFF	1	0	0	1	0	0.75	0	0	1	0	0.875	0	0	1	0
Ca5	1984480	C	Y	22	22	30	16	0.31	,TT,,,,,,T,T,,T*,	FFFFFFFFFBF<FFFF	1	0	0	1	0	0.75	0	0	1	0	0.875	0	0	1	0
Ca5	2028751	G	R	99	99	52	22	0.31	.,.A..A.,..,.A,.AAAA..	FF/FFBFFFFFFFFFFFFFFFB	1	0	0	1	0	0.727273	0	0	1	0	0.818182	0	0	1	0
Ca5	2035003	G	R	136	136	46	35	0.31	AAA.,,.,AAAA,,.,,,A.,,,,.AA.,A,.,.,	FFF<FFBFFFFFFFFFFFFFFBFFFB<FFFFF/F/	1	0	0	1	0	0.714286	0	0	1	0	0.771429	0	0	1	0
Ca5	3067373	G	R	30	30	25	22	0.31	.A.A.A..A,..,A.A.,..,A	FFFFFFBFFFFFFBFF<FFF/F	1	0	0	1	0	0.727273	0	0	1	0	0.818182	0	0	1	0
Ca5	5871311	C	Y	76	76	29	22	0.31	.TT,..T..T,T.T,,..T.,,	FFFFFFFFFFFF/FFFFFFFFF	1	0	0	1	0	0.727273	0	0	1	0	0.818182	0	0	1	0
Ca5	6458490	C	Y	62	62	48	16	0.31	TT,,TT.,.,T,,,.,	FFFFFFFFFFFFBFFF	1	0	0	1	0	0.75	0	0	1	0	0.875	0	0	1	0
Ca5	11167569	C	Y	25	25	35	19	0.31	T....T....,.TT...TT	FFBFFFFFBFFFFFFFFFB	1	0	0	1	0	0.736842	0	0	1	0	0.842105	0	0	1	0
Ca5	11689086	C	Y	104	104	43	19	0.31	,,,.,T.,.T.TTT,,,.T	FFF<FFFFFFFFFBFBFBF	1	0	0	1	0	0.736842	0	0	1	0	0.842105	0	0	1	0
Ca5	16624632	C	T	22	22	11	16	0.31	TT,T.T,....,,T,,	FFFFFFFFFFFB/BFF	1	0	0	1	0	0.75	0	0	1	0	0.875	0	0	1	0
Ca5	17146002	G	A	39	48	13	22	0.31	.,.,A....AAA....A.A.A.	FFFFFFFFBFFFFFFFFFFFFF	1	0	0	1	0	0.727273	0	0	1	0	0.818182	0	0	1	0
Ca5	19913187	C	Y	26	26	19	19	0.31	TTTTT,,,,.,...T,,,,	FFFFFFFFFFFFFFFFFF<	1	0	0	1	0	0.736842	0	0	1	0	0.842105	0	0	1	0
Ca5	21643419	G	R	102	102	37	19	0.31	,,,.,..,,..A.,AAAAA	BFFFFFFFFFFFFFFFFFF	1	0	0	1	0	0.736842	0	0	1	0	0.842105	0	0	1	0
Ca5	22144364	G	R	64	64	38	16	0.31	AA,.,.A,A.,,,A,,	BFBFBFFFFFFFFFFF	1	0	0	1	0	0.75	0	0	1	0	0.875	0	0	1	0
Ca5	23182854	G	R	45	45	33	16	0.31	.,,,A,..AA,AA,,,	/<FFFFFFFFFFFFFF	1	0	0	1	0	0.75	0	0	1	0	0.875	0	0	1	0
Ca6	8551492	G	R	33	33	24	16	0.31	.,AA,A..,.A,,A.,	FBBFBFFFFF<FFFFF	1	0	0	1	0	0.75	0	0	1	0	0.875	0	0	1	0
Ca6	11312011	C	Y	43	46	20	22	0.31	.,T.TT.,.,T.T.,,,T.,.T	FFF/FFF<FFFFFFFFFFFFFF	1	0	0	1	0	0.727273	0	0	1	0	0.818182	0	0	1	0
Ca6	17997802	G	R	57	57	44	19	0.31	,A,,,A,A.A...,.A,A.	FFFBFFFFFFFFFFB<FFF	1	0	0	1	0	0.736842	0	0	1	0	0.842105	0	0	1	0
Ca6	25216669	G	R	46	46	25	48	0.31	...,AA...A,,A........AAA...,..A...AAA...,,.AA,AA	FBFFF<BFFFFFFFFF/FFFFFFFFFF<FFFBFFFFFFFFFFFFF<BF	1	0	0	1	0	0.6875	0	0	1	0	0.770833	0	0	1	0
Ca6	28536492	C	Y	76	76	55	19	0.31	.T.TTT.T.T..,,.,...	FFFF/FFFFFF<FFFBFFB	1	0	0	1	0	0.736842	0	0	1	0	0.842105	0	0	1	0
Ca6	33241175	C	Y	88	88	56	16	0.31	,,,...T.T,T.,T,T	FFFFFFFFFFFFFFFF	1	0	0	1	0	0.75	0	0	1	0	0.875	0	0	1	0
Ca6	33391994	G	R	38	38	40	16	0.31	A,..,,AA.A,,,.,A	BFBFFFF<<//F<FBB	1	0	0	1	0	0.75	0	0	1	0	0.875	0	0	1	0
Ca6	33426179	C	Y	90	90	31	29	0.31	T,T,.T..,TT,.,....T.,.T,,T,T.	FFFFFBFFFFFFF<FFFFFBFFF/FFFB<	1	0	0	1	0	0.724138	0	0	1	0	0.793103	0	0	1	0
Ca6	37828524	G	A	22	42	19	16	0.31	AA...A.A..A,,...	FF/F<FFFFF/FFBBB	1	0	0	1	0	0.75	0	0	1	0	0.875	0	0	1	0
Ca6	38337219	C	Y	53	53	23	22	0.31	,T,,,..,.T,,T.,T.T.TT.	BFFFFFFBBBB/FFBFFFFFFB	1	0	0	1	0	0.727273	0	0	1	0	0.818182	0	0	1	0
Ca6	38685624	G	R	103	103	39	19	0.31	AAAA,A.,,.,,..A.,..	FFFFFFFFFFFFFFFFBFB	1	0	0	1	0	0.736842	0	0	1	0	0.842105	0	0	1	0
Ca6	39458540	C	Y	21	21	32	19	0.31	,.T.,T,T,.T,T,.T,..	BFBFFFF<FFFFFFFBFFF	1	0	0	1	0	0.736842	0	0	1	0	0.842105	0	0	1	0
Ca6	42061779	G	R	73	73	36	16	0.31	,A,A,...,,A,A,,A	BFBFFFFF<FFFFFFF	1	0	0	1	0	0.75	0	0	1	0	0.875	0	0	1	0
Ca6	43076614	C	Y	59	59	42	16	0.31	T,T.T,.T,.....TZ,	BFF/BBFFFFFFFFFF	1	0	0	1	0	0.75	0	0	1	0	0.875	0	0	1	0
Ca6	47760960	G	R	30	30	21	16	0.31	A.A...,,A,.A..A.	FFFFFFFFFFFFFFFF	1	0	0	1	0	0.75	0	0	1	0	0.875	0	0	1	0
Ca6	49859561	G	R	37	37	46	16	0.31	,.A...A,AA..A...	BFFFFFFFFFFFFFFB	1	0	0	1	0	0.75	0	0	1	0	0.875	0	0	1	0
Ca6	53321241	G	R	80	80	46	19	0.31	,A,A...,.A..AAA,.,.	FBFBFFFFFFFFFFFFFFF	1	0	0	1	0	0.736842	0	0	1	0	0.842105	0	0	1	0
Ca6	53967596	C	Y	67	67	59	16	0.31	T..T.,.T,T.T.,.,	FFFB<BBFFFFBFFFF	1	0	0	1	0	0.75	0	0	1	0	0.875	0	0	1	0
Ca6	54010166	G	R	72	72	56	16	0.31	,.,,AA,A,A,A,..,	FFFFBFFFFBFFF/FF	1	0	0	1	0	0.75	0	0	1	0	0.875	0	0	1	0
Ca6	54029793	C	Y	75	75	30	19	0.31	.TT,,,T,,,,,,TT,,T,	FFFFFFFBFFFFFFFFFFF	1	0	0	1	0	0.736842	0	0	1	0	0.842105	0	0	1	0
Ca6	57425648	G	R	48	48	36	16	0.31	,.,,AA.AA.,A,...	F<FFF/BFFFFFF<FF	1	0	0	1	0	0.75	0	0	1	0	0.875	0	0	1	0
Ca7	2168795	C	Y	56	56	29	19	0.31	T,,.,.TT.T,,,TT.,,,	FFFFFFFFFF<FFBFFF/7	1	0	0	1	0	0.736842	0	0	1	0	0.842105	0	0	1	0
Ca7	14497659	C	T	39	39	11	16	0.31	..TTT..T.T......	FFFFFFFFFFF/FFBB	1	0	0	1	0	0.75	0	0	1	0	0.875	0	0	1	0
Ca7	14970908	C	T	35	35	9	22	0.31	T,,,.,,T.,,T,T,,,TT.T,	FFB/FFFFFF<FFFFFFBFFFF	1	0	0	1	0	0.727273	0	0	1	0	0.818182	0	0	1	0
Ca7	18024010	G	R	101	101	58	19	0.31	,,.A..,.,AA.,A.AA.,	BFFFFFFFFFFF/FFFFFF	1	0	0	1	0	0.736842	0	0	1	0	0.842105	0	0	1	0
Ca7	26341572	C	Y	78	78	49	19	0.31	.,.,..T,,.,TTTT,.T.	BFFFFFFBFFFFBFFBFFF	1	0	0	1	0	0.736842	0	0	1	0	0.842105	0	0	1	0
Ca7	37267175	C	Y	71	71	45	16	0.31	,...TT,T.,T,.,,T	FFFFFFBFFFFFFFFB	1	0	0	1	0	0.75	0	0	1	0	0.875	0	0	1	0
Ca7	37288307	C	Y	164	164	49	66	0.31	,..TT.T,T,T,.,,..TT...T,T,,.T,TT,,TT.,T,,.,,,T.,T.,.TT.T..T..,.,..	F/FF<FFFFBFFFFFFFBBFFFFFFFFFFFFFFFFFFFFFFF/FFFFFFFFFFFF<FFFFFFBFBB	1	0	0	1	0	0.681818	0	0	1	0	0.757576	0	0	1	0
Ca7	37398722	C	Y	80	80	24	32	0.31	T..,TT.TT,.T.,,...,.T,...T,T,,,T	BFFFFFFFFFFFFFFFFFBFFFFFFFFFFFFF	1	0	0	1	0	0.71875	0	0	1	0	0.78125	0	0	1	0
Ca7	37423289	C	Y	77	77	34	29	0.31	TTTT,T,T....T.....,.,.T.,..T.	F<FFFFFFFFFFFFF<BFBFFFF<FFF/B	1	0	0	1	0	0.724138	0	0	1	0	0.793103	0	0	1	0
Ca7	37429956	G	R	69	69	33	19	0.31	..A.A..A.AA,A....,.	FBFBFFF<BBFFFF<FFFB	1	0	0	1	0	0.736842	0	0	1	0	0.842105	0	0	1	0
Ca7	37446799	C	Y	81	81	46	19	0.31	T,T..,T,T,T.T,,.,,.	BFFFFFFFFFFFFFFFFFB	1	0	0	1	0	0.736842	0	0	1	0	0.842105	0	0	1	0
Ca7	37570647	G	R	48	48	35	19	0.31	...,.,.AAAA.,.A,,A,	FFFBFFFFFFFFFFFFBFF	1	0	0	1	0	0.736842	0	0	1	0	0.842105	0	0	1	0
Ca7	37570648	C	Y	48	48	35	19	0.31	...,.,.TTTT.,.T,,T,	FFFFFFFFFFFFBF/FFF/	1	0	0	1	0	0.736842	0	0	1	0	0.842105	0	0	1	0
Ca7	45152666	C	Y	71	71	46	19	0.31	..TT,,.T....T.T.,.T	FF/FFFFFFF/FFFFF/BB	1	0	0	1	0	0.736842	0	0	1	0	0.842105	0	0	1	0
Ca7	45775376	G	R	42	42	23	22	0.31	,AA,A.,,..,A.,.AA..A..	F<FF/FFFFFFFFFFF/FFFBB	1	0	0	1	0	0.727273	0	0	1	0	0.818182	0	0	1	0
Ca7	47090256	G	R	20	20	24	16	0.31	.....AAA..,A,A.,	FFFFFFFFFFFBFFFF	1	0	0	1	0	0.75	0	0	1	0	0.875	0	0	1	0
Ca7	47090276	C	Y	20	20	23	16	0.31	...TTT..,T,T.,.,	F/FFFFFFFFFFFFFF	1	0	0	1	0	0.75	0	0	1	0	0.875	0	0	1	0
Ca8	9273968	G	R	35	35	27	16	0.31	A.AA,,A.,..,..AE,	FFFFFFBFFBFFFBFF	1	0	0	1	0	0.75	0	0	1	0	0.875	0	0	1	0
Ca8	13306034	G	R	32	32	31	29	0.31	,,.....AA.,A,.,A,A,A.,A.,.AA,	BBFFBFFFFBF<FFFFFFFFFFFFFFFBF	1	0	0	1	0	0.724138	0	0	1	0	0.793103	0	0	1	0
Ca8	13478571	C	Y	62	62	29	22	0.31	.T,TT.T,,,,,.,,,T.T,T,	FFFFFFFFFFFFFFBFFFFFFF	1	0	0	1	0	0.727273	0	0	1	0	0.818182	0	0	1	0
Ca1	5803933	G	R	111	111	60	25	0.32	,.AA.A..A.,,.A.AA,..,,,,A	FF/FBF<FFBFFFFFFFFFBFFFFF	1	0	0	1	0	0.72	0	0	1	0	0.8	0	0	1	0
Ca1	44192759	C	T	37	37	16	73	0.32	,,,T,,,.,,,,T,,T,,,.TTT,,,T,TT,,TT,T.,,,,T,.T,T.,.T,,T,,TTTT,T,.,,.,T,T,,	FFFFFFFFFFFFFFFFFFFFFFFFFFFFFFFFFFFFFFFBFBFFFFFFFFBFFF<FFFFFFFFFF<FFFFBFF	1	0	0	1	0	0.671233	0	0	1	0	0.739726	0	0	1	0
Ca1	45298298	G	R	90	90	33	28	0.32	,...,,..AA,,,AA.,,,AAA.,,AA.	/<FFFFFFBFFFFFFFFFF<FFFFFFFB	1	0	0	1	0	0.714286	0	0	1	0	0.785714	0	0	1	0
Ca2	20075885	C	Y	51	51	24	25	0.32	T,..,T.,.T,T,T..TT...,,T.	FBFFFFFFFF<FFBFFFFFFFFFFB	1	0	0	1	0	0.72	0	0	1	0	0.8	0	0	1	0
Ca2	23896339	C	T	45	45	10	25	0.32	TT,.T,T,,TT,,,,,,,T,,T,,,	FFFFBFFFFFFFFFFFFBFFBF/FF	1	0	0	1	0	0.72	0	0	1	0	0.8	0	0	1	0
Ca2	31552257	C	Y	133	133	58	25	0.32	.,T.,,,T,TTT,,.,,T.TT..,,	FFBFFBFFFFFFFFFBFFFFFFF/F	1	0	0	1	0	0.72	0	0	1	0	0.8	0	0	1	0
Ca3	4953381	C	Y	35	35	22	25	0.32	,.,,TT,,,,.TTT.T,*T,T.,,,	BFFFFBFFFFFFF<FFFFFFFFFFF	1	0	0	1	0	0.72	0	0	1	0	0.8	0	0	1	0
Ca3	18154861	G	R	35	35	38	25	0.32	AA.,.A,,.,..AAAA....A,.,,,	FFFFBFFF<BFFFFBFFFFFFFFBF	1	0	0	1	0	0.72	0	0	1	0	0.8	0	0	1	0
Ca3	29341196	G	A	40	57	15	31	0.32	,A.,,AA,AA,A,,,,,A,,,A,,A,A,,,,	BBFFFFFFFFFFFFFFFFFFBFFFFFFFFFB	1	0	0	1	0	0.709677	0	0	1	0	0.806452	0	0	1	0
Ca4	43109005	C	Y	46	46	24	43	0.32	.,,TT..,.,..,,,T..,,T,T,.TT.T,TT,T.,..T..TT	FFBFFFFFFFFFFFFFFFBFFFFFFFFFFFFBBFFFFFFFFBB	1	0	0	1	0	0.697674	0	0	1	0	0.767442	0	0	1	0
Ca5	1153118	C	T	21	21	5	46	0.32	T,...T...,.T,.,T,TT.TTT.TTT,,T,.,,,TT,.,,.,.,,	FBFFFFFFFFFFFFFFFFFFFFFFFBFFFFFFFFFFFBFF7F<FFF	1	0	0	1	0	0.695652	0	0	1	0	0.782609	0	0	1	0
Ca5	3819109	G	R	53	77	24	25	0.32	,A..A,..,.A.AA.A.A.A...,.	BFFFFFBFF<F<FFFFFFB<FFFFB	1	0	0	1	0	0.72	0	0	1	0	0.8	0	0	1	0
Ca5	4146657	G	R	86	92	22	37	0.32	,AA.AA.AAA,AA.,.A.A,.,,A,,,,,.,.,,,.,	FBF/FFFFFFFB<FFFFFFFFFFFF/FF/FFBFF/FF	1	0	0	1	0	0.702703	0	0	1	0	0.783784	0	0	1	0
Ca5	4303321	C	Y	90	90	37	31	0.32	T.T,,,TT,,T,,,T,,TT,,,,T,,,,.T*,	/FFFFFFFFFFBFF<FFFFFFFFFFFFFBBF	1	0	0	1	0	0.709677	0	0	1	0	0.806452	0	0	1	0
Ca5	11263793	C	Y	28	28	29	25	0.32	.TTTT,.......TT*T,*,.,.T.	/BFBFFFFFFFFFFFFFFBFFFFFF	1	0	0	1	0	0.72	0	0	1	0	0.8	0	0	1	0
Ca5	24270884	C	Y	81	101	31	25	0.32	T...T,.TT.T,,T,T,,,,,,T,,	<FFFFFFFFFF<FFFFBBFFFFFBB	1	0	0	1	0	0.72	0	0	1	0	0.8	0	0	1	0
Ca6	35165439	C	Y	27	27	30	43	0.32	,,..,,.,,,,.,,,..T.,,T.,.TTT.T,.T.TTTT,T,TT	FFFFFFBFBBFFFFFFBFFFBFFFFBFFFFBFFFFFBFBFFBB	1	0	0	1	0	0.697674	0	0	1	0	0.767442	0	0	1	0
Ca6	45969469	G	R	127	127	33	28	0.32	,,A.,.,ACA,A...,C.AAC,.AACA,	FBBFFFFFFFFFFFFFFFBFFFFFFBBF	1	0	0	1	0	0.714286	0	0	1	0	0.785714	0	0	1	0
Ca7	37228467	C	Y	65	65	30	28	0.32	.....TTT.T.T.T.T...T,.....T.	FFFFFFFFFFFFFF<FFFFFFBFFFFBB	1	0	0	1	0	0.714286	0	0	1	0	0.785714	0	0	1	0
Ca7	37269974	C	Y	29	29	29	50	0.32	,,,,,TT,,.,TTT,,,T,T,,T,T,TT,,T,T,,T,,,,,,T,,,,,T,	BFFFFFFFFFFFFFFFFFFFFFFFFFFFFFFB/FFFF<FFBFFBFFBFF<	1	0	0	1	0	0.7	0	0	1	0	0.78	0	0	1	0
Ca7	37362620	C	Y	149	149	40	31	0.32	T.T,T,T,.,TT...,.,,T,,,,T.TT,A,	BFFBFFFFFFFF<F/FFFFFFF<FFFBFFFF	1	0	0	1	0	0.709677	0	0	1	0	0.806452	0	0	1	0
Ca7	37401998	C	Y	72	72	40	34	0.32	,,,,,,,,,,,..TT,.,.T..TTTT.T.TTT,.	FFFFFBFFBFFFFFFFF<FF<FFFFBFFFFFFFB	1	0	0	1	0	0.705882	0	0	1	0	0.794118	0	0	1	0
Ca1	6604	G	R	25	25	39	9	0.33	,,,.AA,A.	FFBFF/FFB	1	0	0	1	0	0.777778	0	0	1	0	0.888889	0	0	1	0
Ca1	19784	G	R	71	71	42	12	0.33	,A.,,AA,A,..	FFFFBFFFBFFF	1	0	0	1	0	0.75	0	0	1	0	0.916667	0	0	1	0
Ca1	6505260	C	Y	32	32	41	15	0.33	T,.,,,T,,TTT,.,	FBFFFF/FFFFBFF/	1	0	0	1	0	0.733333	0	0	1	0	0.866667	0	0	1	0
Ca1	12983041	C	Y	33	33	40	9	0.33	,TT,..,T.	FFFFFBFBB	1	0	0	1	0	0.777778	0	0	1	0	0.888889	0	0	1	0
Ca1	16167552	C	Y	36	36	57	9	0.33	.,,T,T,,T	FFFFFFFFF	1	0	0	1	0	0.777778	0	0	1	0	0.888889	0	0	1	0
Ca1	16807111	G	R	42	42	56	9	0.33	A,,AA,,.,	FFFFFFFFF	1	0	0	1	0	0.777778	0	0	1	0	0.888889	0	0	1	0
Ca1	17124768	C	Y	34	34	44	15	0.33	.,TT,,T,,,.,TT.	FBFFFFFBFFFFFFF	1	0	0	1	0	0.733333	0	0	1	0	0.866667	0	0	1	0
Ca1	17141078	G	R	42	42	44	9	0.33	A.,.A.A..	F<FFFFFFF	1	0	0	1	0	0.777778	0	0	1	0	0.888889	0	0	1	0
Ca1	18451977	G	A	22	45	32	18	0.33	,,,,...,AAAA.A..A.	BFFF<FFFFFFFFFFFF/	1	0	0	1	0	0.722222	0	0	1	0	0.833333	0	0	1	0
Ca1	18735992	C	Y	48	52	41	9	0.33	,,,,,TTT,	BB/F<FFFF	1	0	0	1	0	0.777778	0	0	1	0	0.888889	0	0	1	0
Ca1	19091169	G	R	42	42	54	9	0.33	.,A,.A.A,	7FFFFFFF<	1	0	0	1	0	0.777778	0	0	1	0	0.888889	0	0	1	0
Ca1	19518473	G	R	39	39	60	9	0.33	,A,A,A...	BFFBFFFFF	1	0	0	1	0	0.777778	0	0	1	0	0.888889	0	0	1	0
Ca1	19518970	C	Y	52	52	60	9	0.33	T,T.T,...	FFFFFBFFF	1	0	0	1	0	0.777778	0	0	1	0	0.888889	0	0	1	0
Ca1	19528457	G	R	30	30	37	12	0.33	A,,AA,,,..A.	FFFBFFFFFFBB	1	0	0	1	0	0.75	0	0	1	0	0.916667	0	0	1	0
Ca1	19595806	C	Y	56	56	56	12	0.33	..,TTT,T,,,.	FFFFFFFFF<FF	1	0	0	1	0	0.75	0	0	1	0	0.916667	0	0	1	0
Ca1	19709914	C	Y	48	48	60	9	0.33	,TTT.,,.,	BBFFFBFFF	1	0	0	1	0	0.777778	0	0	1	0	0.888889	0	0	1	0
Ca1	19797358	G	R	45	45	57	9	0.33	,AA,.,,A,	FFFFFFFFF	1	0	0	1	0	0.777778	0	0	1	0	0.888889	0	0	1	0
Ca1	21785766	C	Y	26	26	44	12	0.33	,,,..,TT.TT,	FFFFFFFFFF<F	1	0	0	1	0	0.75	0	0	1	0	0.916667	0	0	1	0
Ca1	22248969	G	R	21	23	32	9	0.33	,TA.,.AA.	FFFFFFBFF	1	0	0	1	0	0.777778	0	0	1	0	0.888889	0	0	1	0
Ca1	22748530	C	Y	42	42	60	9	0.33	.TTT,....	FFFFFFFFF	1	0	0	1	0	0.777778	0	0	1	0	0.888889	0	0	1	0
Ca1	23231997	G	R	89	89	38	15	0.33	.,.A,.A..,.AA,A	FFFFBFBFFF<FFFF	1	0	0	1	0	0.733333	0	0	1	0	0.866667	0	0	1	0
Ca1	24398286	C	Y	27	27	46	9	0.33	.TT,T,,..	FFFFFFFFF	1	0	0	1	0	0.777778	0	0	1	0	0.888889	0	0	1	0
Ca1	24405597	C	Y	42	42	44	9	0.33	.TT...,T,	FFFFFFFFF	1	0	0	1	0	0.777778	0	0	1	0	0.888889	0	0	1	0
Ca1	27998285	G	R	44	44	23	12	0.33	A.,A,.A,A,.,	BFFFFFFFFFBF	1	0	0	1	0	0.75	0	0	1	0	0.916667	0	0	1	0
Ca1	28430698	C	Y	25	25	33	9	0.33	,T,.T.,T.	FFBFFFFFB	1	0	0	1	0	0.777778	0	0	1	0	0.888889	0	0	1	0
Ca1	29658121	G	R	28	52	34	9	0.33	,,,,A,A.A	FFFFF<FBF	1	0	0	1	0	0.777778	0	0	1	0	0.888889	0	0	1	0
Ca1	29957087	C	Y	29	29	38	9	0.33	T.T.T,,,,	FFFFBB/BF	1	0	0	1	0	0.777778	0	0	1	0	0.888889	0	0	1	0
Ca1	30399181	C	Y	29	42	38	9	0.33	..,T..T.T	FBFFFFFFF	1	0	0	1	0	0.777778	0	0	1	0	0.888889	0	0	1	0
Ca1	30860665	G	R	29	29	22	12	0.33	.,,.AA,.AA,,	FF<FFFFFFFFF	1	0	0	1	0	0.75	0	0	1	0	0.916667	0	0	1	0
Ca1	30869282	G	R	26	44	23	12	0.33	AAA......,A,	FFFFFFFFF/FF	1	0	0	1	0	0.75	0	0	1	0	0.916667	0	0	1	0
Ca1	31063679	C	Y	30	30	48	9	0.33	..T..,T,T	FFFFFFFFF	1	0	0	1	0	0.777778	0	0	1	0	0.888889	0	0	1	0
Ca1	33898065	C	Y	36	71	40	12	0.33	TTT..,.,.,TZ.	FFFFFFFFFFBB	1	0	0	1	0	0.75	0	0	1	0	0.916667	0	0	1	0
Ca1	33922709	C	Y	64	74	35	12	0.33	....,TT.TT.F.	/F<FFFFFFFFB	1	0	0	1	0	0.75	0	0	1	0	0.916667	0	0	1	0
Ca1	34155227	C	Y	149	149	41	27	0.33	TT...TT,T.T..T,,,,T,..T,,.,	FFFFFFFFFFFFFFBFFBFFFFFFFBF	1	0	0	1	0	0.703704	0	0	1	0	0.814815	0	0	1	0
Ca1	35291258	G	R	20	20	27	18	0.33	,,.A,...AA.,AA,A..	FFFFFFFFFFFFF/FFFB	1	0	0	1	0	0.722222	0	0	1	0	0.833333	0	0	1	0
Ca1	35686579	C	Y	54	54	41	12	0.33	,,TT,,TT,.,.	FFFFFF<<FFFB	1	0	0	1	0	0.75	0	0	1	0	0.916667	0	0	1	0
Ca1	35792436	C	Y	94	94	57	21	0.33	,,TT.T,T,.T,,,,.,.TT.	FFFFFFFFFFFFFFF</BB<B	1	0	0	1	0	0.714286	0	0	1	0	0.809524	0	0	1	0
Ca1	36009904	C	T	41	42	16	15	0.33	,...T.T.T..,.TT	F/FFFFFFFFFFFFF	1	0	0	1	0	0.733333	0	0	1	0	0.866667	0	0	1	0
Ca1	36997778	G	R	62	62	40	12	0.33	,,,AAA.,..,A	FFFFFFFFFFFF	1	0	0	1	0	0.75	0	0	1	0	0.916667	0	0	1	0
Ca1	37100132	C	Y	39	39	57	9	0.33	T.,T.,T.,	FFFBFFFF<	1	0	0	1	0	0.777778	0	0	1	0	0.888889	0	0	1	0
Ca1	37133180	C	Y	44	44	39	9	0.33	,,,T,,T,T	FBFFFFFFF	1	0	0	1	0	0.777778	0	0	1	0	0.888889	0	0	1	0
Ca1	37179406	G	R	48	48	55	9	0.33	.A,..,A.A	FFFFFFFFB	1	0	0	1	0	0.777778	0	0	1	0	0.888889	0	0	1	0
Ca1	37410457	C	Y	21	21	52	9	0.33	.T,,.TT..	FBFFFFBFF	1	0	0	1	0	0.777778	0	0	1	0	0.888889	0	0	1	0
Ca1	37884085	C	T	38	39	14	12	0.33	..T..T.T..T.	FFFFFFFFFF/<	1	0	0	1	0	0.75	0	0	1	0	0.916667	0	0	1	0
Ca1	37917871	G	R	101	101	40	21	0.33	,...,,.AA.,A,.A.A.A.A	BFFFFFFFFFFFFFFFFFFFB	1	0	0	1	0	0.714286	0	0	1	0	0.809524	0	0	1	0
Ca1	38535733	G	R	119	119	44	21	0.33	.,,,..,A.A.AAA,,,,,AA	FFFF/FFFFFFFFFBFF<FFF	1	0	0	1	0	0.714286	0	0	1	0	0.809524	0	0	1	0
Ca1	40226965	C	Y	74	74	58	12	0.33	T,,T.TT...,.	FFFFFFFFFFFB	1	0	0	1	0	0.75	0	0	1	0	0.916667	0	0	1	0
Ca1	40885873	G	A	35	36	15	9	0.33	A.A..,A..	FFFFFFFBB	1	0	0	1	0	0.777778	0	0	1	0	0.888889	0	0	1	0
Ca1	41404407	C	Y	53	53	35	12	0.33	,..,..T.T.TT	FFFBFFFFBFFB	1	0	0	1	0	0.75	0	0	1	0	0.916667	0	0	1	0
Ca1	42500440	G	R	39	39	39	9	0.33	,.,A,,.AA	F/F<F/FFB	1	0	0	1	0	0.777778	0	0	1	0	0.888889	0	0	1	0
Ca1	43280232	G	R	52	52	59	9	0.33	.,.,.AA.A	FFFFFFFFF	1	0	0	1	0	0.777778	0	0	1	0	0.888889	0	0	1	0
Ca1	44007279	C	Y	21	21	32	12	0.33	,.,TT.T,,,.T	FFBFBFFBFFFF	1	0	0	1	0	0.75	0	0	1	0	0.916667	0	0	1	0
Ca1	44388102	C	Y	21	21	34	9	0.33	T,T.T...,	FFBFFFFFF	1	0	0	1	0	0.777778	0	0	1	0	0.888889	0	0	1	0
Ca1	45117582	G	A	29	29	13	9	0.33	,,,AAA.,,	FFFBFFF<F	1	0	0	1	0	0.777778	0	0	1	0	0.888889	0	0	1	0
Ca1	45642649	C	Y	21	21	45	9	0.33	,T.T.,T.,	FFFFFFFFF	1	0	0	1	0	0.777778	0	0	1	0	0.888889	0	0	1	0
Ca1	45650955	G	R	27	27	29	12	0.33	..,.,,.A.AAA	FFBFBFFBBFBF	1	0	0	1	0	0.75	0	0	1	0	0.916667	0	0	1	0
Ca1	45796279	C	T	29	36	14	9	0.33	T,,T..T..	FFBFFFFFF	1	0	0	1	0	0.777778	0	0	1	0	0.888889	0	0	1	0
Ca2	495383	C	Y	39	39	26	15	0.33	..,.TT...T...TT	FFFFFFFFFF<FFFF	1	0	0	1	0	0.733333	0	0	1	0	0.866667	0	0	1	0
Ca2	1506067	C	Y	21	21	48	9	0.33	..,.,TT,T	FFFFFFFBF	1	0	0	1	0	0.777778	0	0	1	0	0.888889	0	0	1	0
Ca2	1639892	C	Y	37	37	24	15	0.33	,.T.TTT.T......	FFFFBFBFFFFFFFF	1	0	0	1	0	0.733333	0	0	1	0	0.866667	0	0	1	0
Ca2	4544750	C	Y	27	27	25	15	0.33	...T,TT..T,,.T.	FFFFFFFBFFFFB/B	1	0	0	1	0	0.733333	0	0	1	0	0.866667	0	0	1	0
Ca2	5706405	G	R	42	42	56	9	0.33	,A,AA,,,,	BFFFFFF<F	1	0	0	1	0	0.777778	0	0	1	0	0.888889	0	0	1	0
Ca2	5738390	G	A	42	42	14	15	0.33	....A...A.AA.A.	FFFFFFFFF/FFFBB	1	0	0	1	0	0.733333	0	0	1	0	0.866667	0	0	1	0
Ca2	5742665	G	R	39	39	57	9	0.33	..A..,AA.	FFFFB<FBB	1	0	0	1	0	0.777778	0	0	1	0	0.888889	0	0	1	0
Ca2	10906694	G	A	33	33	16	18	0.33	,,,,,AAAA,,,A,.,A,	BFFFFFFFFFFFFFFFBF	1	0	0	1	0	0.722222	0	0	1	0	0.833333	0	0	1	0
Ca2	11048104	C	Y	52	52	45	12	0.33	.,,.TTT..T.,	FFFFFFFFFFFF	1	0	0	1	0	0.75	0	0	1	0	0.916667	0	0	1	0
Ca2	12472302	G	R	42	42	39	9	0.33	A...A,,A.	FFFFFFFFB	1	0	0	1	0	0.777778	0	0	1	0	0.888889	0	0	1	0
Ca2	12836765	C	Y	62	62	50	12	0.33	T,T.,T,,T,,.	FFBFFFFFFFFF	1	0	0	1	0	0.75	0	0	1	0	0.916667	0	0	1	0
Ca2	13296689	G	R	48	48	60	9	0.33	A,..,,.AA	BFFFFFFFF	1	0	0	1	0	0.777778	0	0	1	0	0.888889	0	0	1	0
Ca2	15492262	C	T	34	36	16	9	0.33	T,,TT..,,	FFFF<FFBB	1	0	0	1	0	0.777778	0	0	1	0	0.888889	0	0	1	0
Ca2	15788623	C	T	20	36	31	9	0.33	,,,,TT..T	FFF<FFFBF	1	0	0	1	0	0.777778	0	0	1	0	0.888889	0	0	1	0
Ca2	15902193	G	A	34	36	17	9	0.33	.A,A.,A,,	FFF/FFFFF	1	0	0	1	0	0.777778	0	0	1	0	0.888889	0	0	1	0
Ca2	17302945	C	Y	52	52	33	15	0.33	...T,T..TT,T.,,	FFFFFFFFFFFFFFF	1	0	0	1	0	0.733333	0	0	1	0	0.866667	0	0	1	0
Ca2	17393612	G	R	28	28	43	12	0.33	,A.,..AA.A,.	BFFFFBF<BFFF	1	0	0	1	0	0.75	0	0	1	0	0.916667	0	0	1	0
Ca2	18413816	C	T	34	36	31	9	0.33	,,T,T.,.T	FFFFFFF/F	1	0	0	1	0	0.777778	0	0	1	0	0.888889	0	0	1	0
Ca2	19014728	G	R	48	48	39	9	0.33	AA,,,A...	FFFFFBFFF	1	0	0	1	0	0.777778	0	0	1	0	0.888889	0	0	1	0
Ca2	19512805	G	R	24	24	29	9	0.33	,A,A,,A,,	BFFFFFFFF	1	0	0	1	0	0.777778	0	0	1	0	0.888889	0	0	1	0
Ca2	20480740	C	Y	40	40	47	18	0.33	T.,TT.,,T,.,,TT.F,,	BFFFFFFFF<FFFFFBFF	1	0	0	1	0	0.722222	0	0	1	0	0.833333	0	0	1	0
Ca2	20518271	C	Y	24	63	34	12	0.33	...T..T,.TT.	BF/FFFBFFFFF	1	0	0	1	0	0.75	0	0	1	0	0.916667	0	0	1	0
Ca2	20680909	C	Y	38	47	36	12	0.33	.T,,T.,TT,,,	FFFF/FFFFFFF	1	0	0	1	0	0.75	0	0	1	0	0.916667	0	0	1	0
Ca2	20800362	C	T	34	36	15	9	0.33	..TT,T,,,	FFFFFFFFF	1	0	0	1	0	0.777778	0	0	1	0	0.888889	0	0	1	0
Ca2	21154986	C	T	33	36	17	9	0.33	,T..TT.,,	FFFFFFFFF	1	0	0	1	0	0.777778	0	0	1	0	0.888889	0	0	1	0
Ca2	21558265	C	Y	21	21	49	9	0.33	,T,T.T...	FBFFFFFFB	1	0	0	1	0	0.777778	0	0	1	0	0.888889	0	0	1	0
Ca2	23776074	C	Y	21	21	40	12	0.33	T,....T.,TT,	FFFFFFFFFFFF	1	0	0	1	0	0.75	0	0	1	0	0.916667	0	0	1	0
Ca2	23897618	C	Y	44	44	39	9	0.33	,TT.,...FT	FFBFFFFBB	1	0	0	1	0	0.777778	0	0	1	0	0.888889	0	0	1	0
Ca2	23922747	C	Y	52	52	60	9	0.33	T,T.T...,	FFFFFFFFF	1	0	0	1	0	0.777778	0	0	1	0	0.888889	0	0	1	0
Ca2	24222726	G	R	24	24	30	12	0.33	...AA.A,,..A	BFFFFFFFFFFF	1	0	0	1	0	0.75	0	0	1	0	0.916667	0	0	1	0
Ca2	24940780	C	Y	42	42	31	15	0.33	.,...TT,T,,T,.T	FFFFFF<FFFFFFFB	1	0	0	1	0	0.733333	0	0	1	0	0.866667	0	0	1	0
Ca2	25115650	G	R	21	21	52	9	0.33	.,AA.A..,	FFFFFFFFB	1	0	0	1	0	0.777778	0	0	1	0	0.888889	0	0	1	0
Ca2	25450360	C	T	42	42	12	15	0.33	T,T,T,.T,...T,,	FFFF<FFFFFFFFFF	1	0	0	1	0	0.733333	0	0	1	0	0.866667	0	0	1	0
Ca2	26438837	G	A	35	36	24	9	0.33	..*..A*AA	FFFF/FFFF	1	0	0	1	0	0.777778	0	0	1	0	0.888889	0	0	1	0
Ca2	28557210	C	Y	48	48	60	9	0.33	,TT,,T...	FBFFFFFFB	1	0	0	1	0	0.777778	0	0	1	0	0.888889	0	0	1	0
Ca2	29968698	G	R	21	21	26	24	0.33	..,,..A,A.A,,A,A,A,.A,A.	FFFFFB/FFFFFFFFFFBFFFFFF	1	0	0	1	0	0.708333	0	0	1	0	0.791667	0	0	1	0
Ca2	30147400	G	R	21	21	39	9	0.33	,,,ATAA,,	FFFF/FBFF	1	0	0	1	0	0.777778	0	0	1	0	0.888889	0	0	1	0
Ca2	32411008	G	R	36	36	57	9	0.33	.,,,,AA.A	FFFBFFFFB	1	0	0	1	0	0.777778	0	0	1	0	0.888889	0	0	1	0
Ca2	33258743	C	Y	57	57	21	24	0.33	.,TT..T.,,.TT,TT..T...,,	FFFFFFBFFFFFFFFFFFFFBBFF	1	0	0	1	0	0.708333	0	0	1	0	0.791667	0	0	1	0
Ca2	34584346	G	R	23	23	36	9	0.33	,,,A,AA,,	FFFFBFFFF	1	0	0	1	0	0.777778	0	0	1	0	0.888889	0	0	1	0
Ca3	361706	G	A	39	39	18	12	0.33	,,,,,,AA,A,A	FFFFFF<FBFFF	1	0	0	1	0	0.75	0	0	1	0	0.916667	0	0	1	0
Ca3	1038798	G	R	42	42	60	9	0.33	,,,AAA,,,	FFFFFFF</	1	0	0	1	0	0.777778	0	0	1	0	0.888889	0	0	1	0
Ca3	1276790	C	Y	20	20	49	15	0.33	T.T.T,.,T.T,.,,	BFFFF<FFFFFFFFF	1	0	0	1	0	0.733333	0	0	1	0	0.866667	0	0	1	0
Ca3	1512776	G	R	45	45	57	9	0.33	...A.A,.A	FFFFFFFFF	1	0	0	1	0	0.777778	0	0	1	0	0.888889	0	0	1	0
Ca3	3795773	G	R	30	30	31	15	0.33	.,.....AA.A,A,A	FBFF<FFFFFFFFFF	1	0	0	1	0	0.733333	0	0	1	0	0.866667	0	0	1	0
Ca3	3943440	G	R	20	20	34	9	0.33	A.A..,,,A	FFFFFFFFB	1	0	0	1	0	0.777778	0	0	1	0	0.888889	0	0	1	0
Ca3	4058440	G	R	42	42	60	9	0.33	AA,.A,,,.	FFFFFFFFB	1	0	0	1	0	0.777778	0	0	1	0	0.888889	0	0	1	0
Ca3	5059359	C	Y	46	46	39	15	0.33	TT.T..T...T,..,	F/FF<BFFFFFFFFF	1	0	0	1	0	0.733333	0	0	1	0	0.866667	0	0	1	0
Ca3	5721615	G	A	39	39	17	12	0.33	,AAA,A,,,,,,	FFFFFFFFFFFF	1	0	0	1	0	0.75	0	0	1	0	0.916667	0	0	1	0
Ca3	6386928	C	Y	34	34	29	9	0.33	..T..T.T.	FF<FFFBFF	1	0	0	1	0	0.777778	0	0	1	0	0.888889	0	0	1	0
Ca3	6698166	C	Y	45	45	49	12	0.33	.,.T.,..T.TT	FFFF<FBFFFFB	1	0	0	1	0	0.75	0	0	1	0	0.916667	0	0	1	0
Ca3	8632255	C	Y	21	21	37	9	0.33	,,T,,,T,T	FFBFFFFFF	1	0	0	1	0	0.777778	0	0	1	0	0.888889	0	0	1	0
Ca3	8633353	C	Y	23	23	45	9	0.33	T.T,..T,,	FFFFFFFFF	1	0	0	1	0	0.777778	0	0	1	0	0.888889	0	0	1	0
Ca3	9045084	G	A	27	33	13	12	0.33	..,A..A.,.AA	FBF/FFF<FFBF	1	0	0	1	0	0.75	0	0	1	0	0.916667	0	0	1	0
Ca3	9366996	C	Y	29	29	26	9	0.33	,.T,,.TT,	FFFBFFFFF	1	0	0	1	0	0.777778	0	0	1	0	0.888889	0	0	1	0
Ca3	9367025	C	Y	29	29	24	9	0.33	.T,,TT,,,	FFFFFFFFF	1	0	0	1	0	0.777778	0	0	1	0	0.888889	0	0	1	0
Ca3	9410300	G	R	42	42	45	9	0.33	..,,AAA,,	FFFFFFFFF	1	0	0	1	0	0.777778	0	0	1	0	0.888889	0	0	1	0
Ca3	10445734	G	A	39	39	17	12	0.33	,,,,,,,,AAAA	FFFFFFFFFFFB	1	0	0	1	0	0.75	0	0	1	0	0.916667	0	0	1	0
Ca3	12027251	C	Y	44	44	37	12	0.33	,T,T,.,T,,,T	BFBFFF/FFFFF	1	0	0	1	0	0.75	0	0	1	0	0.916667	0	0	1	0
Ca3	12115113	C	Y	27	27	22	21	0.33	.,.T,,..,...,TTTT.TT,	<FFFFFFFBFFFFFFFFFFFF	1	0	0	1	0	0.714286	0	0	1	0	0.809524	0	0	1	0
Ca3	12243699	C	Y	44	44	37	9	0.33	,,TTT,,..	FFFFFFFFB	1	0	0	1	0	0.777778	0	0	1	0	0.888889	0	0	1	0
Ca3	12444477	G	R	31	31	28	9	0.33	..A,,.,AA	FF<FFBFFB	1	0	0	1	0	0.777778	0	0	1	0	0.888889	0	0	1	0
Ca3	14251443	C	Y	74	74	49	12	0.33	TT,,TT.,.,,,	FFFFFFFFFFFF	1	0	0	1	0	0.75	0	0	1	0	0.916667	0	0	1	0
Ca3	14584097	C	Y	114	114	36	30	0.33	.T,,,..,,,,..T....TT,T.TTT..TT	FFFFFFFF<FFFFFFF<FF/FFFFF/FBBB	1	0	0	1	0	0.7	0	0	1	0	0.8	0	0	1	0
Ca3	14695839	C	Y	31	31	50	9	0.33	T....T.T.	FFFFBFFFF	1	0	0	1	0	0.777778	0	0	1	0	0.888889	0	0	1	0
Ca3	14695919	C	Y	29	29	28	9	0.33	..T.TT,,.	FFFFFFFBF	1	0	0	1	0	0.777778	0	0	1	0	0.888889	0	0	1	0
Ca3	14899453	C	Y	51	51	29	24	0.33	..T,TT.,.,T.,T,T.T,,,T,,	<<FFFBBFFF/<BFBBFBFFBBFF	1	0	0	1	0	0.708333	0	0	1	0	0.791667	0	0	1	0
Ca3	15328269	C	Y	53	53	42	12	0.33	,TT.TT.,..,,	FFFFFFBFFFFF	1	0	0	1	0	0.75	0	0	1	0	0.916667	0	0	1	0
Ca3	15331755	C	Y	40	40	53	9	0.33	T.,..,TT.	F<FFBFFFF	1	0	0	1	0	0.777778	0	0	1	0	0.888889	0	0	1	0
Ca3	15581966	G	R	42	42	48	9	0.33	,...AA,,A	FFFFFFFFF	1	0	0	1	0	0.777778	0	0	1	0	0.888889	0	0	1	0
Ca3	15978190	C	Y	50	50	32	9	0.33	,,T,,,,TT	BFFFFFFFF	1	0	0	1	0	0.777778	0	0	1	0	0.888889	0	0	1	0
Ca3	17223150	C	Y	40	47	34	12	0.33	TTT,,..,,T.,	FBFFFFFBFFF/	1	0	0	1	0	0.75	0	0	1	0	0.916667	0	0	1	0
Ca3	18155592	C	Y	74	74	49	12	0.33	TT.T.,T,,,,,	FFFFFFFFBFB/	1	0	0	1	0	0.75	0	0	1	0	0.916667	0	0	1	0
Ca3	18172591	G	R	32	32	49	9	0.33	A,A,,,,A,	BFFFFFFFF	1	0	0	1	0	0.777778	0	0	1	0	0.888889	0	0	1	0
Ca3	20919012	G	R	22	22	38	9	0.33	...AA.,.A	<FFFFFFF<	1	0	0	1	0	0.777778	0	0	1	0	0.888889	0	0	1	0
Ca3	26040654	C	Y	35	35	31	12	0.33	T.,T,,T,,T,,	BFFFFFFFFFFF	1	0	0	1	0	0.75	0	0	1	0	0.916667	0	0	1	0
Ca3	28335688	C	T	35	36	17	9	0.33	.TTT....,	FFFFFFFBF	1	0	0	1	0	0.777778	0	0	1	0	0.888889	0	0	1	0
Ca3	29495229	G	A	33	36	14	9	0.33	AA..A,,.,	FFFFFBFFF	1	0	0	1	0	0.777778	0	0	1	0	0.888889	0	0	1	0
Ca3	33134606	G	R	74	74	41	12	0.33	,,..,,AA,.AA	BFFFFFFFFFFF	1	0	0	1	0	0.75	0	0	1	0	0.916667	0	0	1	0
Ca3	33134779	G	R	21	21	27	9	0.33	,.,,AAA,,	FFBFFFFFF	1	0	0	1	0	0.777778	0	0	1	0	0.888889	0	0	1	0
Ca3	33334803	G	A	23	39	21	12	0.33	,,,,,A,A,AA,	FFFBFFFFFFFF	1	0	0	1	0	0.75	0	0	1	0	0.916667	0	0	1	0
Ca3	33335296	G	A	21	36	20	9	0.33	..A..A.A.	FFF<BFFFF	1	0	0	1	0	0.777778	0	0	1	0	0.888889	0	0	1	0
Ca4	1786751	G	R	44	44	35	9	0.33	..,,..AAA	FFFFFFFBB	1	0	0	1	0	0.777778	0	0	1	0	0.888889	0	0	1	0
Ca4	2351036	C	Y	52	52	60	9	0.33	T...TT,..	FFFFFFFFF	1	0	0	1	0	0.777778	0	0	1	0	0.888889	0	0	1	0
Ca4	5287438	C	Y	51	51	54	15	0.33	,T,T,.T..T,,.,T	FFFFFFFFFFFFFFF	1	0	0	1	0	0.733333	0	0	1	0	0.866667	0	0	1	0
Ca4	11528609	C	Y	60	60	24	18	0.33	T,T..TT,,...T,,,.T	FBFFFFFFBFFFFFFBFF	1	0	0	1	0	0.722222	0	0	1	0	0.833333	0	0	1	0
Ca4	12114027	G	R	48	48	49	9	0.33	AAA......	FFBBBFFFB	1	0	0	1	0	0.777778	0	0	1	0	0.888889	0	0	1	0
Ca4	13131719	C	Y	27	27	52	9	0.33	.,.TT.,T,	BBFFFFF<B	1	0	0	1	0	0.777778	0	0	1	0	0.888889	0	0	1	0
Ca4	14385631	C	Y	92	92	46	15	0.33	.,.,.T,,T.TT,T,	FBFFFFFFFFFFFFF	1	0	0	1	0	0.733333	0	0	1	0	0.866667	0	0	1	0
Ca4	14401163	G	R	70	70	49	15	0.33	..A.A.,A.,AA...	FFFFFFFFFFFFFFF	1	0	0	1	0	0.733333	0	0	1	0	0.866667	0	0	1	0
Ca4	17835866	G	R	30	36	25	9	0.33	,T,,,,AAA	FB<FFFFFB	1	0	0	1	0	0.777778	0	0	1	0	0.888889	0	0	1	0
Ca4	20070758	C	Y	61	61	26	54	0.33	.TTT.,,TT,T,,T.T,,T..TT..,.,TT...,.,TTT..,...T...,,,,T	FFFBFFFB/FFFFFFBBFFFFFFBFFFFFFFFFFFFBFFFFF<FBFFBF<FFBF	1	0	0	1	0	0.685185	0	0	1	0	0.759259	0	0	1	0
Ca4	20811662	G	R	44	44	57	9	0.33	.A,.AA...	FFFFFFFFF	1	0	0	1	0	0.777778	0	0	1	0	0.888889	0	0	1	0
Ca4	21244060	C	Y	44	44	41	9	0.33	T,..,GT,T	FFFFF/FBB	1	0	0	1	0	0.777778	0	0	1	0	0.888889	0	0	1	0
Ca4	21614203	G	R	31	31	23	15	0.33	AA,.A.A,,..A.,,	BFFFFFFFFFFFFFF	1	0	0	1	0	0.733333	0	0	1	0	0.866667	0	0	1	0
Ca4	21791037	C	Y	133	133	59	24	0.33	,.,,,T,T..T..TT,.T..T,T.	FFFFFFFFFBFFFFFF<FFFFFFB	1	0	0	1	0	0.708333	0	0	1	0	0.791667	0	0	1	0
Ca4	21793209	C	Y	66	66	55	15	0.33	.TT.,T,.,.,..TT	FFFFBFFFFFFFFFB	1	0	0	1	0	0.733333	0	0	1	0	0.866667	0	0	1	0
Ca4	22482104	C	Y	25	25	51	9	0.33	TT..T,..,	/F/FFFFFF	1	0	0	1	0	0.777778	0	0	1	0	0.888889	0	0	1	0
Ca4	22521117	C	Y	90	90	32	18	0.33	TT.,TTT.T...,,,.,,	FFFFFFFFFFFFFBFFFF	1	0	0	1	0	0.722222	0	0	1	0	0.833333	0	0	1	0
Ca4	22538641	G	R	42	42	60	9	0.33	AAA...,..	FFFFFFFFF	1	0	0	1	0	0.777778	0	0	1	0	0.888889	0	0	1	0
Ca4	22653970	G	R	42	42	60	9	0.33	AA.,.,A,.	FFFFFFFFF	1	0	0	1	0	0.777778	0	0	1	0	0.888889	0	0	1	0
Ca4	23539484	C	Y	80	80	36	24	0.33	T..T,..T,,,..TTT,,TT,.,.	FFFFFFFFFF<FFFFFFFFFFFFF	1	0	0	1	0	0.708333	0	0	1	0	0.791667	0	0	1	0
Ca4	24640416	C	Y	42	42	39	9	0.33	..T.TT,..	FFFFFFFFF	1	0	0	1	0	0.777778	0	0	1	0	0.888889	0	0	1	0
Ca4	24814632	C	T	33	42	22	15	0.33	,,T.TT..,.TT,,.	FFFFFFF<FFFFFBB	1	0	0	1	0	0.733333	0	0	1	0	0.866667	0	0	1	0
Ca4	25053538	C	Y	42	42	60	9	0.33	,,..TTT,,	BFFFFFFFF	1	0	0	1	0	0.777778	0	0	1	0	0.888889	0	0	1	0
Ca4	25063004	C	Y	39	39	40	9	0.33	T,T,T,,..	BBFFFFFF<	1	0	0	1	0	0.777778	0	0	1	0	0.888889	0	0	1	0
Ca4	26470555	G	R	52	52	57	9	0.33	,..A.,.AA	FFFFFFFFF	1	0	0	1	0	0.777778	0	0	1	0	0.888889	0	0	1	0
Ca4	27102831	C	T	25	36	19	9	0.33	T..T.T,,,	FBBFFFBFF	1	0	0	1	0	0.777778	0	0	1	0	0.888889	0	0	1	0
Ca4	27263211	C	Y	26	26	43	9	0.33	...T.TT..	FFFFFFFBF	1	0	0	1	0	0.777778	0	0	1	0	0.888889	0	0	1	0
Ca4	28472057	G	A	34	37	14	12	0.33	..AA....A.A.	FF/FFFFFFFBB	1	0	0	1	0	0.75	0	0	1	0	0.916667	0	0	1	0
Ca4	28528401	G	A	36	36	17	9	0.33	,A,,,,,AA	FFFFFFFBF	1	0	0	1	0	0.777778	0	0	1	0	0.888889	0	0	1	0
Ca4	30553761	G	R	22	22	33	9	0.33	A.,A,,..A	FFFFFFFFF	1	0	0	1	0	0.777778	0	0	1	0	0.888889	0	0	1	0
Ca4	32766152	C	Y	27	41	26	9	0.33	.TT....,T	/FB<FFBFF	1	0	0	1	0	0.777778	0	0	1	0	0.888889	0	0	1	0
Ca4	32979385	G	R	41	53	32	12	0.33	,A,.,,A,.AA,	FFBFFFFBFFFF	1	0	0	1	0	0.75	0	0	1	0	0.916667	0	0	1	0
Ca4	33851011	C	Y	33	33	27	18	0.33	TT.T.A,,,TT.T,,.,.	FFFFFFFFFFFFFFFBFB	1	0	0	1	0	0.722222	0	0	1	0	0.833333	0	0	1	0
Ca4	34209220	G	R	48	48	33	15	0.33	AA.A..,..,,A,A,	FFF<FFF<FFFFBBF	1	0	0	1	0	0.733333	0	0	1	0	0.866667	0	0	1	0
Ca4	34209284	C	Y	84	84	36	18	0.33	..,T,T,T..TT.,..,T	BF/FFFFFFFFFFFFFBB	1	0	0	1	0	0.722222	0	0	1	0	0.833333	0	0	1	0
Ca4	35819871	G	R	31	31	19	15	0.33	AA.A,.A.,..,.A.	FFFFFF/FFFFFBFB	1	0	0	1	0	0.733333	0	0	1	0	0.866667	0	0	1	0
Ca4	36079609	C	Y	21	21	44	9	0.33	.,.,T,TT,	FFFFF/FFF	1	0	0	1	0	0.777778	0	0	1	0	0.888889	0	0	1	0
Ca4	37923303	G	A	29	36	22	9	0.33	..A,.A.A,	BFFBFFFFF	1	0	0	1	0	0.777778	0	0	1	0	0.888889	0	0	1	0
Ca4	39135304	G	R	48	48	28	12	0.33	,,A,,AA,A,,,	FFFBFFFFFFFF	1	0	0	1	0	0.75	0	0	1	0	0.916667	0	0	1	0
Ca4	40205072	C	Y	42	42	60	9	0.33	,T.TT....	FFFFFFFFF	1	0	0	1	0	0.777778	0	0	1	0	0.888889	0	0	1	0
Ca4	40984967	G	R	51	51	33	12	0.33	,A,,,AA,,,A,	BFFFFFFBFFF<	1	0	0	1	0	0.75	0	0	1	0	0.916667	0	0	1	0
Ca4	42839113	C	Y	65	65	24	27	0.33	,,T,..T.,,,.T,T,,,.TT.TT,,T	FFFFFFFFBFFFFFFFFBFFFFFFFFF	1	0	0	1	0	0.703704	0	0	1	0	0.814815	0	0	1	0
Ca4	42872504	G	R	52	52	37	9	0.33	.AA,,,A.,	FFFFFFFFF	1	0	0	1	0	0.777778	0	0	1	0	0.888889	0	0	1	0
Ca4	42991610	G	R	67	67	41	12	0.33	..,A..,AA.A,	FFFBF/FFFFFF	1	0	0	1	0	0.75	0	0	1	0	0.916667	0	0	1	0
Ca4	43014851	C	Y	54	54	50	15	0.33	T..T.T.....TT..	/FFFFF/FFFFFFFF	1	0	0	1	0	0.733333	0	0	1	0	0.866667	0	0	1	0
Ca4	43065775	G	R	90	90	24	33	0.33	..A.,A..A.,A.AA.A,.A,A.AA,,,,,..E,	FFFFFFFFF<FB<FFFFFFBFFFFFFF<FFBBF	1	0	0	1	0	0.69697	0	0	1	0	0.787879	0	0	1	0
Ca4	43085310	C	Y	150	150	47	42	0.33	..,.,.,..,,..T,.,,,.T,TT.,TTTTT.T.T,TT,T..	BFFFFFFFFFFFBFFFFFFFFFFFFFFFFFFF/FFFFFF7BB	1	0	0	1	0	0.690476	0	0	1	0	0.761905	0	0	1	0
Ca4	43513712	G	A	22	22	12	9	0.33	..A.,,AA,	FFFBFFFFF	1	0	0	1	0	0.777778	0	0	1	0	0.888889	0	0	1	0
Ca4	46386497	G	R	30	30	30	9	0.33	,AAA,,,,,	FFBFFFFFF	1	0	0	1	0	0.777778	0	0	1	0	0.888889	0	0	1	0
Ca4	48867776	G	A	20	20	11	12	0.33	...AA..AA...	F<FFFFF/BFFF	1	0	0	1	0	0.75	0	0	1	0	0.916667	0	0	1	0
Ca4	49171488	C	Y	21	21	37	9	0.33	,.,..,TTT	BFFFFFFFF	1	0	0	1	0	0.777778	0	0	1	0	0.888889	0	0	1	0
Ca5	1512459	C	T	38	39	22	12	0.33	TTT,.T..,..,	BFF<FFFFFFBB	1	0	0	1	0	0.75	0	0	1	0	0.916667	0	0	1	0
Ca5	2005625	C	Y	144	144	43	42	0.33	.T.,.TTT,.,.,,..,T,,.TT.,,,.T,TTT.,TT,,,T,	FFBFFFFFFFFFFFFF<FFFFFFBFFFFFFBFFFFFFFFFBB	1	0	0	1	0	0.690476	0	0	1	0	0.761905	0	0	1	0
Ca5	2026864	G	R	27	27	26	15	0.33	,AA.,..,A....AA	FFFFFFFBFFF<FBF	1	0	0	1	0	0.733333	0	0	1	0	0.866667	0	0	1	0
Ca5	2029885	G	R	86	86	49	15	0.33	..,A,.,,A.,.AAA	FFFFFFFFFFBFFFF	1	0	0	1	0	0.733333	0	0	1	0	0.866667	0	0	1	0
Ca5	4619183	C	Y	28	28	36	9	0.33	.TT,,T..,	FBBFFFFFF	1	0	0	1	0	0.777778	0	0	1	0	0.888889	0	0	1	0
Ca5	5542721	C	Y	62	62	49	12	0.33	,,T,T.,TT,..	FFBFF/F<FFFB	1	0	0	1	0	0.75	0	0	1	0	0.916667	0	0	1	0
Ca5	5586448	C	Y	76	76	55	15	0.33	,T,T.,,T,T,T,.,	BFFFFFFFFFFFFFF	1	0	0	1	0	0.733333	0	0	1	0	0.866667	0	0	1	0
Ca5	5831649	C	Y	45	45	54	9	0.33	T.,T,,.T.	FFFFFFFFF	1	0	0	1	0	0.777778	0	0	1	0	0.888889	0	0	1	0
Ca5	5839245	C	Y	59	59	42	12	0.33	,,.,TTT...,T	FBFFFFFFFFBF	1	0	0	1	0	0.75	0	0	1	0	0.916667	0	0	1	0
Ca5	5871687	C	Y	37	37	42	12	0.33	,,T,,T,T,.T.	FFFFFFBFFFFF	1	0	0	1	0	0.75	0	0	1	0	0.916667	0	0	1	0
Ca5	6082047	C	Y	39	39	31	12	0.33	TTT,,,.,,T,,	FFFFBF/FFFFF	1	0	0	1	0	0.75	0	0	1	0	0.916667	0	0	1	0
Ca5	6453270	G	R	28	35	18	21	0.33	A,.,A.,A,A,AA,,.A,.,,	BFFFFFB/FFBFFFFBFFFFF	1	0	0	1	0	0.714286	0	0	1	0	0.809524	0	0	1	0
Ca5	6458191	C	Y	94	94	42	27	0.33	T,T,,,.T.,,.T,T,,.,..TTT.,T	FBFFFFFFF<FFFFFFFFBFFFFFF/F	1	0	0	1	0	0.703704	0	0	1	0	0.814815	0	0	1	0
Ca5	6714003	C	Y	27	27	19	24	0.33	T.,TTTTT,T..,.T,,.,.,..,	FFFF</FFFFFFFFFBFFBFFFF/	1	0	0	1	0	0.708333	0	0	1	0	0.791667	0	0	1	0
Ca5	6779606	C	Y	32	32	50	9	0.33	TT.,.T,..	FFFFFFFFF	1	0	0	1	0	0.777778	0	0	1	0	0.888889	0	0	1	0
Ca5	6813590	G	R	45	45	42	9	0.33	.A.,,,,AA	FFFBF/FFF	1	0	0	1	0	0.777778	0	0	1	0	0.888889	0	0	1	0
Ca5	6905331	G	R	52	52	54	9	0.33	.,...AAA.	FFBFFFFFF	1	0	0	1	0	0.777778	0	0	1	0	0.888889	0	0	1	0
Ca5	7688295	C	Y	41	41	43	12	0.33	.,,,..TTTT,,	FF/FFFFFBFBF	1	0	0	1	0	0.75	0	0	1	0	0.916667	0	0	1	0
Ca5	8508028	G	A	20	25	16	9	0.33	AA,...A.,	F/FFFFFBB	1	0	0	1	0	0.777778	0	0	1	0	0.888889	0	0	1	0
Ca5	8971828	G	R	36	36	52	9	0.33	AAA.,.,,,	FFFFFBFFF	1	0	0	1	0	0.777778	0	0	1	0	0.888889	0	0	1	0
Ca5	9198606	G	R	32	32	30	9	0.33	A,.,..AA.	BFFFFFBF<	1	0	0	1	0	0.777778	0	0	1	0	0.888889	0	0	1	0
Ca5	9286681	C	Y	41	41	55	9	0.33	.,T.T..,T	BFFFFFFFB	1	0	0	1	0	0.777778	0	0	1	0	0.888889	0	0	1	0
Ca5	9304770	G	R	52	52	45	9	0.33	,,A.A..A.	FFFFFFFF<	1	0	0	1	0	0.777778	0	0	1	0	0.888889	0	0	1	0
Ca5	10675421	G	R	55	55	45	12	0.33	,,.A.,,AAA..	FFFFFFFFFFBB	1	0	0	1	0	0.75	0	0	1	0	0.916667	0	0	1	0
Ca5	11269694	C	Y	32	32	36	9	0.33	TTT,,.,,.	FFBFFFFFB	1	0	0	1	0	0.777778	0	0	1	0	0.888889	0	0	1	0
Ca5	11838396	C	Y	23	23	27	15	0.33	,.,TT.T..T,T,,,	FFFFFFFFFFBFFFF	1	0	0	1	0	0.733333	0	0	1	0	0.866667	0	0	1	0
Ca5	13646894	C	Y	56	56	48	12	0.33	,T,T,T,T,..Z,	FFFBFFFFFFBF	1	0	0	1	0	0.75	0	0	1	0	0.916667	0	0	1	0
Ca5	13652084	C	Y	46	46	41	15	0.33	TT,.T,,T,,,,T,,,	BFFF<FFBFF/FFFF	1	0	0	1	0	0.733333	0	0	1	0	0.866667	0	0	1	0
Ca5	14032505	G	A	36	36	18	9	0.33	....A..AA	FBFFFFFFF	1	0	0	1	0	0.777778	0	0	1	0	0.888889	0	0	1	0
Ca5	14116716	C	Y	24	24	48	9	0.33	,TT.,,T,,	FFFFFFFFF	1	0	0	1	0	0.777778	0	0	1	0	0.888889	0	0	1	0
Ca5	14425245	G	R	41	41	25	12	0.33	..,.,,AAA.A.	FFFFFFFFFFBF	1	0	0	1	0	0.75	0	0	1	0	0.916667	0	0	1	0
Ca5	15166723	G	R	39	39	32	18	0.33	,,A,A,AAA.A,,,,,.,	BBFFFBF<FFFFFFFBFF	1	0	0	1	0	0.722222	0	0	1	0	0.833333	0	0	1	0
Ca5	15171104	G	R	53	53	33	15	0.33	A.AA......AA,..	BFFFFFFFFFFFBFF	1	0	0	1	0	0.733333	0	0	1	0	0.866667	0	0	1	0
Ca5	15201201	C	Y	76	76	31	21	0.33	,.TTT,..T.T....,..T.T	BFFFFFFFFFFFFFFFFFFF/	1	0	0	1	0	0.714286	0	0	1	0	0.809524	0	0	1	0
Ca5	15990803	G	R	35	35	37	9	0.33	,,AA.A...	FF<FBFFFF	1	0	0	1	0	0.777778	0	0	1	0	0.888889	0	0	1	0
Ca5	16756967	C	Y	39	39	58	9	0.33	.,,.,TTT,	FFFFFFB<F	1	0	0	1	0	0.777778	0	0	1	0	0.888889	0	0	1	0
Ca5	17854605	G	R	29	29	48	9	0.33	,,,AA,,A,	FFFFBFFFB	1	0	0	1	0	0.777778	0	0	1	0	0.888889	0	0	1	0
Ca5	18198535	G	R	21	21	26	12	0.33	A,A,A...A,,,	FFBFFFFFFFFF	1	0	0	1	0	0.75	0	0	1	0	0.916667	0	0	1	0
Ca5	18200274	C	Y	27	27	31	9	0.33	,.T.,,TT,	BBFFFFFFF	1	0	0	1	0	0.777778	0	0	1	0	0.888889	0	0	1	0
Ca5	18498122	C	Y	119	119	55	24	0.33	,,.TT.,.,.T,T.T,,T...T,FT	FFFFBFFFFFB<FFFFFBFFFFFB	1	0	0	1	0	0.708333	0	0	1	0	0.791667	0	0	1	0
Ca5	18706217	G	R	45	45	33	12	0.33	.,AA.,AA....	BFBFFFFFFFF<	1	0	0	1	0	0.75	0	0	1	0	0.916667	0	0	1	0
Ca5	19306713	G	R	71	71	43	18	0.33	.AAA,,,A,A,,A,.,.,	FFFFFFFFFF<FFFFFFF	1	0	0	1	0	0.722222	0	0	1	0	0.833333	0	0	1	0
Ca5	19667869	G	R	27	27	24	15	0.33	AAA.A...A.,....	F/FFF/FFFFBFFBB	1	0	0	1	0	0.733333	0	0	1	0	0.866667	0	0	1	0
Ca5	20844253	C	Y	79	79	29	39	0.33	,T,...TT,.TT.,.TT,T,,T,T,,TTT,,,,..,,,.	FFFFFFFBF<FFBFFFFFFFFFF<FFFFFFFFBFFFFFF	1	0	0	1	0	0.692308	0	0	1	0	0.769231	0	0	1	0
Ca5	21601791	G	A	23	49	17	21	0.33	,,,.A,,.,.A,.A,A,.AAA	FFFFFFF/FFFFBFBFFFFFF	1	0	0	1	0	0.714286	0	0	1	0	0.809524	0	0	1	0
Ca5	23588820	C	Y	41	41	31	12	0.33	.,,TTT,..T,,	FFFFFFBFFFB<	1	0	0	1	0	0.75	0	0	1	0	0.916667	0	0	1	0
Ca5	23596430	G	R	21	21	42	9	0.33	.A...A.A,	FFBFFFFFF	1	0	0	1	0	0.777778	0	0	1	0	0.888889	0	0	1	0
Ca5	23978718	C	Y	24	24	31	9	0.33	TTT,,,,,,	BBBBFFFFF	1	0	0	1	0	0.777778	0	0	1	0	0.888889	0	0	1	0
Ca5	23995238	G	A	24	35	29	9	0.33	,,,,,,AAA	FFFF<FFBB	1	0	0	1	0	0.777778	0	0	1	0	0.888889	0	0	1	0
Ca5	24957257	G	R	39	39	27	15	0.33	.,,.,AAA,AA,,,,	FFFFFFFFFFFFFF/	1	0	0	1	0	0.733333	0	0	1	0	0.866667	0	0	1	0
Ca5	25244363	G	R	40	40	31	9	0.33	A..,A,.A,	FFFFFFFFF	1	0	0	1	0	0.777778	0	0	1	0	0.888889	0	0	1	0
Ca5	26609461	C	Y	28	28	28	9	0.33	,.T,,.TT,	BFFFFFFF/	1	0	0	1	0	0.777778	0	0	1	0	0.888889	0	0	1	0
Ca5	27564998	G	R	36	62	24	24	0.33	.A..A.A.A..A.A...AA.....	F<FFFFFFFFFFFFFFFFFFFFFF	1	0	0	1	0	0.708333	0	0	1	0	0.791667	0	0	1	0
Ca5	28768499	G	R	27	27	28	12	0.33	A,A..,,A,,A,	FFFFFFFFFFFB	1	0	0	1	0	0.75	0	0	1	0	0.916667	0	0	1	0
Ca5	33167164	G	R	25	25	30	12	0.33	,AA,,A,,,,A,	FFFFFFFFFBFF	1	0	0	1	0	0.75	0	0	1	0	0.916667	0	0	1	0
Ca5	41337096	G	A	36	36	15	9	0.33	.AAA.....	FBFFFFFFF	1	0	0	1	0	0.777778	0	0	1	0	0.888889	0	0	1	0
Ca6	131490	G	R	48	48	46	9	0.33	A,,,.AA.,	BFFBFFFFF	1	0	0	1	0	0.777778	0	0	1	0	0.888889	0	0	1	0
Ca6	1494123	C	Y	90	90	55	18	0.33	,T,.TT.,T.,TT,,,,,	BFFFFFFFFFFFFF/FFB	1	0	0	1	0	0.722222	0	0	1	0	0.833333	0	0	1	0
Ca6	1913527	G	R	67	67	58	12	0.33	..,A,A,,A,A.	<FFFFBFFFFFB	1	0	0	1	0	0.75	0	0	1	0	0.916667	0	0	1	0
Ca6	4699503	G	R	52	52	49	9	0.33	.AA,A,.,.	BFFFFFFFF	1	0	0	1	0	0.777778	0	0	1	0	0.888889	0	0	1	0
Ca6	11762492	C	Y	25	25	23	12	0.33	,T,,,,,T,TT.	FFFBFFFFFFF<	1	0	0	1	0	0.75	0	0	1	0	0.916667	0	0	1	0
Ca6	11792367	G	R	21	21	51	9	0.33	,AA,,A..Z,	BBFFFFFFF	1	0	0	1	0	0.777778	0	0	1	0	0.888889	0	0	1	0
Ca6	12054235	G	R	22	29	35	9	0.33	A.....A,A	/F<BBBFFF	1	0	0	1	0	0.777778	0	0	1	0	0.888889	0	0	1	0
Ca6	15675923	C	T	34	38	13	12	0.33	.T,,,TT,,,AT	FFFFFFFFFFFF	1	0	0	1	0	0.75	0	0	1	0	0.916667	0	0	1	0
Ca6	17006656	G	R	21	21	52	9	0.33	,..A,AA..	FFFFFBFFF	1	0	0	1	0	0.777778	0	0	1	0	0.888889	0	0	1	0
Ca6	17072693	G	R	22	32	20	15	0.33	.,...A.A.,AAA,.	FFFFFFFFFFFF<FF	1	0	0	1	0	0.733333	0	0	1	0	0.866667	0	0	1	0
Ca6	24235987	C	Y	40	40	37	9	0.33	,,,T.TT,,	FFFBBFFFF	1	0	0	1	0	0.777778	0	0	1	0	0.888889	0	0	1	0
Ca6	24235993	C	Y	44	44	37	9	0.33	,,,T.TT,,	FFFFFFFFF	1	0	0	1	0	0.777778	0	0	1	0	0.888889	0	0	1	0
Ca6	25358394	G	A	25	35	15	9	0.33	.,.AA.A..	BFFFFFFFB	1	0	0	1	0	0.777778	0	0	1	0	0.888889	0	0	1	0
Ca6	25404995	C	T	20	39	22	12	0.33	,T,,,.T,T,,FT	FBFFFFFFFFBF	1	0	0	1	0	0.75	0	0	1	0	0.916667	0	0	1	0
Ca6	25917441	C	T	25	39	18	12	0.33	,,.,TTT,,,,T	FFFFFFFFFFFB	1	0	0	1	0	0.75	0	0	1	0	0.916667	0	0	1	0
Ca6	26273977	C	Y	29	29	55	9	0.33	,..T.T,,T	FFFFFFFFF	1	0	0	1	0	0.777778	0	0	1	0	0.888889	0	0	1	0
Ca6	26274518	C	Y	59	59	56	12	0.33	T,T.TT,,..,.	<FFFFFFFFFFF	1	0	0	1	0	0.75	0	0	1	0	0.916667	0	0	1	0
Ca6	27755223	G	R	35	35	27	15	0.33	A,,,A,A,..,,.AA	BBFFFFFB<BFFF/B	1	0	0	1	0	0.733333	0	0	1	0	0.866667	0	0	1	0
Ca6	28121119	G	A	25	36	26	9	0.33	,.,.,AAA,	BFFFFFFFF	1	0	0	1	0	0.777778	0	0	1	0	0.888889	0	0	1	0
Ca6	28337230	G	R	36	36	52	9	0.33	AAA,,,.,,	FFFFFFBFF	1	0	0	1	0	0.777778	0	0	1	0	0.888889	0	0	1	0
Ca6	28377990	G	A	36	36	16	9	0.33	AA,,,A,,,	FFFFFFFFF	1	0	0	1	0	0.777778	0	0	1	0	0.888889	0	0	1	0
Ca6	30756912	C	T	38	39	13	12	0.33	,,,TG.,,,TTT	FBFFFFFFBFFF	1	0	0	1	0	0.75	0	0	1	0	0.916667	0	0	1	0
Ca6	31292053	C	Y	54	54	31	15	0.33	TTT,,,.,..T,T,.	FFFBFFFFFFFF<FB	1	0	0	1	0	0.733333	0	0	1	0	0.866667	0	0	1	0
Ca6	31312715	C	Y	51	51	45	12	0.33	,,TT,.TT,.,,	BFFFBFF/F/FF	1	0	0	1	0	0.75	0	0	1	0	0.916667	0	0	1	0
Ca6	33176668	G	R	32	32	30	12	0.33	.,,,A.,,.AAA	7FFFFFFFFFBB	1	0	0	1	0	0.75	0	0	1	0	0.916667	0	0	1	0
Ca6	33182851	G	R	52	52	31	15	0.33	AAAAA..,...,.,,	FFFFFFFFFFFFF/F	1	0	0	1	0	0.733333	0	0	1	0	0.866667	0	0	1	0
Ca6	33336945	G	R	83	83	52	18	0.33	,.,.A,,.AA,A,A,,,A	FFFFFFFFBFFFBFFFFB	1	0	0	1	0	0.722222	0	0	1	0	0.833333	0	0	1	0
Ca6	33411791	C	Y	49	49	42	12	0.33	,,.TT,TT,...	BFFFFFFFFFFB	1	0	0	1	0	0.75	0	0	1	0	0.916667	0	0	1	0
Ca6	34188388	G	R	21	21	45	9	0.33	..,A,AA.,	FFFFFFB/F	1	0	0	1	0	0.777778	0	0	1	0	0.888889	0	0	1	0
Ca6	35367594	G	R	44	44	57	9	0.33	AA,A,.,..	FFFFFFFFB	1	0	0	1	0	0.777778	0	0	1	0	0.888889	0	0	1	0
Ca6	35837399	C	Y	22	22	27	9	0.33	TT.,...T.	BFFFFFFF<	1	0	0	1	0	0.777778	0	0	1	0	0.888889	0	0	1	0
Ca6	36168786	C	Y	46	48	34	9	0.33	,TT.T....	FFBFFFFFF	1	0	0	1	0	0.777778	0	0	1	0	0.888889	0	0	1	0
Ca6	36182402	G	R	52	52	40	15	0.33	,.A.A.,AA..A,.,	FFFFF<FFFFFFFFF	1	0	0	1	0	0.733333	0	0	1	0	0.866667	0	0	1	0
Ca6	37006196	C	Y	27	27	34	12	0.33	.T,.TTT...,.	FFFBFFFFFFFF	1	0	0	1	0	0.75	0	0	1	0	0.916667	0	0	1	0
Ca6	37283518	C	Y	48	48	26	12	0.33	.T..TTT.,.,.	FFBFFFFFFFFB	1	0	0	1	0	0.75	0	0	1	0	0.916667	0	0	1	0
Ca6	37454686	C	T	34	36	14	9	0.33	.TT,...T,	FFFB<FBFF	1	0	0	1	0	0.777778	0	0	1	0	0.888889	0	0	1	0
Ca6	37951979	G	R	64	64	45	12	0.33	,A.AA,,.,A,,	FFFFFFB/FBFF	1	0	0	1	0	0.75	0	0	1	0	0.916667	0	0	1	0
Ca6	39301746	C	T	33	42	24	15	0.33	TT.TT.T..,,...,	FBF/FFFFFFFFBFF	1	0	0	1	0	0.733333	0	0	1	0	0.866667	0	0	1	0
Ca6	39453242	G	R	70	70	27	15	0.33	.A,.A,,A.,,A.A.	7FFFF<FFFFFFFFF	1	0	0	1	0	0.733333	0	0	1	0	0.866667	0	0	1	0
Ca6	39792449	G	A	34	42	13	15	0.33	,A.A,A,A,,A,,,,	FFFFFFFFFFFFFFB	1	0	0	1	0	0.733333	0	0	1	0	0.866667	0	0	1	0
Ca6	40205181	G	A	32	36	18	9	0.33	,,A,,AA,,	FFFFFFBFF	1	0	0	1	0	0.777778	0	0	1	0	0.888889	0	0	1	0
Ca6	41572602	C	Y	21	21	44	9	0.33	T.TT.,...	FFFFFFFFB	1	0	0	1	0	0.777778	0	0	1	0	0.888889	0	0	1	0
Ca6	42210290	C	T	28	36	22	9	0.33	,T..,TT,.	BBFFFFFFB	1	0	0	1	0	0.777778	0	0	1	0	0.888889	0	0	1	0
Ca6	42239998	G	R	70	70	41	12	0.33	A,,,A,,,AA,,	FFFFFFFFFFFF	1	0	0	1	0	0.75	0	0	1	0	0.916667	0	0	1	0
Ca6	42951231	C	Y	37	37	37	9	0.33	...T.T.T,	F/FFFFFFF	1	0	0	1	0	0.777778	0	0	1	0	0.888889	0	0	1	0
Ca6	44724152	C	Y	52	52	51	12	0.33	TTT,,T,..,,,	BBFFBFFFFFFF	1	0	0	1	0	0.75	0	0	1	0	0.916667	0	0	1	0
Ca6	45832191	C	T	25	25	11	9	0.33	..T.T,,T.	FFFFFFFFF	1	0	0	1	0	0.777778	0	0	1	0	0.888889	0	0	1	0
Ca6	46148462	C	Y	32	77	31	18	0.33	.T..,..,TTT..,TT.,	FFFFFFFFFFFFFFFFB<	1	0	0	1	0	0.722222	0	0	1	0	0.833333	0	0	1	0
Ca6	46302104	G	R	48	48	58	9	0.33	.,A.A,A.,	FFBFFFFFF	1	0	0	1	0	0.777778	0	0	1	0	0.888889	0	0	1	0
Ca6	46389249	G	R	31	31	30	9	0.33	,,,,A.AA,	BFBFFBFFF	1	0	0	1	0	0.777778	0	0	1	0	0.888889	0	0	1	0
Ca6	47201625	G	R	48	48	44	9	0.33	AAA.,,.,Z,	BFF/BFFFB	1	0	0	1	0	0.777778	0	0	1	0	0.888889	0	0	1	0
Ca6	47654815	G	R	39	39	46	9	0.33	.,AA.,,,FA	FFFFFFFFB	1	0	0	1	0	0.777778	0	0	1	0	0.888889	0	0	1	0
Ca6	47716065	G	A	36	39	14	12	0.33	....A.AAA..,	FBFFBFFFFF<F	1	0	0	1	0	0.75	0	0	1	0	0.916667	0	0	1	0
Ca6	48049005	C	Y	34	34	23	18	0.33	T,.TTT,.,...,TT,..	FFFFFFFFFFFFFFFFFF	1	0	0	1	0	0.722222	0	0	1	0	0.833333	0	0	1	0
Ca6	48943541	C	Y	57	57	49	15	0.33	,.T,,.T.T.T,T..	F<FFFFFFFFFFFFF	1	0	0	1	0	0.733333	0	0	1	0	0.866667	0	0	1	0
Ca6	50286322	C	Y	21	21	27	9	0.33	.,,,.TTT.	FFFFBFFFF	1	0	0	1	0	0.777778	0	0	1	0	0.888889	0	0	1	0
Ca6	50645468	C	Y	43	43	21	24	0.33	,TT,,.T.,.T,..TT,,T...T.	BFFFFFFFFFFFFFFFFFBFFFFF	1	0	0	1	0	0.708333	0	0	1	0	0.791667	0	0	1	0
Ca6	51828822	G	R	75	75	33	15	0.33	A,.AAA,.,,A,,,,	FFFBFFFFFFFFFBF	1	0	0	1	0	0.733333	0	0	1	0	0.866667	0	0	1	0
Ca6	52101486	C	Y	33	33	51	9	0.33	T..T.T.,,	FFFFFFFFF	1	0	0	1	0	0.777778	0	0	1	0	0.888889	0	0	1	0
Ca6	52755677	G	R	25	25	38	18	0.33	..A....AA,.A..A.A,	FBFFFFFFFFFBBFFFFF	1	0	0	1	0	0.722222	0	0	1	0	0.833333	0	0	1	0
Ca6	53306681	G	R	49	49	22	18	0.33	.A,AA,,.A,A,....,A	FFFFF<FFFBFF<FFFFF	1	0	0	1	0	0.722222	0	0	1	0	0.833333	0	0	1	0
Ca6	53309249	C	Y	74	74	52	12	0.33	....,T,TTT..	FFFFFF/FFFFB	1	0	0	1	0	0.75	0	0	1	0	0.916667	0	0	1	0
Ca6	55261389	C	Y	22	22	26	15	0.33	TTTT,,..T,..,,.	FBFFFFFFFFFFFBF	1	0	0	1	0	0.733333	0	0	1	0	0.866667	0	0	1	0
Ca6	55402809	C	Y	44	44	45	9	0.33	TT..T.,..	BBFFF<FFF	1	0	0	1	0	0.777778	0	0	1	0	0.888889	0	0	1	0
Ca6	55402885	G	R	29	29	52	9	0.33	AA,,.A,.,	BFFFFFBFF	1	0	0	1	0	0.777778	0	0	1	0	0.888889	0	0	1	0
Ca6	55450642	G	R	21	21	52	9	0.33	AA.,,A...	FFFFFFBFF	1	0	0	1	0	0.777778	0	0	1	0	0.888889	0	0	1	0
Ca6	55493937	C	Y	36	36	51	9	0.33	.,,T,,T.T	FFFFFFFBB	1	0	0	1	0	0.777778	0	0	1	0	0.888889	0	0	1	0
Ca6	55752502	G	A	45	45	17	18	0.33	,,,,,,,,,,A,AA,AAA	FFFFFFFFFF<FFFFFFF	1	0	0	1	0	0.722222	0	0	1	0	0.833333	0	0	1	0
Ca6	56337384	C	Y	70	70	47	12	0.33	,TT.T,,,,T.,	BFBFFFFFFFFF	1	0	0	1	0	0.75	0	0	1	0	0.916667	0	0	1	0
Ca6	56955286	G	A	28	36	26	9	0.33	,.,,A,A.FA	FFFFFFFFB	1	0	0	1	0	0.777778	0	0	1	0	0.888889	0	0	1	0
Ca6	58018328	C	T	37	45	13	18	0.33	,T,,,,TTT,,T.,,,T,	FFFFFF//BFFFFBFFFB	1	0	0	1	0	0.722222	0	0	1	0	0.833333	0	0	1	0
Ca6	58479655	G	A	20	20	10	9	0.33	A...A..CA	FFBFFFF/F	1	0	0	1	0	0.777778	0	0	1	0	0.888889	0	0	1	0
Ca7	193945	C	Y	56	56	58	12	0.33	.T.,.TT,,T.,	FFFF<FFFFFF<	1	0	0	1	0	0.75	0	0	1	0	0.916667	0	0	1	0
Ca7	429565	G	R	52	52	58	9	0.33	AA.,..A,.	FFFFFFF<F	1	0	0	1	0	0.777778	0	0	1	0	0.888889	0	0	1	0
Ca7	12533913	G	R	24	24	22	9	0.33	,,...AA,A	FBFFFFFFF	1	0	0	1	0	0.777778	0	0	1	0	0.888889	0	0	1	0
Ca7	17411540	C	Y	44	44	46	9	0.33	.T,.T.,T,	FFFFF<BFF	1	0	0	1	0	0.777778	0	0	1	0	0.888889	0	0	1	0
Ca7	17945984	G	R	22	22	21	21	0.33	.,,.,,.A,,A.,..AA.AAA	FBFFFFFFFFFFFFFFFFFF<	1	0	0	1	0	0.714286	0	0	1	0	0.809524	0	0	1	0
Ca7	18904446	G	R	33	33	44	12	0.33	,,AA..AA..,.	BBFFFFFFFFFF	1	0	0	1	0	0.75	0	0	1	0	0.916667	0	0	1	0
Ca7	22338959	C	Y	43	43	48	12	0.33	..,,T.TT.T,,	<FFFFFFBFBBF	1	0	0	1	0	0.75	0	0	1	0	0.916667	0	0	1	0
Ca7	23672140	G	R	43	43	20	21	0.33	.,A..AAAA,,,.AA,,....	FFFFFFFFFFFFFFFFFFFFB	1	0	0	1	0	0.714286	0	0	1	0	0.809524	0	0	1	0
Ca7	24845487	G	R	43	43	53	9	0.33	,.A.AA,.,	FF<FFFFFF	1	0	0	1	0	0.777778	0	0	1	0	0.888889	0	0	1	0
Ca7	25218310	C	Y	67	67	45	12	0.33	.,,,T,..TT,T	FFFFFFFFFFFB	1	0	0	1	0	0.75	0	0	1	0	0.916667	0	0	1	0
Ca7	25834090	G	R	42	42	57	9	0.33	.AAA..,.,	FFFFFFFFF	1	0	0	1	0	0.777778	0	0	1	0	0.888889	0	0	1	0
Ca7	25992882	G	R	23	23	36	9	0.33	,,,A,A,,A	BFFFFFFFF	1	0	0	1	0	0.777778	0	0	1	0	0.888889	0	0	1	0
Ca7	25999082	C	Y	41	41	36	15	0.33	TT..TT,.,,,..,T	FFBFFBFFFFFFFB/	1	0	0	1	0	0.733333	0	0	1	0	0.866667	0	0	1	0
Ca7	26192009	C	T	34	36	17	9	0.33	,.T.T.T.,	BFFFBFFFF	1	0	0	1	0	0.777778	0	0	1	0	0.888889	0	0	1	0
Ca7	26316799	C	T	20	36	27	9	0.33	T,.,T.,.T	FFFFFFFFF	1	0	0	1	0	0.777778	0	0	1	0	0.888889	0	0	1	0
Ca7	28893822	C	Y	94	94	44	18	0.33	,.,,T.,TTT..,T.,TF,	BFFFFFFFFFFFFFFFFF	1	0	0	1	0	0.722222	0	0	1	0	0.833333	0	0	1	0
Ca7	29205659	G	R	42	42	37	15	0.33	.AAAAA....,,,,.	FBFFFFF/FFFFFFB	1	0	0	1	0	0.733333	0	0	1	0	0.866667	0	0	1	0
Ca7	29428680	C	Y	53	53	31	15	0.33	,...TT.T..T..T.	BFFFFFFFFFFFFFF	1	0	0	1	0	0.733333	0	0	1	0	0.866667	0	0	1	0
Ca7	30618438	G	R	120	120	55	24	0.33	..A,.,,AAA...AAA,,,A,.,,	FFFF/FFFFFF<FFFFFF<BFBFF	1	0	0	1	0	0.708333	0	0	1	0	0.791667	0	0	1	0
Ca7	32690564	G	R	83	83	39	15	0.33	.A,.,.A.AA,,,,A	FFBFBFFFFFFFF<B	1	0	0	1	0	0.733333	0	0	1	0	0.866667	0	0	1	0
Ca7	32691542	G	R	51	51	36	12	0.33	,.,,,,,A,AAA	FFF/FFFFFFBF	1	0	0	1	0	0.75	0	0	1	0	0.916667	0	0	1	0
Ca7	36466899	G	R	110	110	50	21	0.33	A.,AA,A,..AAA..,.,..,	FFFF/FFFFFFFFFFFFFFBB	1	0	0	1	0	0.714286	0	0	1	0	0.809524	0	0	1	0
Ca7	37298744	G	R	29	29	30	9	0.33	..A,.,A,A	FFFFFFFFF	1	0	0	1	0	0.777778	0	0	1	0	0.888889	0	0	1	0
Ca7	37407816	G	R	44	51	44	12	0.33	.A..A,,AA,TT	FF/FFBB/FFBB	1	0	0	1	0	0.75	0	0	1	0	0.916667	0	0	1	0
Ca7	37442069	C	Y	27	27	32	9	0.33	,,T,..T,T	F<FFF<FF<	1	0	0	1	0	0.777778	0	0	1	0	0.888889	0	0	1	0
Ca7	37612959	G	R	22	22	57	9	0.33	,,,A,A,A,	FF<<FBF<F	1	0	0	1	0	0.777778	0	0	1	0	0.888889	0	0	1	0
Ca7	37622163	C	Y	92	92	60	15	0.33	TT,T,,,.,TT...,	FFFFFFFFFFFF<BB	1	0	0	1	0	0.733333	0	0	1	0	0.866667	0	0	1	0
Ca7	37888488	C	Y	70	70	52	15	0.33	,TT,,.,..TT.T,,	BBFFFFFFFFFFFF/	1	0	0	1	0	0.733333	0	0	1	0	0.866667	0	0	1	0
Ca7	38868816	C	T	36	36	15	9	0.33	T,,,,,TT,	FFFFFFFBB	1	0	0	1	0	0.777778	0	0	1	0	0.888889	0	0	1	0
Ca7	38992583	G	R	53	53	44	12	0.33	AA..A,...A,,	BFFFFFFFFFBF	1	0	0	1	0	0.75	0	0	1	0	0.916667	0	0	1	0
Ca7	39723242	G	R	32	32	57	9	0.33	.,,,,AAA.	FFFFFFFBF	1	0	0	1	0	0.777778	0	0	1	0	0.888889	0	0	1	0
Ca7	39724140	C	Y	74	74	60	12	0.33	..,.T.T.T,T,	FFFFFFF<FFFF	1	0	0	1	0	0.75	0	0	1	0	0.916667	0	0	1	0
Ca7	40589941	G	R	58	58	41	15	0.33	A...,A.,A.A,.,A	FF<FFFFFFFFF<FF	1	0	0	1	0	0.733333	0	0	1	0	0.866667	0	0	1	0
Ca7	40601111	C	Y	35	35	29	15	0.33	T,T,..,T,,..TT,	FFFFF<FFFBBFFFF	1	0	0	1	0	0.733333	0	0	1	0	0.866667	0	0	1	0
Ca7	41026710	G	R	48	48	56	12	0.33	A.,AA..,A,,,	FFFFFFFF/FFB	1	0	0	1	0	0.75	0	0	1	0	0.916667	0	0	1	0
Ca7	41456077	G	R	78	78	38	15	0.33	..A..,A,.AA..,ZA	FBBFBFBFFFFFFFB	1	0	0	1	0	0.733333	0	0	1	0	0.866667	0	0	1	0
Ca7	43471781	G	R	22	37	28	9	0.33	A.A..,.A.	FFFBFFFFB	1	0	0	1	0	0.777778	0	0	1	0	0.888889	0	0	1	0
Ca7	44523029	G	R	37	37	55	12	0.33	,,.A,A,AA...	BFFBFFFFBFFF	1	0	0	1	0	0.75	0	0	1	0	0.916667	0	0	1	0
Ca7	45775628	C	Y	32	34	27	9	0.33	,..,T,TT,	FFFF<FFFF	1	0	0	1	0	0.777778	0	0	1	0	0.888889	0	0	1	0
Ca7	45835616	G	R	35	35	28	12	0.33	...A.A.AA...	FFFF<FFFBFF<	1	0	0	1	0	0.75	0	0	1	0	0.916667	0	0	1	0
Ca7	46277810	C	T	24	24	10	9	0.33	...TT..T,	<FFFFFFFF	1	0	0	1	0	0.777778	0	0	1	0	0.888889	0	0	1	0
Ca7	47134374	C	Y	26	26	44	9	0.33	,,.,,TTT,	BFFFFBFBB	1	0	0	1	0	0.777778	0	0	1	0	0.888889	0	0	1	0
Ca7	47247540	C	Y	24	24	49	9	0.33	.,T..T,T,	FBFFFF</F	1	0	0	1	0	0.777778	0	0	1	0	0.888889	0	0	1	0
Ca7	48614195	G	R	44	44	28	12	0.33	,AA,A..,A,.,	FFFFFFFFFFFF	1	0	0	1	0	0.75	0	0	1	0	0.916667	0	0	1	0
Ca8	7924654	G	R	67	67	52	12	0.33	,AAA.,,.A..,	FFFFFBFFFFFF	1	0	0	1	0	0.75	0	0	1	0	0.916667	0	0	1	0
Ca8	8608838	G	R	25	25	40	12	0.33	..A,.,,A.AA,	F<FFFFFFBBFF	1	0	0	1	0	0.75	0	0	1	0	0.916667	0	0	1	0
Ca8	8610255	C	Y	44	44	50	9	0.33	,.,,TTT..	FFFFFFFFF	1	0	0	1	0	0.777778	0	0	1	0	0.888889	0	0	1	0
Ca8	8752858	G	R	60	60	30	12	0.33	AA,A,A,,,,.,	FFFFBFF<BFFF	1	0	0	1	0	0.75	0	0	1	0	0.916667	0	0	1	0
Ca8	10399138	G	R	32	32	32	18	0.33	..AA,AA.,..,,,.A,A	<FF<FFFFBFFBBBB/F/	1	0	0	1	0	0.722222	0	0	1	0	0.833333	0	0	1	0
Ca8	10974351	C	Y	74	74	60	12	0.33	..T,,...TTT,	FFFFFFFFFFF<	1	0	0	1	0	0.75	0	0	1	0	0.916667	0	0	1	0
Ca8	11462314	G	R	40	40	50	12	0.33	,,,..A,,A,AA	FF<FF<FFFFBF	1	0	0	1	0	0.75	0	0	1	0	0.916667	0	0	1	0
Ca8	11956240	G	R	64	64	41	18	0.33	.,,AA,.AA,AA,,.,..	FFFFFFFFBFFFFFFFFF	1	0	0	1	0	0.722222	0	0	1	0	0.833333	0	0	1	0
Ca8	13069931	C	Y	35	35	29	18	0.33	,,T,TT.T,,.TT.,.,,	FFFF/FFFBF<FFFFF<<	1	0	0	1	0	0.722222	0	0	1	0	0.833333	0	0	1	0
Ca8	13776688	C	T	42	42	10	24	0.33	.........,......TTTTTTTT	FFFFFFFFFFFFFF<FFFFFF/BB	1	0	0	1	0	0.708333	0	0	1	0	0.791667	0	0	1	0
Ca1	22832025	G	R	117	117	30	52	0.34	.,A.AA,A.A,,.,A..,,A,.A.A,..A..,A.A,.A,A,.,.,AAA.A..	FBB<FFFFFFFFFFFFFFFFFFFFFFFFFFFFFFFFFFFFFFFFFFFFFFBB	1	0	0	1	0	0.692308	0	0	1	0	0.75	0	0	1	0
Ca1	22832372	C	Y	67	67	30	23	0.34	,..,,,TT.TTT.,.T,.,T,T,	FFFFF<BFFFFFFFFF<F/FFBB	1	0	0	1	0	0.73913	0	0	1	0	0.826087	0	0	1	0
Ca1	26308778	C	Y	75	75	33	26	0.34	,TT,TT,,.,TTT,.....T,,..T,	B<F<F/FFFFFFFFFFFFFFFFFFBB	1	0	0	1	0	0.730769	0	0	1	0	0.807692	0	0	1	0
Ca1	35860679	G	R	31	31	18	29	0.34	A,A,.T,,A..AA.,A.A,A,,A.A..,,	FFFFFFFFFFBBFFFFFFFFFBFFF<FFF	1	0	0	1	0	0.724138	0	0	1	0	0.793103	0	0	1	0
Ca2	17563648	C	Y	54	54	25	23	0.34	T,..TTTT,.TT,.T.,.,.,,,	FFFFFFFFFFFFFFFFFFFFFFF	1	0	0	1	0	0.73913	0	0	1	0	0.826087	0	0	1	0
Ca3	4975937	C	Y	20	20	33	26	0.34	,,,T...T.T.TT,,,..TT.T..T.	FFFFFBFFFFFFFFFFFFFFFFFFFB	1	0	0	1	0	0.730769	0	0	1	0	0.807692	0	0	1	0
Ca3	17168606	G	R	113	113	38	29	0.34	A....AA..A.,A,A.A,,A.A,.A..,.	FFFFBF<F/FFFFFFFFFFFBFFFFFFFB	1	0	0	1	0	0.724138	0	0	1	0	0.793103	0	0	1	0
Ca4	9068448	C	Y	165	165	52	38	0.34	.,,T,T.,T..T,TT.T.,..,.TT,,T.T..,T,,T,	FFFFFFFFFFFFFFFFFFFFFFFFFFFFFFFFFFFFFF	1	0	0	1	0	0.710526	0	0	1	0	0.789474	0	0	1	0
Ca4	14401369	G	R	142	142	46	26	0.34	.A,,AAA,,,,,,..AAAA,,,...A	FFFFFFFFFFFFFFFFFFFFFFFFBF	1	0	0	1	0	0.730769	0	0	1	0	0.807692	0	0	1	0
Ca4	18262235	C	Y	115	117	34	23	0.34	,,,.,T,.T,.T,TT.,T,T,,T	FFF/BFFFFFFFFFFFFFFF/FB	1	0	0	1	0	0.73913	0	0	1	0	0.826087	0	0	1	0
Ca4	18687874	C	Y	34	34	21	43	0.34	,.T,..,.TT,T,TTTT,T,,T.TT,,,.,T..T,,,,,T,,,	BFFBFFFFFFFFFFFBFF<FFFFFFBFFFF<FFFF<B<FFF/B	1	0	0	1	0	0.697674	0	0	1	0	0.767442	0	0	1	0
Ca4	25310554	C	T	41	50	12	23	0.34	,TT,.....,T.T..T,TT,,.T	FFFFFFFFF<F/FFFF<FFFFFF	1	0	0	1	0	0.73913	0	0	1	0	0.826087	0	0	1	0
Ca4	35810004	G	R	134	134	44	32	0.34	,.,,A,A.A,A.A,,,.AA.,AAA,A,.,,,.	FFFFBF<FFFFF<FFF/FFFFFFFFFFFFFFB	1	0	0	1	0	0.71875	0	0	1	0	0.78125	0	0	1	0
Ca4	35852723	C	Y	142	142	38	70	0.34	TT,TT,TT,,T,,.T.,TTT.,T,...T.T,T,,T,,..,,..,T.,,.,,.,T,.T.TTT....,.,TT	FFFFFFBFBFFFFFFFFFFFFB/FFFFFFFFFBFFBFFFFFFFFFFFBFFFFFFFF/FFFBBBBB<<FBF	1	0	0	1	0	0.685714	0	0	1	0	0.757143	0	0	1	0
Ca4	42916139	C	Y	98	98	45	23	0.34	T.,TTT,,T,.,...,..,T.TT	FFFFFFFFFFF/FFFFBFFFFBB	1	0	0	1	0	0.73913	0	0	1	0	0.826087	0	0	1	0
Ca4	43011162	C	Y	123	123	46	29	0.34	.....,,,.TTT...,T..TT,.T,.TTT	FFFFFFBFFF/FFFFFFFFFFFFFFF//F	1	0	0	1	0	0.724138	0	0	1	0	0.793103	0	0	1	0
Ca4	43280241	C	Y	60	60	32	23	0.34	.,T,.,TT.TT....T,,.TT..	FFFFBFFFFFFFFFFFFFFFFFB	1	0	0	1	0	0.73913	0	0	1	0	0.826087	0	0	1	0
Ca5	1011418	G	R	21	21	18	29	0.34	AA,.AAAA..,..AA,A,A.,,,,,.,,,	BFFFFFFFFFBFFBFBFFFFFFFF<BBFF	1	0	0	1	0	0.724138	0	0	1	0	0.793103	0	0	1	0
Ca5	11132747	C	Y	98	98	34	26	0.34	TTTTTT...,.T,,..T,...T,..,	FFFFFFFFFBFFFFFF/FFFFFFBBF	1	0	0	1	0	0.730769	0	0	1	0	0.807692	0	0	1	0
Ca6	34211809	G	R	87	102	29	23	0.34	A.,.A,,AA,,.,,,AA.A,A.,	FBBFFFFFFFFFFFFFFFFFBFB	1	0	0	1	0	0.73913	0	0	1	0	0.826087	0	0	1	0
Ca7	18017178	G	R	150	150	57	26	0.34	..AAA,.,A,.A,...A...AA,A,,	FFFFFFFFFBFBFFFFFFBFFF/F<F	1	0	0	1	0	0.730769	0	0	1	0	0.807692	0	0	1	0
Ca7	26483120	G	R	112	112	46	26	0.34	,AA.AA,...A.,,AA,AA..,,,,,	BBFFFFFFFFFFFFFFFFFFFFFFFF	1	0	0	1	0	0.730769	0	0	1	0	0.807692	0	0	1	0
Ca7	37252646	C	Y	105	105	40	26	0.34	T.,T,T.,T.TTT,,T,.T,.,,,.,	FFFB/FFFFFFFFFBFFBFFFFFFFF	1	0	0	1	0	0.730769	0	0	1	0	0.807692	0	0	1	0
Ca7	44021076	C	Y	109	109	38	23	0.34	TT,,.TT,T.T,,,,T,.,.T,,	BFFFFFBFFFF<FFFBFFFFF<F	1	0	0	1	0	0.73913	0	0	1	0	0.826087	0	0	1	0
Ca7	48087729	G	R	110	110	36	35	0.34	..,A,,A.,,A,A.A.A,,A.,.A..AA,,.,,AA	<F/FBFFFFFFFFBFF/FFF/F<FFF<FFFFFFBF	1	0	0	1	0	0.714286	0	0	1	0	0.771429	0	0	1	0
Ca7	48088664	C	Y	66	66	41	26	0.34	...TT...T.T,...,TTT,,,TT,.	7FFFFFFFFFFFFFF/FFFFF<FFFF	1	0	0	1	0	0.730769	0	0	1	0	0.807692	0	0	1	0
Ca1	6991784	C	Y	56	56	42	14	0.35	T,T,,,,,,T,,TT	FF<FFFFBFFFFFB	1	0	0	1	0	0.785714	0	0	1	0	0.857143	0	0	1	0
Ca1	23413738	C	Y	81	81	29	74	0.35	.,TTT,..T,T.,,.,,..T,TT,,TTTT,TT.,TTT,,,,..TTT.T,,,,T,,,,.,.,,.,.,TTTT.,,.	<FFFFFFFFFBFFFFFFFFFFFFFFFFBFFFFFFFFFFFFFFFBFFFFFFFFFFFFFFFFFFFFFFBFFBFFFF	1	0	0	1	0	0.675676	0	0	1	0	0.743243	0	0	1	0
Ca1	24194875	G	R	23	23	22	14	0.35	.A.A..AA.,,.A.	FFFFFFFFFFFFFF	1	0	0	1	0	0.785714	0	0	1	0	0.857143	0	0	1	0
Ca1	24410637	G	A	40	42	20	14	0.35	A....,A.A.A..A	FF<BFFBFFBFFFF	1	0	0	1	0	0.785714	0	0	1	0	0.857143	0	0	1	0
Ca1	26541961	G	R	46	46	30	17	0.35	,A..,..AAA..,AA.,	FFFFFFFFFFBFFFFFF	1	0	0	1	0	0.764706	0	0	1	0	0.823529	0	0	1	0
Ca1	31579505	C	Y	92	92	57	14	0.35	.,,...,TT.T,TT	FFFFFFFFFFBFFF	1	0	0	1	0	0.785714	0	0	1	0	0.857143	0	0	1	0
Ca1	31584731	G	R	62	62	48	14	0.35	,AA.AA...A,,..	FFFFFFFFFFFB/F	1	0	0	1	0	0.785714	0	0	1	0	0.857143	0	0	1	0
Ca1	31613007	G	R	26	26	31	20	0.35	AAAAA......,.,.,.AA.	FBFBFFFFFFFFFF<FFBFB	1	0	0	1	0	0.75	0	0	1	0	0.85	0	0	1	0
Ca1	33458944	C	Y	20	20	21	14	0.35	TT,,TT,T.,.,.,	FFFFFFFFFBFFBF	1	0	0	1	0	0.785714	0	0	1	0	0.857143	0	0	1	0
Ca1	35686321	G	R	98	98	42	20	0.35	AAA.,,,,.A,A,.AA,...	FF<FBFFFF<FFFFFFFFBB	1	0	0	1	0	0.75	0	0	1	0	0.85	0	0	1	0
Ca1	37711815	C	Y	49	90	38	14	0.35	T..T,.,T,,.T,T	FFFFFFFFFFBFFB	1	0	0	1	0	0.785714	0	0	1	0	0.857143	0	0	1	0
Ca1	38177472	G	R	21	21	33	14	0.35	..AAA,A,A,,,.,	FFFBFFFFFFFFFF	1	0	0	1	0	0.785714	0	0	1	0	0.857143	0	0	1	0
Ca1	38477738	G	R	33	46	27	14	0.35	........AAAA.A	FFBFBFFFFFBFFF	1	0	0	1	0	0.785714	0	0	1	0	0.857143	0	0	1	0
Ca1	38539261	G	R	93	93	38	17	0.35	,A,,AA,A,A.,,A,,.	BBFFFFFFFFFFFFFFF	1	0	0	1	0	0.764706	0	0	1	0	0.823529	0	0	1	0
Ca1	39601079	C	Y	21	21	23	17	0.35	T.,,.T,.T.....TTT	<FFFF/FFFFFBBFF/F	1	0	0	1	0	0.764706	0	0	1	0	0.823529	0	0	1	0
Ca1	44486842	C	Y	74	74	30	20	0.35	,.,,,..,.,TTT..TTT,T	FFFFFFFFFBFFFFFFFF7B	1	0	0	1	0	0.75	0	0	1	0	0.85	0	0	1	0
Ca2	7524836	C	Y	37	37	21	20	0.35	T....,....TTTT...TT,	FFFFFFFFFFFFF<FFFFFF	1	0	0	1	0	0.75	0	0	1	0	0.85	0	0	1	0
Ca2	18374012	G	A	20	41	23	20	0.35	A..,..,,T.,,A,AATAAA	/<FFBFFFFFFFFBFBFFFF	1	0	0	1	0	0.75	0	0	1	0	0.85	0	0	1	0
Ca2	22070086	C	Y	20	20	20	17	0.35	.TT,,.,,T,.,,,TTT	FBBFFFFFFFFFFBBBF	1	0	0	1	0	0.764706	0	0	1	0	0.823529	0	0	1	0
Ca2	22700534	G	A	40	40	11	14	0.35	,,A.,A,,,,AA,A	BFFFFBFBFFFFFF	1	0	0	1	0	0.785714	0	0	1	0	0.857143	0	0	1	0
Ca2	27916625	C	Y	65	65	40	14	0.35	TT.T,...T..T,,	<FFFF/<FFFFF/F	1	0	0	1	0	0.785714	0	0	1	0	0.857143	0	0	1	0
Ca2	34025746	C	Y	104	104	33	28	0.35	,..,.,,,TT,.,T,TTT,T,.,T,TT,	FFFFBFFFFF/FFFFFFFFBFF/FBFF/	1	0	0	1	0	0.714286	0	0	1	0	0.785714	0	0	1	0
Ca3	7309645	G	R	41	41	22	14	0.35	,A....AAA,A,..	FF/FFFFFFFBFFB	1	0	0	1	0	0.785714	0	0	1	0	0.857143	0	0	1	0
Ca3	7557524	G	R	84	84	45	17	0.35	,,,..AA,AA,..A.,A	FFFBFFFFFFF<FFFFB	1	0	0	1	0	0.764706	0	0	1	0	0.823529	0	0	1	0
Ca3	7959715	G	R	94	94	45	20	0.35	A,,,,A.AA,,..AA,,,.A	FFFFFFFFFFBFF<FFBBFB	1	0	0	1	0	0.75	0	0	1	0	0.85	0	0	1	0
Ca3	9540853	C	Y	31	31	30	14	0.35	,.,.TTTT....,T	FF<FFFFFFFFFBF	1	0	0	1	0	0.785714	0	0	1	0	0.857143	0	0	1	0
Ca3	10796856	G	R	43	43	30	14	0.35	AAA....A...A..	FFFFFFFFFFFFFB	1	0	0	1	0	0.785714	0	0	1	0	0.857143	0	0	1	0
Ca3	11281741	G	R	42	42	29	17	0.35	.,,,,,AA,AAA.,A..	FFFFFFFFFFFFFFFFF	1	0	0	1	0	0.764706	0	0	1	0	0.823529	0	0	1	0
Ca3	13642528	G	A	42	42	13	14	0.35	.A,,,,,,AAA,.A	FBFFFFFFFBBBFF	1	0	0	1	0	0.785714	0	0	1	0	0.857143	0	0	1	0
Ca3	15978087	G	R	54	64	26	14	0.35	AA.A,,A,,,A,,,	FFFFBFFFFFBFFB	1	0	0	1	0	0.785714	0	0	1	0	0.857143	0	0	1	0
Ca3	16155566	G	R	38	38	26	14	0.35	,,AA,,,A,,,,AA	FFF/FFFFFFFFFF	1	0	0	1	0	0.785714	0	0	1	0	0.857143	0	0	1	0
Ca3	18155131	G	R	93	93	54	17	0.35	.,..AA,.AA.AA...,	BFFFFFF/FFFFFFFFF	1	0	0	1	0	0.764706	0	0	1	0	0.823529	0	0	1	0
Ca3	18305335	G	R	29	29	29	17	0.35	AAA....,..,.AAA..	FFFFFFFFFFFFBFFFF	1	0	0	1	0	0.764706	0	0	1	0	0.823529	0	0	1	0
Ca3	24737073	C	Y	48	85	23	20	0.35	....,TT,TTT,,.TT,...	FFFFFFFF<FFFFFFFFFFB	1	0	0	1	0	0.75	0	0	1	0	0.85	0	0	1	0
Ca3	30345762	C	Y	73	73	57	14	0.35	TTTT,,.,.,T,.,	FFFFFFFFFF<FF/	1	0	0	1	0	0.785714	0	0	1	0	0.857143	0	0	1	0
Ca4	8591172	G	R	124	124	53	20	0.35	A..AAAA,,....A,.,.,A	FF/FFFFFBFFFFFFFFFFB	1	0	0	1	0	0.75	0	0	1	0	0.85	0	0	1	0
Ca4	20848192	C	Y	68	68	47	17	0.35	...,,.T.,TT,T..TT	FFFFBFFFFFFFFFFFF	1	0	0	1	0	0.764706	0	0	1	0	0.823529	0	0	1	0
Ca4	21601643	C	T	42	42	17	14	0.35	,,,TTT.,T,,T.,	FFF<BFFFFFF/FF	1	0	0	1	0	0.785714	0	0	1	0	0.857143	0	0	1	0
Ca4	27139740	C	Y	31	52	24	20	0.35	.TT...,.,,.TT.T.TT.*.	FFFFFFFFFFFFFFFFFFFB	1	0	0	1	0	0.75	0	0	1	0	0.85	0	0	1	0
Ca4	27264578	C	Y	107	107	58	20	0.35	TTT.,..,TTT,,,.,T,,,	F/FFFFFFFFFBF<FFFFFF	1	0	0	1	0	0.75	0	0	1	0	0.85	0	0	1	0
Ca4	27285248	G	R	20	20	26	14	0.35	,,.,,A,AAA,.A.	FF/FFFFFFFF/BB	1	0	0	1	0	0.785714	0	0	1	0	0.857143	0	0	1	0
Ca4	29947920	G	R	23	23	35	14	0.35	A..A,,.AAA,.,,	FFFFFFFFFFBFF<	1	0	0	1	0	0.785714	0	0	1	0	0.857143	0	0	1	0
Ca4	32667500	C	Y	44	44	32	17	0.35	TT....T.TT,.....T	/FFF/FFF<FFFFFBBB	1	0	0	1	0	0.764706	0	0	1	0	0.823529	0	0	1	0
Ca4	35187106	C	Y	90	90	36	20	0.35	TT..,T,TTT,,,.T...,,	FFBFFFFBFFFFFFFFFFFF	1	0	0	1	0	0.75	0	0	1	0	0.85	0	0	1	0
Ca4	35809523	C	Y	73	73	44	14	0.35	...,.T...TTT,T	FFFFF<FF<FFFBF	1	0	0	1	0	0.785714	0	0	1	0	0.857143	0	0	1	0
Ca4	35830992	G	R	28	28	37	17	0.35	,..,A.A..,.AA..AA	FBFF/FFFBFF<F<FF/	1	0	0	1	0	0.764706	0	0	1	0	0.823529	0	0	1	0
Ca4	36341436	G	R	38	49	32	14	0.35	,AAA,AA...,,,,	FFFFFFFFFFFF<F	1	0	0	1	0	0.785714	0	0	1	0	0.857143	0	0	1	0
Ca4	39654728	C	Y	67	67	56	14	0.35	,.,,.TT,,,TT,T	FFFFFFFFFFFFBF	1	0	0	1	0	0.785714	0	0	1	0	0.857143	0	0	1	0
Ca4	41632487	G	R	74	74	54	17	0.35	AA,,A,,,,AA,,,,,A	BFFFFFFFFFFFBFFFB	1	0	0	1	0	0.764706	0	0	1	0	0.823529	0	0	1	0
Ca4	42982908	C	Y	28	63	24	20	0.35	,,.T,,T..,.T,,.TTTT,	FFFFFF<FFFFFF/FFFFFF	1	0	0	1	0	0.75	0	0	1	0	0.85	0	0	1	0
Ca4	43017737	G	R	80	80	39	14	0.35	AAA,,,,A,,A,,,	FFFBFFFFBFFFFF	1	0	0	1	0	0.785714	0	0	1	0	0.857143	0	0	1	0
Ca4	43054002	C	Y	121	121	46	42	0.35	.,,T,,.,TT,T,TT,.T.,T,,,..,TT.TTT.,,T..T.,	FBFFFF<FBBFFFBFFFBFBFFFFFFBFBFBFFFFFFFFFF<	1	0	0	1	0	0.690476	0	0	1	0	0.761905	0	0	1	0
Ca4	43056969	C	Y	25	47	22	20	0.35	,.,,,,T,T.,.,.TTTT.T	FFFFFFFFFFFBFFF<FFFF	1	0	0	1	0	0.75	0	0	1	0	0.85	0	0	1	0
Ca4	47997422	C	Y	98	98	42	20	0.35	.....T..TTT.T.T,.,T.	FFFFFFFFFFFFFFFFFFFF	1	0	0	1	0	0.75	0	0	1	0	0.85	0	0	1	0
Ca5	469551	C	Y	55	55	34	14	0.35	TT,...TTT,,A,.	F/FFFFFFBFFFFB	1	0	0	1	0	0.785714	0	0	1	0	0.857143	0	0	1	0
Ca5	1932051	G	R	49	49	26	17	0.35	,..A,.A,.A,A..AA.	BBF<FFFFFFFFFFBF<	1	0	0	1	0	0.764706	0	0	1	0	0.823529	0	0	1	0
Ca5	1991392	G	R	107	107	42	17	0.35	..,,A,A.A..A.AA,,	<7FFFFFBFBFFFFFFF	1	0	0	1	0	0.764706	0	0	1	0	0.823529	0	0	1	0
Ca5	2029069	C	Y	120	120	48	20	0.35	TTT,.,.TT..,,,.,T,.T	FFFFFFFFFFFFFFFFFFFF	1	0	0	1	0	0.75	0	0	1	0	0.85	0	0	1	0
Ca5	3584824	G	R	49	49	22	54	0.35	,,A.,.,,.AA,.A,.,.AA.A..,,AA,.,.AA,.,AAAA,.,,AA,.,AA..	BBFFFFFFFFFFFFFBFFFFFFFFFFFFFFFFFFB<FFFFFFFFFFFFFFFFFB	1	0	0	1	0	0.685185	0	0	1	0	0.759259	0	0	1	0
Ca5	4231491	C	Y	44	44	31	20	0.35	T.TTA,,T.,,TT,..T,.,	BFFF/<FFFFBF<FFFFFFF	1	0	0	1	0	0.75	0	0	1	0	0.85	0	0	1	0
Ca5	4689047	G	R	40	70	28	17	0.35	...,.A.A,A..AA.A.	FFFF<FBF<FFFFFBBB	1	0	0	1	0	0.764706	0	0	1	0	0.823529	0	0	1	0
Ca5	4972016	G	R	58	58	36	20	0.35	......AA.AA.A.....AA	FBBFFFFFFFFBFFFFFFFB	1	0	0	1	0	0.75	0	0	1	0	0.85	0	0	1	0
Ca5	6453125	G	R	31	31	31	14	0.35	AA.A,.,,.A,A,.	FFFFFFFFFFFFFB	1	0	0	1	0	0.785714	0	0	1	0	0.857143	0	0	1	0
Ca5	7028175	C	T	28	42	15	14	0.35	..T.TT,T,.,,T.	FFFFFFFFFFFFFF	1	0	0	1	0	0.785714	0	0	1	0	0.857143	0	0	1	0
Ca5	15891169	C	T	28	48	21	20	0.35	,..T.T.,TT,,,.TT..T.	FFFFFFFFBFFFFFFFFFFF	1	0	0	1	0	0.75	0	0	1	0	0.85	0	0	1	0
Ca5	16192716	C	Y	63	63	32	14	0.35	TTT....,T..,T.	FFFFFFFFBFFF/B	1	0	0	1	0	0.785714	0	0	1	0	0.857143	0	0	1	0
Ca5	18496629	C	Y	120	120	56	20	0.35	.,TT,,,.T,TT..,.T.T.	FFFFFFFFFFF<F/FFFFFB	1	0	0	1	0	0.75	0	0	1	0	0.85	0	0	1	0
Ca5	21526207	G	A	20	42	27	14	0.35	,A,A..,.AAA,,,	FBFFFFFFFFFF/F	1	0	0	1	0	0.785714	0	0	1	0	0.857143	0	0	1	0
Ca5	21554442	C	Y	34	34	20	17	0.35	,.T,...TTT.T..,T.	BFFFFFFFFF/FFFFFF	1	0	0	1	0	0.764706	0	0	1	0	0.823529	0	0	1	0
Ca5	21554663	G	R	29	29	23	14	0.35	A.,AA,,.,,A,A,	FFFFFFFFFFFFFF	1	0	0	1	0	0.785714	0	0	1	0	0.857143	0	0	1	0
Ca5	22413327	C	Y	40	40	28	14	0.35	,TT,TT..T.,,.,	BFFFFFFFFF/FFB	1	0	0	1	0	0.785714	0	0	1	0	0.857143	0	0	1	0
Ca5	24863031	G	R	106	106	58	17	0.35	A.A.,A.,.A....AA,	FFFFFFFF/BFFFFFFF	1	0	0	1	0	0.764706	0	0	1	0	0.823529	0	0	1	0
Ca5	27375794	G	R	22	57	26	17	0.35	,A.A,...A..A,,AA,	FFFFFFFFFBFFFFBFB	1	0	0	1	0	0.764706	0	0	1	0	0.823529	0	0	1	0
Ca5	27902675	C	Y	36	36	36	14	0.35	,TTT,.,..,,T.T	FBFFFFFFBFFBFF	1	0	0	1	0	0.785714	0	0	1	0	0.857143	0	0	1	0
Ca5	40329444	G	R	96	120	38	20	0.35	..,A,A.A.AA..,..AA,,	FFFFFFBFFFFFFFFFFFFF	1	0	0	1	0	0.75	0	0	1	0	0.85	0	0	1	0
Ca5	40336069	G	R	53	53	37	14	0.35	A.,A,A.,.A.,,A	FFFFFF/FFFFFF<	1	0	0	1	0	0.785714	0	0	1	0	0.857143	0	0	1	0
Ca5	45098633	G	R	33	33	34	14	0.35	..,AA.A,A,A,..	BFFFFFFFFF<FFF	1	0	0	1	0	0.785714	0	0	1	0	0.857143	0	0	1	0
Ca6	11760790	G	R	53	68	32	14	0.35	AAA,A..A,...,.	FFFFFF<FF<FFFB	1	0	0	1	0	0.785714	0	0	1	0	0.857143	0	0	1	0
Ca6	19203979	C	T	21	21	11	14	0.35	....T...,TTT.T	FFFFFFFF/FFFFB	1	0	0	1	0	0.785714	0	0	1	0	0.857143	0	0	1	0
Ca6	24682732	G	A	34	34	11	14	0.35	A,AA.AA,,,...,	BFFFFFFFFFFB<F	1	0	0	1	0	0.785714	0	0	1	0	0.857143	0	0	1	0
Ca6	26043125	C	Y	74	74	51	14	0.35	,,..T.T,.TT,,T	BBFFFFBFF<FBFB	1	0	0	1	0	0.785714	0	0	1	0	0.857143	0	0	1	0
Ca6	27021813	G	R	20	35	19	14	0.35	,.,AAA,,,A,A,,	FBFFFFFFFFFFFF	1	0	0	1	0	0.785714	0	0	1	0	0.857143	0	0	1	0
Ca6	28355507	G	R	96	96	58	17	0.35	,,.,,A.A,,AA.AA.,	FFFFF/FFFFFFFFFFF	1	0	0	1	0	0.764706	0	0	1	0	0.823529	0	0	1	0
Ca6	31291407	C	Y	89	89	42	14	0.35	...T,T,.T.T,T,	FFFFFFF<F<FFFF	1	0	0	1	0	0.785714	0	0	1	0	0.857143	0	0	1	0
Ca6	35167697	G	R	48	48	32	20	0.35	,..A.,,A,,AAAAA,,,.,	BFFFFBBBFFFFF/FFFFFB	1	0	0	1	0	0.75	0	0	1	0	0.85	0	0	1	0
Ca6	35963098	C	Y	22	64	37	14	0.35	T.,,...T,,,TTT	FBFBFFFFFFFFFF	1	0	0	1	0	0.785714	0	0	1	0	0.857143	0	0	1	0
Ca6	37639435	C	T	42	42	16	14	0.35	...TT,TT..T.,.	FBFFFFFFFFFFFF	1	0	0	1	0	0.785714	0	0	1	0	0.857143	0	0	1	0
Ca6	37958652	C	Y	95	95	50	14	0.35	,,.T,,T.T..TT,	BFFFFFFFFFFFFF	1	0	0	1	0	0.785714	0	0	1	0	0.857143	0	0	1	0
Ca6	39264163	G	R	47	92	30	17	0.35	AAA,..A....,.AA.,	FBFFFFFFFFFFFBFBF	1	0	0	1	0	0.764706	0	0	1	0	0.823529	0	0	1	0
Ca6	40123164	G	R	33	33	25	14	0.35	,..,,A,AA,AA,,	FFFFFFFFBFF<FF	1	0	0	1	0	0.785714	0	0	1	0	0.857143	0	0	1	0
Ca6	41591000	G	R	95	95	60	14	0.35	,,A,,A.A.,,A,A	FFFFFFFFFFFFFF	1	0	0	1	0	0.785714	0	0	1	0	0.857143	0	0	1	0
Ca6	43037165	G	R	44	44	46	17	0.35	..,,.,,A,,AAA,AA,	FFF<<FFFFFFFFFF/F	1	0	0	1	0	0.764706	0	0	1	0	0.823529	0	0	1	0
Ca6	44693907	C	Y	86	86	50	14	0.35	,T.TT...,.T..T	FFFFFFFFFFFFFF	1	0	0	1	0	0.785714	0	0	1	0	0.857143	0	0	1	0
Ca6	45677846	G	A	41	42	16	14	0.35	.AA,.,,,A.A,A.	FFBFFFFFFFF/FB	1	0	0	1	0	0.785714	0	0	1	0	0.857143	0	0	1	0
Ca6	47721466	C	Y	54	54	33	14	0.35	,,..,,,,TTT,TT	BFFFFFFFFFFFFF	1	0	0	1	0	0.785714	0	0	1	0	0.857143	0	0	1	0
Ca6	47896076	C	Y	26	42	20	17	0.35	TTT,TT,.,T.,,,...	FFFFFFFF<FFFBFFFB	1	0	0	1	0	0.764706	0	0	1	0	0.823529	0	0	1	0
Ca6	50001092	C	Y	74	89	34	20	0.35	TTT,..AT,,TT,..,,,T,	FFBFFF/FF/FFFFFB<FBF	1	0	0	1	0	0.75	0	0	1	0	0.85	0	0	1	0
Ca6	51744678	C	Y	37	37	34	14	0.35	,..,T.,T,,T,TT	FF7BB<FFBF<FBF	1	0	0	1	0	0.785714	0	0	1	0	0.857143	0	0	1	0
Ca6	52248448	G	R	54	54	35	14	0.35	,,.A,A,A.A,,,A	FFFFFFFBFFFFBF	1	0	0	1	0	0.785714	0	0	1	0	0.857143	0	0	1	0
Ca6	52774872	G	R	21	51	22	20	0.35	.A.,,.,A,..,AA,AA.,A	FFBBFFBFFFFF<FFFFFFF	1	0	0	1	0	0.75	0	0	1	0	0.85	0	0	1	0
Ca6	53039917	C	Y	84	89	35	17	0.35	T,..,T,,T,,T.,,TT	BBFFF/FFFFBFFFFFB	1	0	0	1	0	0.764706	0	0	1	0	0.823529	0	0	1	0
Ca6	53306688	C	Y	52	52	22	17	0.35	.T,TT,,.TT,....,T	FFFFFFFFFFFFFFFFF	1	0	0	1	0	0.764706	0	0	1	0	0.823529	0	0	1	0
Ca6	55487749	C	Y	92	92	47	14	0.35	,TT.....TT,T,,	BFBBFFFFFFFFFF	1	0	0	1	0	0.785714	0	0	1	0	0.857143	0	0	1	0
Ca6	56364929	C	Y	114	114	53	20	0.35	TTT.,,T.,T.T,T,....,	FBFFFBFFFFFFFBFBFFFF	1	0	0	1	0	0.75	0	0	1	0	0.85	0	0	1	0
Ca6	56478284	C	Y	22	22	17	17	0.35	,,TTT...TT..T.,.,	BBFFFFF<FFFFFFFFF	1	0	0	1	0	0.764706	0	0	1	0	0.823529	0	0	1	0
Ca6	56614163	C	Y	24	26	20	17	0.35	.T.,TT,T,.,,TT,,*,	FFFFFFFFFFFF<FFFF	1	0	0	1	0	0.764706	0	0	1	0	0.823529	0	0	1	0
Ca7	4987429	C	Y	65	65	33	14	0.35	TTTT,,,,,,T,..	FF<F/BF<BFFFFB	1	0	0	1	0	0.785714	0	0	1	0	0.857143	0	0	1	0
Ca7	5060627	C	Y	42	43	28	14	0.35	...TTT..T,,,T.	FBFBFFFFFFFBFB	1	0	0	1	0	0.785714	0	0	1	0	0.857143	0	0	1	0
Ca7	9339945	G	R	38	38	31	14	0.35	..A.,,....AAAA	FFFFFFFFFFFF/F	1	0	0	1	0	0.785714	0	0	1	0	0.857143	0	0	1	0
Ca7	14449508	C	Y	47	47	27	14	0.35	TT,,,.T,.TT,,.	FFFFFFFBFFFFFF	1	0	0	1	0	0.785714	0	0	1	0	0.857143	0	0	1	0
Ca7	15440692	G	R	89	95	45	14	0.35	A,,,,,,,A,,AAA	FFFFBFFFFFFFFF	1	0	0	1	0	0.785714	0	0	1	0	0.857143	0	0	1	0
Ca7	17834671	C	Y	20	65	32	17	0.35	.T.T.T,TT,,,,,,,T	FFFFFFFFFFFFFF/FB	1	0	0	1	0	0.764706	0	0	1	0	0.823529	0	0	1	0
Ca7	23812720	C	Y	56	59	23	14	0.35	,T,.T,,TT.,T,.	FFFFFF<FFFF<FB	1	0	0	1	0	0.785714	0	0	1	0	0.857143	0	0	1	0
Ca7	24487578	C	Y	54	54	32	14	0.35	.,..TT,T,T...T	FFFFFF<F<FFFBB	1	0	0	1	0	0.785714	0	0	1	0	0.857143	0	0	1	0
Ca7	25025486	G	R	67	67	29	34	0.35	...,AA,.A,..A.AAA,.,A,A,,AA..,,,.A	FFFFFFFFFFFB<FFFFFFBFBFF<BFFFFFFFF	1	0	0	1	0	0.705882	0	0	1	0	0.794118	0	0	1	0
Ca7	25031990	C	T	42	45	17	17	0.35	,..,TT,,.T.T,TT,,	FFFFFFFFFFFFFFFF/	1	0	0	1	0	0.764706	0	0	1	0	0.823529	0	0	1	0
Ca7	25297967	C	Y	41	41	25	20	0.35	,,,,T.,TTT,,T,,,T,T,	FFFFBBFFF<FFFFBFFFFF	1	0	0	1	0	0.75	0	0	1	0	0.85	0	0	1	0
Ca7	25361730	C	Y	137	137	40	28	0.35	..TT,TTT,,T,T,T,,.,,.T..,.T.	FFBFFBFFFFFBFFFFFFFFFFFFFFBB	1	0	0	1	0	0.714286	0	0	1	0	0.785714	0	0	1	0
Ca7	25827830	G	R	86	86	36	20	0.35	AAAA,,.,....AA....A,	FBFFBBFFFFF<FFFFFFFB	1	0	0	1	0	0.75	0	0	1	0	0.85	0	0	1	0
Ca7	41024477	G	R	98	98	52	17	0.35	,,.,..,,.AAAA,AA.	FFFFFFFFBFFFFFFFB	1	0	0	1	0	0.764706	0	0	1	0	0.823529	0	0	1	0
Ca7	43983923	G	R	55	55	40	17	0.35	A...A,.AA...A.,.A	FFFFFFFFFF/FFFFFB	1	0	0	1	0	0.764706	0	0	1	0	0.823529	0	0	1	0
Ca7	46096414	G	R	85	85	57	14	0.35	,CA,.AA.A,,A..	F<FFFFFFFFFFFF	1	0	0	1	0	0.785714	0	0	1	0	0.857143	0	0	1	0
Ca7	47909348	G	A	28	42	26	14	0.35	AAA,,,,,,A,A,,	FFBFFBFF/BFFFB	1	0	0	1	0	0.785714	0	0	1	0	0.857143	0	0	1	0
Ca7	48064960	G	R	29	29	20	14	0.35	AA.,A.AA,,..,,	FFFFFFFFFBFFFF	1	0	0	1	0	0.785714	0	0	1	0	0.857143	0	0	1	0
Ca7	48089307	G	R	50	50	50	14	0.35	A,,,AA,,,,,,AA	BFFFFFFFFFFFFF	1	0	0	1	0	0.785714	0	0	1	0	0.857143	0	0	1	0
Ca7	48945815	G	R	103	103	51	20	0.35	.,,.A,AAA.A..,,A,.A,	FFFFFFFFFFFFFFFFFFFF	1	0	0	1	0	0.75	0	0	1	0	0.85	0	0	1	0
Ca8	2032659	C	Y	69	69	49	17	0.35	.TT.T,.,T..T,,,,T	FFFFFFBFFFFFFFFBB	1	0	0	1	0	0.764706	0	0	1	0	0.823529	0	0	1	0
Ca8	8618784	G	R	104	104	38	17	0.35	A,A...,,.,,.A.AAA	FFFFFFFFFFFFFFFFF	1	0	0	1	0	0.764706	0	0	1	0	0.823529	0	0	1	0
Ca8	12979513	G	R	68	68	60	14	0.35	,A,.A.AA,,.,A.	FFFF<F/FFFFBFB	1	0	0	1	0	0.785714	0	0	1	0	0.857143	0	0	1	0
Ca8	12984651	G	R	122	122	59	20	0.35	.,.,AAAA,.A,..,A,A,,	FFFFFFFFBFFFFFFFFFFF	1	0	0	1	0	0.75	0	0	1	0	0.85	0	0	1	0
Ca1	2055194	C	Y	54	54	53	11	0.36	,,,TT,,TT.,	BFFF<FFFFFF	1	0	0	1	0	0.818182	0	0	1	0	0.909091	0	0	1	0
Ca1	16290423	C	Y	39	39	40	11	0.36	,,T,TT,,T.,	F<FFFFFFFFF	1	0	0	1	0	0.818182	0	0	1	0	0.909091	0	0	1	0
Ca1	17381704	G	R	69	69	60	11	0.36	.A,,,A,A..A	FFFFF<FFFBF	1	0	0	1	0	0.818182	0	0	1	0	0.909091	0	0	1	0
Ca1	19671270	C	Y	48	48	56	11	0.36	,T.,TT..T,.	FFFFFFFFFBF	1	0	0	1	0	0.818182	0	0	1	0	0.909091	0	0	1	0
Ca1	26619214	C	Y	44	44	46	11	0.36	T.,TT,,T,.,	FBFFFFFFFF<	1	0	0	1	0	0.818182	0	0	1	0	0.909091	0	0	1	0
Ca1	26946175	G	R	48	48	58	11	0.36	,.,,.AAA,.A	FFFFFFFFFBB	1	0	0	1	0	0.818182	0	0	1	0	0.909091	0	0	1	0
Ca1	32045086	C	Y	23	23	30	11	0.36	.TT.,,,,T,T	FFFFFFF<F<F	1	0	0	1	0	0.818182	0	0	1	0	0.909091	0	0	1	0
Ca1	33319972	C	Y	66	74	25	22	0.36	T....,..,.,T..TTTTTT,.	FFFBFFFFFFFBFFFFFFFFFB	1	0	0	1	0	0.727273	0	0	1	0	0.818182	0	0	1	0
Ca1	35481918	C	T	37	39	27	11	0.36	...TT..T..T	FFFFFFFBFBB	1	0	0	1	0	0.818182	0	0	1	0	0.909091	0	0	1	0
Ca1	35823333	G	R	50	50	35	11	0.36	A,A,AA,,.,,	FFFFFFFFFFF	1	0	0	1	0	0.818182	0	0	1	0	0.909091	0	0	1	0
Ca1	35863595	C	T	48	48	13	19	0.36	TTT,.,..,T,T,.T.T,,	FFFFFFFFFFF</FFFF/F	1	0	0	1	0	0.736842	0	0	1	0	0.842105	0	0	1	0
Ca1	37414139	G	R	28	28	33	11	0.36	,,A.A.AA,.,	FFF<FFFFFFF	1	0	0	1	0	0.818182	0	0	1	0	0.909091	0	0	1	0
Ca1	38177168	G	R	26	53	25	11	0.36	.....A,,AAA	FFFFFFFFFBB	1	0	0	1	0	0.818182	0	0	1	0	0.909091	0	0	1	0
Ca1	38537257	G	R	107	107	34	38	0.36	AAA,A.A,,,AA.,A,AA,..,,..AA.,A.,,AT,..	FBFFFFBFFFB/FBF<<FFFBFFFFFFFFBBFFFFFFB	1	0	0	1	0	0.710526	0	0	1	0	0.789474	0	0	1	0
Ca1	44938631	C	Y	68	68	44	19	0.36	..,TT,..,.,.T,TTTTE.	FBFFFFFFFFFFFFFFFBB	1	0	0	1	0	0.736842	0	0	1	0	0.842105	0	0	1	0
Ca1	46264066	C	T	21	39	17	11	0.36	TTT.T.,,,.,	BFFFFFFBFFF	1	0	0	1	0	0.818182	0	0	1	0	0.909091	0	0	1	0
Ca2	5759883	G	R	26	74	24	19	0.36	..,,A..,A,.A.A,,AAA	FFFFFFFFBFFFFFFFFFF	1	0	0	1	0	0.736842	0	0	1	0	0.842105	0	0	1	0
Ca2	6300536	C	Y	44	44	31	11	0.36	,..,T...TTT	FFFFF<FFFBF	1	0	0	1	0	0.818182	0	0	1	0	0.909091	0	0	1	0
Ca2	12687017	G	R	22	22	29	11	0.36	.A.AA,,..,A	BFFFFFFFFFF	1	0	0	1	0	0.818182	0	0	1	0	0.909091	0	0	1	0
Ca2	15615737	C	Y	40	40	29	11	0.36	.T,,TT,,.T,	FFFFFBFFFFF	1	0	0	1	0	0.818182	0	0	1	0	0.909091	0	0	1	0
Ca2	15918058	C	Y	36	50	31	11	0.36	,T,TT,,..,T	BBBFFFFFF<F	1	0	0	1	0	0.818182	0	0	1	0	0.909091	0	0	1	0
Ca2	18615249	C	Y	49	62	32	11	0.36	T,T,,.T,T,,	FFFFFFFF</F	1	0	0	1	0	0.818182	0	0	1	0	0.909091	0	0	1	0
Ca2	18616335	C	Y	46	46	31	11	0.36	TTT....,,.T	FFFFFFFBFFB	1	0	0	1	0	0.818182	0	0	1	0	0.909091	0	0	1	0
Ca2	20480903	G	R	51	51	43	11	0.36	,AA,AA.,,.,	BFFFFFFFBFF	1	0	0	1	0	0.818182	0	0	1	0	0.909091	0	0	1	0
Ca2	23574590	C	T	24	39	18	11	0.36	T.,,,.TT.T.	FFFFFFFFFFF	1	0	0	1	0	0.818182	0	0	1	0	0.909091	0	0	1	0
Ca2	27133373	G	R	50	50	26	19	0.36	.,.A..A..A.AA..A..A	FFFFFFFFFFFFFFFFFFF	1	0	0	1	0	0.736842	0	0	1	0	0.842105	0	0	1	0
Ca2	27888939	G	R	34	47	18	25	0.36	A,A..AAAA,A,,,..,,A.,.,A.	FFB/FFFFFFFFFFF/FFFFFFFFB	1	0	0	1	0	0.72	0	0	1	0	0.8	0	0	1	0
Ca2	30096613	G	R	44	44	51	11	0.36	.,,.,,AAAA,	FFFFFFFFFFF	1	0	0	1	0	0.818182	0	0	1	0	0.909091	0	0	1	0
Ca2	30314291	G	R	36	36	42	11	0.36	AA,.,,A..A.	FFFFBFFF<FF	1	0	0	1	0	0.818182	0	0	1	0	0.909091	0	0	1	0
Ca2	32700509	G	A	37	39	30	11	0.36	AAAA,...,,,	BFFFFFFFFFB	1	0	0	1	0	0.818182	0	0	1	0	0.909091	0	0	1	0
Ca2	34061644	C	Y	54	54	36	22	0.36	.,,,,.,,T,TTT,,TTT,T..	FFFFFFFBFFFFFFFF<FFFBB	1	0	0	1	0	0.727273	0	0	1	0	0.818182	0	0	1	0
Ca3	1514772	G	R	70	70	60	11	0.36	A,,A,,,,A.A	BFFFFFFFFFF	1	0	0	1	0	0.818182	0	0	1	0	0.909091	0	0	1	0
Ca3	1648063	G	R	48	48	45	11	0.36	..,,,A.A,AA	FFB7FFFF/FF	1	0	0	1	0	0.818182	0	0	1	0	0.909091	0	0	1	0
Ca3	2266573	G	R	58	58	33	19	0.36	,A,,,,,A,.AA,AA,..A	FFFFFFFFFBFFFFFFBFF	1	0	0	1	0	0.736842	0	0	1	0	0.842105	0	0	1	0
Ca3	4084307	G	R	56	56	57	11	0.36	,...AAAA.,.	FFFFFFFF/FF	1	0	0	1	0	0.818182	0	0	1	0	0.909091	0	0	1	0
Ca3	6080271	G	R	35	35	26	19	0.36	,,A.A,A.A.,A.AA,.,,	FFFFFFFFFFFFFFFBBFF	1	0	0	1	0	0.736842	0	0	1	0	0.842105	0	0	1	0
Ca3	7807596	G	R	41	77	39	11	0.36	AAAA.,.,...	FFFFFFFFFFF	1	0	0	1	0	0.818182	0	0	1	0	0.909091	0	0	1	0
Ca3	9542371	C	Y	22	22	28	11	0.36	,,,.T,TT,T*.	FFFFFFFFFFB	1	0	0	1	0	0.818182	0	0	1	0	0.909091	0	0	1	0
Ca3	10501299	C	Y	68	73	41	11	0.36	TT,T.,,,T.,	FFFFFFFFFFB	1	0	0	1	0	0.818182	0	0	1	0	0.909091	0	0	1	0
Ca3	10941633	C	Y	33	33	51	11	0.36	,,,T,T,,,TT	BFFFFFFFFFF	1	0	0	1	0	0.818182	0	0	1	0	0.909091	0	0	1	0
Ca3	12115128	C	Y	44	44	22	19	0.36	.T,,.....,T.TT.TT,T	FFFBFFFFFFFFFFFFFFB	1	0	0	1	0	0.736842	0	0	1	0	0.842105	0	0	1	0
Ca3	12924508	G	R	29	77	24	19	0.36	A,,AA,.A..,,,,.AA.A	FFFBBFFFFFFFFFFFFFF	1	0	0	1	0	0.736842	0	0	1	0	0.842105	0	0	1	0
Ca3	14154346	C	T	26	51	22	22	0.36	TTTT..,.,,,...T.,.TT.T	FFFFFFFFFFFFFFFFFFFB<B	1	0	0	1	0	0.727273	0	0	1	0	0.818182	0	0	1	0
Ca3	14751329	G	R	22	22	30	11	0.36	,AA,,,A,,,A	B/<FFFFFFFB	1	0	0	1	0	0.818182	0	0	1	0	0.909091	0	0	1	0
Ca3	14937029	G	R	156	156	36	33	0.36	,.,..A,AA,A,AA.,,AAA..AA,,,,,,,,A	BBFFFFFFFFFFFFF/FFFFFFFFFFFFFFFFF	1	0	0	1	0	0.69697	0	0	1	0	0.787879	0	0	1	0
Ca3	14979098	C	Y	77	77	58	11	0.36	.,TT,T,,T,,	FFFFFFFFFFF	1	0	0	1	0	0.818182	0	0	1	0	0.909091	0	0	1	0
Ca3	15332124	G	R	51	51	50	11	0.36	,..,.AA.A.A	FBFFFFFFFF<	1	0	0	1	0	0.818182	0	0	1	0	0.909091	0	0	1	0
Ca3	16197638	G	R	20	20	46	19	0.36	.,,,AA.,AAA..A..,A.	<FFFFFFFFFFFFFF/FFF	1	0	0	1	0	0.736842	0	0	1	0	0.842105	0	0	1	0
Ca3	24737454	G	R	87	87	31	25	0.36	AAAA,..,.A,.A,,,.,A,,A..A	BFFFFBFFFFF/FFFFF/FFFFFFF	1	0	0	1	0	0.72	0	0	1	0	0.8	0	0	1	0
Ca3	27402037	C	Y	46	46	48	11	0.36	T,,..T,.TT,	BFF/F<FFFFF	1	0	0	1	0	0.818182	0	0	1	0	0.909091	0	0	1	0
Ca3	30930418	G	R	65	65	58	11	0.36	.,,.AAA.,A.	FFBFFFFFFFF	1	0	0	1	0	0.818182	0	0	1	0	0.909091	0	0	1	0
Ca3	39844576	C	Y	77	77	60	11	0.36	T...T.T..T.	FFFBFFFFFFF	1	0	0	1	0	0.818182	0	0	1	0	0.909091	0	0	1	0
Ca4	8591499	G	R	123	123	54	19	0.36	AA..,.,.,,,AAA,A,A,	FFFFFFFFFFFFFFBFFFF	1	0	0	1	0	0.736842	0	0	1	0	0.842105	0	0	1	0
Ca4	9168721	G	A	24	24	10	11	0.36	,,AA,AA,,,,	FFBFF<<FF<F	1	0	0	1	0	0.818182	0	0	1	0	0.909091	0	0	1	0
Ca4	18139469	C	Y	25	25	32	11	0.36	..,,,,TTT,T	FFFFFFFFBFF	1	0	0	1	0	0.818182	0	0	1	0	0.909091	0	0	1	0
Ca4	18263903	G	R	28	28	24	25	0.36	AAA.A.,A.AA..A......A...E.	FFFF<FFFFFFFFFFFFFFFFBFBB	1	0	0	1	0	0.72	0	0	1	0	0.8	0	0	1	0
Ca4	18351223	C	Y	54	54	42	11	0.36	,TTT.,,T,,,	BFF<FFBFFFB	1	0	0	1	0	0.818182	0	0	1	0	0.909091	0	0	1	0
Ca4	18656206	C	Y	102	102	47	19	0.36	TTTTT,.TT..,,,.....	BBFFFFFFFF<FFFFBFBB	1	0	0	1	0	0.736842	0	0	1	0	0.842105	0	0	1	0
Ca4	18657698	C	Y	127	127	49	19	0.36	T.TT.T..,T,T,.T,,,.	FFFFFBFFFFFF<FFFFFF	1	0	0	1	0	0.736842	0	0	1	0	0.842105	0	0	1	0
Ca4	20754545	C	Y	67	67	47	11	0.36	TTT..,,,T,,	FBFFFBFBF<F	1	0	0	1	0	0.818182	0	0	1	0	0.909091	0	0	1	0
Ca4	21623051	G	R	28	28	32	11	0.36	,A,,AA.,.A,	BFFFFFFFFFF	1	0	0	1	0	0.818182	0	0	1	0	0.909091	0	0	1	0
Ca4	22938194	G	R	33	33	47	11	0.36	,.,,A.A,A.A	FBFFFFFFFFF	1	0	0	1	0	0.818182	0	0	1	0	0.909091	0	0	1	0
Ca4	24500667	C	Y	77	77	51	11	0.36	...T,TT...T	FFFFFFFFFFF	1	0	0	1	0	0.818182	0	0	1	0	0.909091	0	0	1	0
Ca4	24582506	C	T	40	40	11	19	0.36	,..TT,.T.T..TT..T..	FFFF<FFFFFFF/FFF<FB	1	0	0	1	0	0.736842	0	0	1	0	0.842105	0	0	1	0
Ca4	24814385	C	T	28	28	13	11	0.36	,,T.,T.,.TT	FFFFFBFBFFF	1	0	0	1	0	0.818182	0	0	1	0	0.909091	0	0	1	0
Ca4	26264929	G	R	50	50	31	19	0.36	,A,A,AA,,AA,,,,,,,A	BFFFFFFFFFF<FFFBFFF	1	0	0	1	0	0.736842	0	0	1	0	0.842105	0	0	1	0
Ca4	32338951	G	R	42	42	35	11	0.36	.AA......AA	BFFFFFFFFFB	1	0	0	1	0	0.818182	0	0	1	0	0.909091	0	0	1	0
Ca4	32765146	G	R	39	49	28	11	0.36	..,.,AA,,AA	FFFFFFFFFBF	1	0	0	1	0	0.818182	0	0	1	0	0.909091	0	0	1	0
Ca4	34025147	C	Y	36	36	41	11	0.36	..,.T.TTT,,	F<FFFF<FFFF	1	0	0	1	0	0.818182	0	0	1	0	0.909091	0	0	1	0
Ca4	34297485	G	A	26	26	9	11	0.36	AA..A...A..	FBFFFFFFFFB	1	0	0	1	0	0.818182	0	0	1	0	0.909091	0	0	1	0
Ca4	34451209	G	R	59	73	40	11	0.36	,AA,.A,.A,,	BFFFBFBFFFF	1	0	0	1	0	0.818182	0	0	1	0	0.909091	0	0	1	0
Ca4	40200742	C	Y	41	41	53	11	0.36	..,..TT.TT,	F<FFFFFFFFF	1	0	0	1	0	0.818182	0	0	1	0	0.909091	0	0	1	0
Ca4	41113636	G	R	22	22	45	11	0.36	.A.,A.,.AA,	FFFFFFFFFFB	1	0	0	1	0	0.818182	0	0	1	0	0.909091	0	0	1	0
Ca4	42081154	C	Y	51	51	53	11	0.36	.T..T.T...T	FFFFFFFFFFF	1	0	0	1	0	0.818182	0	0	1	0	0.909091	0	0	1	0
Ca4	43006748	C	Y	76	76	40	22	0.36	.TTT.TT.,.T.,.,.T,.T.E.	FFFFFFFFBFFFFFBF/FF<BB	1	0	0	1	0	0.727273	0	0	1	0	0.818182	0	0	1	0
Ca4	43025743	C	Y	70	70	44	11	0.36	,,,,T.,TTT.	FBFFFFFFFFB	1	0	0	1	0	0.818182	0	0	1	0	0.909091	0	0	1	0
Ca4	43112984	G	R	80	80	32	22	0.36	,,,,...A,A,,A,AA,A.A.A	FFFFFFFFFFFFFF/FFFF/BF	1	0	0	1	0	0.727273	0	0	1	0	0.818182	0	0	1	0
Ca5	1948436	C	Y	86	86	38	19	0.36	.T,TTT.,T,.TT,.,,,.	<FFBFFFFFFFFBFBF<<B	1	0	0	1	0	0.736842	0	0	1	0	0.842105	0	0	1	0
Ca5	1948602	G	R	67	67	46	11	0.36	AA,AA.,,.,.	FFFFFFBFFBB	1	0	0	1	0	0.818182	0	0	1	0	0.909091	0	0	1	0
Ca5	2184269	G	R	36	36	43	11	0.36	.,.A.,AAAT.	FFFFFFFFF/F	1	0	0	1	0	0.818182	0	0	1	0	0.909091	0	0	1	0
Ca5	3116625	C	Y	37	37	40	11	0.36	..,,T.T,T.T	FF<FFFFFFBB	1	0	0	1	0	0.818182	0	0	1	0	0.909091	0	0	1	0
Ca5	5298569	C	Y	55	55	22	22	0.36	...TT....TT,T,,,.TTT.,	BFFFFFFFFFFFFFFFFFFFFF	1	0	0	1	0	0.727273	0	0	1	0	0.818182	0	0	1	0
Ca5	6310934	G	A	48	48	15	19	0.36	AAAA,,,,,,,AA,,A,,,	FFFFFBFFFFBFFFF<FFB	1	0	0	1	0	0.736842	0	0	1	0	0.842105	0	0	1	0
Ca5	6447098	G	R	30	30	46	11	0.36	..,A,A.AA.,	FFFFFFFF<FF	1	0	0	1	0	0.818182	0	0	1	0	0.909091	0	0	1	0
Ca5	6453000	C	Y	105	105	33	19	0.36	..,..TT,TT,TT,...,T	FFFFFFFFFFFFBFFFFFF	1	0	0	1	0	0.736842	0	0	1	0	0.842105	0	0	1	0
Ca5	6828026	C	T	39	39	16	11	0.36	T,TTT,,,,,,	FFFFFFFBFBB	1	0	0	1	0	0.818182	0	0	1	0	0.909091	0	0	1	0
Ca5	6876841	C	Y	113	113	56	22	0.36	,,,.T.,T.TTT,TT..,T...	BFBFFF//F<FFBFBFFFFFFF	1	0	0	1	0	0.727273	0	0	1	0	0.818182	0	0	1	0
Ca5	6986855	C	Y	34	34	29	11	0.36	T..TT...T..	FFFBFFFFFFF	1	0	0	1	0	0.818182	0	0	1	0	0.909091	0	0	1	0
Ca5	7928699	C	Y	28	59	27	11	0.36	..,,,TTT,.T	FFFFFFFBBBB	1	0	0	1	0	0.818182	0	0	1	0	0.909091	0	0	1	0
Ca5	8323442	C	Y	38	38	40	11	0.36	..T,T.,TT.,	FFF<FFFFFFF	1	0	0	1	0	0.818182	0	0	1	0	0.909091	0	0	1	0
Ca5	13988283	G	R	24	24	30	11	0.36	.A,A..,.A.A	BFFFFFFFFF/	1	0	0	1	0	0.818182	0	0	1	0	0.909091	0	0	1	0
Ca5	15547755	G	R	27	27	30	11	0.36	,A,,AA.,A,,	FFFFFFBFFFF	1	0	0	1	0	0.818182	0	0	1	0	0.909091	0	0	1	0
Ca5	15913877	G	R	45	45	52	11	0.36	A..AA.,A,,.	F</FFFFFFFF	1	0	0	1	0	0.818182	0	0	1	0	0.909091	0	0	1	0
Ca5	16174971	G	R	70	70	48	11	0.36	AA,,.,AA...	FBFFFFFFFBB	1	0	0	1	0	0.818182	0	0	1	0	0.909091	0	0	1	0
Ca5	18494723	G	R	73	73	43	11	0.36	,A..A,.AA.,	FFFFFFFFFFF	1	0	0	1	0	0.818182	0	0	1	0	0.909091	0	0	1	0
Ca5	20552074	G	R	45	45	46	11	0.36	,,...AA.AA.	BFB<FBBFFFF	1	0	0	1	0	0.818182	0	0	1	0	0.909091	0	0	1	0
Ca5	20966107	G	R	70	70	37	11	0.36	AA,A.,,,,.A	FFFFF/FFFFF	1	0	0	1	0	0.818182	0	0	1	0	0.909091	0	0	1	0
Ca5	21886551	G	R	74	74	51	11	0.36	,.,..AAAA,.	BFFFFFBFFBF	1	0	0	1	0	0.818182	0	0	1	0	0.909091	0	0	1	0
Ca5	23569896	C	Y	56	56	58	11	0.36	.T....T.T.T	FFFFFFFFFBB	1	0	0	1	0	0.818182	0	0	1	0	0.909091	0	0	1	0
Ca5	24422438	G	R	23	23	34	11	0.36	AA,A.,,,A.,	FFFFFFFFFFF	1	0	0	1	0	0.818182	0	0	1	0	0.909091	0	0	1	0
Ca5	28595285	C	Y	92	92	33	22	0.36	TTT.,.T,.....T.,.T,T.T	FFFFFFFFFFBBFFFFFFFF/F	1	0	0	1	0	0.727273	0	0	1	0	0.818182	0	0	1	0
Ca5	28650033	C	Y	53	53	34	11	0.36	.,..,TTT.,T	FFFFFFFFFBF	1	0	0	1	0	0.818182	0	0	1	0	0.909091	0	0	1	0
Ca6	1548628	G	R	58	58	56	11	0.36	.A.,.AA.A..	FFFFFFFFFFB	1	0	0	1	0	0.818182	0	0	1	0	0.909091	0	0	1	0
Ca6	11311012	C	Y	50	50	45	11	0.36	,,T.TT.T.,,	FBFFFFFFFFF	1	0	0	1	0	0.818182	0	0	1	0	0.909091	0	0	1	0
Ca6	11867859	C	Y	25	73	35	19	0.36	TTT.,,T.T..,,,,.TT.	FFF/FFFFFFFFFBFFFFF	1	0	0	1	0	0.736842	0	0	1	0	0.842105	0	0	1	0
Ca6	12112504	G	R	67	95	31	19	0.36	AAA,,.A,,,,..A,AA,,	FFFFFFFBFFFF<FBFFFF	1	0	0	1	0	0.736842	0	0	1	0	0.842105	0	0	1	0
Ca6	16764968	C	Y	30	30	48	11	0.36	,TTT,..,.T.	FFFFFFF/FBB	1	0	0	1	0	0.818182	0	0	1	0	0.909091	0	0	1	0
Ca6	22419769	G	R	37	37	38	11	0.36	..,A.AA.A,.	FFFFFFFFFFF	1	0	0	1	0	0.818182	0	0	1	0	0.909091	0	0	1	0
Ca6	25976223	G	A	29	33	13	11	0.36	AAA,,A.....	BFFFFFFFFBB	1	0	0	1	0	0.818182	0	0	1	0	0.909091	0	0	1	0
Ca6	26220553	C	Y	65	65	53	11	0.36	.T,,TT,T,.,	FFFFFFFFFFF	1	0	0	1	0	0.818182	0	0	1	0	0.909091	0	0	1	0
Ca6	26323133	C	Y	116	116	53	22	0.36	,,.TTTTT.TT..,...,.T,.	BFFFFFFFBFFFFFFFFBFFFB	1	0	0	1	0	0.727273	0	0	1	0	0.818182	0	0	1	0
Ca6	31129247	G	R	65	65	55	11	0.36	,,.,AA,AA,.	BFFFFF/FFFF	1	0	0	1	0	0.818182	0	0	1	0	0.909091	0	0	1	0
Ca6	31600411	G	R	35	37	30	11	0.36	A,A,A,,.,.A	FFFFFFF/FFB	1	0	0	1	0	0.818182	0	0	1	0	0.909091	0	0	1	0
Ca6	32697046	G	R	38	38	35	11	0.36	,..,A,.AAA,	FFFFFFFFFBF	1	0	0	1	0	0.818182	0	0	1	0	0.909091	0	0	1	0
Ca6	33402702	G	R	101	101	43	22	0.36	AA,.,..A,.A,AA.AA.....	FFF<FFBFFFFFFFFFFBFFFF	1	0	0	1	0	0.727273	0	0	1	0	0.818182	0	0	1	0
Ca6	33942136	C	Y	43	43	37	11	0.36	T..T....TT.	</FFFFFFFFF	1	0	0	1	0	0.818182	0	0	1	0	0.909091	0	0	1	0
Ca6	34569916	G	R	99	99	45	19	0.36	A,AA...,.A,,,AAA..,	/FFFFFFFF<FFBFFFFFF	1	0	0	1	0	0.736842	0	0	1	0	0.842105	0	0	1	0
Ca6	34684111	C	Y	44	44	28	33	0.36	.TT..TT..T.TTT.T,........T.TT.,..	FFFFFFBFFFFFBFFFFFFFFFFFFBFFFFFBB	1	0	0	1	0	0.69697	0	0	1	0	0.787879	0	0	1	0
Ca6	35253974	C	T	39	39	17	11	0.36	,.T,,,TT,,T	F/FFFFFFBFB	1	0	0	1	0	0.818182	0	0	1	0	0.909091	0	0	1	0
Ca6	36169197	G	R	40	40	42	11	0.36	A.A,,,AA.,.	FFFFFFF<<FF	1	0	0	1	0	0.818182	0	0	1	0	0.909091	0	0	1	0
Ca6	37294806	G	R	46	65	31	11	0.36	,.A,AA,A,..	FFFBFFFBFBF	1	0	0	1	0	0.818182	0	0	1	0	0.909091	0	0	1	0
Ca6	37306476	C	Y	56	56	36	11	0.36	T.T..,T,..T	BFFFFBFFFFF	1	0	0	1	0	0.818182	0	0	1	0	0.909091	0	0	1	0
Ca6	38112879	G	A	48	48	17	19	0.36	AAAA..A.,A....,..A,	F/BFFFFFFFFFFFFFBBF	1	0	0	1	0	0.736842	0	0	1	0	0.842105	0	0	1	0
Ca6	38863077	C	T	23	39	23	11	0.36	.T,.T,T,T,,	FBFFFFFFFFF	1	0	0	1	0	0.818182	0	0	1	0	0.909091	0	0	1	0
Ca6	41061948	G	R	30	30	24	11	0.36	..A,A,A,..A	FFFFFFFFFFB	1	0	0	1	0	0.818182	0	0	1	0	0.909091	0	0	1	0
Ca6	45278459	C	Y	33	33	32	11	0.36	T,T,T,.T...	FFFFFFFFFFF	1	0	0	1	0	0.818182	0	0	1	0	0.909091	0	0	1	0
Ca6	46797043	C	Y	70	70	44	11	0.36	,.,TT,T,,,T	FFFFFFFFFFF	1	0	0	1	0	0.818182	0	0	1	0	0.909091	0	0	1	0
Ca6	52854907	C	Y	37	37	39	11	0.36	..,,TTT.,T.	FFFBFFFF<FF	1	0	0	1	0	0.818182	0	0	1	0	0.909091	0	0	1	0
Ca6	54681022	C	T	28	38	18	11	0.36	,A,,,,.TTTT	BBFFFFFFFFB	1	0	0	1	0	0.818182	0	0	1	0	0.909091	0	0	1	0
Ca6	55416483	G	R	77	77	60	11	0.36	,AAA...A,..	BFFFFF/FFFF	1	0	0	1	0	0.818182	0	0	1	0	0.909091	0	0	1	0
Ca6	55492075	C	Y	49	49	48	11	0.36	TTT,T,.,,..	FFFFFFFFFFB	1	0	0	1	0	0.818182	0	0	1	0	0.909091	0	0	1	0
Ca6	55498357	C	Y	104	104	58	19	0.36	,..T.T..T.....TTTT.	FFFFFFFFFFFBFFBFFFF	1	0	0	1	0	0.736842	0	0	1	0	0.842105	0	0	1	0
Ca6	56363933	G	R	59	59	55	11	0.36	,.A,..AAA,.	FFBF</FBBFB	1	0	0	1	0	0.818182	0	0	1	0	0.909091	0	0	1	0
Ca6	56613482	C	Y	26	26	34	11	0.36	.,.TTT...T.	FFFF/FFFFBB	1	0	0	1	0	0.818182	0	0	1	0	0.909091	0	0	1	0
Ca7	4417705	C	Y	77	77	43	11	0.36	TTTT.....,.	FFFFFFFFFFF	1	0	0	1	0	0.818182	0	0	1	0	0.909091	0	0	1	0
Ca7	21778529	C	Y	57	70	36	11	0.36	TTT.T...,,,	FFF<FFFFB/F	1	0	0	1	0	0.818182	0	0	1	0	0.909091	0	0	1	0
Ca7	23128219	G	R	59	59	32	11	0.36	,AA.A,,,,A,	BFFFFFFFFFF	1	0	0	1	0	0.818182	0	0	1	0	0.909091	0	0	1	0
Ca7	26303135	G	R	59	59	52	11	0.36	A.AA..A.,.,	FFFFF/FF/FF	1	0	0	1	0	0.818182	0	0	1	0	0.909091	0	0	1	0
Ca7	26334096	G	R	171	171	57	36	0.36	..A,AA..,A,A,.,..A...AAA,A...AA,,,,A	FFFFFFFFFFFFFFFFFFBFFFFFFFBF/F<FFFFF	1	0	0	1	0	0.694444	0	0	1	0	0.777778	0	0	1	0
Ca7	33694201	G	R	73	73	56	11	0.36	A,.AAA,,,,,	FFFFFFBFFFF	1	0	0	1	0	0.818182	0	0	1	0	0.909091	0	0	1	0
Ca7	37290832	C	Y	40	40	36	11	0.36	T,T...,,T.T	FFFBFFFFFFF	1	0	0	1	0	0.818182	0	0	1	0	0.909091	0	0	1	0
Ca7	37292674	G	R	50	50	38	11	0.36	.,,.,AA,A,A	FFFFFFFFFFF	1	0	0	1	0	0.818182	0	0	1	0	0.909091	0	0	1	0
Ca7	37821545	C	Y	22	37	19	19	0.36	....TTT.TT..T.T....	FFFFFBFFFFFFBFFFFFF	1	0	0	1	0	0.736842	0	0	1	0	0.842105	0	0	1	0
Ca7	42418414	C	Y	25	42	37	11	0.36	T.T...T.T..	FBFFBFFFFFB	1	0	0	1	0	0.818182	0	0	1	0	0.909091	0	0	1	0
Ca7	42867378	C	Y	37	37	35	11	0.36	T,T,,TT.,,.	FFFFFFFFFBB	1	0	0	1	0	0.818182	0	0	1	0	0.909091	0	0	1	0
Ca7	45229514	G	R	77	77	40	11	0.36	AA.AA...,.,	FFFFFFFFFF/	1	0	0	1	0	0.818182	0	0	1	0	0.909091	0	0	1	0
Ca7	45800617	G	R	23	23	25	11	0.36	,,..AAAA.,,	FFFFFFFFFFF	1	0	0	1	0	0.818182	0	0	1	0	0.909091	0	0	1	0
Ca7	46217461	C	Y	63	63	50	11	0.36	T..T,T.T...	FFFFFFFFFFF	1	0	0	1	0	0.818182	0	0	1	0	0.909091	0	0	1	0
Ca7	46505651	G	A	20	39	23	11	0.36	AAA.A......	FBFFFFFBFBB	1	0	0	1	0	0.818182	0	0	1	0	0.909091	0	0	1	0
Ca8	13813888	G	R	164	164	55	38	0.36	..,A.AAAA,A,A.,AA..AA,,,.,,,A,,..A,.,FA	FFB/FFFFFFFFFFFBFFFFFFFBF/FF/FFFFFFB<B	1	0	0	1	0	0.710526	0	0	1	0	0.789474	0	0	1	0
Ca8	14300132	C	Y	40	40	27	11	0.36	,..T.,,TTT.	FFFFFFBFBBB	1	0	0	1	0	0.818182	0	0	1	0	0.909091	0	0	1	0
Ca8	16462238	G	R	37	39	28	11	0.36	.A.A..A..A.	FFFFFBFFFFB	1	0	0	1	0	0.818182	0	0	1	0	0.909091	0	0	1	0
Ca1	618807	C	Y	42	42	60	8	0.37	T....TT,	7<FFFFFF	1	0	0	1	0	0.875	0	0	1	0	0.875	0	0	1	0
Ca1	2763732	C	Y	22	22	40	8	0.37	,,,TTT..	BFFFFFFF	1	0	0	1	0	0.875	0	0	1	0	0.875	0	0	1	0
Ca1	2941387	G	R	30	30	54	8	0.37	,AA.,A.,	F<FFFFF<	1	0	0	1	0	0.875	0	0	1	0	0.875	0	0	1	0
Ca1	3518649	G	R	22	22	21	16	0.37	A,.AA,,,...AAA,.	FFFFFFFFBFFFFFFF	1	0	0	1	0	0.75	0	0	1	0	0.875	0	0	1	0
Ca1	5359346	G	R	47	47	57	8	0.37	,..,AA,A	FFFFFFFF	1	0	0	1	0	0.875	0	0	1	0	0.875	0	0	1	0
Ca1	6204205	G	R	55	55	53	8	0.37	,,,AAA,.	FFFFFFF/	1	0	0	1	0	0.875	0	0	1	0	0.875	0	0	1	0
Ca1	16090134	C	Y	55	55	60	8	0.37	,,T,TT,.	/FFFFFFF	1	0	0	1	0	0.875	0	0	1	0	0.875	0	0	1	0
Ca1	16158314	G	R	47	47	57	8	0.37	,AAA,.,.	FFFFBF<F	1	0	0	1	0	0.875	0	0	1	0	0.875	0	0	1	0
Ca1	17440578	G	R	51	51	60	8	0.37	,A.A..A,	BBFFFFFF	1	0	0	1	0	0.875	0	0	1	0	0.875	0	0	1	0
Ca1	19222302	C	T	27	34	15	8	0.37	T.T....T	FFFFBFFF	1	0	0	1	0	0.875	0	0	1	0	0.875	0	0	1	0
Ca1	19463892	C	Y	55	55	60	8	0.37	,,TT..T,	/BFFFFF/	1	0	0	1	0	0.875	0	0	1	0	0.875	0	0	1	0
Ca1	19683094	C	Y	55	55	60	8	0.37	T,,..,TT	FFFFFBFF	1	0	0	1	0	0.875	0	0	1	0	0.875	0	0	1	0
Ca1	19716104	G	R	45	45	60	8	0.37	.AA.A,..	FFFBFFF<	1	0	0	1	0	0.875	0	0	1	0	0.875	0	0	1	0
Ca1	21848750	C	T	31	31	12	8	0.37	T,,,T.,T	FFFFFFBF	1	0	0	1	0	0.875	0	0	1	0	0.875	0	0	1	0
Ca1	22021928	C	Y	45	45	60	8	0.37	,TT,..T,	BFFFFFF<	1	0	0	1	0	0.875	0	0	1	0	0.875	0	0	1	0
Ca1	22578151	G	R	55	55	60	8	0.37	..AA,A..	F<FFFFFF	1	0	0	1	0	0.875	0	0	1	0	0.875	0	0	1	0
Ca1	24726838	G	A	30	36	23	8	0.37	..,.A,AA	/BFBFFFB	1	0	0	1	0	0.875	0	0	1	0	0.875	0	0	1	0
Ca1	25931877	C	Y	50	92	35	16	0.37	T,T.TT,,T,,,,,.T	FF<FBBFFFFFBFFFF	1	0	0	1	0	0.75	0	0	1	0	0.875	0	0	1	0
Ca1	26948904	G	R	24	24	51	8	0.37	,.AA,.A,	FFFBFFFF	1	0	0	1	0	0.875	0	0	1	0	0.875	0	0	1	0
Ca1	27017833	G	R	40	40	42	8	0.37	,AAA..,,	FFFFFFBF	1	0	0	1	0	0.875	0	0	1	0	0.875	0	0	1	0
Ca1	27145727	G	R	32	32	56	8	0.37	A..,A.,A	F<FFFFFF	1	0	0	1	0	0.875	0	0	1	0	0.875	0	0	1	0
Ca1	27766112	C	Y	39	39	56	8	0.37	,TT,T..,	FFFFFFFB	1	0	0	1	0	0.875	0	0	1	0	0.875	0	0	1	0
Ca1	28665583	C	Y	43	43	49	8	0.37	.,,.TT,T	FFFBFFFB	1	0	0	1	0	0.875	0	0	1	0	0.875	0	0	1	0
Ca1	31711135	C	Y	40	40	41	8	0.37	TT,..,T,	FFFFF/BF	1	0	0	1	0	0.875	0	0	1	0	0.875	0	0	1	0
Ca1	31781311	C	Y	24	24	44	8	0.37	,,,TT,T,	FF/FF<FB	1	0	0	1	0	0.875	0	0	1	0	0.875	0	0	1	0
Ca1	31866790	G	R	55	55	60	8	0.37	A,.A,A..	FFFFBFFB	1	0	0	1	0	0.875	0	0	1	0	0.875	0	0	1	0
Ca1	32311936	G	A	34	45	34	16	0.37	AAA..AAA..,.....	FFFFFF<FBFFBFFFB	1	0	0	1	0	0.75	0	0	1	0	0.875	0	0	1	0
Ca1	32386753	C	Y	25	25	54	8	0.37	TTT.,,.,	FFFFBFBF	1	0	0	1	0	0.875	0	0	1	0	0.875	0	0	1	0
Ca1	32453762	C	T	21	45	18	16	0.37	TTT,,,,,,,T,T,,T	FFFFFFFFFFFFBF<F	1	0	0	1	0	0.75	0	0	1	0	0.875	0	0	1	0
Ca1	33501570	C	Y	41	55	34	8	0.37	,,TTT,,,	FFFFFFFF	1	0	0	1	0	0.875	0	0	1	0	0.875	0	0	1	0
Ca1	38633105	C	Y	40	40	42	8	0.37	.TT,T,..	<FFFFBFF	1	0	0	1	0	0.875	0	0	1	0	0.875	0	0	1	0
Ca1	39471403	C	Y	32	32	51	8	0.37	TT.T..,.	FFFFFFBF	1	0	0	1	0	0.875	0	0	1	0	0.875	0	0	1	0
Ca1	39743272	C	T	41	45	17	16	0.37	,T,.T,.T,,.T,TT,	FFFFFFFFFFFFBFBF	1	0	0	1	0	0.75	0	0	1	0	0.875	0	0	1	0
Ca1	39946302	G	R	45	45	60	8	0.37	A.A,,.A,	FFFFFFFF	1	0	0	1	0	0.875	0	0	1	0	0.875	0	0	1	0
Ca1	41240148	G	R	40	40	33	8	0.37	,..AA,.A	FFFFF<FF	1	0	0	1	0	0.875	0	0	1	0	0.875	0	0	1	0
Ca1	41246171	C	Y	29	29	51	8	0.37	,.T.T,T.	FFFFBBFF	1	0	0	1	0	0.875	0	0	1	0	0.875	0	0	1	0
Ca1	42394156	G	R	24	24	47	8	0.37	.A,..AA.	FBFFFFFF	1	0	0	1	0	0.875	0	0	1	0	0.875	0	0	1	0
Ca1	44157593	G	A	25	27	14	8	0.37	,,A,,,AA	FFBFFF<F	1	0	0	1	0	0.875	0	0	1	0	0.875	0	0	1	0
Ca1	44632241	C	Y	55	55	60	8	0.37	,TTT,.,.	FFFFFBFF	1	0	0	1	0	0.875	0	0	1	0	0.875	0	0	1	0
Ca1	45880444	C	Y	39	84	34	16	0.37	T,,,,,.,.TTTT,,T	FFFFFFF<FFFFFFFF	1	0	0	1	0	0.75	0	0	1	0	0.875	0	0	1	0
Ca1	46339470	C	T	33	45	13	16	0.37	...,...TTTTT.,T,	FBFFFFFFFFFFFFBB	1	0	0	1	0	0.75	0	0	1	0	0.875	0	0	1	0
Ca1	48159939	C	Y	55	55	60	8	0.37	,TT...T.	FFFFFFFF	1	0	0	1	0	0.875	0	0	1	0	0.875	0	0	1	0
Ca2	1047390	C	Y	32	32	54	8	0.37	,,.,T,TT	FFFFFFFF	1	0	0	1	0	0.875	0	0	1	0	0.875	0	0	1	0
Ca2	1049431	C	Y	55	55	58	8	0.37	T,T,.T,.	FFF<FFFB	1	0	0	1	0	0.875	0	0	1	0	0.875	0	0	1	0
Ca2	5490257	G	R	23	23	50	8	0.37	,.AAA.,.	FFFFFFFB	1	0	0	1	0	0.875	0	0	1	0	0.875	0	0	1	0
Ca2	9231292	C	T	36	36	25	8	0.37	...T..TT	FFFFFFFF	1	0	0	1	0	0.875	0	0	1	0	0.875	0	0	1	0
Ca2	12382401	C	Y	20	20	34	8	0.37	T,.T.T,,	F/FFFBFF	1	0	0	1	0	0.875	0	0	1	0	0.875	0	0	1	0
Ca2	12386203	G	A	24	36	32	8	0.37	AA,,,A,,	BFFFFFFF	1	0	0	1	0	0.875	0	0	1	0	0.875	0	0	1	0
Ca2	12688194	C	Y	20	20	37	8	0.37	TTT..,..	FFFFFFFB	1	0	0	1	0	0.875	0	0	1	0	0.875	0	0	1	0
Ca2	12840668	C	Y	27	27	24	8	0.37	T...TT,,	FFFFFFFB	1	0	0	1	0	0.875	0	0	1	0	0.875	0	0	1	0
Ca2	13919700	C	Y	34	34	32	8	0.37	,.TT..T.	<FFFFFFF	1	0	0	1	0	0.875	0	0	1	0	0.875	0	0	1	0
Ca2	15133114	G	R	32	32	51	8	0.37	,A,AA,,.	FFFFFFFF	1	0	0	1	0	0.875	0	0	1	0	0.875	0	0	1	0
Ca2	15772316	G	R	48	48	57	8	0.37	AAA..,,,	FFFFFFFF	1	0	0	1	0	0.875	0	0	1	0	0.875	0	0	1	0
Ca2	17394288	G	R	43	43	30	16	0.37	.,A.A,AA,.AA.,,.	FBFFFFFFFFFFFFFF	1	0	0	1	0	0.75	0	0	1	0	0.875	0	0	1	0
Ca2	19000030	G	R	20	20	23	8	0.37	AA.A,,,,	BF<FFFFF	1	0	0	1	0	0.875	0	0	1	0	0.875	0	0	1	0
Ca2	19009964	C	Y	34	34	45	16	0.37	T,...T..T,T.,TT,	FFBFBF<FFFFFFFFF	1	0	0	1	0	0.75	0	0	1	0	0.875	0	0	1	0
Ca2	19113727	C	Y	44	51	40	8	0.37	T....T.T	FFF<FFFB	1	0	0	1	0	0.875	0	0	1	0	0.875	0	0	1	0
Ca2	20660807	C	T	24	24	12	8	0.37	.....TTT	FF/FFFFB	1	0	0	1	0	0.875	0	0	1	0	0.875	0	0	1	0
Ca2	20971797	C	Y	67	67	29	16	0.37	T...T.TT,,,T.,T,	FF/FBFFFFBFFBFFF	1	0	0	1	0	0.75	0	0	1	0	0.875	0	0	1	0
Ca2	22750806	G	A	20	20	10	8	0.37	AA..A..,	FFFF<BFF	1	0	0	1	0	0.875	0	0	1	0	0.875	0	0	1	0
Ca2	26766695	G	A	33	36	18	8	0.37	A...,A,A	FFFFFFBF	1	0	0	1	0	0.875	0	0	1	0	0.875	0	0	1	0
Ca2	28396257	G	R	70	70	52	16	0.37	AA..,.,AA.A,A,,,	BFFFFF<FFFFFFFFF	1	0	0	1	0	0.75	0	0	1	0	0.875	0	0	1	0
Ca2	29300363	C	Y	32	32	51	8	0.37	,,.,TT,T	FFFFFFFB	1	0	0	1	0	0.875	0	0	1	0	0.875	0	0	1	0
Ca2	30829627	C	Y	28	28	34	8	0.37	..,,TT,T	FFFF<FFF	1	0	0	1	0	0.875	0	0	1	0	0.875	0	0	1	0
Ca2	30835761	G	R	50	68	22	27	0.37	AAA,,AA.A,,A,,A,,,A,A,,,.,,	BFBBFF<FFFFFFFF<FFFFFFFFBFF	1	0	0	1	0	0.703704	0	0	1	0	0.814815	0	0	1	0
Ca2	31288819	C	Y	36	55	41	8	0.37	,...TT.T	FFFFFFFF	1	0	0	1	0	0.875	0	0	1	0	0.875	0	0	1	0
Ca2	32198856	C	Y	20	20	39	8	0.37	...T.TT.	FFFFFFFF	1	0	0	1	0	0.875	0	0	1	0	0.875	0	0	1	0
Ca2	34904161	C	Y	25	66	30	16	0.37	TT,,T,TT,,,,,T,.	BFFFFFFFFFFFFFFB	1	0	0	1	0	0.75	0	0	1	0	0.875	0	0	1	0
Ca2	35944830	G	R	22	22	25	8	0.37	..A.AA,.	FFFFFFFB	1	0	0	1	0	0.875	0	0	1	0	0.875	0	0	1	0
Ca3	3168885	G	A	33	36	21	8	0.37	AAA,..,.	FFFBFFBF	1	0	0	1	0	0.875	0	0	1	0	0.875	0	0	1	0
Ca3	4951013	G	A	39	45	16	16	0.37	,,,,,A.AA.,AA,,A	FFFBBFFFFBF<FFFB	1	0	0	1	0	0.75	0	0	1	0	0.875	0	0	1	0
Ca3	8286306	C	Y	45	77	23	27	0.37	T.T,.TTT,,T,,T.,T,,T,,,,,,T	BFFFFBFFFF<FFFFFFBFFFFFFF<F	1	0	0	1	0	0.703704	0	0	1	0	0.814815	0	0	1	0
Ca3	9940770	C	Y	101	101	46	16	0.37	TT,T,,TT.T,,....	FFFFFFFFFFFFFFFB	1	0	0	1	0	0.75	0	0	1	0	0.875	0	0	1	0
Ca3	11041998	G	R	24	47	36	8	0.37	AAA,.,,,	FFFFFFF<	1	0	0	1	0	0.875	0	0	1	0	0.875	0	0	1	0
Ca3	11768468	C	Y	31	31	26	8	0.37	,.T.TT..	<FFFFFFB	1	0	0	1	0	0.875	0	0	1	0	0.875	0	0	1	0
Ca3	12027112	G	R	40	40	48	8	0.37	AA.A,,..	BFBFFFFF	1	0	0	1	0	0.875	0	0	1	0	0.875	0	0	1	0
Ca3	13267553	C	Y	22	22	29	8	0.37	.,,,T,TT	FFF<FBFF	1	0	0	1	0	0.875	0	0	1	0	0.875	0	0	1	0
Ca3	13492423	G	R	40	40	48	8	0.37	,.AAA,,,	FFFFFFF<	1	0	0	1	0	0.875	0	0	1	0	0.875	0	0	1	0
Ca3	13787105	G	A	31	36	18	8	0.37	,AA..A,,	FFFFFFFF	1	0	0	1	0	0.875	0	0	1	0	0.875	0	0	1	0
Ca3	14437812	G	R	20	20	28	8	0.37	A,.,A..A	FFFFF/FF	1	0	0	1	0	0.875	0	0	1	0	0.875	0	0	1	0
Ca3	15470383	G	R	51	51	42	8	0.37	AAA,.,..	FFBFFFFF	1	0	0	1	0	0.875	0	0	1	0	0.875	0	0	1	0
Ca3	17136683	G	A	20	20	8	8	0.37	A...A.,A	FFF<FFFF	1	0	0	1	0	0.875	0	0	1	0	0.875	0	0	1	0
Ca3	17167884	C	Y	123	123	47	24	0.37	.,T.,,G,T,T,,,TTTT,T,T,,	FBFBFF/FFFFFFFFFFFFFF<FF	1	0	0	1	0	0.708333	0	0	1	0	0.791667	0	0	1	0
Ca3	17562140	C	Y	65	65	40	16	0.37	.,T,.T..,TT,..TT	FFFFFBFFFFFFFB<B	1	0	0	1	0	0.75	0	0	1	0	0.875	0	0	1	0
Ca3	17616332	G	R	25	36	34	8	0.37	,AAA,,,,	FFFFFBFF	1	0	0	1	0	0.875	0	0	1	0	0.875	0	0	1	0
Ca3	19096281	C	Y	55	55	53	8	0.37	TT,...T.	FFBBFFFF	1	0	0	1	0	0.875	0	0	1	0	0.875	0	0	1	0
Ca3	20437684	C	T	34	36	14	8	0.37	TT.T,,,,	<FFBFFFF	1	0	0	1	0	0.875	0	0	1	0	0.875	0	0	1	0
Ca3	20674391	C	Y	42	42	60	8	0.37	T,,,,,TT	FFFFFBBF	1	0	0	1	0	0.875	0	0	1	0	0.875	0	0	1	0
Ca3	20742698	G	A	20	29	16	8	0.37	,,,,,AAA	BFBFFFFF	1	0	0	1	0	0.875	0	0	1	0	0.875	0	0	1	0
Ca3	28335686	C	T	36	36	18	8	0.37	.TTT....	FFFFFFFF	1	0	0	1	0	0.875	0	0	1	0	0.875	0	0	1	0
Ca3	28827858	G	R	30	30	51	8	0.37	A..AA,..	FFF<FFFF	1	0	0	1	0	0.875	0	0	1	0	0.875	0	0	1	0
Ca3	30566196	C	Y	40	40	38	8	0.37	,TTT,,,,	FFFFFFFF	1	0	0	1	0	0.875	0	0	1	0	0.875	0	0	1	0
Ca3	32775408	G	R	20	20	23	8	0.37	A..A,A.,	FF/FFFFB	1	0	0	1	0	0.875	0	0	1	0	0.875	0	0	1	0
Ca3	33755938	C	T	33	33	11	8	0.37	,,TT,,,T	FFFFFFFF	1	0	0	1	0	0.875	0	0	1	0	0.875	0	0	1	0
Ca4	1788168	G	R	127	127	44	24	0.37	,,,AA.A.A.,,.A,AA,A,.,AF,	FFF/BFFFFFFFFFFFFFFFFFFF	1	0	0	1	0	0.708333	0	0	1	0	0.791667	0	0	1	0
Ca4	4383330	G	R	40	40	51	8	0.37	....AAA,	FFFFFFFF	1	0	0	1	0	0.875	0	0	1	0	0.875	0	0	1	0
Ca4	4863165	C	T	25	25	12	8	0.37	T,T,,,T.	FFFFFB/F	1	0	0	1	0	0.875	0	0	1	0	0.875	0	0	1	0
Ca4	7925827	C	Y	38	38	43	8	0.37	...T.,TT	FFFFFFBB	1	0	0	1	0	0.875	0	0	1	0	0.875	0	0	1	0
Ca4	14399961	C	Y	51	51	36	8	0.37	,..,.TTT	BFF<FFFB	1	0	0	1	0	0.875	0	0	1	0	0.875	0	0	1	0
Ca4	18655544	G	R	37	37	53	8	0.37	.AAA,...	FF<FFFBB	1	0	0	1	0	0.875	0	0	1	0	0.875	0	0	1	0
Ca4	20802991	G	R	45	45	55	8	0.37	.A,..AA,	FFFFFFFF	1	0	0	1	0	0.875	0	0	1	0	0.875	0	0	1	0
Ca4	21141954	C	Y	39	39	57	8	0.37	T...,,TT	F<FFFFFF	1	0	0	1	0	0.875	0	0	1	0	0.875	0	0	1	0
Ca4	22476608	G	A	22	30	19	8	0.37	A.AA,,.,	FFFFFFFF	1	0	0	1	0	0.875	0	0	1	0	0.875	0	0	1	0
Ca4	25101461	C	Y	22	22	31	8	0.37	TTT,,,..	FFFFFFFF	1	0	0	1	0	0.875	0	0	1	0	0.875	0	0	1	0
Ca4	25116829	C	Y	55	55	50	8	0.37	.TT....T	FFFFFFFF	1	0	0	1	0	0.875	0	0	1	0	0.875	0	0	1	0
Ca4	25138964	C	Y	37	51	41	8	0.37	TT..T...	FFFFBF<B	1	0	0	1	0	0.875	0	0	1	0	0.875	0	0	1	0
Ca4	25963301	C	Y	51	51	54	8	0.37	T,,..,TT	BBF<FFFF	1	0	0	1	0	0.875	0	0	1	0	0.875	0	0	1	0
Ca4	25981715	C	Y	20	20	53	8	0.37	...T.,TT	FFFFFFFF	1	0	0	1	0	0.875	0	0	1	0	0.875	0	0	1	0
Ca4	28265199	C	Y	21	21	25	16	0.37	.,,,....TTT.T.TT	FFFFF/FFFFFFF/FF	1	0	0	1	0	0.75	0	0	1	0	0.875	0	0	1	0
Ca4	28662080	C	Y	117	117	38	24	0.37	,TT,T.,TT..,.,T.,,,TT,.T	BFBFFFFFFFFFFFFFFFFFBFFB	1	0	0	1	0	0.708333	0	0	1	0	0.791667	0	0	1	0
Ca4	28662543	G	R	32	32	25	16	0.37	AAA,AAA,...,,,,,	BBFBBFFFFFFFFFF<	1	0	0	1	0	0.75	0	0	1	0	0.875	0	0	1	0
Ca4	28663102	G	R	42	46	20	16	0.37	A.,A.,A.AAA,,,,,	FFFFF<FFFFFFFFFB	1	0	0	1	0	0.75	0	0	1	0	0.875	0	0	1	0
Ca4	29079247	G	R	63	63	24	16	0.37	..AA,,.A,AA,.,A.	FFFFFFFFFFFF/FFF	1	0	0	1	0	0.75	0	0	1	0	0.875	0	0	1	0
Ca4	29472625	G	R	26	26	53	8	0.37	.,AA,,,A	FFFFFFFF	1	0	0	1	0	0.875	0	0	1	0	0.875	0	0	1	0
Ca4	29735963	C	T	36	36	18	8	0.37	T,T,,,T,	FFBFFFFF	1	0	0	1	0	0.875	0	0	1	0	0.875	0	0	1	0
Ca4	31916688	C	T	20	20	10	8	0.37	..T.TT.,	FFF<FFF<	1	0	0	1	0	0.875	0	0	1	0	0.875	0	0	1	0
Ca4	32772304	G	R	34	34	60	8	0.37	...A.AA,	FFBFFB<F	1	0	0	1	0	0.875	0	0	1	0	0.875	0	0	1	0
Ca4	35803310	G	R	24	24	34	8	0.37	,AA,A,,,	BFFFFFFF	1	0	0	1	0	0.875	0	0	1	0	0.875	0	0	1	0
Ca4	35876299	C	Y	48	48	47	8	0.37	.T,.,.TT	FFFFBBFF	1	0	0	1	0	0.875	0	0	1	0	0.875	0	0	1	0
Ca4	42284518	G	A	34	36	17	8	0.37	.AAA.,..	FBFFFFB/	1	0	0	1	0	0.875	0	0	1	0	0.875	0	0	1	0
Ca4	42395995	G	R	27	27	24	45	0.37	...AA.A...AA,,.A,,AA.AAA,A,...,A,.A..A.,,AA,.	FBFFF/FFFFFFFFBFFFFFFB/FBFFFFFFFFFFFFFBBFFFFB	1	0	0	1	0	0.688889	0	0	1	0	0.777778	0	0	1	0
Ca4	42838830	C	Y	26	55	40	8	0.37	,.,T.TT.	FFBFFFFB	1	0	0	1	0	0.875	0	0	1	0	0.875	0	0	1	0
Ca4	42861960	G	R	21	21	26	8	0.37	,A,A.A.,	F/FFFFFF	1	0	0	1	0	0.875	0	0	1	0	0.875	0	0	1	0
Ca4	42891196	C	Y	27	27	22	16	0.37	..,T.,T..T.T.TT.	FFF<FFFFFFFFFF/F	1	0	0	1	0	0.75	0	0	1	0	0.875	0	0	1	0
Ca4	42936429	G	R	164	164	39	32	0.37	..,,.,.,A.,AAA,AA..,AAAA..,A.A,.	FFBFFFFFFFFFFF<<FFFBF<FF/FFFFFFF	1	0	0	1	0	0.71875	0	0	1	0	0.78125	0	0	1	0
Ca4	43169190	G	R	103	103	39	54	0.37	.AAAAAAAAA..,.,AA,.A....,.AA.A,.,A.,..AAA,...,.A,.,.,.	FBFFFFBFFFFBFBBFFFFF<FFBFFFFFFFFFFBFFFFF/FBFFFFFFFFBBB	1	0	0	1	0	0.685185	0	0	1	0	0.759259	0	0	1	0
Ca4	43568367	C	T	54	54	11	53	0.37	,,,,.,,,...,,T,.,T,,T,,.,TTTT,TT,,T.TT,,,TTTTTT.T,,T.	BBFFFF<FBFFFFFFFFBFFFFFFFFFFFFFFFFFFFFFFFFFFFFBFFFBBB	1	0	0	1	0	0.679245	0	0	1	0	0.754717	0	0	1	0
Ca4	44820146	C	Y	24	24	32	8	0.37	.TT,..,T	FF<F<FFF	1	0	0	1	0	0.875	0	0	1	0	0.875	0	0	1	0
Ca4	45770927	G	R	40	40	42	8	0.37	,.AAA,,,	FFFFFBF<	1	0	0	1	0	0.875	0	0	1	0	0.875	0	0	1	0
Ca4	46406539	G	R	55	55	60	8	0.37	A,A,..,A	FFFFFFFF	1	0	0	1	0	0.875	0	0	1	0	0.875	0	0	1	0
Ca5	516935	C	T	27	36	23	8	0.37	T..T...T	BFFFFFFF	1	0	0	1	0	0.875	0	0	1	0	0.875	0	0	1	0
Ca5	1010718	C	T	54	54	13	24	0.37	,TT.T,T,,T,T.,...,T.T..T	FFFFFF<FFFFFFFFFF/FFFFFB	1	0	0	1	0	0.708333	0	0	1	0	0.791667	0	0	1	0
Ca5	1923667	C	Y	54	54	40	8	0.37	TT...T..	FFFFFFFF	1	0	0	1	0	0.875	0	0	1	0	0.875	0	0	1	0
Ca5	2002793	C	Y	20	32	24	8	0.37	T,T,T,..	FBFBFFFF	1	0	0	1	0	0.875	0	0	1	0	0.875	0	0	1	0
Ca5	2026063	C	Y	66	66	38	16	0.37	,TT,T,T.,,,T.T,,	FFFFFFF/FFFFFBFF	1	0	0	1	0	0.75	0	0	1	0	0.875	0	0	1	0
Ca5	2034312	G	R	85	85	47	16	0.37	...A..A,,ATAAA.,	FF<FFFFFFFBFBFFF	1	0	0	1	0	0.75	0	0	1	0	0.875	0	0	1	0
Ca5	2088570	C	Y	116	116	53	16	0.37	T,TT,.T,..T,,,T,	FFFFFFFFFFFBFFFF	1	0	0	1	0	0.75	0	0	1	0	0.875	0	0	1	0
Ca5	5870139	G	R	31	31	30	8	0.37	A,,,A,.A	FFBFFFFF	1	0	0	1	0	0.875	0	0	1	0	0.875	0	0	1	0
Ca5	6443526	G	R	47	47	39	8	0.37	.,A.,AA.	FBFFFFFF	1	0	0	1	0	0.875	0	0	1	0	0.875	0	0	1	0
Ca5	6756472	G	R	28	28	53	8	0.37	,.,,AA,A	FFFFFFFB	1	0	0	1	0	0.875	0	0	1	0	0.875	0	0	1	0
Ca5	7313393	C	Y	30	30	18	24	0.37	.....,T..TT.,TT.,.,,TTTFT	FFFFBFF<BFFFFFFFFFFFFFFB	1	0	0	1	0	0.708333	0	0	1	0	0.791667	0	0	1	0
Ca5	8170274	G	R	38	38	57	8	0.37	.A..A.,A	FFFFFFF<	1	0	0	1	0	0.875	0	0	1	0	0.875	0	0	1	0
Ca5	8901193	C	Y	30	30	35	16	0.37	.TT,,.T,.T.T..T.	FFFFFFFBFFFFFFFF	1	0	0	1	0	0.75	0	0	1	0	0.875	0	0	1	0
Ca5	12269614	G	R	20	26	30	8	0.37	.,A.A,A,	/FFFFFF/	1	0	0	1	0	0.875	0	0	1	0	0.875	0	0	1	0
Ca5	13633388	C	Y	47	47	31	8	0.37	,,T,.,TT	BBFFFFFF	1	0	0	1	0	0.875	0	0	1	0	0.875	0	0	1	0
Ca5	13978722	G	R	34	34	44	8	0.37	,.AAA.,,	FFF7FFFF	1	0	0	1	0	0.875	0	0	1	0	0.875	0	0	1	0
Ca5	15698745	G	R	40	40	40	8	0.37	AAA..,,.	FFFFBFFF	1	0	0	1	0	0.875	0	0	1	0	0.875	0	0	1	0
Ca5	15886096	C	Y	23	39	35	8	0.37	.,,,,TTT	FFFFFFFF	1	0	0	1	0	0.875	0	0	1	0	0.875	0	0	1	0
Ca5	15892160	G	R	24	24	38	8	0.37	,.,,AAA,	FFBBFFFF	1	0	0	1	0	0.875	0	0	1	0	0.875	0	0	1	0
Ca5	16316058	G	R	22	22	19	16	0.37	AAA....AA,,,,,.A	BFFBFFFFFFFBFFFB	1	0	0	1	0	0.75	0	0	1	0	0.875	0	0	1	0
Ca5	17853567	G	R	43	43	34	8	0.37	AA,A.,,,	FFFFFFFF	1	0	0	1	0	0.875	0	0	1	0	0.875	0	0	1	0
Ca5	18502673	C	Y	47	47	49	8	0.37	.....TTT	FFFFFFFF	1	0	0	1	0	0.875	0	0	1	0	0.875	0	0	1	0
Ca5	20574451	C	Y	28	28	24	8	0.37	.T...TT,	BFFFFFFF	1	0	0	1	0	0.875	0	0	1	0	0.875	0	0	1	0
Ca5	20863287	C	Y	45	45	44	8	0.37	T.T...,T	FFFFF/BF	1	0	0	1	0	0.875	0	0	1	0	0.875	0	0	1	0
Ca5	21410068	G	R	34	34	43	8	0.37	A.....AA	BFFFBBBB	1	0	0	1	0	0.875	0	0	1	0	0.875	0	0	1	0
Ca5	21449567	G	R	40	40	43	8	0.37	A,,A,.A,	FFFFFFFF	1	0	0	1	0	0.875	0	0	1	0	0.875	0	0	1	0
Ca5	21645909	C	Y	43	43	26	35	0.37	...,,TT,.,T.TTT.T.TT,TTTA,,A.,T,..,	FFBFFFBFFFFFFFFFFFFFFFFFFFFFFFFBFFF	1	0	0	1	0	0.714286	0	0	1	0	0.771429	0	0	1	0
Ca5	22903558	G	R	78	78	43	16	0.37	,A.AA,,A..A,A...	F<FFFF<F<FFFFFFB	1	0	0	1	0	0.75	0	0	1	0	0.875	0	0	1	0
Ca5	22959303	C	Y	36	36	36	8	0.37	.,T.TT,.	FFFFFFFF	1	0	0	1	0	0.875	0	0	1	0	0.875	0	0	1	0
Ca5	23853296	G	R	40	40	43	8	0.37	,AA.,A,,	FBFFFFFF	1	0	0	1	0	0.875	0	0	1	0	0.875	0	0	1	0
Ca5	24863079	C	Y	55	55	60	8	0.37	T...TT,,	FFFFFFFB	1	0	0	1	0	0.875	0	0	1	0	0.875	0	0	1	0
Ca5	24972332	G	R	33	33	56	8	0.37	AAA,,..,	BFFFFFFB	1	0	0	1	0	0.875	0	0	1	0	0.875	0	0	1	0
Ca5	29187258	C	Y	43	43	35	16	0.37	T,TT.T,T,,T,.,,,	BFF<FFFFFFFFFFFF	1	0	0	1	0	0.75	0	0	1	0	0.875	0	0	1	0
Ca5	37117630	C	Y	51	51	48	8	0.37	,,TT,T..	FFFFFBFF	1	0	0	1	0	0.875	0	0	1	0	0.875	0	0	1	0
Ca5	39014970	G	A	25	25	11	8	0.37	..A.A,.A	FFBFFFFB	1	0	0	1	0	0.875	0	0	1	0	0.875	0	0	1	0
Ca5	39527684	G	R	24	24	47	8	0.37	.,,.AAA,	FFFFFFFF	1	0	0	1	0	0.875	0	0	1	0	0.875	0	0	1	0
Ca5	47592147	C	Y	35	35	53	8	0.37	.T,.T,.T	FFFFFFFF	1	0	0	1	0	0.875	0	0	1	0	0.875	0	0	1	0
Ca6	735861	G	R	51	51	60	8	0.37	,,..,AAA	FFFFFFFB	1	0	0	1	0	0.875	0	0	1	0	0.875	0	0	1	0
Ca6	3356425	G	R	26	26	45	24	0.37	AA,A,A.,.,,AA,,AA,,.,,A,	BBFFFFFBFFFFFFFFFFFFFFFF	1	0	0	1	0	0.708333	0	0	1	0	0.791667	0	0	1	0
Ca6	12163749	C	T	35	45	14	16	0.37	......TT,,T.TT,T	FFFFFBFFFFFBFFF<	1	0	0	1	0	0.75	0	0	1	0	0.875	0	0	1	0
Ca6	12642050	G	A	20	20	11	8	0.37	,..AAA,,	FFFFFF<F	1	0	0	1	0	0.875	0	0	1	0	0.875	0	0	1	0
Ca6	14259580	G	R	24	24	38	8	0.37	.,,,AAA,	FFFBFFFF	1	0	0	1	0	0.875	0	0	1	0	0.875	0	0	1	0
Ca6	14858229	G	A	34	36	17	8	0.37	.,..A.AA	BFFFBFFB	1	0	0	1	0	0.875	0	0	1	0	0.875	0	0	1	0
Ca6	22859127	C	Y	35	35	25	16	0.37	..TTT,,.TTT,.GG,	FBFFFFFFFFFFF/<F	1	0	0	1	0	0.75	0	0	1	0	0.875	0	0	1	0
Ca6	24431919	C	T	34	45	19	16	0.37	,,,T,,TT,,TT,T.,	FFFFFFFFFFFFF<FF	1	0	0	1	0	0.75	0	0	1	0	0.875	0	0	1	0
Ca6	25217962	G	R	49	49	33	16	0.37	,,,,A,.A,A,A,AA,	FFFFFFFFFBFFFFFF	1	0	0	1	0	0.75	0	0	1	0	0.875	0	0	1	0
Ca6	26218546	C	Y	45	45	51	8	0.37	,,T.T.T.	BFFFFFF7	1	0	0	1	0	0.875	0	0	1	0	0.875	0	0	1	0
Ca6	26273206	G	R	24	24	51	8	0.37	.,,,AA.A	FFFFFFFF	1	0	0	1	0	0.875	0	0	1	0	0.875	0	0	1	0
Ca6	26273523	G	R	22	22	50	8	0.37	,AA,A.,,	BBFFFF<F	1	0	0	1	0	0.875	0	0	1	0	0.875	0	0	1	0
Ca6	28336556	G	R	55	55	59	8	0.37	.AA.A,..	FFFFFFBF	1	0	0	1	0	0.875	0	0	1	0	0.875	0	0	1	0
Ca6	31945533	C	T	20	28	24	8	0.37	.TT,T..,	F/FFFFFB	1	0	0	1	0	0.875	0	0	1	0	0.875	0	0	1	0
Ca6	33313872	G	R	39	39	43	8	0.37	,,A,,,AA	BFFBFFFF	1	0	0	1	0	0.875	0	0	1	0	0.875	0	0	1	0
Ca6	34219351	C	T	22	36	20	8	0.37	,.TTT..,	FFFFFFFF	1	0	0	1	0	0.875	0	0	1	0	0.875	0	0	1	0
Ca6	36415239	C	T	25	36	37	8	0.37	TT..T...	FFFFFFFF	1	0	0	1	0	0.875	0	0	1	0	0.875	0	0	1	0
Ca6	36497909	G	R	40	40	27	8	0.37	AA,...A,	FFFFFBFF	1	0	0	1	0	0.875	0	0	1	0	0.875	0	0	1	0
Ca6	37574879	G	R	52	52	36	16	0.37	.A.AA.A.,.A..A,.	<FFFFFFFFFFFFFFF	1	0	0	1	0	0.75	0	0	1	0	0.875	0	0	1	0
Ca6	38478577	C	Y	45	45	57	8	0.37	,T.,.T,T	FFFFFFFF	1	0	0	1	0	0.875	0	0	1	0	0.875	0	0	1	0
Ca6	39204272	G	R	23	23	25	8	0.37	AA,,,,A,	FFFFFFFB	1	0	0	1	0	0.875	0	0	1	0	0.875	0	0	1	0
Ca6	41791146	G	R	21	21	39	8	0.37	.....AAA	/FFFFFFB	1	0	0	1	0	0.875	0	0	1	0	0.875	0	0	1	0
Ca6	42032535	G	R	21	38	31	8	0.37	.AA,..,A	/BFFFFFB	1	0	0	1	0	0.875	0	0	1	0	0.875	0	0	1	0
Ca6	44694340	C	Y	20	20	47	8	0.37	,TT,..,T	BFF/FFFF	1	0	0	1	0	0.875	0	0	1	0	0.875	0	0	1	0
Ca6	45276686	G	R	55	55	33	8	0.37	A,A,,A,,	FFFFFFFF	1	0	0	1	0	0.875	0	0	1	0	0.875	0	0	1	0
Ca6	46347440	G	R	20	20	42	8	0.37	,,AA.A,,	FFFFFBFB	1	0	0	1	0	0.875	0	0	1	0	0.875	0	0	1	0
Ca6	50451917	G	R	57	57	34	16	0.37	.A..A...A.AA..A.	FFFFFFFFFFBFFFFB	1	0	0	1	0	0.75	0	0	1	0	0.875	0	0	1	0
Ca6	51220334	G	A	28	36	19	8	0.37	,AAA.,.,	FFFFFFFB	1	0	0	1	0	0.875	0	0	1	0	0.875	0	0	1	0
Ca6	51626521	C	Y	72	72	30	16	0.37	.T,.,,,T,T,T.T.T	FFFFFFFFFF/FFFFF	1	0	0	1	0	0.75	0	0	1	0	0.875	0	0	1	0
Ca6	51689328	G	R	30	30	47	8	0.37	AAA,..,.	<FFFFFFB	1	0	0	1	0	0.875	0	0	1	0	0.875	0	0	1	0
Ca6	51744954	G	R	64	64	32	16	0.37	.A....A,,,,A.AAA	FFF/FFBFFF/FFBFF	1	0	0	1	0	0.75	0	0	1	0	0.875	0	0	1	0
Ca6	52753344	G	R	21	21	25	8	0.37	AA.,A,,,	FBFFFFFF	1	0	0	1	0	0.875	0	0	1	0	0.875	0	0	1	0
Ca6	53962126	G	R	55	55	54	8	0.37	,,.A.A.A	B<FFFFFF	1	0	0	1	0	0.875	0	0	1	0	0.875	0	0	1	0
Ca6	55261364	C	Y	59	59	32	16	0.37	,T.T..,.,,.TT.TT	BFFFFFBFFFFFFFFF	1	0	0	1	0	0.75	0	0	1	0	0.875	0	0	1	0
Ca6	56362040	G	R	38	38	57	8	0.37	.,..AAA.	/FB<B<BF	1	0	0	1	0	0.875	0	0	1	0	0.875	0	0	1	0
Ca6	56663555	C	Y	45	45	60	8	0.37	T,T.T,,,	FFFFFBFF	1	0	0	1	0	0.875	0	0	1	0	0.875	0	0	1	0
Ca7	547639	C	Y	38	38	35	8	0.37	TT,.T...	FFFBFFFF	1	0	0	1	0	0.875	0	0	1	0	0.875	0	0	1	0
Ca7	9239207	C	Y	45	48	33	8	0.37	.,,T,T,T	FBFF/FFF	1	0	0	1	0	0.875	0	0	1	0	0.875	0	0	1	0
Ca7	12735584	C	Y	48	48	37	8	0.37	.,,,,TTT	FBFFFFFF	1	0	0	1	0	0.875	0	0	1	0	0.875	0	0	1	0
Ca7	15825831	G	R	22	22	51	8	0.37	.,A.,A,A	FFFFFFFF	1	0	0	1	0	0.875	0	0	1	0	0.875	0	0	1	0
Ca7	16540937	C	Y	54	54	52	8	0.37	.*.T.TT,	FBFFFFBB	1	0	0	1	0	0.875	0	0	1	0	0.875	0	0	1	0
Ca7	18339640	C	Y	74	74	38	16	0.37	T.,..,T,,,TT,,TT	FFFFFFFFFFFFFFFF	1	0	0	1	0	0.75	0	0	1	0	0.875	0	0	1	0
Ca7	18545920	G	R	34	42	38	8	0.37	...AA..A	FFBFFFFB	1	0	0	1	0	0.875	0	0	1	0	0.875	0	0	1	0
Ca7	22177283	G	R	32	32	51	8	0.37	AAA...,,	BFBFFBFF	1	0	0	1	0	0.875	0	0	1	0	0.875	0	0	1	0
Ca7	22410739	G	R	51	51	36	16	0.37	,.AAA.A,..AA..,,	BBFFFFFFBF/FFFFF	1	0	0	1	0	0.75	0	0	1	0	0.875	0	0	1	0
Ca7	23865687	G	A	21	36	20	8	0.37	,.A..AA,	BBFFFF/F	1	0	0	1	0	0.875	0	0	1	0	0.875	0	0	1	0
Ca7	25029461	C	Y	27	27	33	8	0.37	.,.TT,T,	FFFBFBFF	1	0	0	1	0	0.875	0	0	1	0	0.875	0	0	1	0
Ca7	25862531	G	R	47	47	37	8	0.37	,,AA...A	F<FFFFFF	1	0	0	1	0	0.875	0	0	1	0	0.875	0	0	1	0
Ca7	27922317	G	R	55	55	45	8	0.37	AA,,,A,,	FFFF<FFB	1	0	0	1	0	0.875	0	0	1	0	0.875	0	0	1	0
Ca7	27935887	G	A	28	36	16	8	0.37	A,A,..A.	BF/FFFBF	1	0	0	1	0	0.875	0	0	1	0	0.875	0	0	1	0
Ca7	29248770	G	R	55	55	59	8	0.37	,AA,.,,A	FFFFFFFF	1	0	0	1	0	0.875	0	0	1	0	0.875	0	0	1	0
Ca7	30190656	C	Y	39	39	51	8	0.37	TTT,..,.	FFFF/FFB	1	0	0	1	0	0.875	0	0	1	0	0.875	0	0	1	0
Ca7	32148278	G	R	32	32	51	8	0.37	..,.A,AA	BFFFFFFB	1	0	0	1	0	0.875	0	0	1	0	0.875	0	0	1	0
Ca7	33904560	C	Y	24	24	51	8	0.37	,,..TT,T	BFFFFFFF	1	0	0	1	0	0.875	0	0	1	0	0.875	0	0	1	0
Ca7	33983024	G	R	32	32	47	8	0.37	,.A.A..A	BFFFFFBF	1	0	0	1	0	0.875	0	0	1	0	0.875	0	0	1	0
Ca7	36882776	G	R	26	26	32	8	0.37	A..A,,.A	FBFFFFBF	1	0	0	1	0	0.875	0	0	1	0	0.875	0	0	1	0
Ca7	37295015	C	Y	35	35	51	8	0.37	,,T,T,,T	FFBFFFFF	1	0	0	1	0	0.875	0	0	1	0	0.875	0	0	1	0
Ca7	37295871	G	R	32	32	47	8	0.37	,A,.,AA,	FFFFFFFF	1	0	0	1	0	0.875	0	0	1	0	0.875	0	0	1	0
Ca7	37628563	G	A	20	20	10	8	0.37	A,A,,,,A	BFFBFFFB	1	0	0	1	0	0.875	0	0	1	0	0.875	0	0	1	0
Ca7	37638197	G	A	33	37	12	16	0.37	,,,AAA,.A.AA,,,,	BBFFFFFFFF<FFFFF	1	0	0	1	0	0.75	0	0	1	0	0.875	0	0	1	0
Ca7	39562103	C	Y	49	49	33	24	0.37	,,,.TT.,T,.T,T,.TT.T.,TA	FFFFFFFBFFFFFFFFFFFFF<FF	1	0	0	1	0	0.708333	0	0	1	0	0.791667	0	0	1	0
Ca7	39902195	G	R	33	33	21	24	0.37	.A.A,A.AAA...,.,A,,,,.AA	B<FFF<FFBFFFFBFFBFFFFFFF	1	0	0	1	0	0.708333	0	0	1	0	0.791667	0	0	1	0
Ca7	41006332	C	Y	27	27	47	8	0.37	TTT,,..,	FF/FFFFF	1	0	0	1	0	0.875	0	0	1	0	0.875	0	0	1	0
Ca7	41028095	G	R	40	40	58	8	0.37	,,,,AA,A	FFFF7FBF	1	0	0	1	0	0.875	0	0	1	0	0.875	0	0	1	0
Ca7	41065356	G	A	34	36	18	8	0.37	A..,..AA	BFFFFFBF	1	0	0	1	0	0.875	0	0	1	0	0.875	0	0	1	0
Ca7	44418430	G	R	27	27	47	8	0.37	....,AAA	FFFFFFFB	1	0	0	1	0	0.875	0	0	1	0	0.875	0	0	1	0
Ca7	45800511	G	R	32	32	27	16	0.37	AA...,A,,,A,AA,,	<FBBFFBFFFFFFFFF	1	0	0	1	0	0.75	0	0	1	0	0.875	0	0	1	0
Ca7	46302889	G	R	46	46	59	8	0.37	.A,,A,A.	BFFF<FFF	1	0	0	1	0	0.875	0	0	1	0	0.875	0	0	1	0
Ca7	47023649	G	R	36	45	28	8	0.37	.AA.A,,,	FFFFFBFF	1	0	0	1	0	0.875	0	0	1	0	0.875	0	0	1	0
Ca7	47666337	G	A	33	36	12	16	0.37	.A...A,A.A,,A.A.	FFFBFFFFFBFFFFBB	1	0	0	1	0	0.75	0	0	1	0	0.875	0	0	1	0
Ca7	47982876	G	R	35	35	52	8	0.37	.A....AA	FBFFFFFB	1	0	0	1	0	0.875	0	0	1	0	0.875	0	0	1	0
Ca7	48730299	C	T	28	36	16	8	0.37	T..TT,,.	F/BFFFFB	1	0	0	1	0	0.875	0	0	1	0	0.875	0	0	1	0
Ca7	48926686	G	R	45	45	28	24	0.37	..,AA.A,...A.,AAT,A,,,AA	FFFFFFFF/FFFFFFFFFFFF<<B	1	0	0	1	0	0.708333	0	0	1	0	0.791667	0	0	1	0
Ca8	391907	G	R	29	29	50	8	0.37	,..A.AA,	F<F<FFFF	1	0	0	1	0	0.875	0	0	1	0	0.875	0	0	1	0
Ca8	6302539	C	Y	24	24	33	8	0.37	T,..T,T.	FBFFFFFF	1	0	0	1	0	0.875	0	0	1	0	0.875	0	0	1	0
Ca8	9093271	C	T	23	36	20	8	0.37	,.T,T.T,	FFFFFFFF	1	0	0	1	0	0.875	0	0	1	0	0.875	0	0	1	0
Ca8	9173540	C	Y	39	39	57	8	0.37	,T,T,T..	FF<FFFFF	1	0	0	1	0	0.875	0	0	1	0	0.875	0	0	1	0
Ca8	10387427	G	R	100	100	49	16	0.37	,.AAA.,,.AA,A.,,	BFFFFFFFBFFFFF/F	1	0	0	1	0	0.75	0	0	1	0	0.875	0	0	1	0
Ca8	10975666	C	Y	38	38	60	8	0.37	,TT.T,..	BBBFFFFF	1	0	0	1	0	0.875	0	0	1	0	0.875	0	0	1	0
Ca8	10992878	C	Y	37	37	60	8	0.37	,..,,TTT	BFBFF<FF	1	0	0	1	0	0.875	0	0	1	0	0.875	0	0	1	0
Ca8	11973477	G	R	44	48	33	8	0.37	,,.,A.AA	FFFFFFFF	1	0	0	1	0	0.875	0	0	1	0	0.875	0	0	1	0
Ca8	13008392	G	A	34	36	19	8	0.37	A,AA....	BFFFFBBB	1	0	0	1	0	0.875	0	0	1	0	0.875	0	0	1	0
Ca8	13304561	G	R	23	54	28	8	0.37	.,A,.A,A	FFFFFFFF	1	0	0	1	0	0.875	0	0	1	0	0.875	0	0	1	0
Ca8	13479768	G	R	27	27	36	8	0.37	,AA,.,,A	BFFFFFF/	1	0	0	1	0	0.875	0	0	1	0	0.875	0	0	1	0
Ca8	15154760	G	R	24	24	41	8	0.37	,AA.,,A,	FFFBFFFF	1	0	0	1	0	0.875	0	0	1	0	0.875	0	0	1	0
Ca8	15267370	G	R	46	46	34	16	0.37	.,.,A,AA.AA,.,,A	FFBFFFFF<<FBFFFF	1	0	0	1	0	0.75	0	0	1	0	0.875	0	0	1	0
Ca8	15315067	G	R	55	55	41	8	0.37	A,,A,,A,	FFFFFFFF	1	0	0	1	0	0.875	0	0	1	0	0.875	0	0	1	0
Ca1	22834559	C	Y	57	81	31	13	0.38	TT,,,,.T..,TT	BFFFFFBFFFFFB	1	0	0	1	0	0.769231	0	0	1	0	0.846154	0	0	1	0
Ca1	23978085	C	T	33	33	10	13	0.38	.,.,,.,.TTTTT	FFFFFFFFFFFBB	1	0	0	1	0	0.769231	0	0	1	0	0.846154	0	0	1	0
Ca1	24024817	G	A	23	23	7	13	0.38	,,,A,A,A,A,A,	FFFFFFFFFFFFF	1	0	0	1	0	0.769231	0	0	1	0	0.846154	0	0	1	0
Ca1	28905378	C	Y	79	79	49	13	0.38	,.TT.,,T...TT	FFFFFFFFFFFFF	1	0	0	1	0	0.769231	0	0	1	0	0.846154	0	0	1	0
Ca1	32083178	C	Y	55	55	32	18	0.38	..TT,TT,T,,,T,,.,T	FFFFFFFFFFFBFFFFBB	1	0	0	1	0	0.722222	0	0	1	0	0.833333	0	0	1	0
Ca1	34923131	G	R	68	68	33	21	0.38	..A.AA..AA,A.,.,AA,,,	BFFFFF<FFFFFFFFFFFFFB	1	0	0	1	0	0.714286	0	0	1	0	0.809524	0	0	1	0
Ca1	38177573	G	R	85	85	32	18	0.38	A.A,,,,AA,A,,.,AA.	FFBFFFFFFFFFFFF/FB	1	0	0	1	0	0.722222	0	0	1	0	0.833333	0	0	1	0
Ca1	38232146	C	T	38	51	16	21	0.38	T.T,,,T.T..TT..,.T,.T	FFFFFFFFFFFFFFFFFFFFF	1	0	0	1	0	0.714286	0	0	1	0	0.809524	0	0	1	0
Ca1	42098545	G	R	34	34	36	13	0.38	,A,A,A,A,A,,,	FFFFFF/FFFFFF	1	0	0	1	0	0.769231	0	0	1	0	0.846154	0	0	1	0
Ca1	44192833	C	Y	39	88	20	60	0.38	,.T,,T,,TTTT,.,.,T,T,,,TTT.T,,,,,.TT,,.T.T,,,T,.TT.,TT,T.T,.	BFFFF<FFFFFFFFFFFFFFFFFFFFFBFFFFFFFFFFFFBFFF<F<FFFFFFFF/BBFB	1	0	0	1	0	0.683333	0	0	1	0	0.75	0	0	1	0
Ca1	44264660	G	R	54	54	28	13	0.38	,A.,,.AAA.,A.	FFFFFFFFFF<FF	1	0	0	1	0	0.769231	0	0	1	0	0.846154	0	0	1	0
Ca1	45741803	C	Y	62	81	36	13	0.38	,.TTTT,,T..,,	BFFFFFFFFFF<F	1	0	0	1	0	0.769231	0	0	1	0	0.846154	0	0	1	0
Ca2	1067528	C	T	42	42	15	13	0.38	TTT...T....T.	FFFFFFBFFFFFF	1	0	0	1	0	0.769231	0	0	1	0	0.846154	0	0	1	0
Ca2	5701011	C	Y	64	64	51	13	0.38	,,TT,T,T..T.,	FFFFFFFFFFFFF	1	0	0	1	0	0.769231	0	0	1	0	0.846154	0	0	1	0
Ca2	9499509	C	Y	46	46	31	18	0.38	TT,..,TTT..,,.T.T,	FFFFFFFFFFFFFFFFF<	1	0	0	1	0	0.722222	0	0	1	0	0.833333	0	0	1	0
Ca2	10879371	C	Y	81	81	51	13	0.38	,TTT....TT..,	FFFFF/FFFFFFF	1	0	0	1	0	0.769231	0	0	1	0	0.846154	0	0	1	0
Ca2	10910060	C	Y	44	67	29	13	0.38	.,T.,T,T..,TT	/F/FFFFFFFFFF	1	0	0	1	0	0.769231	0	0	1	0	0.846154	0	0	1	0
Ca2	16872367	C	T	42	42	14	13	0.38	.T...T,TTT,..	FFFFFFFFFFFFB	1	0	0	1	0	0.769231	0	0	1	0	0.846154	0	0	1	0
Ca2	19018669	C	Y	51	99	39	18	0.38	..T,,..T.TT,,TT,.T	FFFFFFFFFFFFFFFFBB	1	0	0	1	0	0.722222	0	0	1	0	0.833333	0	0	1	0
Ca2	19159051	C	Y	72	72	45	13	0.38	TT...T,...T.T	FFFFFFFFFFFFF	1	0	0	1	0	0.769231	0	0	1	0	0.846154	0	0	1	0
Ca2	20085991	G	R	67	67	39	13	0.38	,AA,A.A.,,,A.	FFFFF//<BFFFF	1	0	0	1	0	0.769231	0	0	1	0	0.846154	0	0	1	0
Ca2	24720357	G	R	73	73	36	13	0.38	AA.,,.,AA.,,A	FFFFFFF/<FFFF	1	0	0	1	0	0.769231	0	0	1	0	0.846154	0	0	1	0
Ca2	28828476	C	T	28	57	32	26	0.38	T,,.T,T..,.,T.TT,.TT.,,,TT	FBFFBFFFFFFBFFFFF<FFFFFFFB	1	0	0	1	0	0.730769	0	0	1	0	0.807692	0	0	1	0
Ca2	31632188	G	R	27	39	24	13	0.38	A,A,.,AAA,,,.	FBFFFFFFB//FB	1	0	0	1	0	0.769231	0	0	1	0	0.846154	0	0	1	0
Ca3	5047386	C	Y	71	98	34	13	0.38	.,,T,T.T.T,.FT	FFFFFFBFFFFBF	1	0	0	1	0	0.769231	0	0	1	0	0.846154	0	0	1	0
Ca3	6529458	C	Y	40	54	27	13	0.38	TTTT...T,....	FFFFFFFFFFFFB	1	0	0	1	0	0.769231	0	0	1	0	0.846154	0	0	1	0
Ca3	7802628	C	Y	128	128	55	18	0.38	T,,,.,,,T...TT.TTT	BFFFFFFFFFFFFFFFFB	1	0	0	1	0	0.722222	0	0	1	0	0.833333	0	0	1	0
Ca3	10571900	C	Y	64	64	40	21	0.38	,,,,.,.T,TTTTT,,A,TT,	FFFFFFFFFFFFFFB<<BFFF	1	0	0	1	0	0.714286	0	0	1	0	0.809524	0	0	1	0
Ca3	11570394	C	Y	48	48	27	31	0.38	,TT.T.,TT.T.T,,,,T.,.T,,.,,.TTT	BFFFFFFFFFFFFFFFF<FFFBFFFFFFFFF	1	0	0	1	0	0.709677	0	0	1	0	0.806452	0	0	1	0
Ca3	11944453	C	Y	76	76	41	13	0.38	TT..T,,..,.TT	FFFFFFFFFFFFF	1	0	0	1	0	0.769231	0	0	1	0	0.846154	0	0	1	0
Ca3	18145424	G	R	43	65	28	21	0.38	...A,,,,AA...AA.,AA.A	FFFFFFFFFFFFFFFFFFFBF	1	0	0	1	0	0.714286	0	0	1	0	0.809524	0	0	1	0
Ca3	18183497	C	Y	29	29	24	13	0.38	TT.,T.T..,TF,,	FFFFFFFFFFBBF	1	0	0	1	0	0.769231	0	0	1	0	0.846154	0	0	1	0
Ca3	19153140	G	R	95	95	43	13	0.38	AAA,A..A,...F,	FBFFFFFFFFFFF	1	0	0	1	0	0.769231	0	0	1	0	0.846154	0	0	1	0
Ca3	20620159	C	Y	47	47	36	13	0.38	,T..TT.TT....	FFFFFFFFBFFFB	1	0	0	1	0	0.769231	0	0	1	0	0.846154	0	0	1	0
Ca3	30345746	G	R	83	83	54	13	0.38	.AAAA,,.,.,A,	FFFFFFFFFFFFB	1	0	0	1	0	0.769231	0	0	1	0	0.846154	0	0	1	0
Ca3	33447355	C	Y	22	22	35	13	0.38	...T,T,.T.,TT	FFFF<BFFFFFFF	1	0	0	1	0	0.769231	0	0	1	0	0.846154	0	0	1	0
Ca3	37694871	G	R	90	90	58	13	0.38	..A,AA.A.,.A,	FFFFFFFFFFFFF	1	0	0	1	0	0.769231	0	0	1	0	0.846154	0	0	1	0
Ca4	4226809	C	Y	55	55	56	13	0.38	,,,,T,..T,TTT	FFFFFFFFFF/FF	1	0	0	1	0	0.769231	0	0	1	0	0.846154	0	0	1	0
Ca4	20845738	G	R	110	110	55	18	0.38	.A,A,A..,A..,,A.AA	FFFFFBFFFFFFBFFFFB	1	0	0	1	0	0.722222	0	0	1	0	0.833333	0	0	1	0
Ca4	22479294	C	Y	46	46	53	13	0.38	.....,,,TTTTT	/FFFFF<FFFFBB	1	0	0	1	0	0.769231	0	0	1	0	0.846154	0	0	1	0
Ca4	25328663	G	A	42	42	11	13	0.38	,A,,,A,A,,A,A	BFF<FFBF/FBF<	1	0	0	1	0	0.769231	0	0	1	0	0.846154	0	0	1	0
Ca4	35830916	G	R	82	82	36	18	0.38	,.AA.A,..,.AA,A.,A	FFFFFFFFBFFFFFFBFF	1	0	0	1	0	0.722222	0	0	1	0	0.833333	0	0	1	0
Ca4	36335876	C	Y	81	81	59	18	0.38	,..,...,TT..,TTTTT	FFFFFFFFFBFFFF<FFB	1	0	0	1	0	0.722222	0	0	1	0	0.833333	0	0	1	0
Ca4	43017733	G	R	83	83	40	13	0.38	AAA,,,,A,,A,,	FFFFFFBFFFFFF	1	0	0	1	0	0.769231	0	0	1	0	0.846154	0	0	1	0
Ca4	43034827	C	Y	43	43	28	13	0.38	TTTT,..,,..T,	FFFFFFFFBFFFF	1	0	0	1	0	0.769231	0	0	1	0	0.846154	0	0	1	0
Ca4	43113473	C	Y	24	60	23	13	0.38	T,T**T,,,T.,T	FFBFFFFFFFFFB	1	0	0	1	0	0.769231	0	0	1	0	0.846154	0	0	1	0
Ca4	47746881	G	R	53	53	36	13	0.38	AA,,AA,,A.,..	FFFFFFFFFFFFF	1	0	0	1	0	0.769231	0	0	1	0	0.846154	0	0	1	0
Ca5	56911	G	A	32	32	11	18	0.38	.,A.AA.,.,AAA.A,..	FFFFFFF/FFFFFF<<F/	1	0	0	1	0	0.722222	0	0	1	0	0.833333	0	0	1	0
Ca5	1510803	G	A	32	32	9	13	0.38	.A.,A,AAA,,,T	FFFFFFFFFFFF/	1	0	0	1	0	0.769231	0	0	1	0	0.846154	0	0	1	0
Ca5	1941419	G	R	97	97	43	13	0.38	AAAA...A..,.,	FFFFFFFFFFFBF	1	0	0	1	0	0.769231	0	0	1	0	0.846154	0	0	1	0
Ca5	2022322	C	Y	127	127	45	18	0.38	,,..TTT,T.TTT.,...	BFFFFFFFFFFFFFBFFF	1	0	0	1	0	0.722222	0	0	1	0	0.833333	0	0	1	0
Ca5	2029449	C	Y	52	87	40	13	0.38	TTTT...,..,T,	FFFFBFFBFFFBF	1	0	0	1	0	0.769231	0	0	1	0	0.846154	0	0	1	0
Ca5	3413045	G	A	29	51	25	21	0.38	,.,..,,.,.AAA,.AA.AAA	FBFBFFFFFFFFFBFFFFFFF	1	0	0	1	0	0.714286	0	0	1	0	0.809524	0	0	1	0
Ca5	5495144	C	Y	42	42	33	13	0.38	,T.,T,,TT.,T,	FFFFBFFFFFFFF	1	0	0	1	0	0.769231	0	0	1	0	0.846154	0	0	1	0
Ca5	6493192	C	Y	76	113	32	18	0.38	TT.T..T.,..,.TTT.,	FFFBFFFFFBFFFFFFFF	1	0	0	1	0	0.722222	0	0	1	0	0.833333	0	0	1	0
Ca5	6543590	G	R	93	126	35	26	0.38	,,,..A,,,,AAAAA,A,,,,A,AA,	BBFBFFF<FFFFFFFFFFFFFFB<FF	1	0	0	1	0	0.730769	0	0	1	0	0.807692	0	0	1	0
Ca5	9382377	C	Y	31	31	42	13	0.38	,.,T,,,.,TTTT	FBFFBFBBFBFFB	1	0	0	1	0	0.769231	0	0	1	0	0.846154	0	0	1	0
Ca5	15863489	C	Y	28	28	40	13	0.38	.TT.,TT,.,T.,	FBFFFF/<FFFFF	1	0	0	1	0	0.769231	0	0	1	0	0.846154	0	0	1	0
Ca5	15885589	C	Y	22	22	28	13	0.38	T....T...TT,T	FFFFFFFFFFFFF	1	0	0	1	0	0.769231	0	0	1	0	0.846154	0	0	1	0
Ca5	17739191	C	Y	77	77	38	13	0.38	,T,,,.TTTT..*,	FFFB<FFFFFFFF	1	0	0	1	0	0.769231	0	0	1	0	0.846154	0	0	1	0
Ca5	19495584	G	A	21	21	9	13	0.38	.AA,.A,AA.,.,	BFFBFFFFFFFBF	1	0	0	1	0	0.769231	0	0	1	0	0.846154	0	0	1	0
Ca5	24124742	C	Y	31	31	24	21	0.38	,,T,T,T.,,T.T.TT.T..,	FFFFFFFFFFFFFFFFFFFF/	1	0	0	1	0	0.714286	0	0	1	0	0.809524	0	0	1	0
Ca5	28366017	C	Y	30	30	36	13	0.38	TTT,T.,.T,..,	FFFFFFFFFFFFF	1	0	0	1	0	0.769231	0	0	1	0	0.846154	0	0	1	0
Ca6	5459900	C	Y	70	70	56	13	0.38	.T..T..,TT,T.	FFFFFFFBBFFFB	1	0	0	1	0	0.769231	0	0	1	0	0.846154	0	0	1	0
Ca6	19096641	C	Y	58	58	48	13	0.38	.,,T.TT,...TT	FFFFFFFFFFFBF	1	0	0	1	0	0.769231	0	0	1	0	0.846154	0	0	1	0
Ca6	27130706	C	Y	90	90	60	13	0.38	,,,TT...T,TT.	BFFFFFFFFF<FF	1	0	0	1	0	0.769231	0	0	1	0	0.846154	0	0	1	0
Ca6	29063322	C	Y	77	115	30	21	0.38	.,T..TTTTT,..,T..,.,T	FFFF//FFFFFFF<FFFFFFB	1	0	0	1	0	0.714286	0	0	1	0	0.809524	0	0	1	0
Ca6	31284193	C	Y	80	80	54	13	0.38	.,TTT.,..T,,FT	FBFBFFFFFBFFB	1	0	0	1	0	0.769231	0	0	1	0	0.846154	0	0	1	0
Ca6	33272135	C	Y	127	127	48	21	0.38	,,,.TT.,,T.TTTT.T..,.	FFFFFFFFFFFFFFFF<BFFF	1	0	0	1	0	0.714286	0	0	1	0	0.809524	0	0	1	0
Ca6	33318567	G	R	88	88	56	13	0.38	.A.A...,..AAA	FFFFFFFFFFBBB	1	0	0	1	0	0.769231	0	0	1	0	0.846154	0	0	1	0
Ca6	33919567	G	A	40	51	22	21	0.38	A,AA.,,.A.A...AA..A..	FFF<FFFFFFFFFFFFFFFFB	1	0	0	1	0	0.714286	0	0	1	0	0.809524	0	0	1	0
Ca6	39058844	C	Y	29	29	37	13	0.38	TTT,T,T.,,.,.	FF<FFFFFFFFFB	1	0	0	1	0	0.769231	0	0	1	0	0.846154	0	0	1	0
Ca6	46354245	C	Y	117	117	34	52	0.38	.,,,,,,,,TT,.T.,T,,T..,,TTT,T,T.T.T.,,TT,,TTT.TT.,,T	FFFFFFFFFFFFFFFBFFBFFFFFFFFFFFBFFFFFF<FBBBFFFFFFFFFB	1	0	0	1	0	0.692308	0	0	1	0	0.75	0	0	1	0
Ca6	48269706	C	Y	81	81	54	13	0.38	.,T.TTTT,..G.	FB<<BFFFFFF/F	1	0	0	1	0	0.769231	0	0	1	0	0.846154	0	0	1	0
Ca6	53340435	C	Y	82	82	40	13	0.38	,TT,,..,,TTT.	FF<F/FFFFFFFF	1	0	0	1	0	0.769231	0	0	1	0	0.846154	0	0	1	0
Ca6	54082527	C	Y	40	40	29	18	0.38	T,.,TTT.,..T.T.T,,	BBFFFFFFFFFFFFFFFF	1	0	0	1	0	0.722222	0	0	1	0	0.833333	0	0	1	0
Ca6	55684819	G	R	23	23	26	13	0.38	...AAA...AA..	FFFFFFF/FFFBB	1	0	0	1	0	0.769231	0	0	1	0	0.846154	0	0	1	0
Ca7	15037194	G	A	48	48	15	18	0.38	..AA.......AAAA..A	FFFFFFFFFFBFF/FFBB	1	0	0	1	0	0.722222	0	0	1	0	0.833333	0	0	1	0
Ca7	16086538	C	Y	22	22	24	26	0.38	.,,..TT.TTTTTTTT..,,..,.,,	FFFFFFFFFBFFFFFFFFBFFFFBF<	1	0	0	1	0	0.730769	0	0	1	0	0.807692	0	0	1	0
Ca7	18022180	C	Y	68	68	57	13	0.38	,,,T,,T,T,TT,	FFFFFFBFBFFFF	1	0	0	1	0	0.769231	0	0	1	0	0.846154	0	0	1	0
Ca7	18139559	G	R	46	46	40	13	0.38	..,A..AA,A,.A	FFFFFF/FBFFFF	1	0	0	1	0	0.769231	0	0	1	0	0.846154	0	0	1	0
Ca7	20464170	C	Y	25	64	20	26	0.38	..T....TTT..,TT.,.T.,TTT..	FFBFFFFFFFBFFFFFFFFBFFFFBB	1	0	0	1	0	0.730769	0	0	1	0	0.807692	0	0	1	0
Ca7	23237054	C	Y	40	40	30	13	0.38	TT,TT,,,,,,T.	/FFFFFFFFFF/<	1	0	0	1	0	0.769231	0	0	1	0	0.846154	0	0	1	0
Ca7	23865258	C	Y	33	33	28	13	0.38	TT..,.T,,TT.,	FFFFBFFFFFFBF	1	0	0	1	0	0.769231	0	0	1	0	0.846154	0	0	1	0
Ca7	25361478	C	Y	43	43	26	13	0.38	,..TT...TT.T,	FFFFBFFFF<FFF	1	0	0	1	0	0.769231	0	0	1	0	0.846154	0	0	1	0
Ca7	26007001	G	R	38	38	22	39	0.38	.A..A,,.,,AAA,,.,,A,A.,...A,,A.A,AA,AAA	<F/FFFF/FFFFFFFFFFFFFFFF/FFFFFFFFFFF/BF	1	0	0	1	0	0.692308	0	0	1	0	0.769231	0	0	1	0
Ca7	26266678	C	Y	78	78	60	13	0.38	T,,.,.,T.TT,T	FFFFBFFFFF/FF	1	0	0	1	0	0.769231	0	0	1	0	0.846154	0	0	1	0
Ca7	26481232	G	R	31	73	33	13	0.38	,A,.AA,.,A,.A	B<FBFFFFBF<FF	1	0	0	1	0	0.769231	0	0	1	0	0.846154	0	0	1	0
Ca7	30721965	G	R	35	35	24	13	0.38	,,,,A.A.AAA,,	BBBFFFFFFFFFF	1	0	0	1	0	0.769231	0	0	1	0	0.846154	0	0	1	0
Ca7	30968408	C	Y	136	136	52	21	0.38	,T,T.TT..TT,,T,T,,..,	BBFFFFF<FFFBFBFFFFFB<	1	0	0	1	0	0.714286	0	0	1	0	0.809524	0	0	1	0
Ca7	36683453	G	R	50	60	22	18	0.38	.A.A.,AA,..A,,A.,A	/BFFFFFFFFFFFFFF<B	1	0	0	1	0	0.722222	0	0	1	0	0.833333	0	0	1	0
Ca7	37312733	C	Y	38	38	25	21	0.38	.,,T,,,,TT,.T.T,,TT,T	FBFFFFFFFFFFFFFFFFFFF	1	0	0	1	0	0.714286	0	0	1	0	0.809524	0	0	1	0
Ca7	42414647	G	R	23	23	18	47	0.38	..,,AAAA,...AA,..A,.,A..A.,,.,....A.A.AAAAA,A,A	FFFFFFFFFFFFFFFFFFFFFFFFFFFF<FF<BFFFFFFFFFFFFFF	1	0	0	1	0	0.702128	0	0	1	0	0.765957	0	0	1	0
Ca7	42476737	C	Y	46	81	32	13	0.38	.T,T...,,TT,T	BFFFFFFFBFF<F	1	0	0	1	0	0.769231	0	0	1	0	0.846154	0	0	1	0
Ca7	45775358	G	R	43	43	20	18	0.38	,A..,.A.A,..A.AAAF,	FFFFFFFFFFFBFBF<FF	1	0	0	1	0	0.722222	0	0	1	0	0.833333	0	0	1	0
Ca8	16171114	G	R	52	52	50	13	0.38	,,,..,,.AAAAA	FFFFFBFFFFFFB	1	0	0	1	0	0.769231	0	0	1	0	0.846154	0	0	1	0
Ca1	25899123	C	Y	136	150	36	28	0.39	TTTTTTT..T,,,,...T...,.,T,,T	BFFFFFFFFFFFFFFFFFFFFFFFFFFB	1	0	0	1	0	0.714286	0	0	1	0	0.785714	0	0	1	0
Ca1	33412650	C	T	54	54	12	23	0.39	.T.T,TTT.T....,..TT..T.	FFFFFFF/FF/FBFFFFFFFFFB	1	0	0	1	0	0.73913	0	0	1	0	0.826087	0	0	1	0
Ca1	44923506	G	R	129	129	35	46	0.39	,,,.A,...,A,A.,A.A.,,A,..,AAA,A.A,A,A,AAAA.,A,	FFFFFFFFFFBFBFFB<FFFFBFFFFFFFB/FFFFBFFBFFB<<F/	1	0	0	1	0	0.695652	0	0	1	0	0.782609	0	0	1	0
Ca3	12446403	C	T	33	54	15	23	0.39	T,TTT...,TT.T....T.T...	FFFFFF<FFFFFFFFFFFF/FFF	1	0	0	1	0	0.73913	0	0	1	0	0.826087	0	0	1	0
Ca4	43011305	G	R	200	200	53	58	0.39	A,A..AAAAA...AA.,.,..AA.,.,,A,,..,AA,.,,A.A...AAA..AA..AA.	FFFFFFFFFFFFFFFFFFFFFFFFBFFFFFFFFFFFBFF<FFFFFFFBFBBFFFBFFB	1	0	0	1	0	0.689655	0	0	1	0	0.758621	0	0	1	0
Ca4	43084867	G	R	122	122	44	28	0.39	A.AAA,A,,,A..,A,A,,A,..A.A,,	BFFBFFB<FFFFFBFFBFB<BFFFFFFF	1	0	0	1	0	0.714286	0	0	1	0	0.785714	0	0	1	0
Ca6	44721030	G	R	78	78	28	23	0.39	.AAAAAAAA,A,,,.,,,.,,,F,	BBFF<FBBFFFF<FFFBFFFFFF	1	0	0	1	0	0.73913	0	0	1	0	0.826087	0	0	1	0
Ca1	8437504	G	R	48	61	32	10	0.4	AAAA...,.,	BFFBFFFFFF	1	0	0	1	0	0.8	0	0	1	0	0.9	0	0	1	0
Ca1	10118178	G	R	40	40	45	10	0.4	A,A.AA,,..	FFFFFFFFFB	1	0	0	1	0	0.8	0	0	1	0	0.9	0	0	1	0
Ca1	17243786	C	T	40	40	11	15	0.4	TTT,,,,T,,TT.,.	FFFBFFFFFFFFFFF	1	0	0	1	0	0.733333	0	0	1	0	0.866667	0	0	1	0
Ca1	18482924	C	Y	44	44	24	15	0.4	.T.TT,..TT.T.,,	FFFFFFFFBFFFF<F	1	0	0	1	0	0.733333	0	0	1	0	0.866667	0	0	1	0
Ca1	18626063	G	R	76	76	60	10	0.4	A..A.,.A.A	FBFF/FFFFF	1	0	0	1	0	0.8	0	0	1	0	0.9	0	0	1	0
Ca1	19598749	C	Y	73	73	58	10	0.4	.,T.,TT,,T	<BF/<FF<<F	1	0	0	1	0	0.8	0	0	1	0	0.9	0	0	1	0
Ca1	21789711	G	R	46	46	40	15	0.4	,AA,,,,,AA,A,.A	BFFFFFFFFFFFFFF	1	0	0	1	0	0.733333	0	0	1	0	0.866667	0	0	1	0
Ca1	23822654	C	Y	23	54	37	10	0.4	T.,T..T..T	/FFF/FFF<F	1	0	0	1	0	0.8	0	0	1	0	0.9	0	0	1	0
Ca1	24421374	G	R	101	101	54	15	0.4	,,.A.,...AAAAAF,	FF<B/FFFFFFFFFB	1	0	0	1	0	0.733333	0	0	1	0	0.866667	0	0	1	0
Ca1	24726619	G	A	26	39	20	10	0.4	..,,AAA,A.	F<FFFFFF//	1	0	0	1	0	0.8	0	0	1	0	0.9	0	0	1	0
Ca1	25462280	G	R	24	24	47	10	0.4	A,AAA,,.,,	FFFFFFFFFF	1	0	0	1	0	0.8	0	0	1	0	0.9	0	0	1	0
Ca1	25576386	C	T	28	39	23	10	0.4	T,,,,TT.T.	FFFFFFBF<F	1	0	0	1	0	0.8	0	0	1	0	0.9	0	0	1	0
Ca1	25898800	G	R	50	93	27	30	0.4	AAA,AA,AA..,,.AA.,AA,..,,,.,A,	FFFFFFFFFFFFFFBBFFFFFFFBFFFFFF	1	0	0	1	0	0.7	0	0	1	0	0.8	0	0	1	0
Ca1	25931721	G	R	42	87	38	15	0.4	,.AAA,.A.,.A..A	BFFFFFFFFFFFB/B	1	0	0	1	0	0.733333	0	0	1	0	0.866667	0	0	1	0
Ca1	26597121	C	T	26	39	24	10	0.4	.T....T.TT	FFFFFFFFFF	1	0	0	1	0	0.8	0	0	1	0	0.9	0	0	1	0
Ca1	27469050	C	Y	37	37	49	10	0.4	..,.,TTTT,	FFBFBFFFBF	1	0	0	1	0	0.8	0	0	1	0	0.9	0	0	1	0
Ca1	28272136	C	Y	30	30	35	10	0.4	..,.TT,TT,	FFFFFFBFFF	1	0	0	1	0	0.8	0	0	1	0	0.9	0	0	1	0
Ca1	29862192	G	A	33	39	17	10	0.4	,.AA,AA,,,	FFFFF<FFFF	1	0	0	1	0	0.8	0	0	1	0	0.9	0	0	1	0
Ca1	30752923	C	Y	66	73	35	10	0.4	TTT.T,,,,.	FFFBFFFFFF	1	0	0	1	0	0.8	0	0	1	0	0.9	0	0	1	0
Ca1	31150260	G	R	37	37	28	10	0.4	,,,.,AA.AA	FFFFFFFFFF	1	0	0	1	0	0.8	0	0	1	0	0.9	0	0	1	0
Ca1	32048608	G	R	61	61	46	10	0.4	A...A.A.A.	FFFFFFFFFF	1	0	0	1	0	0.8	0	0	1	0	0.9	0	0	1	0
Ca1	33419767	C	Y	73	73	46	10	0.4	,T.TT,T...	FFFFBFFFFF	1	0	0	1	0	0.8	0	0	1	0	0.9	0	0	1	0
Ca1	37085456	G	R	73	73	48	10	0.4	,,AA.,,A,A	FFFFFFFBFB	1	0	0	1	0	0.8	0	0	1	0	0.9	0	0	1	0
Ca1	37126557	G	R	66	66	56	10	0.4	.A,.A,A,.A	FFFFFFF<BB	1	0	0	1	0	0.8	0	0	1	0	0.9	0	0	1	0
Ca1	37432577	C	Y	69	69	45	10	0.4	TT.T..,T,,	FFFFFFFBF<	1	0	0	1	0	0.8	0	0	1	0	0.9	0	0	1	0
Ca1	37895245	C	Y	27	27	35	10	0.4	,...,,TTTT	BFFFFFFFFB	1	0	0	1	0	0.8	0	0	1	0	0.9	0	0	1	0
Ca1	38045539	G	R	42	42	38	10	0.4	..A.AA.,.A	FF<FFFFFF/	1	0	0	1	0	0.8	0	0	1	0	0.9	0	0	1	0
Ca1	39220410	C	Y	73	73	60	10	0.4	.T,TT.,T.,	BFFFFFFBFF	1	0	0	1	0	0.8	0	0	1	0	0.9	0	0	1	0
Ca1	42070697	G	R	30	30	18	37	0.4	.,A..A,..A..A..A.AAA,AA,...,A,.AAA,A,	F<FBFFFFFFFFF<FFFFFBBF/BFFBFBFFFBFFFF	1	0	0	1	0	0.702703	0	0	1	0	0.783784	0	0	1	0
Ca1	43464174	G	R	53	53	47	10	0.4	..AAA,..A.	BFFFFFFFFF	1	0	0	1	0	0.8	0	0	1	0	0.9	0	0	1	0
Ca1	43466681	G	R	71	76	48	10	0.4	A.AA..A,..	FBFFFFF<FB	1	0	0	1	0	0.8	0	0	1	0	0.9	0	0	1	0
Ca1	46512009	C	Y	60	60	60	10	0.4	,,TT.,T.T.	BF/FFFFFFB	1	0	0	1	0	0.8	0	0	1	0	0.9	0	0	1	0
Ca1	47379214	G	A	45	45	13	15	0.4	,.A,A,A,,A,A,,A	FFFFFFFFFFFFFBF	1	0	0	1	0	0.733333	0	0	1	0	0.866667	0	0	1	0
Ca2	253631	C	T	44	51	27	20	0.4	,,,,,T,.,,,T,,TTTTTT	BFBFFFFFFFFFFBFBFBFF	1	0	0	1	0	0.75	0	0	1	0	0.85	0	0	1	0
Ca2	8433364	C	Y	38	38	46	10	0.4	T,,,,T*T*T	FFFFFF/FFF	1	0	0	1	0	0.8	0	0	1	0	0.9	0	0	1	0
Ca2	10894905	C	Y	46	46	25	15	0.4	,,TTT.,..TTT,,.	FFFFFFFFFFFFFFF	1	0	0	1	0	0.733333	0	0	1	0	0.866667	0	0	1	0
Ca2	11052133	C	Y	22	22	42	10	0.4	T..T,TT.,,	FFFFFFFFBF	1	0	0	1	0	0.8	0	0	1	0	0.9	0	0	1	0
Ca2	12992714	C	Y	57	57	44	10	0.4	TT..,,A,TT	F//FFFFFFB	1	0	0	1	0	0.8	0	0	1	0	0.9	0	0	1	0
Ca2	13904863	C	Y	99	99	34	20	0.4	T.T.,..T.,..T.TTTT.*,	FFFFFFFFFFFFFBBFFFFF	1	0	0	1	0	0.75	0	0	1	0	0.85	0	0	1	0
Ca2	15615561	G	R	22	22	37	10	0.4	.A..AAA...	FFFFFFFFFF	1	0	0	1	0	0.8	0	0	1	0	0.9	0	0	1	0
Ca2	17398578	C	Y	37	50	31	10	0.4	....,.TTTT	FFFF<FFF7F	1	0	0	1	0	0.8	0	0	1	0	0.9	0	0	1	0
Ca2	19566855	C	T	24	39	31	10	0.4	TT....TT..	FFFFFFFFFF	1	0	0	1	0	0.8	0	0	1	0	0.9	0	0	1	0
Ca2	23113885	C	Y	53	53	30	20	0.4	TT,,,TT,TT.,,T,T,,,,	/FFBF<FFFFF/FFFFFFFF	1	0	0	1	0	0.75	0	0	1	0	0.85	0	0	1	0
Ca2	27254943	C	Y	30	30	28	22	0.4	,T,.,TT,T...,.,T.T.TTT	BFFFFBFFF/FFFFFF/FFFFF	1	0	0	1	0	0.727273	0	0	1	0	0.818182	0	0	1	0
Ca2	28628793	G	R	46	46	34	15	0.4	,.A.,AA.AAA,.,.	FFFBFFFFFFFFFFB	1	0	0	1	0	0.733333	0	0	1	0	0.866667	0	0	1	0
Ca2	31272944	C	Y	59	59	47	10	0.4	T,T..T.T,.	FF/FFFFFFB	1	0	0	1	0	0.8	0	0	1	0	0.9	0	0	1	0
Ca2	31551507	C	Y	57	57	53	10	0.4	TTTT.....,	FFFFFF<FFF	1	0	0	1	0	0.8	0	0	1	0	0.9	0	0	1	0
Ca2	31704413	G	R	30	30	33	20	0.4	...,A,A,A,,.AAAAA.,.	FFFFFBFFFFFFFFFFFFFB	1	0	0	1	0	0.75	0	0	1	0	0.85	0	0	1	0
Ca2	32199553	C	Y	62	62	60	10	0.4	,TT,.T..T,	FFFFFFFFFF	1	0	0	1	0	0.8	0	0	1	0	0.9	0	0	1	0
Ca2	32599370	G	A	29	39	21	10	0.4	A,A.,..A,A	FFFFFBFFFF	1	0	0	1	0	0.8	0	0	1	0	0.9	0	0	1	0
Ca2	33986668	G	R	117	117	48	22	0.4	.,A.A,,AA,A,AA,A..,,,A	FFFF<FFFFFFFFFFFFFFFFB	1	0	0	1	0	0.727273	0	0	1	0	0.818182	0	0	1	0
Ca3	427641	C	Y	66	66	35	15	0.4	T,T..,TT..T,,.T	FFFFFFFBFFFFFFF	1	0	0	1	0	0.733333	0	0	1	0	0.866667	0	0	1	0
Ca3	760535	G	R	37	37	31	10	0.4	..A,,,.AAA	FF/FFFFFBF	1	0	0	1	0	0.8	0	0	1	0	0.9	0	0	1	0
Ca3	958652	C	T	31	39	33	10	0.4	TTT..,,,.T	FFFFFF7FFB	1	0	0	1	0	0.8	0	0	1	0	0.9	0	0	1	0
Ca3	1122276	C	T	37	39	18	10	0.4	TTT..T.,.,	FF<FFFFBBF	1	0	0	1	0	0.8	0	0	1	0	0.9	0	0	1	0
Ca3	1958254	C	Y	31	60	37	10	0.4	TT,T,T....	BFFFFFFFFF	1	0	0	1	0	0.8	0	0	1	0	0.9	0	0	1	0
Ca3	3796609	C	Y	23	23	21	22	0.4	T,.TT..,,,,.TT,T.TT,T,	FFFFFFFFF/FF<FFFFFFF/B	1	0	0	1	0	0.727273	0	0	1	0	0.818182	0	0	1	0
Ca3	4688940	G	R	104	104	49	20	0.4	A,A.A.A,A,.AA...A.T.	<FFFF/FFFFFFFFFFFB/B	1	0	0	1	0	0.75	0	0	1	0	0.85	0	0	1	0
Ca3	5824346	C	Y	59	59	60	10	0.4	TT.,.,T..T	FFFFFFBFFF	1	0	0	1	0	0.8	0	0	1	0	0.9	0	0	1	0
Ca3	10384993	C	Y	48	93	30	15	0.4	TTTTT.T,....,,,	FFBFFFFFFFFFBFF	1	0	0	1	0	0.733333	0	0	1	0	0.866667	0	0	1	0
Ca3	10388043	C	Y	45	45	42	10	0.4	T,T,,T,,,T	FFFFFFFFFF	1	0	0	1	0	0.8	0	0	1	0	0.9	0	0	1	0
Ca3	10501262	G	R	55	55	42	10	0.4	A,AA,A.,,,	FF<FFFFFFB	1	0	0	1	0	0.8	0	0	1	0	0.9	0	0	1	0
Ca3	13245001	C	T	26	39	19	10	0.4	,TT.,.T,T.	FFFFFFBFFF	1	0	0	1	0	0.8	0	0	1	0	0.9	0	0	1	0
Ca3	14937012	C	Y	156	156	34	30	0.4	..,..,..T,TT,TT,T.T.,,,TTTT..T	FFFFFFFBFFFFB/FBFFFFFFFFFFFFBB	1	0	0	1	0	0.7	0	0	1	0	0.8	0	0	1	0
Ca3	15033028	C	Y	60	60	36	15	0.4	.,T.TT.,T.TT.,.	<FFFFFFFFFFFFFF	1	0	0	1	0	0.733333	0	0	1	0	0.866667	0	0	1	0
Ca3	18122576	G	R	31	31	42	10	0.4	,,,...AAAA	FFFBFFFFBB	1	0	0	1	0	0.8	0	0	1	0	0.9	0	0	1	0
Ca3	19086371	G	R	27	27	48	10	0.4	..,A,A,.AA	<FFFF/FFFF	1	0	0	1	0	0.8	0	0	1	0	0.9	0	0	1	0
Ca3	23937432	C	Y	40	40	26	10	0.4	T.TT.T,.,.	B<FFFFFFFB	1	0	0	1	0	0.8	0	0	1	0	0.9	0	0	1	0
Ca4	147228	G	R	34	34	36	10	0.4	AA..A.A.,,	FF<FFFFFFF	1	0	0	1	0	0.8	0	0	1	0	0.9	0	0	1	0
Ca4	205810	G	R	76	76	32	15	0.4	.A,...AA..,AAA,	FFBFBFFFFFFFFFF	1	0	0	1	0	0.733333	0	0	1	0	0.866667	0	0	1	0
Ca4	15582037	C	T	26	39	20	10	0.4	,T..,,TT.T	FF/FFFFFBF	1	0	0	1	0	0.8	0	0	1	0	0.9	0	0	1	0
Ca4	16355798	C	T	37	39	18	10	0.4	..T..,,TTT	FFFBFFFFFF	1	0	0	1	0	0.8	0	0	1	0	0.9	0	0	1	0
Ca4	17081503	C	Y	65	65	49	15	0.4	..T..T.T..,TTT,	FFFFFFFFFFFFFF/	1	0	0	1	0	0.733333	0	0	1	0	0.866667	0	0	1	0
Ca4	17501443	G	R	32	32	26	10	0.4	A,..,AAA.*,	FFBFFFFFFF	1	0	0	1	0	0.8	0	0	1	0	0.9	0	0	1	0
Ca4	18661241	C	Y	58	58	41	10	0.4	T.,,,TT,,T	F/BFFBFFFF	1	0	0	1	0	0.8	0	0	1	0	0.9	0	0	1	0
Ca4	19149521	G	A	39	39	15	10	0.4	,,,,,,AAAA	FFFFBFFFF/	1	0	0	1	0	0.8	0	0	1	0	0.9	0	0	1	0
Ca4	20858036	G	R	43	43	43	10	0.4	AA..A,A.,.	BFBFFFFFFF	1	0	0	1	0	0.8	0	0	1	0	0.9	0	0	1	0
Ca4	21803625	C	Y	80	80	55	10	0.4	T.,.,TT.T.	FF/FFFFFFF	1	0	0	1	0	0.8	0	0	1	0	0.9	0	0	1	0
Ca4	24629856	G	A	33	33	15	10	0.4	AAAA......	FBFF/FBFBF	1	0	0	1	0	0.8	0	0	1	0	0.9	0	0	1	0
Ca4	25973671	C	Y	58	58	50	10	0.4	.TT.T..TG.	FFFFFBF<FB	1	0	0	1	0	0.8	0	0	1	0	0.9	0	0	1	0
Ca4	28574782	G	A	23	23	9	10	0.4	.A....AA.A	BBFF</FBFF	1	0	0	1	0	0.8	0	0	1	0	0.9	0	0	1	0
Ca4	28673627	G	R	28	28	26	72	0.4	A,A,.A,A,,AAAAA..,,.,A,A,...A.AAAA,.AA,A,,AAA.,...A,.AA,,...,A,.,A.,.AA.	BBBFFFFFFBFFFFFFFFFFFFFFFFFFFFFFFFFFFFFFFFFFFFFFFFF<FFFFFFFFFFFFFFBFBFBB	1	0	0	1	0	0.680556	0	0	1	0	0.75	0	0	1	0
Ca4	29809567	C	Y	25	51	24	15	0.4	.TT,..TT.TT..,,	FFFFFFFFF<FFFBF	1	0	0	1	0	0.733333	0	0	1	0	0.866667	0	0	1	0
Ca4	32746485	C	T	28	39	28	10	0.4	TTT,.T,.,,	FFFFFF/FFF	1	0	0	1	0	0.8	0	0	1	0	0.9	0	0	1	0
Ca4	35257376	G	R	84	84	37	15	0.4	.A..A,AA,AA.,..	FFF<FFFFFFFFFBB	1	0	0	1	0	0.733333	0	0	1	0	0.866667	0	0	1	0
Ca4	35343612	C	Y	50	50	32	10	0.4	.,T..,TT.T	<F/FFBFFF<	1	0	0	1	0	0.8	0	0	1	0	0.9	0	0	1	0
Ca4	35830499	C	Y	44	47	41	10	0.4	.A.T.T,ATT	FFFFFFFFFF	1	0	0	1	0	0.8	0	0	1	0	0.9	0	0	1	0
Ca4	39637114	C	Y	51	51	45	10	0.4	T.T.T,,.T,	FFFFFFFFFF	1	0	0	1	0	0.8	0	0	1	0	0.9	0	0	1	0
Ca4	42445481	C	T	33	39	17	10	0.4	...T.T.T,T	FFFFFFFFFF	1	0	0	1	0	0.8	0	0	1	0	0.9	0	0	1	0
Ca4	42916509	C	Y	96	96	42	20	0.4	.TTTTT,,.,,T,,T,,T.,	FFFFFFFFFFF<FFFFBFFF	1	0	0	1	0	0.75	0	0	1	0	0.85	0	0	1	0
Ca4	43053020	G	R	57	57	41	10	0.4	AAA.,.,,A.	FFFF<FFFFB	1	0	0	1	0	0.8	0	0	1	0	0.9	0	0	1	0
Ca4	48864556	G	R	55	55	43	10	0.4	..A....AAA	FFFFFFBFFF	1	0	0	1	0	0.8	0	0	1	0	0.9	0	0	1	0
Ca5	432687	G	A	29	39	18	10	0.4	,,AA,,A,A.	FFFFFFFFFB	1	0	0	1	0	0.8	0	0	1	0	0.9	0	0	1	0
Ca5	497748	G	R	34	34	28	10	0.4	,A,,A,,.AA	FFFFF<FFFF	1	0	0	1	0	0.8	0	0	1	0	0.9	0	0	1	0
Ca5	560662	G	R	66	66	32	22	0.4	..,A..,AA.,A.AA.AA..A,	FFFFFFFFFFFFFFFFFFFFF/	1	0	0	1	0	0.727273	0	0	1	0	0.818182	0	0	1	0
Ca5	1142130	G	R	31	31	33	10	0.4	.AA,A..,,A	FFBF<FFF</	1	0	0	1	0	0.8	0	0	1	0	0.9	0	0	1	0
Ca5	1923478	C	Y	62	62	39	10	0.4	TTTT......	FFFFFFFFFB	1	0	0	1	0	0.8	0	0	1	0	0.9	0	0	1	0
Ca5	1948309	C	Y	165	165	38	50	0.4	TT,TT,TTTTT.,TT.,TT..T..,,.,..,T,T.T,,TT,,.T,.,,.,	BFFFBFFFFFFFFFFFFFFFF<FFFFFFFFFFB<FFFBFFFFFFFFF/BF	1	0	0	1	0	0.7	0	0	1	0	0.78	0	0	1	0
Ca5	3314365	G	A	28	30	12	10	0.4	,,.AA,A..A	FFFFFFFFFF	1	0	0	1	0	0.8	0	0	1	0	0.9	0	0	1	0
Ca5	3824714	G	R	28	28	29	15	0.4	AAAA.,....,AA..	BFFFBFF<FFFFFFB	1	0	0	1	0	0.733333	0	0	1	0	0.866667	0	0	1	0
Ca5	5836718	G	R	109	109	59	15	0.4	A,A,.A..,A.A..A	<FFFFFFFFFFFFFF	1	0	0	1	0	0.733333	0	0	1	0	0.866667	0	0	1	0
Ca5	6784249	C	Y	39	39	31	10	0.4	T,,,.T.TT.	FFFFFFFFFB	1	0	0	1	0	0.8	0	0	1	0	0.9	0	0	1	0
Ca5	8166542	G	R	60	60	58	10	0.4	,,,.,A.AAA	BFFFF/FFFF	1	0	0	1	0	0.8	0	0	1	0	0.9	0	0	1	0
Ca5	9746461	G	R	72	72	31	20	0.4	AAA,,.,,A.A.,,A..AA,	FFFFFFFFFFFFFFFFFFFF	1	0	0	1	0	0.75	0	0	1	0	0.85	0	0	1	0
Ca5	10258347	G	R	29	29	43	10	0.4	,AA.A.A,,.	BFFFFFFFFF	1	0	0	1	0	0.8	0	0	1	0	0.9	0	0	1	0
Ca5	11823098	G	A	22	45	23	15	0.4	,AA,A,AA.A.,.,*,	BFFFFFFFFFFFFFF	1	0	0	1	0	0.733333	0	0	1	0	0.866667	0	0	1	0
Ca5	13627857	C	Y	76	76	44	10	0.4	,,TTT.,T.,	FFFFFFFFFF	1	0	0	1	0	0.8	0	0	1	0	0.9	0	0	1	0
Ca5	13978774	C	Y	41	41	34	20	0.4	,.,,..,,TTT.TT,,.TTT	BFFFFFBFFFFFFFBFFFFF	1	0	0	1	0	0.75	0	0	1	0	0.85	0	0	1	0
Ca5	14026027	C	T	25	34	15	10	0.4	,T,,T.TT..	FFBFFFFFFF	1	0	0	1	0	0.8	0	0	1	0	0.9	0	0	1	0
Ca5	16821003	G	R	56	56	43	10	0.4	,,..AAA,A.	FFFF/FFFFB	1	0	0	1	0	0.8	0	0	1	0	0.9	0	0	1	0
Ca5	18143509	C	Y	45	45	45	10	0.4	...T.TT.T,	FFFFFB<BFF	1	0	0	1	0	0.8	0	0	1	0	0.9	0	0	1	0
Ca5	18429669	C	Y	28	28	38	10	0.4	,T,T,TT,,,	FFFFFBFFFF	1	0	0	1	0	0.8	0	0	1	0	0.9	0	0	1	0
Ca5	18507267	G	R	91	91	50	15	0.4	.A,,AA.,A,.A.A,	FFFFFFFFFFFFFF<	1	0	0	1	0	0.733333	0	0	1	0	0.866667	0	0	1	0
Ca5	20453597	G	A	38	39	15	10	0.4	AAA.A.,...	FFFFFFFFFF	1	0	0	1	0	0.8	0	0	1	0	0.9	0	0	1	0
Ca5	21910286	C	Y	48	48	37	10	0.4	.TT.,,,.TT	FFFFFFFFFF	1	0	0	1	0	0.8	0	0	1	0	0.9	0	0	1	0
Ca5	28783848	G	R	40	47	41	10	0.4	.,.A,AA,.A	FFFFFF/FFF	1	0	0	1	0	0.8	0	0	1	0	0.9	0	0	1	0
Ca5	37031347	C	T	39	39	16	10	0.4	,,,,,TTTT,	BFF<FFFFFF	1	0	0	1	0	0.8	0	0	1	0	0.9	0	0	1	0
Ca5	39741385	G	R	78	108	37	20	0.4	A.A......AAA.,..AA,A	FFFFFFFBFFFFFFFFBFFB	1	0	0	1	0	0.75	0	0	1	0	0.85	0	0	1	0
Ca6	1393463	C	Y	34	34	34	10	0.4	T,,,T,T,,T	FFFFFFFFFF	1	0	0	1	0	0.8	0	0	1	0	0.9	0	0	1	0
Ca6	6405746	C	Y	75	75	30	15	0.4	..,TT.T...T.T.T	FFFFFFFFFFFFFBF	1	0	0	1	0	0.733333	0	0	1	0	0.866667	0	0	1	0
Ca6	8999394	C	T	22	27	13	10	0.4	TT.,..T.T.	/FFFFFFFFB	1	0	0	1	0	0.8	0	0	1	0	0.9	0	0	1	0
Ca6	11761025	G	R	31	51	25	20	0.4	AA.AAAA.,A.A,,,,.,.,	FF/FFFFF/FF/FFFFFFBB	1	0	0	1	0	0.75	0	0	1	0	0.85	0	0	1	0
Ca6	15496972	G	A	39	39	27	10	0.4	.AAA.A....	FFFFFFFFFF	1	0	0	1	0	0.8	0	0	1	0	0.9	0	0	1	0
Ca6	26119494	G	A	34	59	16	27	0.4	,,,,,AAA,AAAAA,.,TA,.A,A.,,	FFFFF<FFF/FFFFFFFBFFFFBFFF/	1	0	0	1	0	0.703704	0	0	1	0	0.814815	0	0	1	0
Ca6	28105709	G	R	80	80	60	10	0.4	,,AA.AA.,.	FFFFFFFFFF	1	0	0	1	0	0.8	0	0	1	0	0.9	0	0	1	0
Ca6	28299369	C	Y	25	32	35	10	0.4	T..TT,,,,T	FBFFFFFFBF	1	0	0	1	0	0.8	0	0	1	0	0.9	0	0	1	0
Ca6	28302744	G	R	69	69	44	15	0.4	,.,.,AA,.A,AAA,	BFF<FFFFFFFBF<B	1	0	0	1	0	0.733333	0	0	1	0	0.866667	0	0	1	0
Ca6	28547675	C	Y	80	80	60	10	0.4	.TT...T.,T	FFFFFFFFFF	1	0	0	1	0	0.8	0	0	1	0	0.9	0	0	1	0
Ca6	30985683	C	Y	49	49	22	15	0.4	T,..,,TT.T,.TT,	BFFFFFFFF<FFFBB	1	0	0	1	0	0.733333	0	0	1	0	0.866667	0	0	1	0
Ca6	31292197	G	R	88	88	45	15	0.4	A.,,AAAAA..,,.,	B<BFFFFBFFFFFFF	1	0	0	1	0	0.733333	0	0	1	0	0.866667	0	0	1	0
Ca6	33414032	G	R	51	51	47	10	0.4	,.A.AAA,..	FFFFFFFFFB	1	0	0	1	0	0.8	0	0	1	0	0.9	0	0	1	0
Ca6	33919581	G	A	36	54	22	22	0.4	AAAA,.A.A...AA..A...,,	FF<FFBFFFFFFFFFFFFFFFB	1	0	0	1	0	0.727273	0	0	1	0	0.818182	0	0	1	0
Ca6	34035014	G	A	23	45	23	15	0.4	AA,..A..,,..AAA	FFFFFFFFFBFFFFB	1	0	0	1	0	0.733333	0	0	1	0	0.866667	0	0	1	0
Ca6	34987391	C	Y	37	37	41	10	0.4	T..,,..TTT	FF<FFFBFFF	1	0	0	1	0	0.8	0	0	1	0	0.9	0	0	1	0
Ca6	34987394	G	R	37	37	41	10	0.4	..,,..AAAA	FFFFFFFFFB	1	0	0	1	0	0.8	0	0	1	0	0.9	0	0	1	0
Ca6	35253986	C	T	38	39	18	10	0.4	.T,,,TT,,T	FBFFFFFFFF	1	0	0	1	0	0.8	0	0	1	0	0.9	0	0	1	0
Ca6	36540286	C	Y	48	48	32	10	0.4	.,,T,T.TT,	FBFFFFFFFF	1	0	0	1	0	0.8	0	0	1	0	0.9	0	0	1	0
Ca6	37979242	G	R	33	35	21	15	0.4	.,,A,..AAA,.,AA	BFFBF<FFBFFFFBB	1	0	0	1	0	0.733333	0	0	1	0	0.866667	0	0	1	0
Ca6	40456633	C	Y	36	36	31	10	0.4	..TT,T..T.	FFFFBFFFFF	1	0	0	1	0	0.8	0	0	1	0	0.9	0	0	1	0
Ca6	41596010	C	Y	76	76	58	10	0.4	T,T...,TT,	F<FBFF<FFF	1	0	0	1	0	0.8	0	0	1	0	0.9	0	0	1	0
Ca6	42432048	C	Y	33	33	28	10	0.4	.,...TTTT,	FFBFFBFFFB	1	0	0	1	0	0.8	0	0	1	0	0.9	0	0	1	0
Ca6	42623069	C	T	32	45	24	15	0.4	T,,..,TTT,,,T.T	FFFBFFFFFFFBBFB	1	0	0	1	0	0.733333	0	0	1	0	0.866667	0	0	1	0
Ca6	44146684	G	R	49	79	32	10	0.4	,,.AA.AA..	BFFFFFFFFF	1	0	0	1	0	0.8	0	0	1	0	0.9	0	0	1	0
Ca6	44893114	C	Y	31	31	35	10	0.4	TTT.,,T.,,	BFFFFFFFFF	1	0	0	1	0	0.8	0	0	1	0	0.9	0	0	1	0
Ca6	46034558	G	R	64	72	25	15	0.4	.,A.,A..A.AA,A,	FFFFBFFFFFFFFFB	1	0	0	1	0	0.733333	0	0	1	0	0.866667	0	0	1	0
Ca6	46196018	C	Y	43	43	32	10	0.4	TT..,,T.,T	FFFFFFFBFF	1	0	0	1	0	0.8	0	0	1	0	0.9	0	0	1	0
Ca6	47706626	C	Y	31	33	28	10	0.4	,TTT,,,,T,	BBBBFFFFFB	1	0	0	1	0	0.8	0	0	1	0	0.9	0	0	1	0
Ca6	50455102	C	Y	30	30	42	10	0.4	,.TTT,...T	FFFFFFFFFF	1	0	0	1	0	0.8	0	0	1	0	0.9	0	0	1	0
Ca6	52248491	G	R	54	54	41	10	0.4	,A.A,,,A,A	FFFFFFFFFB	1	0	0	1	0	0.8	0	0	1	0	0.9	0	0	1	0
Ca6	52472529	G	R	63	65	33	15	0.4	..AAAA.A.A.,...	FFFFFFFFFFFFFFB	1	0	0	1	0	0.733333	0	0	1	0	0.866667	0	0	1	0
Ca6	52755822	C	Y	41	41	28	20	0.4	.,.TTT.,TT,,TT,,,,T*,	FFFFFFFFFFF<F<FFFF/B	1	0	0	1	0	0.75	0	0	1	0	0.85	0	0	1	0
Ca6	55492069	C	Y	52	52	47	10	0.4	TTT,T,.,,.	FFFFFFFFFF	1	0	0	1	0	0.8	0	0	1	0	0.9	0	0	1	0
Ca6	56193520	G	R	36	36	32	10	0.4	A..,,,A.AA	FFFFFFF/FF	1	0	0	1	0	0.8	0	0	1	0	0.9	0	0	1	0
Ca7	357244	C	T	42	42	10	15	0.4	...T...T.T.TTT.	<FFFFFFFFFFFFFF	1	0	0	1	0	0.733333	0	0	1	0	0.866667	0	0	1	0
Ca7	13141128	C	Y	145	145	55	20	0.4	,.T.,TT,TT.T.T.,..T.	FFFFFFFFFFFFFFFFFFFF	1	0	0	1	0	0.75	0	0	1	0	0.85	0	0	1	0
Ca7	14029850	C	T	33	39	30	10	0.4	..,T..T,TT	FFFFFFFFFF	1	0	0	1	0	0.8	0	0	1	0	0.9	0	0	1	0
Ca7	15942985	G	R	60	60	51	10	0.4	.,A,AAA,,.	FFFFFF<BFF	1	0	0	1	0	0.8	0	0	1	0	0.9	0	0	1	0
Ca7	17880679	G	R	76	76	36	10	0.4	A,,AA,.,A,	FFFFFFFFFF	1	0	0	1	0	0.8	0	0	1	0	0.9	0	0	1	0
Ca7	18681252	G	R	73	73	57	10	0.4	AAA...,.,A	FFFFFFFFFB	1	0	0	1	0	0.8	0	0	1	0	0.9	0	0	1	0
Ca7	20146315	G	A	32	39	18	10	0.4	.AA.A.A...	FBFFF/FFBB	1	0	0	1	0	0.8	0	0	1	0	0.9	0	0	1	0
Ca7	22335859	C	Y	39	39	46	10	0.4	T.T.T.,T,,	FFFFFFFFF<	1	0	0	1	0	0.8	0	0	1	0	0.9	0	0	1	0
Ca7	22863637	G	A	39	39	21	10	0.4	AA..A...A.	BFFFF<FFBB	1	0	0	1	0	0.8	0	0	1	0	0.9	0	0	1	0
Ca7	23083244	C	Y	34	34	36	15	0.4	T.T,TT,T.,,,T,.	BFFFFFBFFFBFFFB	1	0	0	1	0	0.733333	0	0	1	0	0.866667	0	0	1	0
Ca7	23084578	G	R	25	25	42	10	0.4	,..AA.A..A	F<FFFFF<FF	1	0	0	1	0	0.8	0	0	1	0	0.9	0	0	1	0
Ca7	23770429	C	Y	67	67	32	15	0.4	T.TT.,T,,,,,TT,	FBFF/FFFBFF<FFB	1	0	0	1	0	0.733333	0	0	1	0	0.866667	0	0	1	0
Ca7	23830289	G	R	73	73	39	10	0.4	AAA..A,..,	FFFFFFFFFF	1	0	0	1	0	0.8	0	0	1	0	0.9	0	0	1	0
Ca7	24681984	C	Y	54	54	52	10	0.4	TT,..T.,T.	FFFFFFFFFF	1	0	0	1	0	0.8	0	0	1	0	0.9	0	0	1	0
Ca7	24749639	G	R	28	28	20	22	0.4	.,,A,,.A,.AAA.AAA.A.,,	FFFFFFF/FFFFFF<FFFFFBF	1	0	0	1	0	0.727273	0	0	1	0	0.818182	0	0	1	0
Ca7	24749641	G	R	32	32	20	22	0.4	.,,A,,.A,.AAA.AAA.A.,,	FBFFFBFFFFFFFFFFFFFFFF	1	0	0	1	0	0.727273	0	0	1	0	0.818182	0	0	1	0
Ca7	26376029	G	A	37	39	15	10	0.4	AA..,.A.,A	<FFFFFFFBB	1	0	0	1	0	0.8	0	0	1	0	0.9	0	0	1	0
Ca7	27380287	G	A	26	39	28	10	0.4	A.A,,,.A,A	FFBFFFFFFF	1	0	0	1	0	0.8	0	0	1	0	0.9	0	0	1	0
Ca7	28096289	G	R	80	80	60	10	0.4	,A,,A,A.A.	BFFFFFFFFF	1	0	0	1	0	0.8	0	0	1	0	0.9	0	0	1	0
Ca7	28714343	C	Y	73	73	58	10	0.4	,T..T.T,,T	FFFFBFF<FF	1	0	0	1	0	0.8	0	0	1	0	0.9	0	0	1	0
Ca7	28859374	C	Y	68	68	43	10	0.4	.T.T..T,T,	BFFFFFFFFF	1	0	0	1	0	0.8	0	0	1	0	0.9	0	0	1	0
Ca7	30424498	C	Y	51	51	24	15	0.4	.,T,.TT.TT,.T,,	FFFFFFFFFFFFFFF	1	0	0	1	0	0.733333	0	0	1	0	0.866667	0	0	1	0
Ca7	33598677	G	R	22	22	47	10	0.4	A,,AA.,..A	FFFFFFFFFF	1	0	0	1	0	0.8	0	0	1	0	0.9	0	0	1	0
Ca7	37263461	G	R	76	76	44	75	0.4	.A......A...A..A.A...AAA.A.AA...AA...,AA........A.A.,A..AA.AA.A.A,.AAAA..AA	FFFFFFFBBFBF<<FBFFFFBFFFFF<FFF<FFFFFFBBF/FFFFBFFFFFFFFFFFFFFFFFBFFFFFFBFFF<	1	0	0	1	0	0.68	0	0	1	0	0.746667	0	0	1	0
Ca7	37272592	G	R	120	147	43	22	0.4	AAAA,,,.A,,AAT.,AA,,,,	FFFFFFFFFFFFFFFFFBFFFF	1	0	0	1	0	0.727273	0	0	1	0	0.818182	0	0	1	0
Ca7	37397995	G	A	28	28	11	10	0.4	A..AA.A...	BFFFFFFF<B	1	0	0	1	0	0.8	0	0	1	0	0.9	0	0	1	0
Ca7	38101819	G	R	52	52	40	10	0.4	,A,.A,A,A,	F7FFF<FFFF	1	0	0	1	0	0.8	0	0	1	0	0.9	0	0	1	0
Ca7	38301818	C	T	26	26	11	10	0.4	,.T.T,T,.T	FFFFFBFFBB	1	0	0	1	0	0.8	0	0	1	0	0.9	0	0	1	0
Ca7	39001308	G	A	31	36	14	10	0.4	AAA......A	<FFFFFFFFF	1	0	0	1	0	0.8	0	0	1	0	0.9	0	0	1	0
Ca7	39724523	G	R	68	68	60	10	0.4	.,.AA.A..A	FFFFFF<<FF	1	0	0	1	0	0.8	0	0	1	0	0.9	0	0	1	0
Ca7	40494114	G	R	37	72	31	15	0.4	,,..,AAAA.,,A,A	BFFFFFFFFBFFFBF	1	0	0	1	0	0.733333	0	0	1	0	0.866667	0	0	1	0
Ca7	40748864	C	T	33	45	17	15	0.4	T...TTTT,T,...,	FFFFFFFFFFFFFFF	1	0	0	1	0	0.733333	0	0	1	0	0.866667	0	0	1	0
Ca7	41723196	G	A	23	39	22	10	0.4	....A.AA.A	FFFFFFFFFF	1	0	0	1	0	0.8	0	0	1	0	0.9	0	0	1	0
Ca7	43814198	C	Y	38	83	38	15	0.4	TTT,...T,T.,.T.	BFFFFFFFFFBFFFF	1	0	0	1	0	0.733333	0	0	1	0	0.866667	0	0	1	0
Ca7	44796613	C	Y	57	57	34	10	0.4	,,.,,T,TTT	FFFFFF/FFB	1	0	0	1	0	0.8	0	0	1	0	0.9	0	0	1	0
Ca7	45172749	G	R	83	83	42	15	0.4	,,,.,.AAAA,A.A,	FFFFFFFFFFBFFFF	1	0	0	1	0	0.733333	0	0	1	0	0.866667	0	0	1	0
Ca7	45800492	G	R	25	25	24	15	0.4	A.A...,A,,,A,AA	FFFFBFFFFFFFF/F	1	0	0	1	0	0.733333	0	0	1	0	0.866667	0	0	1	0
Ca7	46083098	G	R	35	35	32	10	0.4	AA..A,.A..	FFBFFBFFFF	1	0	0	1	0	0.8	0	0	1	0	0.9	0	0	1	0
Ca7	47349352	G	R	50	50	48	10	0.4	AA.,A.,A,,	BFBFFFFFBF	1	0	0	1	0	0.8	0	0	1	0	0.9	0	0	1	0
Ca7	48811790	G	R	20	54	25	10	0.4	AA....AA..	BFBFFFFFFF	1	0	0	1	0	0.8	0	0	1	0	0.9	0	0	1	0
Ca8	6208685	C	Y	78	78	32	27	0.4	..,.,,TT,TTTT....,,.T.TTT.T	FFFFFFFBFBF<FFF<FFFFF<FF<FB	1	0	0	1	0	0.703704	0	0	1	0	0.814815	0	0	1	0
Ca8	13480004	G	R	58	58	31	10	0.4	,..,,AAAA.	FFFFBFBFFB	1	0	0	1	0	0.8	0	0	1	0	0.9	0	0	1	0
Ca1	13127708	C	Y	33	81	27	17	0.41	,,.,,.TTTT,.TT.T.	FFFFFFFFFFBFFFFFB	1	0	0	1	0	0.764706	0	0	1	0	0.823529	0	0	1	0
Ca1	17145490	G	R	48	48	45	17	0.41	.,A,A.A...A..,AAA	<FBFFFFFFFFFFFFFB	1	0	0	1	0	0.764706	0	0	1	0	0.823529	0	0	1	0
Ca1	19425184	G	R	86	134	43	17	0.41	.AA,.A,.A.AA,.,A,	FFF/FFFFFFFFFFFBB	1	0	0	1	0	0.764706	0	0	1	0	0.823529	0	0	1	0
Ca1	19528549	G	R	42	84	30	12	0.41	A,.AA,,,,A,EA	FFBFBFFFFFFF	1	0	0	1	0	0.75	0	0	1	0	0.916667	0	0	1	0
Ca1	19582412	C	Y	87	87	60	12	0.41	,T,,,,T.TTT.	FFFFFBFFFBBB	1	0	0	1	0	0.75	0	0	1	0	0.916667	0	0	1	0
Ca1	19642413	C	Y	86	86	56	12	0.41	TT,T,,,T,,,T	FFFFFFFFFFFF	1	0	0	1	0	0.75	0	0	1	0	0.916667	0	0	1	0
Ca1	23542185	C	T	36	41	25	12	0.41	,.,,,TAT,TTT	BFBFFFFFBFFF	1	0	0	1	0	0.75	0	0	1	0	0.916667	0	0	1	0
Ca1	29957874	G	R	87	87	35	17	0.41	A.A.A.A,.,.A.,A.A	F<<FF<FBF<FFFF<BF	1	0	0	1	0	0.764706	0	0	1	0	0.823529	0	0	1	0
Ca1	31311822	G	R	34	37	23	12	0.41	AA,.AAA.....	BBF<FFF<BFFB	1	0	0	1	0	0.75	0	0	1	0	0.916667	0	0	1	0
Ca1	31566719	G	R	58	58	41	12	0.41	.AA.AAA..,,,	FBFFFFFFFFBF	1	0	0	1	0	0.75	0	0	1	0	0.916667	0	0	1	0
Ca1	31613079	G	R	28	76	31	17	0.41	A..A..AA...,AA,.A	<FFFFBFFFFFFFFFFF	1	0	0	1	0	0.764706	0	0	1	0	0.823529	0	0	1	0
Ca1	32118429	G	A	48	48	14	17	0.41	.A.A.A..A,AA.,.A.	FF/FFFF/FF<FFFFFF	1	0	0	1	0	0.764706	0	0	1	0	0.823529	0	0	1	0
Ca1	33684804	G	A	41	42	31	12	0.41	.,,,.A,,AAAA	FFFB<FBFFFFF	1	0	0	1	0	0.75	0	0	1	0	0.916667	0	0	1	0
Ca1	33963599	G	A	21	21	13	12	0.41	.AA...A.A.A.	FFFFFFF<FBBB	1	0	0	1	0	0.75	0	0	1	0	0.916667	0	0	1	0
Ca1	34108645	C	Y	75	75	38	17	0.41	.T,T,,T,,,TTT,..T	FFFFFFFFFFFBFFFFB	1	0	0	1	0	0.764706	0	0	1	0	0.823529	0	0	1	0
Ca1	39170083	G	A	26	42	13	12	0.41	,,,,,.,AAAAA	FFFFFFFFFFFB	1	0	0	1	0	0.75	0	0	1	0	0.916667	0	0	1	0
Ca1	44159687	C	Y	26	67	26	12	0.41	TTT,T,T,,.,,	FFFFFFFFBFFF	1	0	0	1	0	0.75	0	0	1	0	0.916667	0	0	1	0
Ca1	44164311	G	A	30	41	25	12	0.41	AAAAA.,T.,,,	FBF/FFFFFFFF	1	0	0	1	0	0.75	0	0	1	0	0.916667	0	0	1	0
Ca1	45354397	C	Y	25	62	30	12	0.41	TTTT,..T..,,	FFFFBFFFFF<F	1	0	0	1	0	0.75	0	0	1	0	0.916667	0	0	1	0
Ca2	5535480	C	Y	52	52	29	17	0.41	..TT.....T,..TTTT	FFB/FFFFFFFFFFFFF	1	0	0	1	0	0.764706	0	0	1	0	0.823529	0	0	1	0
Ca2	7280527	C	T	22	22	11	29	0.41	T,TTT,TTTTT.,T...,T...,..T.,.	BFFFFFFFFFFFFBFFFFFFFFFFFBFFF	1	0	0	1	0	0.724138	0	0	1	0	0.793103	0	0	1	0
Ca2	7949387	C	Y	90	90	60	12	0.41	,TT..TT,.,.T	FFFFFFFFFFFB	1	0	0	1	0	0.75	0	0	1	0	0.916667	0	0	1	0
Ca2	12048467	C	Y	86	101	42	17	0.41	.T.TT.TT..,TT,,,.	FF/FFFF<FFFFFF<FB	1	0	0	1	0	0.764706	0	0	1	0	0.823529	0	0	1	0
Ca2	12685991	C	Y	63	63	32	17	0.41	,T,,,TT.,TT.T,,,T	FFFFFFFFFFFFFFFFF	1	0	0	1	0	0.764706	0	0	1	0	0.823529	0	0	1	0
Ca2	16537493	G	R	61	61	41	12	0.41	...,AAAAA,,,	FFFFFFFFFFFF	1	0	0	1	0	0.75	0	0	1	0	0.916667	0	0	1	0
Ca2	23764406	G	R	46	46	39	12	0.41	,A,,AA.A,,A.	FFFFFFFFFF/B	1	0	0	1	0	0.75	0	0	1	0	0.916667	0	0	1	0
Ca2	25991945	G	R	38	38	31	12	0.41	,A,,AA.A.A..	FBFFFBFBFF<F	1	0	0	1	0	0.75	0	0	1	0	0.916667	0	0	1	0
Ca2	28558387	C	Y	45	45	53	12	0.41	,TTTT..,,T..	FFFFFF<FB<BF	1	0	0	1	0	0.75	0	0	1	0	0.916667	0	0	1	0
Ca2	31722102	G	R	25	32	21	12	0.41	,AAAA,A,,,,,	FFFFFFFFFFFF	1	0	0	1	0	0.75	0	0	1	0	0.916667	0	0	1	0
Ca3	1005186	G	A	32	32	10	12	0.41	A,,,.A,A,.AA	FFFFFFFFFB//	1	0	0	1	0	0.75	0	0	1	0	0.916667	0	0	1	0
Ca3	3592867	C	Y	131	131	55	17	0.41	T,TT..TTT,T,,.,,,	FFFFFFFFFFFFFFFF<	1	0	0	1	0	0.764706	0	0	1	0	0.823529	0	0	1	0
Ca3	3816886	G	R	54	54	41	12	0.41	AAA.A...A..,	BF/FF/FFFFFF	1	0	0	1	0	0.75	0	0	1	0	0.916667	0	0	1	0
Ca3	5861082	C	Y	85	85	53	12	0.41	..,,..TTTTT,	FFFFFFFFFFFF	1	0	0	1	0	0.75	0	0	1	0	0.916667	0	0	1	0
Ca3	9540701	G	R	121	121	33	17	0.41	.A.AA.,.AAA,.,A,F,	FFFFFFFFFFFBFFFFF	1	0	0	1	0	0.764706	0	0	1	0	0.823529	0	0	1	0
Ca3	9700546	C	T	42	42	14	12	0.41	TT.T,..T..T.	FFFFFFFFFFFF	1	0	0	1	0	0.75	0	0	1	0	0.916667	0	0	1	0
Ca3	10951613	G	R	28	28	32	24	0.41	,,,.,.A,,A,.AA.AA.AAAA..	FFFBBFFFFFFFFFFFFFFFFFFF	1	0	0	1	0	0.708333	0	0	1	0	0.791667	0	0	1	0
Ca3	12203281	G	A	33	42	17	12	0.41	..,...A.AAAA	FFFBFBF<FFFB	1	0	0	1	0	0.75	0	0	1	0	0.916667	0	0	1	0
Ca3	12374314	G	A	42	42	9	17	0.41	A,..A...AAA,.A.,A	FFFFFBFFFFFFFFFFF	1	0	0	1	0	0.764706	0	0	1	0	0.823529	0	0	1	0
Ca3	14704005	G	R	101	104	37	17	0.41	,,..,...AAA.AA,AA	FFFBFFFFFFFBFFFFF	1	0	0	1	0	0.764706	0	0	1	0	0.823529	0	0	1	0
Ca3	18191689	C	Y	81	81	49	12	0.41	.,,T.T..TTT,	BFFBFFFFFFFF	1	0	0	1	0	0.75	0	0	1	0	0.916667	0	0	1	0
Ca3	19366628	C	Y	116	116	59	17	0.41	T.TT,....,T.T,,TT	FFFFFFFFFFFFBFF/F	1	0	0	1	0	0.764706	0	0	1	0	0.823529	0	0	1	0
Ca3	34086197	G	R	38	38	38	12	0.41	A.A.,.,A.,AA	//FF/FBBFFFB	1	0	0	1	0	0.75	0	0	1	0	0.916667	0	0	1	0
Ca4	14211174	G	R	29	29	21	39	0.41	.A...AA..,,..A..AA,AAA.AAAA.A...A,,.A,.	FFBFBFFBFFFBFFFFFFFFFFFFFFFFFFFFFF</BBB	1	0	0	1	0	0.692308	0	0	1	0	0.769231	0	0	1	0
Ca4	17577872	C	Y	67	67	30	17	0.41	,,,T,,.T,.T,TT.TT	FFFFFFFFFFF<FBFFF	1	0	0	1	0	0.764706	0	0	1	0	0.823529	0	0	1	0
Ca4	28012484	C	T	29	29	8	12	0.41	,TTTT,..,.,T	FFFFFF<FF<FF	1	0	0	1	0	0.75	0	0	1	0	0.916667	0	0	1	0
Ca4	33557248	G	A	29	42	18	12	0.41	A.,A,,,..AAA	FFFFFFFFFFBB	1	0	0	1	0	0.75	0	0	1	0	0.916667	0	0	1	0
Ca4	34814100	C	Y	43	43	31	12	0.41	,T,..TTT,.T.	FFFFFFFFFFFB	1	0	0	1	0	0.75	0	0	1	0	0.916667	0	0	1	0
Ca4	34814101	C	Y	65	68	31	12	0.41	T,TT.,.,,T,T	FFFFFFFFFFFB	1	0	0	1	0	0.75	0	0	1	0	0.916667	0	0	1	0
Ca4	35921929	C	Y	74	78	33	12	0.41	TTT..T.T,...	FFF/FFFFFFFF	1	0	0	1	0	0.75	0	0	1	0	0.916667	0	0	1	0
Ca4	43172904	G	R	190	202	42	73	0.41	A,AA.,,......,A,,.A,,A..A.A.AA,A..A,,A,A,,A,.A,A.AA,AA,.A.A,A,,.AA,.AA.AA	FFBFFFFFFFFF/FFFF<FFFFFFFFF/FFFFF/FFB/FFFFFFBFFBFFFFFFFFF/FBFFFFFFFFFFFFB	1	0	0	1	0	0.671233	0	0	1	0	0.739726	0	0	1	0
Ca4	47997384	G	R	75	75	44	17	0.41	AAAAAA.,..,,..,A,	BFFFFFFFFFF<FFFB/	1	0	0	1	0	0.764706	0	0	1	0	0.823529	0	0	1	0
Ca5	5586411	C	Y	67	67	53	12	0.41	,T,T.,,T,T,T	FF/FFFFFBFFB	1	0	0	1	0	0.75	0	0	1	0	0.916667	0	0	1	0
Ca5	9362744	G	R	21	63	34	12	0.41	.A.,A.A.A.A,	FFFFFFFFFFB/	1	0	0	1	0	0.75	0	0	1	0	0.916667	0	0	1	0
Ca5	20554208	C	Y	60	60	41	12	0.41	T.,T,T.,,T,T	FFFFFFFFFFFF	1	0	0	1	0	0.75	0	0	1	0	0.916667	0	0	1	0
Ca5	28372587	C	Y	52	52	45	12	0.41	T,...TTT,T..	FFFFFFFFFFFF	1	0	0	1	0	0.75	0	0	1	0	0.916667	0	0	1	0
Ca5	35413701	G	R	38	38	36	12	0.41	,,A..AAA.,A.	FFFFFFFFFFBB	1	0	0	1	0	0.75	0	0	1	0	0.916667	0	0	1	0
Ca5	38427050	C	Y	51	51	39	12	0.41	T.T.T,TT,,,.	B7FFFFF<FFFF	1	0	0	1	0	0.75	0	0	1	0	0.916667	0	0	1	0
Ca5	41778773	G	R	78	78	48	12	0.41	.AAAAA.,...,	FFFBFFFFF/FF	1	0	0	1	0	0.75	0	0	1	0	0.916667	0	0	1	0
Ca5	46022149	G	R	139	139	36	24	0.41	A......,AA.A,AAAA.,,,AA,	FFBFFBFFB/FFFFBBFFF<F/FF	1	0	0	1	0	0.708333	0	0	1	0	0.791667	0	0	1	0
Ca6	8524055	C	Y	30	30	26	12	0.41	.TTTT.T,,...	FFFFFFFFFF/B	1	0	0	1	0	0.75	0	0	1	0	0.916667	0	0	1	0
Ca6	11761219	C	Y	39	94	23	24	0.41	TTT,.TTTT,T,TT,,,.,..,,.	FFFFBFFBFFFFBBFFBFFFFFFB	1	0	0	1	0	0.708333	0	0	1	0	0.791667	0	0	1	0
Ca6	25043002	G	R	55	112	35	24	0.41	AAAAA....A,,,,.AA,,,,AA,	FFFFFFFFFFFFFFFBFFFF//B/	1	0	0	1	0	0.708333	0	0	1	0	0.791667	0	0	1	0
Ca6	25556483	C	Y	24	24	40	12	0.41	,.T,.T,TT,,T	FFFFFFFFFFFB	1	0	0	1	0	0.75	0	0	1	0	0.916667	0	0	1	0
Ca6	26208349	G	R	89	89	48	17	0.41	A.A,AA.,AAA,,,,,,	FFFFFFFFFFFFFF<FF	1	0	0	1	0	0.764706	0	0	1	0	0.823529	0	0	1	0
Ca6	26309633	G	R	41	41	50	12	0.41	,..,AAAA,A.S.	FFFFFFFFFFFB	1	0	0	1	0	0.75	0	0	1	0	0.916667	0	0	1	0
Ca6	30707674	C	T	23	23	8	12	0.41	.T.T,,T,.TT.	FFFFBFFFFFFB	1	0	0	1	0	0.75	0	0	1	0	0.916667	0	0	1	0
Ca6	31777417	C	Y	29	41	23	12	0.41	..TT.TT,T,..	FFFFFBFFFFFF	1	0	0	1	0	0.75	0	0	1	0	0.916667	0	0	1	0
Ca6	33412546	G	R	74	74	36	12	0.41	A,.,A,,.AA,A	FFBFFFFFFFFF	1	0	0	1	0	0.75	0	0	1	0	0.916667	0	0	1	0
Ca6	38686172	G	R	35	50	24	12	0.41	A,AAA,,A.,.,	FFBBF<FBF7FF	1	0	0	1	0	0.75	0	0	1	0	0.916667	0	0	1	0
Ca6	51539002	C	Y	29	29	23	17	0.41	ATA,A..TA,TTTT,T.	FFFFFFFFFFFFFBFFB	1	0	0	1	0	0.764706	0	0	1	0	0.823529	0	0	1	0
Ca6	53214930	C	T	40	42	19	12	0.41	,T,,T,,TT,T,	FFFFFFF<FFF/	1	0	0	1	0	0.75	0	0	1	0	0.916667	0	0	1	0
Ca6	56997270	C	T	46	48	35	17	0.41	TTTTTTT..........	FFFFFFFFFFFFFFFBB	1	0	0	1	0	0.764706	0	0	1	0	0.823529	0	0	1	0
Ca7	521752	G	A	21	41	18	12	0.41	.A,.AA..AC.A	FFFFFFFFF/FF	1	0	0	1	0	0.75	0	0	1	0	0.916667	0	0	1	0
Ca7	9256412	G	R	93	93	44	12	0.41	A..A,.A.,.AA	FF<FFFFFFFFF	1	0	0	1	0	0.75	0	0	1	0	0.916667	0	0	1	0
Ca7	23188578	G	R	24	24	30	12	0.41	A..A,,..AA,A	FFFFBFF/FFBF	1	0	0	1	0	0.75	0	0	1	0	0.916667	0	0	1	0
Ca7	25061867	G	R	60	60	36	12	0.41	..A.AA..,,AA	FBFFFFFFFFF/	1	0	0	1	0	0.75	0	0	1	0	0.916667	0	0	1	0
Ca7	26791495	C	Y	89	89	41	12	0.41	TTTT.,T..,,.	FBFFFFFFFBFF	1	0	0	1	0	0.75	0	0	1	0	0.916667	0	0	1	0
Ca7	32690450	C	Y	93	93	48	12	0.41	TTTT.,..,,.T	FFFFFBFFFBFF	1	0	0	1	0	0.75	0	0	1	0	0.916667	0	0	1	0
Ca7	34954829	C	Y	44	44	43	12	0.41	..,T,.T.TT.T	FF/FBFFFFFFF	1	0	0	1	0	0.75	0	0	1	0	0.916667	0	0	1	0
Ca7	37273729	G	R	36	70	36	12	0.41	A..A.A.A.A,.	FBFFF<FFFFFF	1	0	0	1	0	0.75	0	0	1	0	0.916667	0	0	1	0
Ca7	37274428	C	T	39	48	30	17	0.41	TTTTT,,,,,T,.,,T,	FFFFFFFFFFFFFFFFF	1	0	0	1	0	0.764706	0	0	1	0	0.823529	0	0	1	0
Ca7	37293121	G	R	35	83	29	17	0.41	.A..A,A,.....AAAA	FFFFFFFFFFFFBFFFB	1	0	0	1	0	0.764706	0	0	1	0	0.823529	0	0	1	0
Ca7	37442776	C	Y	82	125	39	17	0.41	TT.,,...T..T.T.TT	FFFFF<<FFF<FFFFFF	1	0	0	1	0	0.764706	0	0	1	0	0.823529	0	0	1	0
Ca7	37887956	C	Y	60	60	44	12	0.41	TT...,T,.T,T	FFBFFBFFFFFF	1	0	0	1	0	0.75	0	0	1	0	0.916667	0	0	1	0
Ca7	40030286	G	R	38	38	27	12	0.41	,,AA,,AA,.A.	FFFFFFFFFFFF	1	0	0	1	0	0.75	0	0	1	0	0.916667	0	0	1	0
Ca7	41085591	C	Y	54	54	53	12	0.41	T,,,T,.TT..T	FFFFFFF</FFB	1	0	0	1	0	0.75	0	0	1	0	0.916667	0	0	1	0
Ca7	41096535	G	R	78	126	40	17	0.41	.,,A.A,A.AA,..AA.	BFFFFFFFFFFFFFBFB	1	0	0	1	0	0.764706	0	0	1	0	0.823529	0	0	1	0
Ca7	43471571	G	R	65	65	46	12	0.41	AA.A...AA,.,	/BFFFFFFFFFF	1	0	0	1	0	0.75	0	0	1	0	0.916667	0	0	1	0
Ca7	44332199	G	R	75	80	38	12	0.41	.AAAA,.,..,A	FFBFFBFFFFFF	1	0	0	1	0	0.75	0	0	1	0	0.916667	0	0	1	0
Ca7	45229536	C	Y	76	76	40	12	0.41	.,.,TTTT.T,.	FFFFFF/FF<FF	1	0	0	1	0	0.75	0	0	1	0	0.916667	0	0	1	0
Ca1	4943	G	R	99	127	38	21	0.42	A,,A,,A,A.,AAA,A.,,,A	FFFFFFFFFFFFFFFFFFFFB	1	0	0	1	0	0.714286	0	0	1	0	0.809524	0	0	1	0
Ca1	2763760	G	R	25	25	32	7	0.42	,AAA..,	FFFFFFF	1	0	0	1	0	0.857143	0	0	1	0	1	0	0	1	0
Ca1	12466346	G	A	25	36	26	7	0.42	A,,A,,A	FFFFFFF	1	0	0	1	0	0.857143	0	0	1	0	1	0	0	1	0
Ca1	12985169	C	Y	28	28	35	7	0.42	,T,,T,T	FFFFFFF	1	0	0	1	0	0.857143	0	0	1	0	1	0	0	1	0
Ca1	15549438	G	R	30	30	38	7	0.42	AAA.,,,	FB<F<FF	1	0	0	1	0	0.857143	0	0	1	0	1	0	0	1	0
Ca1	16096034	G	R	50	50	57	7	0.42	A,,AA,,	FFFFFFF	1	0	0	1	0	0.857143	0	0	1	0	1	0	0	1	0
Ca1	16183022	C	Y	48	48	60	7	0.42	..TTT..	FFFFFFB	1	0	0	1	0	0.857143	0	0	1	0	1	0	0	1	0
Ca1	16447308	C	Y	49	49	60	7	0.42	.T,,TT.	FFFB<FF	1	0	0	1	0	0.857143	0	0	1	0	1	0	0	1	0
Ca1	18900663	C	Y	40	40	60	7	0.42	.T..,TT	BFFBF<F	1	0	0	1	0	0.857143	0	0	1	0	1	0	0	1	0
Ca1	19266889	G	R	58	58	60	7	0.42	.A,AA,,	FFFFFFF	1	0	0	1	0	0.857143	0	0	1	0	1	0	0	1	0
Ca1	19332449	G	R	45	45	60	7	0.42	A.,,A,A	FFFFFFB	1	0	0	1	0	0.857143	0	0	1	0	1	0	0	1	0
Ca1	19576908	C	Y	58	58	60	7	0.42	.T.T,T,	FFFFFFF	1	0	0	1	0	0.857143	0	0	1	0	1	0	0	1	0
Ca1	19606292	C	Y	43	43	53	7	0.42	,T.T,T.	FFBFFFF	1	0	0	1	0	0.857143	0	0	1	0	1	0	0	1	0
Ca1	19633499	G	R	48	48	60	7	0.42	,AAA.,,	FFFFFFF	1	0	0	1	0	0.857143	0	0	1	0	1	0	0	1	0
Ca1	20027742	C	Y	58	58	53	7	0.42	,T,T,T.	FFFFFFF	1	0	0	1	0	0.857143	0	0	1	0	1	0	0	1	0
Ca1	21767061	G	R	49	49	57	7	0.42	AA.,,.A	<FFFBFF	1	0	0	1	0	0.857143	0	0	1	0	1	0	0	1	0
Ca1	22708240	C	Y	58	58	60	7	0.42	.,,T.TT	FFFFFFF	1	0	0	1	0	0.857143	0	0	1	0	1	0	0	1	0
Ca1	22764528	G	A	35	36	17	7	0.42	..AA.A.	FFFFFFF	1	0	0	1	0	0.857143	0	0	1	0	1	0	0	1	0
Ca1	23686149	C	T	22	22	11	7	0.42	,.T,T,T	F/FFFF<	1	0	0	1	0	0.857143	0	0	1	0	1	0	0	1	0
Ca1	24028278	G	R	58	58	60	7	0.42	A..AA,.	FFFFFFF	1	0	0	1	0	0.857143	0	0	1	0	1	0	0	1	0
Ca1	24369334	G	A	27	54	16	21	0.42	AA,,AAAA,,.,,....A,AA	/FFFFBFFBFBFFFFFFFFBF	1	0	0	1	0	0.714286	0	0	1	0	0.809524	0	0	1	0
Ca1	24385126	G	R	30	30	45	7	0.42	,..,AAA	FBFFF/B	1	0	0	1	0	0.857143	0	0	1	0	1	0	0	1	0
Ca1	24419019	C	Y	118	118	51	14	0.42	..,TTTT,.T.T,.	FF/FFFFFFFFFFB	1	0	0	1	0	0.785714	0	0	1	0	0.857143	0	0	1	0
Ca1	24422217	G	R	58	58	60	7	0.42	,A,..AA	FFFFFFF	1	0	0	1	0	0.857143	0	0	1	0	1	0	0	1	0
Ca1	25143296	C	Y	54	54	60	7	0.42	TT,.,.T	FFFBFFB	1	0	0	1	0	0.857143	0	0	1	0	1	0	0	1	0
Ca1	25931730	G	R	39	84	39	14	0.42	.AAA,.A.,.A..A	<FFFFFFFFFFFFF	1	0	0	1	0	0.785714	0	0	1	0	0.857143	0	0	1	0
Ca1	27819516	G	R	40	40	50	7	0.42	,,AA,.A	FFFFFBB	1	0	0	1	0	0.857143	0	0	1	0	1	0	0	1	0
Ca1	29635736	C	Y	27	27	39	7	0.42	,,T.TT,	FFFFFFF	1	0	0	1	0	0.857143	0	0	1	0	1	0	0	1	0
Ca1	31051182	C	Y	23	74	27	19	0.42	T....T,T.T,T,TTT.,.	FFFFFFFFFFFFFFFFFFB	1	0	0	1	0	0.736842	0	0	1	0	0.842105	0	0	1	0
Ca1	31593088	G	R	58	58	60	7	0.42	A,AA,,,	FFFFFFF	1	0	0	1	0	0.857143	0	0	1	0	1	0	0	1	0
Ca1	32126900	C	Y	58	58	60	7	0.42	,.TT.T,	FFFFFFF	1	0	0	1	0	0.857143	0	0	1	0	1	0	0	1	0
Ca1	32152623	C	Y	38	38	60	7	0.42	,,.T,TT	FFF/FFF	1	0	0	1	0	0.857143	0	0	1	0	1	0	0	1	0
Ca1	32415544	C	Y	50	50	60	7	0.42	TT...,T	BBFFFFF	1	0	0	1	0	0.857143	0	0	1	0	1	0	0	1	0
Ca1	34668738	G	A	33	36	13	7	0.42	AAA,..,	FFFFFBF	1	0	0	1	0	0.857143	0	0	1	0	1	0	0	1	0
Ca1	34668743	C	T	33	36	13	7	0.42	TTT,..,	FFFFFFF	1	0	0	1	0	0.857143	0	0	1	0	1	0	0	1	0
Ca1	34997378	C	Y	62	91	29	19	0.42	...TTT,T...,T,T.T.T	FFFFFBF<FFFFFFFFFFF	1	0	0	1	0	0.736842	0	0	1	0	0.842105	0	0	1	0
Ca1	35008173	C	T	27	27	4	49	0.42	,,,T,,,T,,,,TTT,,,,TT,,T,TTTT,,TTT,T,,,,,,TT,,TTT	FBFFFFFFFFFF<FFFF<FFFFFBBFF<FFFFFFBF<FFBFF/FFFBFB	1	0	0	1	0	0.693878	0	0	1	0	0.755102	0	0	1	0
Ca1	35174549	G	R	61	96	42	14	0.42	,AA..A,,A,,A,A	FFFFFFFFFFFFFF	1	0	0	1	0	0.785714	0	0	1	0	0.857143	0	0	1	0
Ca1	35565372	G	R	35	35	44	7	0.42	AAA.,..	FFF/FFF	1	0	0	1	0	0.857143	0	0	1	0	1	0	0	1	0
Ca1	36045861	C	Y	27	27	32	7	0.42	....TTT	FFFFFFF	1	0	0	1	0	0.857143	0	0	1	0	1	0	0	1	0
Ca1	36831746	G	R	35	35	40	7	0.42	.,,AAA.	FFFFFBF	1	0	0	1	0	0.857143	0	0	1	0	1	0	0	1	0
Ca1	37045256	C	T	21	36	31	7	0.42	TTT...,	FFFFBBF	1	0	0	1	0	0.857143	0	0	1	0	1	0	0	1	0
Ca1	39254529	C	Y	58	58	56	7	0.42	TT..T.,	FFFFFFF	1	0	0	1	0	0.857143	0	0	1	0	1	0	0	1	0
Ca1	39265840	C	Y	20	20	42	7	0.42	,,,TT,T	FFFFFF/	1	0	0	1	0	0.857143	0	0	1	0	1	0	0	1	0
Ca1	39937609	G	R	22	22	33	7	0.42	.AA.A,.	<FFBFFF	1	0	0	1	0	0.857143	0	0	1	0	1	0	0	1	0
Ca1	40210457	C	T	24	24	24	7	0.42	TT....T	F<F/FFB	1	0	0	1	0	0.857143	0	0	1	0	1	0	0	1	0
Ca1	40799358	G	A	23	36	20	7	0.42	.,.AAA.	BFFFFFF	1	0	0	1	0	0.857143	0	0	1	0	1	0	0	1	0
Ca1	41247121	C	Y	25	25	43	7	0.42	T,,.,TT	<FFFFFF	1	0	0	1	0	0.857143	0	0	1	0	1	0	0	1	0
Ca1	41730757	C	Y	58	58	60	7	0.42	.,,T.TT	BBFFFFF	1	0	0	1	0	0.857143	0	0	1	0	1	0	0	1	0
Ca1	42079351	C	Y	40	40	57	7	0.42	..TT.T,	FF<FFFB	1	0	0	1	0	0.857143	0	0	1	0	1	0	0	1	0
Ca1	43091775	G	R	31	31	60	7	0.42	AA..A,.	/FFFFFF	1	0	0	1	0	0.857143	0	0	1	0	1	0	0	1	0
Ca1	45255492	C	Y	26	71	39	14	0.42	TTTTT,,,,,,,T,	FBFF<FF/FFFBF7	1	0	0	1	0	0.785714	0	0	1	0	0.857143	0	0	1	0
Ca1	45350332	C	Y	77	101	37	19	0.42	TT,T,,,.,T..T,..TTT	FFFFFF<FFFFFF<<FFFF	1	0	0	1	0	0.736842	0	0	1	0	0.842105	0	0	1	0
Ca1	45627740	C	Y	54	54	56	7	0.42	TT,,,T.	BFFFFFF	1	0	0	1	0	0.857143	0	0	1	0	1	0	0	1	0
Ca1	45796422	C	T	21	21	10	7	0.42	,,T,TTA	FFFFFBF	1	0	0	1	0	0.857143	0	0	1	0	1	0	0	1	0
Ca1	46982679	G	R	31	31	39	7	0.42	,A,A.,A	BFFFFBB	1	0	0	1	0	0.857143	0	0	1	0	1	0	0	1	0
Ca1	47731760	G	R	22	22	60	7	0.42	A..AA,,	</B/FFF	1	0	0	1	0	0.857143	0	0	1	0	1	0	0	1	0
Ca1	48009126	G	A	29	29	10	14	0.42	.,AA,,,AA.,AA.	BBFFFFFFFFFFFF	1	0	0	1	0	0.785714	0	0	1	0	0.857143	0	0	1	0
Ca1	48086719	G	R	41	41	60	7	0.42	,,A.,AA	FFFFFBB	1	0	0	1	0	0.857143	0	0	1	0	1	0	0	1	0
Ca2	1040171	G	R	33	33	54	7	0.42	AA.A...	F<FFFFF	1	0	0	1	0	0.857143	0	0	1	0	1	0	0	1	0
Ca2	6639484	G	R	67	67	49	14	0.42	.AAAA.A,A,,...	<FF/FFFFFFFFF<	1	0	0	1	0	0.785714	0	0	1	0	0.857143	0	0	1	0
Ca2	7528065	C	Y	21	37	31	7	0.42	.,.TTT,	FFFFFBF	1	0	0	1	0	0.857143	0	0	1	0	1	0	0	1	0
Ca2	8506713	C	Y	33	33	45	7	0.42	TT,T,,.	BF<<FFF	1	0	0	1	0	0.857143	0	0	1	0	1	0	0	1	0
Ca2	10784755	G	R	49	49	33	7	0.42	,,,AA,A	FFFFFFF	1	0	0	1	0	0.857143	0	0	1	0	1	0	0	1	0
Ca2	11940539	C	T	30	36	29	7	0.42	TT,T,,,	BFFFF<B	1	0	0	1	0	0.857143	0	0	1	0	1	0	0	1	0
Ca2	16145795	G	R	34	34	44	7	0.42	..AA,A.	FB/BFFF	1	0	0	1	0	0.857143	0	0	1	0	1	0	0	1	0
Ca2	16217941	C	Y	58	58	60	7	0.42	,..TTT,	BFFFFFF	1	0	0	1	0	0.857143	0	0	1	0	1	0	0	1	0
Ca2	16252263	C	Y	36	36	35	7	0.42	,,TT.T,	FFF<F<F	1	0	0	1	0	0.857143	0	0	1	0	1	0	0	1	0
Ca2	16537675	G	R	31	31	42	7	0.42	A,,,A,A	FF<FFF/	1	0	0	1	0	0.857143	0	0	1	0	1	0	0	1	0
Ca2	19209369	G	R	26	59	28	14	0.42	,A,,,,,A,AA,AA	BFFFFFFFFFFFBF	1	0	0	1	0	0.785714	0	0	1	0	0.857143	0	0	1	0
Ca2	24453090	G	R	56	58	45	7	0.42	AA,.,A,	FFFFFFF	1	0	0	1	0	0.857143	0	0	1	0	1	0	0	1	0
Ca2	27516786	G	R	50	50	60	7	0.42	AA...A,	BFFFBBF	1	0	0	1	0	0.857143	0	0	1	0	1	0	0	1	0
Ca2	30088062	C	Y	39	39	53	7	0.42	.TT,.T,	FFFFFBF	1	0	0	1	0	0.857143	0	0	1	0	1	0	0	1	0
Ca2	31686590	G	R	20	20	40	7	0.42	..,A.AA	FFFFFFF	1	0	0	1	0	0.857143	0	0	1	0	1	0	0	1	0
Ca2	32210302	G	R	35	48	46	7	0.42	.,,,AAA	FBBFFFF	1	0	0	1	0	0.857143	0	0	1	0	1	0	0	1	0
Ca2	35880246	G	R	58	58	57	7	0.42	,.,AA,A	FBFFFFF	1	0	0	1	0	0.857143	0	0	1	0	1	0	0	1	0
Ca2	35880249	G	R	58	58	57	7	0.42	,.,AA,A	FFFFFFF	1	0	0	1	0	0.857143	0	0	1	0	1	0	0	1	0
Ca3	975710	C	Y	40	40	36	7	0.42	.,T,.TT	FFFBFF<	1	0	0	1	0	0.857143	0	0	1	0	1	0	0	1	0
Ca3	1038833	C	Y	48	48	57	7	0.42	,,,TT,T	FFFFFFF	1	0	0	1	0	0.857143	0	0	1	0	1	0	0	1	0
Ca3	1174696	G	A	29	36	16	7	0.42	AAA..,.	FFFFFFB	1	0	0	1	0	0.857143	0	0	1	0	1	0	0	1	0
Ca3	2962475	G	R	65	65	47	14	0.42	.,A..,A.AAAA.W,	FFFFFFFFFBFFBF	1	0	0	1	0	0.785714	0	0	1	0	0.857143	0	0	1	0
Ca3	3788605	C	T	34	36	28	7	0.42	T.,T.T.	FFF<FFB	1	0	0	1	0	0.857143	0	0	1	0	1	0	0	1	0
Ca3	5695126	G	R	30	63	30	14	0.42	,A,A..AA,A,A.,	FFFFF/FFFFFFFF	1	0	0	1	0	0.785714	0	0	1	0	0.857143	0	0	1	0
Ca3	5837862	G	R	34	54	40	7	0.42	AA,.,A,	FBFFFFF	1	0	0	1	0	0.857143	0	0	1	0	1	0	0	1	0
Ca3	7441988	C	T	22	36	28	7	0.42	T.T,T.,	FFFFF<<	1	0	0	1	0	0.857143	0	0	1	0	1	0	0	1	0
Ca3	8878444	C	Y	35	35	45	7	0.42	,,,TTT,	FFFFFFF	1	0	0	1	0	0.857143	0	0	1	0	1	0	0	1	0
Ca3	10571901	G	R	72	72	40	21	0.42	,,,,.,.A,AAAAA,,A,AA,	FFFFFFFFFFF/FFFBF/<<F	1	0	0	1	0	0.714286	0	0	1	0	0.809524	0	0	1	0
Ca3	12645211	C	Y	35	35	44	7	0.42	.T.T,,T	FFFFFFF	1	0	0	1	0	0.857143	0	0	1	0	1	0	0	1	0
Ca3	14547791	G	R	48	48	60	7	0.42	A..AA,,	FFFFFFF	1	0	0	1	0	0.857143	0	0	1	0	1	0	0	1	0
Ca3	15343418	G	R	27	27	31	7	0.42	AA,A,,,	FFFFFBF	1	0	0	1	0	0.857143	0	0	1	0	1	0	0	1	0
Ca3	15861382	G	A	36	36	11	14	0.42	,.A,.,.AAAAA,.	FFFFFFFFFFFF<B	1	0	0	1	0	0.785714	0	0	1	0	0.857143	0	0	1	0
Ca3	16166833	C	Y	58	58	53	7	0.42	TT..T..	FFFFFBF	1	0	0	1	0	0.857143	0	0	1	0	1	0	0	1	0
Ca3	16183909	C	Y	62	62	34	14	0.42	TT,.T.T.T,,,,T	FFFFFFFFFFFFFF	1	0	0	1	0	0.785714	0	0	1	0	0.857143	0	0	1	0
Ca3	17464200	C	Y	20	20	38	7	0.42	.,.,TTT	FFFBFFF	1	0	0	1	0	0.857143	0	0	1	0	1	0	0	1	0
Ca3	17670344	C	T	29	37	14	19	0.42	,,,,,TT,TTT,,,TT,T,	FFFFFFFFFFFFFFFFFFF	1	0	0	1	0	0.736842	0	0	1	0	0.842105	0	0	1	0
Ca3	18178175	G	R	31	31	41	7	0.42	A.AA...	FFFFFFF	1	0	0	1	0	0.857143	0	0	1	0	1	0	0	1	0
Ca3	20044019	C	Y	39	39	41	7	0.42	T.T,,T.	BFFFFFB	1	0	0	1	0	0.857143	0	0	1	0	1	0	0	1	0
Ca3	21969733	C	Y	51	53	53	7	0.42	,,,TTAT	FFFFFFF	1	0	0	1	0	0.857143	0	0	1	0	1	0	0	1	0
Ca3	23558420	G	R	36	54	23	19	0.42	A.AAA.A..AA....A...	FFFFFFFFFF<BFFFFFFB	1	0	0	1	0	0.736842	0	0	1	0	0.842105	0	0	1	0
Ca3	25872555	C	Y	27	27	37	7	0.42	T,T,..T	FFF/FFF	1	0	0	1	0	0.857143	0	0	1	0	1	0	0	1	0
Ca3	26319651	C	Y	45	45	60	7	0.42	,.,,TTT	FFBFBFF	1	0	0	1	0	0.857143	0	0	1	0	1	0	0	1	0
Ca3	33508094	G	A	21	21	11	7	0.42	,A.A.,A	FFFFFFF	1	0	0	1	0	0.857143	0	0	1	0	1	0	0	1	0
Ca3	33663193	C	Y	45	61	19	38	0.42	T..,,,TTTTTTT,,,,.T,,,TTT.T,,,,,T,T,T,	FFFFFFFFFFFFFFFFFFFFF<FFFFFFBFFF<FFFFF	1	0	0	1	0	0.710526	0	0	1	0	0.789474	0	0	1	0
Ca4	2344376	G	R	54	54	60	7	0.42	.,.A.AA	<BBBFFF	1	0	0	1	0	0.857143	0	0	1	0	1	0	0	1	0
Ca4	3754286	G	A	23	36	20	7	0.42	,,AA,A,	FFBFFFF	1	0	0	1	0	0.857143	0	0	1	0	1	0	0	1	0
Ca4	11520599	C	Y	58	58	53	7	0.42	,..T.TT	FBFFFFF	1	0	0	1	0	0.857143	0	0	1	0	1	0	0	1	0
Ca4	11748661	C	T	22	22	11	7	0.42	T,T,,T,	FFFBFFF	1	0	0	1	0	0.857143	0	0	1	0	1	0	0	1	0
Ca4	14383172	G	R	20	31	31	7	0.42	.A.A.A.	FFFFBFB	1	0	0	1	0	0.857143	0	0	1	0	1	0	0	1	0
Ca4	16826107	C	T	35	36	13	7	0.42	,,T,T,T	BBFFFBB	1	0	0	1	0	0.857143	0	0	1	0	1	0	0	1	0
Ca4	17071898	G	R	41	41	45	7	0.42	A,A,..A	<FFBFFF	1	0	0	1	0	0.857143	0	0	1	0	1	0	0	1	0
Ca4	18242044	C	Y	58	58	34	7	0.42	TT,T...	FFFFFFF	1	0	0	1	0	0.857143	0	0	1	0	1	0	0	1	0
Ca4	18242052	C	Y	58	58	34	7	0.42	TT,T...	FFFFFFF	1	0	0	1	0	0.857143	0	0	1	0	1	0	0	1	0
Ca4	19625391	G	R	28	40	33	7	0.42	,,A,,AA	FFFFFFF	1	0	0	1	0	0.857143	0	0	1	0	1	0	0	1	0
Ca4	21601596	G	A	44	45	19	14	0.42	A,,A,,,AAAT,A,	FFFBFFFFFFBFFF	1	0	0	1	0	0.785714	0	0	1	0	0.857143	0	0	1	0
Ca4	22528988	G	R	45	45	57	7	0.42	A,,,A,A	FBBFFFB	1	0	0	1	0	0.857143	0	0	1	0	1	0	0	1	0
Ca4	23123390	C	T	26	36	22	7	0.42	TT,,T,,	FFFFFFB	1	0	0	1	0	0.857143	0	0	1	0	1	0	0	1	0
Ca4	23267740	C	Y	51	51	43	7	0.42	TT,T,..	FFFF<<F	1	0	0	1	0	0.857143	0	0	1	0	1	0	0	1	0
Ca4	24062149	G	R	29	29	39	7	0.42	AA.,,.A	FFFFFFF	1	0	0	1	0	0.857143	0	0	1	0	1	0	0	1	0
Ca4	24640449	G	R	40	48	38	7	0.42	A.AA,..	FFFFFFF	1	0	0	1	0	0.857143	0	0	1	0	1	0	0	1	0
Ca4	24789763	G	R	58	58	53	7	0.42	,,..AAA	FFFFFFF	1	0	0	1	0	0.857143	0	0	1	0	1	0	0	1	0
Ca4	25027243	G	R	31	31	34	7	0.42	,.A,A,A	BF/FFFF	1	0	0	1	0	0.857143	0	0	1	0	1	0	0	1	0
Ca4	25035997	G	R	35	35	33	7	0.42	.A,.A.A	FFFFFFF	1	0	0	1	0	0.857143	0	0	1	0	1	0	0	1	0
Ca4	25910354	G	A	36	36	11	14	0.42	.AAA...AA...A.	F<BFBFFFFFFB<F	1	0	0	1	0	0.785714	0	0	1	0	0.857143	0	0	1	0
Ca4	26031674	C	T	30	36	16	7	0.42	T.T..T.	FFFFFFF	1	0	0	1	0	0.857143	0	0	1	0	1	0	0	1	0
Ca4	26855609	G	R	22	22	23	19	0.42	A,,,,A..A..A,AAA.,A	FFFFFFFFBFFFFFFFFFF	1	0	0	1	0	0.736842	0	0	1	0	0.842105	0	0	1	0
Ca4	28712027	G	R	48	48	57	7	0.42	..A.,AA	FFFFFFF	1	0	0	1	0	0.857143	0	0	1	0	1	0	0	1	0
Ca4	29742823	C	T	35	36	14	7	0.42	,,T,T,T	FFFFFFF	1	0	0	1	0	0.857143	0	0	1	0	1	0	0	1	0
Ca4	30541932	G	R	107	107	55	14	0.42	A.,.,A,,,AAAA.	FFFFFFFFFFFFFF	1	0	0	1	0	0.785714	0	0	1	0	0.857143	0	0	1	0
Ca4	30897726	C	T	34	35	18	7	0.42	TTT.A,,	FBFFBFB	1	0	0	1	0	0.857143	0	0	1	0	1	0	0	1	0
Ca4	31578611	C	Y	48	48	25	21	0.42	T,T.,,,,.T,...TTT.TTT	BFF<BFFFFFFFFFFFFFFF<	1	0	0	1	0	0.714286	0	0	1	0	0.809524	0	0	1	0
Ca4	31917290	G	A	35	36	17	7	0.42	AA,,,,A	FFBFFFF	1	0	0	1	0	0.857143	0	0	1	0	1	0	0	1	0
Ca4	35073729	C	Y	28	28	42	7	0.42	.,TT.T.	FF</FFF	1	0	0	1	0	0.857143	0	0	1	0	1	0	0	1	0
Ca4	35820183	C	Y	126	126	40	26	0.42	TT,TT,TT.,T,..T,.TT.,T....	FFFF/FFFF<BFFFFFFFFFFBBB<B	1	0	0	1	0	0.730769	0	0	1	0	0.807692	0	0	1	0
Ca4	41064817	C	T	22	22	11	7	0.42	T,,T,T,	FFFFBFF	1	0	0	1	0	0.857143	0	0	1	0	1	0	0	1	0
Ca4	42162186	G	R	33	33	53	7	0.42	.,,A.AA	FFFFFF<	1	0	0	1	0	0.857143	0	0	1	0	1	0	0	1	0
Ca4	42971428	G	R	31	31	45	7	0.42	.,AA.A,	FBBBFFF	1	0	0	1	0	0.857143	0	0	1	0	1	0	0	1	0
Ca4	43011649	G	R	83	86	34	28	0.42	.A.A,,AAAAAT..,ATTAAAA...,..	FFFFFF<FFFFFBFFBFFFFFF<FFFFB	1	0	0	1	0	0.714286	0	0	1	0	0.785714	0	0	1	0
Ca4	43763868	C	Y	37	58	44	7	0.42	,,T..TT	FFFFFFF	1	0	0	1	0	0.857143	0	0	1	0	1	0	0	1	0
Ca4	48763139	C	Y	89	89	38	19	0.42	T,,.TTT,..T,,.,TTT.	BBFFFFBFBFFBFFFFFFF	1	0	0	1	0	0.736842	0	0	1	0	0.842105	0	0	1	0
Ca4	48819926	G	R	27	27	42	7	0.42	A,.AA.F.	F/FFFBB	1	0	0	1	0	0.857143	0	0	1	0	1	0	0	1	0
Ca5	494753	G	R	54	54	50	7	0.42	.,AA.A,	FFFFFBB	1	0	0	1	0	0.857143	0	0	1	0	1	0	0	1	0
Ca5	668658	G	R	48	48	51	7	0.42	,AA.A..	FFFFF/B	1	0	0	1	0	0.857143	0	0	1	0	1	0	0	1	0
Ca5	1010769	C	T	54	60	20	26	0.42	TTT.,T.T..T.,.,....TTTT,.T	FBFF<F/FFFFFFFFFFFFFFFFFBF	1	0	0	1	0	0.730769	0	0	1	0	0.807692	0	0	1	0
Ca5	1033374	C	Y	21	65	27	14	0.42	,TTT,T,,,.,TT.	FFBFFBFFFFFFFF	1	0	0	1	0	0.785714	0	0	1	0	0.857143	0	0	1	0
Ca5	1614321	G	R	23	23	40	7	0.42	.AA.,A.	FFFFFFF	1	0	0	1	0	0.857143	0	0	1	0	1	0	0	1	0
Ca5	1981774	G	R	43	43	39	7	0.42	A.,,AA.	FFFFFBB	1	0	0	1	0	0.857143	0	0	1	0	1	0	0	1	0
Ca5	3121849	C	Y	43	43	41	7	0.42	T,.T.T.	FFBFFFB	1	0	0	1	0	0.857143	0	0	1	0	1	0	0	1	0
Ca5	3432543	C	Y	46	50	39	7	0.42	,T.T,T,	FFFFFFF	1	0	0	1	0	0.857143	0	0	1	0	1	0	0	1	0
Ca5	3597175	C	Y	21	21	50	7	0.42	.,,.TTT	/FFFBBB	1	0	0	1	0	0.857143	0	0	1	0	1	0	0	1	0
Ca5	3634948	C	Y	58	58	60	7	0.42	.TT.T.,	FFFFFF/	1	0	0	1	0	0.857143	0	0	1	0	1	0	0	1	0
Ca5	5306378	G	A	33	36	14	7	0.42	AA.A,.,	FFFFFFF	1	0	0	1	0	0.857143	0	0	1	0	1	0	0	1	0
Ca5	5681115	C	Y	33	78	39	14	0.42	,,T,TT,TT,.T.,	FFFBFFFFFBBFBF	1	0	0	1	0	0.785714	0	0	1	0	0.857143	0	0	1	0
Ca5	6154902	C	T	25	25	12	7	0.42	...T.TT	FFFF<FF	1	0	0	1	0	0.857143	0	0	1	0	1	0	0	1	0
Ca5	8007727	C	T	23	23	10	7	0.42	,,TT,T,	FFFFFFF	1	0	0	1	0	0.857143	0	0	1	0	1	0	0	1	0
Ca5	8171770	C	Y	48	48	57	7	0.42	.TTT,,,	<FFFFF/	1	0	0	1	0	0.857143	0	0	1	0	1	0	0	1	0
Ca5	8648731	C	Y	29	74	24	14	0.42	,..TTT,TT,,T,,	BFBFFFFBBFBF<F	1	0	0	1	0	0.785714	0	0	1	0	0.857143	0	0	1	0
Ca5	9380894	C	T	30	36	16	7	0.42	,T,TT,,	BFFFFFF	1	0	0	1	0	0.857143	0	0	1	0	1	0	0	1	0
Ca5	10097219	C	Y	35	35	40	7	0.42	TTT,..,	FFFFFF/	1	0	0	1	0	0.857143	0	0	1	0	1	0	0	1	0
Ca5	11687572	G	R	164	164	40	42	0.42	.A,AAA.A,.AAAA,,A....A.,AA,,.A.,,.AA,A,.A,	FFFFFFBFBFFBFFF/FFBF<FFFFFBFFFBFFFBFFFFBBB	1	0	0	1	0	0.690476	0	0	1	0	0.761905	0	0	1	0
Ca5	11797136	G	A	28	28	12	7	0.42	AA.A...	FFF<F/F	1	0	0	1	0	0.857143	0	0	1	0	1	0	0	1	0
Ca5	11836544	C	Y	34	34	41	7	0.42	T,T..,T	FFFFFFF	1	0	0	1	0	0.857143	0	0	1	0	1	0	0	1	0
Ca5	12108211	C	Y	27	27	45	7	0.42	TT.T,,.	FFFBBFB	1	0	0	1	0	0.857143	0	0	1	0	1	0	0	1	0
Ca5	12123387	C	Y	28	28	41	7	0.42	,,T.,TT	BFBFFFF	1	0	0	1	0	0.857143	0	0	1	0	1	0	0	1	0
Ca5	13594897	G	R	81	81	34	28	0.42	AA.A..A..A.AAA.,...A,.A...AA	FFFFFFFFFFFFF<<FFFFFFFFFFFFB	1	0	0	1	0	0.714286	0	0	1	0	0.785714	0	0	1	0
Ca5	13630271	G	R	151	151	56	19	0.42	,A.,A,AA.,..AA.,,AA	FFFFFBFFFFFFFFFFFFB	1	0	0	1	0	0.736842	0	0	1	0	0.842105	0	0	1	0
Ca5	15636541	C	Y	26	35	25	7	0.42	.TTT..,	FFFFFF<	1	0	0	1	0	0.857143	0	0	1	0	1	0	0	1	0
Ca5	16324960	G	R	48	48	40	14	0.42	A,A.A,,A.,,A,A	FBFBFFFFFFFFF/	1	0	0	1	0	0.785714	0	0	1	0	0.857143	0	0	1	0
Ca5	16821141	C	Y	30	30	28	7	0.42	T,T,T..	FFFBF<F	1	0	0	1	0	0.857143	0	0	1	0	1	0	0	1	0
Ca5	17852235	G	R	49	49	46	7	0.42	.,.AA.A	F<FFFFF	1	0	0	1	0	0.857143	0	0	1	0	1	0	0	1	0
Ca5	18650281	C	Y	53	53	38	14	0.42	,.,,,TT,T,TTTF,	BBFFFBFFBBFFFF	1	0	0	1	0	0.785714	0	0	1	0	0.857143	0	0	1	0
Ca5	18706401	G	R	21	66	26	14	0.42	AAA.AA..,A....	FFFF<FFFFFF/FF	1	0	0	1	0	0.785714	0	0	1	0	0.857143	0	0	1	0
Ca5	19385887	C	T	24	24	10	7	0.42	TT,T,,,	FF/FFFF	1	0	0	1	0	0.857143	0	0	1	0	1	0	0	1	0
Ca5	21498002	G	A	21	21	11	7	0.42	,,,AAA.	FFBFFFB	1	0	0	1	0	0.857143	0	0	1	0	1	0	0	1	0
Ca5	23638684	G	R	51	51	54	7	0.42	AA,,A,.	FFFFFFF	1	0	0	1	0	0.857143	0	0	1	0	1	0	0	1	0
Ca5	24022323	C	T	30	36	18	7	0.42	.T.T..T	FFFBFFF	1	0	0	1	0	0.857143	0	0	1	0	1	0	0	1	0
Ca5	25848168	C	Y	31	31	43	7	0.42	,T,,,TT	B<BBF<F	1	0	0	1	0	0.857143	0	0	1	0	1	0	0	1	0
Ca5	35414156	C	Y	28	31	33	7	0.42	TTT....	BFFFBFF	1	0	0	1	0	0.857143	0	0	1	0	1	0	0	1	0
Ca5	38779144	C	Y	35	35	32	7	0.42	TTT,.,.	BFBFFFB	1	0	0	1	0	0.857143	0	0	1	0	1	0	0	1	0
Ca5	45745978	G	R	28	28	33	7	0.42	..AA.A,	FFFFFFF	1	0	0	1	0	0.857143	0	0	1	0	1	0	0	1	0
Ca5	45990357	G	R	22	22	35	7	0.42	A,A,.A.	FFFFFBF	1	0	0	1	0	0.857143	0	0	1	0	1	0	0	1	0
Ca6	204899	G	A	21	21	8	14	0.42	,A.,,,,A,.AAAA	FBFFFFFFFFF<FF	1	0	0	1	0	0.785714	0	0	1	0	0.857143	0	0	1	0
Ca6	1489866	G	R	48	48	57	7	0.42	,AAA.,.	FFFFFFB	1	0	0	1	0	0.857143	0	0	1	0	1	0	0	1	0
Ca6	8558093	G	R	32	32	45	7	0.42	A,AA.,,	FBFFFFF	1	0	0	1	0	0.857143	0	0	1	0	1	0	0	1	0
Ca6	8803949	G	A	21	25	15	7	0.42	,AAA...	BFFFFBB	1	0	0	1	0	0.857143	0	0	1	0	1	0	0	1	0
Ca6	13582223	G	R	43	43	44	7	0.42	AA,A,.,	FFFFFFF	1	0	0	1	0	0.857143	0	0	1	0	1	0	0	1	0
Ca6	25042066	C	T	20	36	22	7	0.42	T,TT,,.	<FFFFFF	1	0	0	1	0	0.857143	0	0	1	0	1	0	0	1	0
Ca6	26063694	C	Y	35	35	36	7	0.42	TTT,,..	FFFFFBF	1	0	0	1	0	0.857143	0	0	1	0	1	0	0	1	0
Ca6	26289620	G	R	27	27	49	7	0.42	AAA..,.	BFFFFBF	1	0	0	1	0	0.857143	0	0	1	0	1	0	0	1	0
Ca6	27026522	G	R	75	75	37	14	0.42	,A,AA..AA.A...	FFFFFFFFBFFFFB	1	0	0	1	0	0.785714	0	0	1	0	0.857143	0	0	1	0
Ca6	28010657	G	R	51	54	45	7	0.42	,,,.AAA	FFFBFFB	1	0	0	1	0	0.857143	0	0	1	0	1	0	0	1	0
Ca6	28277428	G	R	23	23	32	7	0.42	..AAA,,	BFFF/FF	1	0	0	1	0	0.857143	0	0	1	0	1	0	0	1	0
Ca6	28515791	C	Y	54	54	60	7	0.42	T,.,.TT	FFFFFFB	1	0	0	1	0	0.857143	0	0	1	0	1	0	0	1	0
Ca6	29121186	G	R	48	48	60	7	0.42	A..,,AA	FFFFFFF	1	0	0	1	0	0.857143	0	0	1	0	1	0	0	1	0
Ca6	30184539	G	R	45	45	24	33	0.42	,......,,..,,,..A,.AA.AAAAAAAAAAA	FFFFFFFFFFFFBFFFFFFFFFFFFFFFFBFBB	1	0	0	1	0	0.69697	0	0	1	0	0.787879	0	0	1	0
Ca6	30365207	C	Y	20	20	47	7	0.42	TT,T,,.	FBF/FFF	1	0	0	1	0	0.857143	0	0	1	0	1	0	0	1	0
Ca6	31545396	G	R	23	23	32	7	0.42	..AAA,,	FFBBFFB	1	0	0	1	0	0.857143	0	0	1	0	1	0	0	1	0
Ca6	31939412	C	Y	28	28	46	7	0.42	TT.,T,,	<FFFFFF	1	0	0	1	0	0.857143	0	0	1	0	1	0	0	1	0
Ca6	32508102	G	A	34	36	28	7	0.42	,,.,AAA	BFFBFFF	1	0	0	1	0	0.857143	0	0	1	0	1	0	0	1	0
Ca6	32538970	C	Y	45	45	49	7	0.42	.T.,.TT	F<FBFFB	1	0	0	1	0	0.857143	0	0	1	0	1	0	0	1	0
Ca6	32551037	G	R	43	43	45	7	0.42	..A,,AA	FFB/FFF	1	0	0	1	0	0.857143	0	0	1	0	1	0	0	1	0
Ca6	32731058	C	T	23	36	34	7	0.42	TT,T,,,	FF<FFFF	1	0	0	1	0	0.857143	0	0	1	0	1	0	0	1	0
Ca6	32914418	G	R	48	48	60	7	0.42	A,.A..A	FFFFFFF	1	0	0	1	0	0.857143	0	0	1	0	1	0	0	1	0
Ca6	33705016	G	R	26	26	28	14	0.42	,,A,,AAA.AA..,	FFB<B<FFFFFFFF	1	0	0	1	0	0.785714	0	0	1	0	0.857143	0	0	1	0
Ca6	34290866	C	Y	25	25	28	7	0.42	..TT.T.	FFBFFBB	1	0	0	1	0	0.857143	0	0	1	0	1	0	0	1	0
Ca6	34607835	G	R	47	47	28	14	0.42	A..A.,.AA.A.A,	7FBFFBFFFFFFFF	1	0	0	1	0	0.785714	0	0	1	0	0.857143	0	0	1	0
Ca6	34615337	C	Y	31	31	38	7	0.42	,.TTT..	FFFFF<B	1	0	0	1	0	0.857143	0	0	1	0	1	0	0	1	0
Ca6	36487990	C	Y	128	128	48	19	0.42	T.T,.T,T.T,..T.,TT,	FFBFFFFFFFFFFBFFFFF	1	0	0	1	0	0.736842	0	0	1	0	0.842105	0	0	1	0
Ca6	38057108	G	R	24	30	39	7	0.42	,,.,AAA	FBFFFF7	1	0	0	1	0	0.857143	0	0	1	0	1	0	0	1	0
Ca6	39923920	G	A	35	36	34	7	0.42	...AAA.	FF<FFFB	1	0	0	1	0	0.857143	0	0	1	0	1	0	0	1	0
Ca6	39936992	C	Y	33	33	38	14	0.42	TT.TT.T,...T..	FBFFFF<FFFFF/B	1	0	0	1	0	0.785714	0	0	1	0	0.857143	0	0	1	0
Ca6	41594312	G	R	51	54	60	7	0.42	.,AA,,A	/FFFF7B	1	0	0	1	0	0.857143	0	0	1	0	1	0	0	1	0
Ca6	42566089	G	R	58	58	54	7	0.42	,AA,A.,	FFFFFFF	1	0	0	1	0	0.857143	0	0	1	0	1	0	0	1	0
Ca6	43074904	C	T	35	36	14	7	0.42	T.TT...	FFFFF<F	1	0	0	1	0	0.857143	0	0	1	0	1	0	0	1	0
Ca6	43140730	G	R	58	58	60	7	0.42	.,,.AAA	FFFFFFF	1	0	0	1	0	0.857143	0	0	1	0	1	0	0	1	0
Ca6	44340780	G	R	31	31	40	7	0.42	AA.A,..	F/FFFFF	1	0	0	1	0	0.857143	0	0	1	0	1	0	0	1	0
Ca6	44580832	C	T	34	36	13	7	0.42	.,,,TTT	FFBFFFB	1	0	0	1	0	0.857143	0	0	1	0	1	0	0	1	0
Ca6	44719286	C	Y	123	123	27	59	0.42	TAT.ATT,..TTTTTTT.TT,,TT.TT,TTTT,,,TT,..,.T..,,..,.,T,.,G.,	BFBFFBFFFFFFF<FFFF<FFB<FFBFFFFB<FFFFBFFFFBFFFFFFFF//FFFB/FF	1	0	0	1	0	0.677966	0	0	1	0	0.762712	0	0	1	0
Ca6	46150123	C	Y	33	33	34	7	0.42	T..T,.T	FBFFFFF	1	0	0	1	0	0.857143	0	0	1	0	1	0	0	1	0
Ca6	46234863	G	R	48	48	60	7	0.42	,,AA..A	FFFFFFF	1	0	0	1	0	0.857143	0	0	1	0	1	0	0	1	0
Ca6	46509953	G	R	25	70	23	14	0.42	.A.AA.A.A,,,,A	FFFFFFFFFFF//F	1	0	0	1	0	0.785714	0	0	1	0	0.857143	0	0	1	0
Ca6	46759204	C	T	34	36	19	7	0.42	,,TTT,.	FFFBFFB	1	0	0	1	0	0.857143	0	0	1	0	1	0	0	1	0
Ca6	46808267	C	Y	20	20	37	7	0.42	TT,..T,	BFFFFFF	1	0	0	1	0	0.857143	0	0	1	0	1	0	0	1	0
Ca6	47071902	G	R	58	58	57	7	0.42	AA,A,,,	FFFFFFF	1	0	0	1	0	0.857143	0	0	1	0	1	0	0	1	0
Ca6	47618662	C	Y	23	23	39	7	0.42	.T..TTE.	FFFFFFB	1	0	0	1	0	0.857143	0	0	1	0	1	0	0	1	0
Ca6	48983324	G	A	26	26	10	7	0.42	,AAA,,,	FFFFBFF	1	0	0	1	0	0.857143	0	0	1	0	1	0	0	1	0
Ca6	50871944	G	A	26	36	21	7	0.42	A,A.A,,	FFFFFFF	1	0	0	1	0	0.857143	0	0	1	0	1	0	0	1	0
Ca6	52855756	G	R	112	112	46	14	0.42	....AA,A.A,,AA	FFFFFFF<FFFFFF	1	0	0	1	0	0.785714	0	0	1	0	0.857143	0	0	1	0
Ca6	53967147	G	R	109	109	58	14	0.42	.AAA,.,A,AA,,,	FFFFBFF<FFFFFF	1	0	0	1	0	0.785714	0	0	1	0	0.857143	0	0	1	0
Ca6	55119409	C	Y	42	42	53	7	0.42	,,A.TTT	BB/FFFB	1	0	0	1	0	0.857143	0	0	1	0	1	0	0	1	0
Ca6	55420460	G	R	45	45	60	7	0.42	,,,AAA.	BFB<BFF	1	0	0	1	0	0.857143	0	0	1	0	1	0	0	1	0
Ca6	55441310	G	R	58	58	60	7	0.42	A,.A.A,	FBFF<FF	1	0	0	1	0	0.857143	0	0	1	0	1	0	0	1	0
Ca6	55492908	G	R	48	48	60	7	0.42	.,AAA.,	FFFFFBF	1	0	0	1	0	0.857143	0	0	1	0	1	0	0	1	0
Ca6	55507216	G	R	105	105	57	14	0.42	A,.AAA.,.A.,.A	FFFFFFFFFFFF</	1	0	0	1	0	0.785714	0	0	1	0	0.857143	0	0	1	0
Ca6	56320811	C	Y	27	27	49	7	0.42	.,..TTT	FFFFFFF	1	0	0	1	0	0.857143	0	0	1	0	1	0	0	1	0
Ca6	56397973	G	R	110	110	36	19	0.42	,AAAAA..A,...,AA..,	BFB<FBFFFFFBFF/FF<F	1	0	0	1	0	0.736842	0	0	1	0	0.842105	0	0	1	0
Ca6	56410224	C	Y	25	25	37	7	0.42	,T.TT..	FFFFFBB	1	0	0	1	0	0.857143	0	0	1	0	1	0	0	1	0
Ca6	56955061	G	A	24	36	27	7	0.42	.AA..A.	FFBFFFF	1	0	0	1	0	0.857143	0	0	1	0	1	0	0	1	0
Ca7	355952	C	Y	27	27	31	7	0.42	T,.TT.,	FFFB<F/	1	0	0	1	0	0.857143	0	0	1	0	1	0	0	1	0
Ca7	5770780	G	R	21	21	51	7	0.42	,,,.AAA	FFFFBBF	1	0	0	1	0	0.857143	0	0	1	0	1	0	0	1	0
Ca7	5770855	C	Y	25	25	43	7	0.42	.TTT...	FFF<FFF	1	0	0	1	0	0.857143	0	0	1	0	1	0	0	1	0
Ca7	11353927	C	Y	40	40	57	7	0.42	TT..T..	FFFF<FB	1	0	0	1	0	0.857143	0	0	1	0	1	0	0	1	0
Ca7	13573126	G	R	40	40	43	7	0.42	A,AA,.,	FFBFFFF	1	0	0	1	0	0.857143	0	0	1	0	1	0	0	1	0
Ca7	15079720	G	A	24	24	11	7	0.42	...A.AA	FFFFFF/	1	0	0	1	0	0.857143	0	0	1	0	1	0	0	1	0
Ca7	15812437	G	R	62	62	37	14	0.42	.AA.,A,,.A,AA.	FFBFFFFFFFFF/F	1	0	0	1	0	0.785714	0	0	1	0	0.857143	0	0	1	0
Ca7	17413880	C	Y	42	42	40	7	0.42	.TT,T,,	FFFFFFF	1	0	0	1	0	0.857143	0	0	1	0	1	0	0	1	0
Ca7	18206536	G	R	27	27	46	7	0.42	..AAA,,	FFFFFBF	1	0	0	1	0	0.857143	0	0	1	0	1	0	0	1	0
Ca7	18681238	G	R	31	31	60	7	0.42	,..AAA,	FFF/FFF	1	0	0	1	0	0.857143	0	0	1	0	1	0	0	1	0
Ca7	19126658	C	Y	27	27	36	7	0.42	T..,,TT	FFFFFFF	1	0	0	1	0	0.857143	0	0	1	0	1	0	0	1	0
Ca7	21627888	G	R	26	26	35	7	0.42	.,,,AAA	FFFFBBB	1	0	0	1	0	0.857143	0	0	1	0	1	0	0	1	0
Ca7	22243068	G	A	35	36	26	7	0.42	AA,,,,A	FFFFFFF	1	0	0	1	0	0.857143	0	0	1	0	1	0	0	1	0
Ca7	23294075	C	Y	60	60	25	19	0.42	,T,T.,T,.T.TT,,TT..	BFFFFFFFFFBFFBFFFFB	1	0	0	1	0	0.736842	0	0	1	0	0.842105	0	0	1	0
Ca7	23547378	G	R	35	35	49	7	0.42	,,,.AAA	FFFFFFF	1	0	0	1	0	0.857143	0	0	1	0	1	0	0	1	0
Ca7	23824756	G	R	32	33	20	14	0.42	,A,.A..A,A,,AA	<FBFFFFFFFFFFF	1	0	0	1	0	0.785714	0	0	1	0	0.857143	0	0	1	0
Ca7	24502013	G	R	111	111	52	14	0.42	AA.A,.A,..A,A,	FFFFFFFFFFFBFF	1	0	0	1	0	0.785714	0	0	1	0	0.857143	0	0	1	0
Ca7	24687448	C	Y	48	48	60	7	0.42	TT,.,T,	FFFFBFB	1	0	0	1	0	0.857143	0	0	1	0	1	0	0	1	0
Ca7	24989518	C	Y	35	35	50	7	0.42	,,TT,T,	BFFFBFF	1	0	0	1	0	0.857143	0	0	1	0	1	0	0	1	0
Ca7	26314486	C	Y	78	104	40	14	0.42	.TTTT,.,T.T..,	FFFBFFFFFFFFFF	1	0	0	1	0	0.785714	0	0	1	0	0.857143	0	0	1	0
Ca7	26324485	C	Y	45	45	60	7	0.42	.,T,TT.	FB<FBFF	1	0	0	1	0	0.857143	0	0	1	0	1	0	0	1	0
Ca7	26482769	G	R	49	49	33	21	0.42	.AAAAAAA,A..A..*.,.,,	FFFF<FBFFBFFFFFFFFFFF	1	0	0	1	0	0.714286	0	0	1	0	0.809524	0	0	1	0
Ca7	27008581	G	R	59	86	41	14	0.42	AAAA,,,,,.,AA.	B/FFFFFBFFFFFF	1	0	0	1	0	0.785714	0	0	1	0	0.857143	0	0	1	0
Ca7	28001636	G	R	27	27	30	7	0.42	..A,A,A	FFFFFFF	1	0	0	1	0	0.857143	0	0	1	0	1	0	0	1	0
Ca7	28892173	C	Y	31	31	28	7	0.42	,,TTT,.	FFFBFF<	1	0	0	1	0	0.857143	0	0	1	0	1	0	0	1	0
Ca7	29205908	C	Y	24	24	46	7	0.42	,T.,,TT	FFFBFFF	1	0	0	1	0	0.857143	0	0	1	0	1	0	0	1	0
Ca7	29295240	C	Y	48	48	60	7	0.42	,TT,,T.	FFFFFFF	1	0	0	1	0	0.857143	0	0	1	0	1	0	0	1	0
Ca7	30623158	G	R	43	43	50	7	0.42	A.A,A.,	FFFFBFF	1	0	0	1	0	0.857143	0	0	1	0	1	0	0	1	0
Ca7	31053185	G	R	58	58	60	7	0.42	,A.,.AA	FFFFFFF	1	0	0	1	0	0.857143	0	0	1	0	1	0	0	1	0
Ca7	34043160	G	R	33	33	49	7	0.42	,A,A,,A	FFFFFF<	1	0	0	1	0	0.857143	0	0	1	0	1	0	0	1	0
Ca7	37327505	C	Y	28	28	38	7	0.42	,,TTT,.	FFFFFFF	1	0	0	1	0	0.857143	0	0	1	0	1	0	0	1	0
Ca7	37467240	G	R	51	51	45	7	0.42	...,AAA	BFFFFFF	1	0	0	1	0	0.857143	0	0	1	0	1	0	0	1	0
Ca7	37512494	G	R	43	72	24	19	0.42	AA.A,A.AA.,.,A.,,A,	FFFFBFF/FFFFFFFFFFF	1	0	0	1	0	0.736842	0	0	1	0	0.842105	0	0	1	0
Ca7	38970752	C	Y	50	50	55	7	0.42	T,,TT,,	FFFFFFF	1	0	0	1	0	0.857143	0	0	1	0	1	0	0	1	0
Ca7	39252972	C	Y	48	48	55	7	0.42	TTT,,.,	FFFFFFF	1	0	0	1	0	0.857143	0	0	1	0	1	0	0	1	0
Ca7	39639500	C	Y	51	51	34	7	0.42	TTT.,..	FFFFFFF	1	0	0	1	0	0.857143	0	0	1	0	1	0	0	1	0
Ca7	42558515	G	R	50	50	51	7	0.42	,,,.AAA	FFFFFFF	1	0	0	1	0	0.857143	0	0	1	0	1	0	0	1	0
Ca7	42825917	G	R	35	35	49	7	0.42	AAA.,,,	FFFFF<F	1	0	0	1	0	0.857143	0	0	1	0	1	0	0	1	0
Ca7	44209422	C	Y	33	33	29	7	0.42	.TTT.,.	FBF<FFF	1	0	0	1	0	0.857143	0	0	1	0	1	0	0	1	0
Ca7	45242199	G	R	21	21	48	7	0.42	,,A.A.A	FFFFFF<	1	0	0	1	0	0.857143	0	0	1	0	1	0	0	1	0
Ca7	47184614	C	Y	22	38	31	7	0.42	TT..T.,	FFF/FF<	1	0	0	1	0	0.857143	0	0	1	0	1	0	0	1	0
Ca7	47327305	C	T	35	36	16	7	0.42	T...T.T	FFFFFFF	1	0	0	1	0	0.857143	0	0	1	0	1	0	0	1	0
Ca8	3480319	C	Y	21	21	44	7	0.42	T,,T.T,	FFFF/FF	1	0	0	1	0	0.857143	0	0	1	0	1	0	0	1	0
Ca8	8772128	G	R	23	23	35	7	0.42	.AA.A..	FFFFFFF	1	0	0	1	0	0.857143	0	0	1	0	1	0	0	1	0
Ca8	9174463	G	R	97	97	53	14	0.42	..AA.,..,AAAA,	FFFFFFFFFFFFFF	1	0	0	1	0	0.785714	0	0	1	0	0.857143	0	0	1	0
Ca8	9956113	C	Y	36	51	38	7	0.42	,.TTT,.	F<FFFFF	1	0	0	1	0	0.857143	0	0	1	0	1	0	0	1	0
Ca8	11041139	C	T	33	36	12	7	0.42	T,.,T.T	FFFFFFF	1	0	0	1	0	0.857143	0	0	1	0	1	0	0	1	0
Ca8	15426645	C	Y	58	58	60	7	0.42	TT,T..,	FFFFFFF	1	0	0	1	0	0.857143	0	0	1	0	1	0	0	1	0
Ca1	16154477	C	T	31	39	13	16	0.43	TTT,..TT,.,T.T,,	<BFBF<FFFFFBFF/<	1	0	0	1	0	0.75	0	0	1	0	0.875	0	0	1	0
Ca1	30682198	G	A	43	47	12	16	0.43	AAT,,A,.AAAA.,,,	FFBFFFF/FFFFFF/F	1	0	0	1	0	0.75	0	0	1	0	0.875	0	0	1	0
Ca1	33641294	G	A	21	21	7	30	0.43	A.AAAAA,A,AA..A.,.,,,A.,.A,.A.	BFFFFFFFFFFFFFFFBFFFFFFFFFFFFB	1	0	0	1	0	0.7	0	0	1	0	0.8	0	0	1	0
Ca3	1445178	C	Y	41	41	21	41	0.43	TT.,,,..TT..T.T.TTT.T,.TTTTT.,.,..T.T.T.,	FFBFFFFFFFFFFFFFFFFFFFFFFFBFFFFFFFFFFB<BF	1	0	0	1	0	0.707317	0	0	1	0	0.780488	0	0	1	0
Ca4	22483423	G	R	55	55	24	30	0.43	...AA,,...AA.AAAA.A.AAA,...,.A	FF<FFFFFFFFFFFFFFFFFFFFFFFFFFB	1	0	0	1	0	0.7	0	0	1	0	0.8	0	0	1	0
Ca4	42909442	C	Y	102	102	35	16	0.43	.TT,,TTT,T,T.,,,	FBFFFBFFFFFFFFFF	1	0	0	1	0	0.75	0	0	1	0	0.875	0	0	1	0
Ca4	43026964	G	R	169	169	40	30	0.43	A.,AAAAAA.A.A.A.A.,.,,.AA,,..,	FFFFFFFFFFFFF/BBFFFFFFFFFFFFBF	1	0	0	1	0	0.7	0	0	1	0	0.8	0	0	1	0
Ca5	6064491	G	A	20	48	16	16	0.43	,,,,AAA,,,A,A,AA	BBFFFFFFBFFFBFFF	1	0	0	1	0	0.75	0	0	1	0	0.875	0	0	1	0
Ca5	9197625	C	Y	80	111	40	16	0.43	,T,,,.TT.,,,TTTFT	FFFFF<FFF<FFFFBF	1	0	0	1	0	0.75	0	0	1	0	0.875	0	0	1	0
Ca5	10528708	C	Y	63	63	37	16	0.43	,T,T,,T,,T,.,TTT	FFFFFFFFFFFFFFFF	1	0	0	1	0	0.75	0	0	1	0	0.875	0	0	1	0
[truncated: 1,996 more rows]
