# Supplementary material for: MutMap Approach Enables Rapid Identification of Candidate Genes and Development of Markers Associated With Early Flowering and Enhanced Seed Size in Chickpea (Cicer arietinum L.)
Source: Front Plant Sci. 2021 Jul 12;12:688694. doi: 10.3389/fpls.2021.688694 (PMC8313520; doi:10.3389/fpls.2021.688694)
Supplement: Supplementary Table 6 — Summary of SNPs identified in early flowering pool. [file Table_6.XLSX]

## Sheet: mybulk_LBDF_q30p90_filtered_pva
Supplementary Table 6: Summary of SNPs identified in early flowering pool
Pseudomolecule	SNP position	Ref base	consensus base	consensus quality	SNP quality	mapping quality	number of reads covering the site	SNP-index	read bases	base qualities	U90	L90	set value -1 if (SNP-index < L90), else set 0	set value 1 if (L90 <= SNP-index <= H90), else set 0	set value 1 if (U90 < SNP-index), else set 0	U95	L95	set value -1 if (SNP-index < L95), else set 0	set value 1 if (L95 <= SNP-index <= H95), else set 0	set value 1 if (U95 < SNP-index), else set 0	U99 (99% confidence interval upper side)	L99 (99% confidence interval lower side)	set value -1 if (SNP-index < L99), else set 0	set value 1 if (L99 <= SNP-index <= H99), else set 0	set value 1 if (U99 < SNP-index), else set 0
Ca1	11567	G	A	33	45	40	12	0.5	.AA.,,AA,.AA	FFBFFFFFFFFF	1	0	0	1	0	0.75	0	0	1	0	0.916667	0	0	1	0
Ca1	14955	C	Y	27	27	26	15	0.4	T,,,,TT,T,T,,,T	FFFFBFFFBFFFBFF	1	0	0	1	0	0.733333	0	0	1	0	0.866667	0	0	1	0
Ca1	676194	C	Y	36	36	60	10	0.3	.TT..,T.,.	<FBFFFFFBF	1	0	0	1	0	0.8	0	0	1	0	0.9	0	0	1	0
Ca1	804840	C	Y	34	34	42	9	0.44	T.,T..,TT	FFFFFFFBB	1	0	0	1	0	0.777778	0	0	1	0	0.888889	0	0	1	0
Ca1	1612552	C	Y	35	37	16	36	0.44	TTT,,T.,,.T,,TT,.,.T.TTT.,T,,T.TT,.T	<FF<FFFFBF<FFFF<FFFFFFFFFFFFFFFF/FBB	1	0	0	1	0	0.694444	0	0	1	0	0.777778	0	0	1	0
Ca1	1741298	C	T	54	54	60	9	1	TTTTTTTTT	FFFFF/FFB	1	0	0	1	0	0.777778	0	0	0	1	0.888889	0	0	0	1
Ca1	1945067	C	Y	42	42	48	13	0.3	.,...T..TT.T,	FFFFFFFFFFFFF	1	0	0	1	0	0.769231	0	0	1	0	0.846154	0	0	1	0
Ca1	2042480	G	A	51	51	57	8	1	AAAAAAAA	FFF<FFFF	1	0	0	1	0	0.875	0	0	0	1	1	0	0	1	0
Ca1	2044918	C	Y	117	117	39	17	0.47	TT,.,TT.,T,TT...T	FFFFFFFFFFFFFFFFF	1	0	0	1	0	0.764706	0	0	1	0	0.823529	0	0	1	0
Ca1	2045719	C	Y	72	72	41	13	0.53	T,.TTT,,TT,T,	BFFFFFFFFF<FF	1	0	0	1	0	0.769231	0	0	1	0	0.846154	0	0	1	0
Ca1	2050510	C	Y	21	64	26	9	0.66	T,TT,,TTT	FB<FFF<FF	1	0	0	1	0	0.777778	0	0	1	0	0.888889	0	0	1	0
Ca1	2055194	C	Y	78	78	57	13	0.38	,.,TTT.T,,,,T	BBBFFFF/FFFFF	1	0	0	1	0	0.769231	0	0	1	0	0.846154	0	0	1	0
Ca1	2115708	C	T	57	57	55	10	1	TTTTTTTTTT	FFFFFFFFFB	1	0	0	1	0	0.8	0	0	0	1	0.9	0	0	0	1
Ca1	3060686	G	A	47	48	50	8	0.87	AAAAAA.A	FFFFFFFF	1	0	0	1	0	0.875	0	0	1	0	1	0	0	1	0
Ca1	3060687	C	T	47	48	50	8	0.87	TTTTTT.T	FFBFFFF<	1	0	0	1	0	0.875	0	0	1	0	1	0	0	1	0
Ca1	3101464	G	R	33	87	48	13	0.69	..,,AAAAAAAAXA	/FBFFFFFFFFFB	1	0	0	1	0	0.769231	0	0	1	0	0.846154	0	0	1	0
Ca1	3518424	C	Y	23	23	31	8	0.5	,T,TT,,T	FBFFFFFF	1	0	0	1	0	0.875	0	0	1	0	1	0	0	1	0
Ca1	3518848	G	R	50	50	40	14	0.35	...A.AA.A,A,,,	F/FFFFFFFFFFFF	1	0	0	1	0	0.785714	0	0	1	0	0.857143	0	0	1	0
Ca1	3754942	C	T	51	51	59	8	1	TTTTTTTT	FFFFFF/B	1	0	0	1	0	0.875	0	0	0	1	1	0	0	1	0
Ca1	4079799	C	Y	26	68	60	7	0.71	.TT,TTT	FFFFFFF	1	0	0	1	0	0.857143	0	0	1	0	1	0	0	1	0
Ca1	4362166	G	R	45	93	60	10	0.7	AAAA..AAA,	BBFFBF<F/F	1	0	0	1	0	0.8	0	0	1	0	0.9	0	0	1	0
Ca1	4515392	G	R	49	97	60	10	0.7	A.A,AAA.AA	FFFFFFFFFF	1	0	0	1	0	0.8	0	0	1	0	0.9	0	0	1	0
Ca1	4533363	G	R	47	47	46	12	0.33	.,.A..AA..A.	FFFF<FFFFFFF	1	0	0	1	0	0.75	0	0	1	0	0.916667	0	0	1	0
Ca1	5040908	C	Y	22	22	47	11	0.36	.TT..,T,.T,	FFFFFFFBFFF	1	0	0	1	0	0.818182	0	0	1	0	0.909091	0	0	1	0
Ca1	5321557	G	R	49	97	60	10	0.7	A,AAAA.,AA	FFFFFFFF/F	1	0	0	1	0	0.8	0	0	1	0	0.9	0	0	1	0
Ca1	5359346	G	R	83	83	53	11	0.45	A..A,A,A,A,	FFFFBFFFFFF	1	0	0	1	0	0.818182	0	0	1	0	0.909091	0	0	1	0
Ca1	5450515	G	R	68	78	60	8	0.5	,A,A,,AA	FFFBFFFF	1	0	0	1	0	0.875	0	0	1	0	1	0	0	1	0
Ca1	5547439	C	Y	79	110	60	9	0.55	TT.,,T,TT	FFFFFFFFF	1	0	0	1	0	0.777778	0	0	1	0	0.888889	0	0	1	0
Ca1	6110318	C	T	54	54	60	9	1	TTTTTTTTT	FFFFFFFFB	1	0	0	1	0	0.777778	0	0	0	1	0.888889	0	0	0	1
Ca1	6173710	C	Y	37	45	31	12	0.41	TTT,.TT..,..	<FFFFFFBFFFF	1	0	0	1	0	0.75	0	0	1	0	0.916667	0	0	1	0
Ca1	6174191	G	A	47	48	37	8	0.87	AA,AAAAA	FFFFFFFB	1	0	0	1	0	0.875	0	0	1	0	1	0	0	1	0
Ca1	6174846	C	T	48	48	60	7	1	TTTTTTT	FFFFFFF	1	0	0	1	0	0.857143	0	0	0	1	1	0	0	1	0
Ca1	6201502	G	R	52	97	51	9	0.66	.A.AAA,AA	FFFFFFFFF	1	0	0	1	0	0.777778	0	0	1	0	0.888889	0	0	1	0
Ca1	6232753	C	T	54	54	60	9	1	TTTTTTTTT	BFFFFFFF/	1	0	0	1	0	0.777778	0	0	0	1	0.888889	0	0	0	1
Ca1	6286190	G	A	48	48	57	7	1	AAAAAAA	F<FBFFF	1	0	0	1	0	0.857143	0	0	0	1	1	0	0	1	0
Ca1	6297719	G	A	51	51	51	8	1	AAAAAAAA	BFFFFFFF	1	0	0	1	0	0.875	0	0	0	1	1	0	0	1	0
Ca1	6504457	C	T	33	45	24	8	0.75	TTTTTT..	FFFFFFFB	1	0	0	1	0	0.875	0	0	1	0	1	0	0	1	0
Ca1	6504997	C	Y	86	86	33	20	0.4	.T,,,.,T.T,,TTT..,TT	FFFFFFFFFFBFFFFFFFF<	1	0	0	1	0	0.75	0	0	1	0	0.85	0	0	1	0
Ca1	6611754	G	R	67	67	50	13	0.3	,.,AAA,,A.,,,	FFFFFFFFFFFFF	1	0	0	1	0	0.769231	0	0	1	0	0.846154	0	0	1	0
Ca1	6696814	G	A	48	48	57	7	1	AAAAAAA	BFFF<FF	1	0	0	1	0	0.857143	0	0	0	1	1	0	0	1	0
Ca1	7404144	C	Y	22	22	34	9	0.33	...TT,T.,	FFFFFFFFF	1	0	0	1	0	0.777778	0	0	1	0	0.888889	0	0	1	0
Ca1	7683667	G	A	48	48	40	7	1	AAAAAAA	FBFFFFF	1	0	0	1	0	0.857143	0	0	0	1	1	0	0	1	0
Ca1	7778429	G	R	23	68	60	8	0.75	,AAA.AAA	FFFFFFFB	1	0	0	1	0	0.875	0	0	1	0	1	0	0	1	0
Ca1	7789857	G	A	51	51	54	8	1	AAAAAAAA	FFFFFFFF	1	0	0	1	0	0.875	0	0	0	1	1	0	0	1	0
Ca1	7806133	C	T	57	57	60	10	1	TTTTTTTTTT	FFFBFFFFFB	1	0	0	1	0	0.8	0	0	0	1	0.9	0	0	0	1
Ca1	7841694	G	A	54	54	60	9	1	AAAAAAAAA	FFFFFFFFF	1	0	0	1	0	0.777778	0	0	0	1	0.888889	0	0	0	1
Ca1	7847499	G	A	48	48	57	7	1	AAAAAAA	F<FBFFF	1	0	0	1	0	0.857143	0	0	0	1	1	0	0	1	0
Ca1	7900606	C	Y	41	80	60	7	0.57	,,TTTT,	BFFFFFB	1	0	0	1	0	0.857143	0	0	1	0	1	0	0	1	0
Ca1	7905662	G	R	29	74	38	9	0.66	AAAAA,,A.	F<FBFFFBB	1	0	0	1	0	0.777778	0	0	1	0	0.888889	0	0	1	0
Ca1	7905667	G	R	26	26	37	10	0.3	.....,A.AA	FFFFFFFBFF	1	0	0	1	0	0.8	0	0	1	0	0.9	0	0	1	0
Ca1	8030470	C	T	48	48	60	7	1	TTTTTTT	B<FFFFF	1	0	0	1	0	0.857143	0	0	0	1	1	0	0	1	0
Ca1	8042982	G	A	54	54	52	9	1	AAAAAAAAA	FFFFFFFBB	1	0	0	1	0	0.777778	0	0	0	1	0.888889	0	0	0	1
Ca1	8042999	C	T	57	57	53	10	1	TTTTTTTTTT	FFFFFFFB/<	1	0	0	1	0	0.8	0	0	0	1	0.9	0	0	0	1
Ca1	8056006	G	R	55	55	51	8	0.37	AAA,.,.,	FFFFFFFF	1	0	0	1	0	0.875	0	0	1	0	1	0	0	1	0
Ca1	8062746	G	A	54	54	45	9	1	AAAAAAAAA	FFFFFFFFB	1	0	0	1	0	0.777778	0	0	0	1	0.888889	0	0	0	1
Ca1	8321444	G	R	48	48	28	16	0.31	AAAAA,,,,,,.,,,,	FBFFBFBFFFFFFF<B	1	0	0	1	0	0.75	0	0	1	0	0.8125	0	0	1	0
Ca1	8420398	C	Y	71	82	34	12	0.41	T.,.,.,.TTTT	FFFFBFFFFFFB	1	0	0	1	0	0.75	0	0	1	0	0.916667	0	0	1	0
Ca1	8433595	C	T	48	48	52	7	1	TTTTTTT	FFFFFFB	1	0	0	1	0	0.857143	0	0	0	1	1	0	0	1	0
Ca1	8437504	G	R	64	66	41	8	0.5	A.,A,A.A	FFFFFFFF	1	0	0	1	0	0.875	0	0	1	0	1	0	0	1	0
Ca1	8636595	C	Y	65	65	44	11	0.36	T.T..T.T,.,	FFFFFFFBFFF	1	0	0	1	0	0.818182	0	0	1	0	0.909091	0	0	1	0
Ca1	8825177	C	Y	77	77	51	11	0.45	.T,T.,TTT..	FFFFF<FFFFF	1	0	0	1	0	0.818182	0	0	1	0	0.909091	0	0	1	0
Ca1	8961229	C	T	22	48	54	8	0.87	TTTTTT,T	FFFFFFFF	1	0	0	1	0	0.875	0	0	1	0	1	0	0	1	0
Ca1	9237386	G	R	57	57	34	14	0.5	.,.,A,A.AAAAA,	FBFFFFFFFFFFFF	1	0	0	1	0	0.785714	0	0	1	0	0.857143	0	0	1	0
Ca1	9806895	G	A	44	45	32	7	0.85	AAAAAA,	BFFFFFF	1	0	0	1	0	0.857143	0	0	1	0	1	0	0	1	0
Ca1	10073808	G	R	52	52	42	9	0.33	..,,,.AAA	BFFFFFFFF	1	0	0	1	0	0.777778	0	0	1	0	0.888889	0	0	1	0
Ca1	10248354	C	T	31	31	11	7	0.57	.TTTT.,	FFFFFFF	1	0	0	1	0	0.857143	0	0	1	0	1	0	0	1	0
Ca1	11113149	G	A	51	51	60	8	1	AAAAAAAA	FFFFFFFF	1	0	0	1	0	0.875	0	0	0	1	1	0	0	1	0
Ca1	11380121	C	T	39	39	12	12	0.33	,...TT..T.,T	FFFFFFFFBBFB	1	0	0	1	0	0.75	0	0	1	0	0.916667	0	0	1	0
Ca1	12985192	G	R	56	56	35	13	0.46	.,A,,.,A,AAAA	FFFFFF<FFFFFF	1	0	0	1	0	0.769231	0	0	1	0	0.846154	0	0	1	0
Ca1	13005732	G	R	55	55	60	8	0.37	,.A,A.A,	FFF/FFFF	1	0	0	1	0	0.875	0	0	1	0	1	0	0	1	0
Ca1	13007244	G	R	41	41	40	9	0.44	AAA..A.,.	FFFFBFFFF	1	0	0	1	0	0.777778	0	0	1	0	0.888889	0	0	1	0
Ca1	13127708	C	Y	36	36	20	16	0.31	,.,,,.,TT,T..,TT	BFFFFFFFFFFFFFFF	1	0	0	1	0	0.75	0	0	1	0	0.8125	0	0	1	0
Ca1	13392266	C	Y	104	104	37	22	0.4	TT,.T,...,T,..,TTTTT..	BBFFFFFFBFFFFFF/FFFFFF	1	0	0	1	0	0.727273	0	0	1	0	0.818182	0	0	1	0
Ca1	13392436	C	Y	28	28	45	7	0.42	...,TTT	FFFFFBF	1	0	0	1	0	0.857143	0	0	1	0	1	0	0	1	0
Ca1	13899964	G	R	71	71	45	11	0.45	AAAA,,.A.,,	BFFFBFFFFBF	1	0	0	1	0	0.818182	0	0	1	0	0.909091	0	0	1	0
Ca1	13914486	G	R	48	48	53	7	0.42	AAA..,,	FFFF<BB	1	0	0	1	0	0.857143	0	0	1	0	1	0	0	1	0
Ca1	14484540	G	R	77	77	60	11	0.36	A.A,..A...A	FFFFFFFBFFF	1	0	0	1	0	0.818182	0	0	1	0	0.909091	0	0	1	0
Ca1	14491962	G	R	50	50	60	10	0.4	AAA,,,.,A.	F<FFFF<F/<	1	0	0	1	0	0.8	0	0	1	0	0.9	0	0	1	0
Ca1	14584754	G	R	45	87	60	8	0.62	AAA,,A,A	FFBFFBFB	1	0	0	1	0	0.875	0	0	1	0	1	0	0	1	0
Ca1	14591031	C	Y	73	73	60	11	0.36	,,TTT,,,T..	FFFFFFFFFFF	1	0	0	1	0	0.818182	0	0	1	0	0.909091	0	0	1	0
Ca1	14651312	C	Y	55	55	60	10	0.4	,,TT,TT..,	FFFFFF<FF/	1	0	0	1	0	0.8	0	0	1	0	0.9	0	0	1	0
Ca1	14681151	G	R	32	32	35	11	0.63	,AA,AAA.AA,	BFFFFFFFFFF	1	0	0	1	0	0.818182	0	0	1	0	0.909091	0	0	1	0
Ca1	14701055	C	Y	58	85	60	7	0.57	,TT.,TT	FFFFFFF	1	0	0	1	0	0.857143	0	0	1	0	1	0	0	1	0
Ca1	14804424	C	Y	55	55	60	8	0.37	T.,T,.T,	FFFFBFFF	1	0	0	1	0	0.875	0	0	1	0	1	0	0	1	0
Ca1	15204853	C	Y	68	68	60	8	0.5	T.,,TTT,	FFFFFFFF	1	0	0	1	0	0.875	0	0	1	0	1	0	0	1	0
Ca1	15246498	G	R	43	43	34	12	0.41	A,A,A,AA,,,,	FFFFFFFFFFFF	1	0	0	1	0	0.75	0	0	1	0	0.916667	0	0	1	0
Ca1	15442975	C	Y	39	39	60	7	0.42	T,TT,,.	<BF<BFF	1	0	0	1	0	0.857143	0	0	1	0	1	0	0	1	0
Ca1	15508119	C	Y	27	66	31	7	0.57	T.TT..T	FFFFFFF	1	0	0	1	0	0.857143	0	0	1	0	1	0	0	1	0
Ca1	15548849	G	R	23	23	46	8	0.37	,.A..A.A	FFFFFFFF	1	0	0	1	0	0.875	0	0	1	0	1	0	0	1	0
Ca1	15587778	G	R	76	76	60	10	0.4	.,A,.,A,AA	FFFFFFFFFF	1	0	0	1	0	0.8	0	0	1	0	0.9	0	0	1	0
Ca1	15642405	C	Y	73	73	59	10	0.4	,,.TT,.T,T	FFFBFFFFFF	1	0	0	1	0	0.8	0	0	1	0	0.9	0	0	1	0
Ca1	15690295	C	Y	54	68	60	7	0.57	T..,TTT	FBFFF/F	1	0	0	1	0	0.857143	0	0	1	0	1	0	0	1	0
Ca1	15724212	C	Y	55	97	60	8	0.62	,T,T.TTT	FBFFFFFF	1	0	0	1	0	0.875	0	0	1	0	1	0	0	1	0
Ca1	15759269	C	Y	96	114	60	11	0.54	T,,T,TT,TT.	FFFFF/FFFFF	1	0	0	1	0	0.818182	0	0	1	0	0.909091	0	0	1	0
Ca1	15820513	G	A	27	66	27	21	0.61	AAA.AA.AAAA.,,A,A.AA,	FFFF<FFBFFFFFFFFFFFBF	1	0	0	1	0	0.714286	0	0	1	0	0.809524	0	0	1	0
Ca1	15849089	G	R	83	83	58	9	0.44	,A,A.A,,A	FFFFBFFFF	1	0	0	1	0	0.777778	0	0	1	0	0.888889	0	0	1	0
Ca1	15871845	C	Y	83	83	59	8	0.5	..T,T,TT	FFFFFFFB	1	0	0	1	0	0.875	0	0	1	0	1	0	0	1	0
Ca1	15896876	C	Y	97	99	58	10	0.5	TT,..T,T,T	<FFFFFBFFF	1	0	0	1	0	0.8	0	0	1	0	0.9	0	0	1	0
Ca1	15992595	C	Y	44	44	34	12	0.33	T..T...,.T.T	FF<FFFFFFFFB	1	0	0	1	0	0.75	0	0	1	0	0.916667	0	0	1	0
Ca1	16025959	C	Y	73	73	55	10	0.4	T.,T,T.,T,	FFFBFFFFFF	1	0	0	1	0	0.8	0	0	1	0	0.9	0	0	1	0
Ca1	16054675	C	T	44	45	23	8	0.75	TTTTTT,,	BFFBFFFF	1	0	0	1	0	0.875	0	0	1	0	1	0	0	1	0
Ca1	16089282	C	Y	45	45	57	9	0.33	T,.T...,T	FFFFFFFFB	1	0	0	1	0	0.777778	0	0	1	0	0.888889	0	0	1	0
Ca1	16090187	C	Y	88	88	58	11	0.45	.,T,T,T,,TT	FFFFFFFFBFF	1	0	0	1	0	0.818182	0	0	1	0	0.909091	0	0	1	0
Ca1	16106311	G	R	39	39	60	10	0.3	,,.,A.,A.A	F<FFFFFFF<	1	0	0	1	0	0.8	0	0	1	0	0.9	0	0	1	0
Ca1	16136784	C	Y	66	66	58	10	0.4	T.T,,,.TT.	BFFFFFFFFF	1	0	0	1	0	0.8	0	0	1	0	0.9	0	0	1	0
Ca1	16137044	G	R	47	47	55	8	0.37	.AA..A.,	FFFFFFFF	1	0	0	1	0	0.875	0	0	1	0	1	0	0	1	0
Ca1	16159707	G	R	50	50	60	7	0.42	A,A.A.,	BFFFBFF	1	0	0	1	0	0.857143	0	0	1	0	1	0	0	1	0
Ca1	16160401	C	Y	67	67	58	11	0.36	T,,TT.,,,T.	BFFFFFFFFFB	1	0	0	1	0	0.818182	0	0	1	0	0.909091	0	0	1	0
Ca1	16178503	C	Y	49	49	60	10	0.3	.,T.TT,.,,	FFFFFFFFFF	1	0	0	1	0	0.8	0	0	1	0	0.9	0	0	1	0
Ca1	16180238	C	Y	51	51	57	7	0.42	.TT.T.,	FFFFFFF	1	0	0	1	0	0.857143	0	0	1	0	1	0	0	1	0
Ca1	16185354	C	Y	91	91	58	10	0.5	TT.TT,.,,T	BFFFFFFF<F	1	0	0	1	0	0.8	0	0	1	0	0.9	0	0	1	0
Ca1	16205276	C	Y	41	41	53	7	0.42	TTT.,,,	<FFFFFF	1	0	0	1	0	0.857143	0	0	1	0	1	0	0	1	0
Ca1	16206296	C	Y	50	50	51	8	0.5	.TT,T.T,	FFFFF/FF	1	0	0	1	0	0.875	0	0	1	0	1	0	0	1	0
Ca1	16207803	G	R	73	118	48	11	0.63	AAA,A.,AAA,	FFFFFFFFFFF	1	0	0	1	0	0.818182	0	0	1	0	0.909091	0	0	1	0
Ca1	16209230	G	R	51	93	60	8	0.62	,.A,AAAA	FBFFFFFF	1	0	0	1	0	0.875	0	0	1	0	1	0	0	1	0
Ca1	16211644	C	Y	75	99	57	9	0.55	.,T.TTT,T	FFF<FFFFB	1	0	0	1	0	0.777778	0	0	1	0	0.888889	0	0	1	0
Ca1	16214301	G	R	58	58	60	7	0.42	.AA,,.A	FFFFFFF	1	0	0	1	0	0.857143	0	0	1	0	1	0	0	1	0
Ca1	16219965	C	Y	59	59	60	11	0.36	T,.,T,TT.,.	FFFFFFFFFFF	1	0	0	1	0	0.818182	0	0	1	0	0.909091	0	0	1	0
Ca1	16248174	C	Y	95	100	60	10	0.5	TTTT.T..,.	<FFFFFFFBF	1	0	0	1	0	0.8	0	0	1	0	0.9	0	0	1	0
Ca1	16271856	C	Y	89	89	49	14	0.42	T.,.,TT.T.T,T.	BFFFFFFFFFF//B	1	0	0	1	0	0.785714	0	0	1	0	0.857143	0	0	1	0
Ca1	16283440	G	R	49	97	60	10	0.7	,.AAAAAA,A	FF<FFFFFF/	1	0	0	1	0	0.8	0	0	1	0	0.9	0	0	1	0
Ca1	16290423	C	Y	79	79	42	18	0.33	,,,TT.TT..,..TT,,,	FFFFFFFBFFFBBFF/FF	1	0	0	1	0	0.777778	0	0	1	0	0.833333	0	0	1	0
Ca1	16323020	G	R	74	74	60	8	0.5	,.A,AA.A	FBFFB<FF	1	0	0	1	0	0.875	0	0	1	0	1	0	0	1	0
Ca1	16429773	G	R	45	45	57	9	0.33	A,,,,A,A,	FFFFFFFFB	1	0	0	1	0	0.777778	0	0	1	0	0.888889	0	0	1	0
Ca1	16444963	C	Y	92	92	60	11	0.45	.,T.T.TT,.T	FFF<FFFFFFB	1	0	0	1	0	0.818182	0	0	1	0	0.909091	0	0	1	0
Ca1	16507235	C	Y	58	82	60	7	0.57	,TT,TT.	FFFFFBF	1	0	0	1	0	0.857143	0	0	1	0	1	0	0	1	0
Ca1	16548708	C	Y	54	86	60	7	0.57	T,TT..T	BFFFFBF	1	0	0	1	0	0.857143	0	0	1	0	1	0	0	1	0
Ca1	16594749	G	R	68	68	60	13	0.3	,,A..,,.AA.,A	FFFFBFFFFBFFF	1	0	0	1	0	0.769231	0	0	1	0	0.846154	0	0	1	0
Ca1	16688651	G	R	31	31	53	7	0.42	,.,.AAA	FFFFBFB	1	0	0	1	0	0.857143	0	0	1	0	1	0	0	1	0
Ca1	16696603	C	Y	22	64	54	7	0.71	TTT.T,T	FFFBBFF	1	0	0	1	0	0.857143	0	0	1	0	1	0	0	1	0
Ca1	17125069	C	Y	40	91	39	17	0.47	.,TTTTT.TTT....,,	FFFFFFFFFFFBBFFFF	1	0	0	1	0	0.764706	0	0	1	0	0.823529	0	0	1	0
Ca1	17125087	C	Y	42	90	38	16	0.43	TTTT.TTT....,,..	BFFFFFFFFF<FFFFF	1	0	0	1	0	0.75	0	0	1	0	0.8125	0	0	1	0
Ca1	17129322	C	Y	63	63	57	8	0.5	T,..TTT,	FFFFFFFF	1	0	0	1	0	0.875	0	0	1	0	1	0	0	1	0
Ca1	17129339	C	Y	33	33	58	10	0.3	,..TTT,..,	BBFFFFFFFF	1	0	0	1	0	0.8	0	0	1	0	0.9	0	0	1	0
Ca1	17129562	C	Y	27	27	49	7	0.42	.,,TT.T	FFFFFFF	1	0	0	1	0	0.857143	0	0	1	0	1	0	0	1	0
Ca1	17133790	G	R	105	105	47	20	0.35	,A.A,,.,A.A,A,A,,A..	BFFFFFFFFFFFFFFFBFFF	1	0	0	1	0	0.75	0	0	1	0	0.85	0	0	1	0
Ca1	17134201	G	R	84	84	57	11	0.45	.AAA.A,..A.	F/BFFFFFFFB	1	0	0	1	0	0.818182	0	0	1	0	0.909091	0	0	1	0
Ca1	17254528	C	T	39	39	17	12	0.33	....TTT,...T	FFFF<FFFFFFF	1	0	0	1	0	0.75	0	0	1	0	0.916667	0	0	1	0
Ca1	17342607	G	R	22	61	30	7	0.57	A,A..AA	FFF<FFF	1	0	0	1	0	0.857143	0	0	1	0	1	0	0	1	0
Ca1	17409911	C	Y	55	55	56	8	0.37	,.T.T,T.	FFF/FFFF	1	0	0	1	0	0.875	0	0	1	0	1	0	0	1	0
Ca1	17507650	G	R	21	63	60	7	0.71	AAA..AA	FFFFF<F	1	0	0	1	0	0.857143	0	0	1	0	1	0	0	1	0
Ca1	17556032	C	Y	39	39	60	9	0.33	..,T,,T.T	FFFFFFFFB	1	0	0	1	0	0.777778	0	0	1	0	0.888889	0	0	1	0
Ca1	17562678	C	Y	62	103	60	9	0.55	T.T,TT,T,	FFFF<FFF/	1	0	0	1	0	0.777778	0	0	1	0	0.888889	0	0	1	0
Ca1	17605013	G	R	58	58	60	7	0.42	AAA,,,,	FFFFFFF	1	0	0	1	0	0.857143	0	0	1	0	1	0	0	1	0
Ca1	17716994	G	R	75	75	60	9	0.44	,,,A,AA.A	FFFFFF<FF	1	0	0	1	0	0.777778	0	0	1	0	0.888889	0	0	1	0
Ca1	17808424	G	R	54	54	60	7	0.42	,,AA,.A	FFBFFFF	1	0	0	1	0	0.857143	0	0	1	0	1	0	0	1	0
Ca1	17888326	C	Y	52	52	60	9	0.33	,T,T.T..,	BF<FFFFFF	1	0	0	1	0	0.777778	0	0	1	0	0.888889	0	0	1	0
Ca1	17911387	C	Y	83	83	50	16	0.31	.T...T.,T,..,TT.	7FF/FFFFFFFFFFFB	1	0	0	1	0	0.75	0	0	1	0	0.8125	0	0	1	0
Ca1	17911612	C	Y	62	62	32	31	0.32	..T,.T,,..TTT....T,T,.T.,,..T,T	FFFFFBFFFFFFF/FFFFFFFFFFFFFFFFF	1	0	0	1	0	0.709677	0	0	1	0	0.806452	0	0	1	0
Ca1	18132351	G	R	79	99	60	9	0.55	,,AA.,AAA	FFBFFFFFF	1	0	0	1	0	0.777778	0	0	1	0	0.888889	0	0	1	0
Ca1	18224888	G	R	71	71	60	9	0.44	..A,AAA..	FFBFF<FFF	1	0	0	1	0	0.777778	0	0	1	0	0.888889	0	0	1	0
Ca1	18268587	G	R	79	79	31	15	0.33	,,,AAA.A.,,,.A,	BFFFFFFFFFFFFFF	1	0	0	1	0	0.733333	0	0	1	0	0.866667	0	0	1	0
Ca1	18295118	C	Y	27	27	42	13	0.3	.TT.....T..T.	FFF<FFFFFFFFB	1	0	0	1	0	0.769231	0	0	1	0	0.846154	0	0	1	0
Ca1	18298915	G	R	39	39	45	15	0.33	A.A.A.,.AA.,,.,	BFFFFFFFFBFFFBF	1	0	0	1	0	0.733333	0	0	1	0	0.866667	0	0	1	0
Ca1	18451233	G	R	49	49	53	10	0.3	AA..A,,,..	FFF<FFBFFB	1	0	0	1	0	0.8	0	0	1	0	0.9	0	0	1	0
Ca1	18451977	G	A	24	42	23	15	0.33	,,,,,AA..A,A.,A	FFFFFFBFBFFFFFB	1	0	0	1	0	0.733333	0	0	1	0	0.866667	0	0	1	0
Ca1	18452359	C	T	20	54	24	25	0.36	,,T,,.T,.TT.TT,.....TT..T	FFFFFFFF/FFFF<BFFFFFBFFB<	1	0	0	1	0	0.72	0	0	1	0	0.8	0	0	1	0
Ca1	18551976	C	Y	34	34	31	13	0.3	TT,,..,,,T,T.	FFFFFFFFFFFFF	1	0	0	1	0	0.769231	0	0	1	0	0.846154	0	0	1	0
Ca1	18626063	G	R	116	153	58	14	0.57	,.,AAAA.,AAAA,	BFFF<FFFFFBFBF	1	0	0	1	0	0.785714	0	0	1	0	0.857143	0	0	1	0
Ca1	18735992	C	Y	78	138	49	18	0.61	TTTTT,T.T,TT,,T,,T	</BFFFFFFFFBFFBF<B	1	0	0	1	0	0.777778	0	0	1	0	0.833333	0	0	1	0
Ca1	18791167	C	Y	96	128	60	11	0.54	T,,,T,TT.TT	FFFFFFFFFFB	1	0	0	1	0	0.818182	0	0	1	0	0.909091	0	0	1	0
Ca1	18847928	C	Y	99	101	58	10	0.5	,TTTT...T.	FFFFFFFFFF	1	0	0	1	0	0.8	0	0	1	0	0.9	0	0	1	0
Ca1	19039955	G	R	26	68	60	7	0.71	AA.AAA,	FFF//FF	1	0	0	1	0	0.857143	0	0	1	0	1	0	0	1	0
Ca1	19137424	G	R	48	48	60	7	0.42	A.A,,,A	F/FFFFF	1	0	0	1	0	0.857143	0	0	1	0	1	0	0	1	0
Ca1	19156542	C	Y	38	38	43	9	0.44	.TT,T,T,,	FFFFFBFFF	1	0	0	1	0	0.777778	0	0	1	0	0.888889	0	0	1	0
Ca1	19222302	C	T	35	36	14	7	0.42	..TT..T	/FBFFFF	1	0	0	1	0	0.857143	0	0	1	0	1	0	0	1	0
Ca1	19245116	C	Y	26	68	60	7	0.71	T.TT,TT	FFFFFFB	1	0	0	1	0	0.857143	0	0	1	0	1	0	0	1	0
Ca1	19293957	C	Y	52	52	60	9	0.33	,,.TT.T,.	FFBFFFFBF	1	0	0	1	0	0.777778	0	0	1	0	0.888889	0	0	1	0
Ca1	19309981	G	A	51	51	60	8	1	AAAAAAAA	FFFFFFFB	1	0	0	1	0	0.875	0	0	0	1	1	0	0	1	0
Ca1	19422853	C	Y	58	58	26	15	0.4	T,,,.TTT.T.T.,,	BFFFFFBFFFFFFFF	1	0	0	1	0	0.733333	0	0	1	0	0.866667	0	0	1	0
Ca1	19425184	G	R	65	65	42	11	0.36	.,,A.A,,AA.	FFFFFF<FFFB	1	0	0	1	0	0.818182	0	0	1	0	0.909091	0	0	1	0
Ca1	19461154	G	A	26	26	9	11	0.63	.A,AAA,,AAA	FFFFFFFFFFF	1	0	0	1	0	0.818182	0	0	1	0	0.909091	0	0	1	0
Ca1	19463892	C	Y	42	84	60	8	0.62	T.TT..TT	FFFBBFFF	1	0	0	1	0	0.875	0	0	1	0	1	0	0	1	0
Ca1	19466290	G	R	32	32	60	8	0.37	,,AA..A.	FFF/FBFF	1	0	0	1	0	0.875	0	0	1	0	1	0	0	1	0
Ca1	19469992	G	R	55	97	60	8	0.62	AAA.,A,A	FFFFFFFF	1	0	0	1	0	0.875	0	0	1	0	1	0	0	1	0
Ca1	19474983	C	T	25	42	20	10	0.5	T.TTT.T.,.	FFFFFFBFFF	1	0	0	1	0	0.8	0	0	1	0	0.9	0	0	1	0
Ca1	19488374	G	R	46	46	57	7	0.42	AA,A..,	BFFFFBF	1	0	0	1	0	0.857143	0	0	1	0	1	0	0	1	0
Ca1	19491141	G	R	45	45	60	7	0.42	A,.A.,A	F<FFFFB	1	0	0	1	0	0.857143	0	0	1	0	1	0	0	1	0
Ca1	19507662	C	Y	62	62	57	9	0.44	.T.,,TTT,	FFFFFFFBB	1	0	0	1	0	0.777778	0	0	1	0	0.888889	0	0	1	0
Ca1	19532291	G	R	43	43	53	7	0.42	.AAA.,.	FFFFFFF	1	0	0	1	0	0.857143	0	0	1	0	1	0	0	1	0
Ca1	19535854	C	Y	51	51	60	8	0.37	.,,T.T,T	/FFFFFFB	1	0	0	1	0	0.875	0	0	1	0	1	0	0	1	0
Ca1	19536216	C	Y	45	45	60	7	0.42	.,,T,TT	7FFFFFB	1	0	0	1	0	0.857143	0	0	1	0	1	0	0	1	0
Ca1	19540068	G	R	58	58	60	7	0.42	.AAA.,,	FFFFF/F	1	0	0	1	0	0.857143	0	0	1	0	1	0	0	1	0
Ca1	19541445	C	Y	86	86	60	8	0.5	.T.,TTT,	FFFFFFFF	1	0	0	1	0	0.875	0	0	1	0	1	0	0	1	0
Ca1	19554849	G	R	88	88	53	10	0.5	.A,,.AAAA,	BFFFFFFFFF	1	0	0	1	0	0.8	0	0	1	0	0.9	0	0	1	0
Ca1	19559255	C	Y	64	64	54	8	0.5	TT,.T.,T	BFFFBFFB	1	0	0	1	0	0.875	0	0	1	0	1	0	0	1	0
Ca1	19561546	C	Y	41	41	60	7	0.42	,,..TTT	FF<FBFB	1	0	0	1	0	0.857143	0	0	1	0	1	0	0	1	0
Ca1	19564713	G	R	58	58	60	7	0.42	.A,.A,A	FFFFFFF	1	0	0	1	0	0.857143	0	0	1	0	1	0	0	1	0
Ca1	19576908	C	Y	46	88	60	8	0.62	TT.,T,TT	FBFFF<F/	1	0	0	1	0	0.875	0	0	1	0	1	0	0	1	0
Ca1	19583559	G	R	61	61	51	8	0.5	AA,AA,.,	BFFFF<BF	1	0	0	1	0	0.875	0	0	1	0	1	0	0	1	0
Ca1	19583998	C	Y	49	97	58	10	0.7	TT.,TTTTT,	BFFFFFFFFF	1	0	0	1	0	0.8	0	0	1	0	0.9	0	0	1	0
Ca1	19586524	C	Y	93	139	60	12	0.58	TTT.TTT.T,..	FFFFF<FFFFFF	1	0	0	1	0	0.75	0	0	1	0	0.916667	0	0	1	0
Ca1	19590947	G	R	65	91	60	9	0.55	A,AA,,AA,	<FFFFFBFF	1	0	0	1	0	0.777778	0	0	1	0	0.888889	0	0	1	0
Ca1	19596622	C	Y	39	39	53	7	0.42	TTT,,,,	BFFFFFF	1	0	0	1	0	0.857143	0	0	1	0	1	0	0	1	0
Ca1	19607334	C	Y	31	76	57	9	0.66	.TTTTT.T.	7FFFFFFFF	1	0	0	1	0	0.777778	0	0	1	0	0.888889	0	0	1	0
Ca1	19611469	C	Y	46	97	60	11	0.72	,TTTT.TTT.T	FFFFFFFFFFF	1	0	0	1	0	0.818182	0	0	1	0	0.909091	0	0	1	0
Ca1	19611714	G	R	48	93	60	9	0.66	,AAAAA.,A	BFFFFFFFF	1	0	0	1	0	0.777778	0	0	1	0	0.888889	0	0	1	0
Ca1	19613105	C	Y	58	85	60	7	0.57	TT,,TT.	FFFFFFF	1	0	0	1	0	0.857143	0	0	1	0	1	0	0	1	0
Ca1	19613129	C	Y	80	91	57	9	0.55	T,,TT.TT.	FFFFFFFFB	1	0	0	1	0	0.777778	0	0	1	0	0.888889	0	0	1	0
Ca1	19633499	G	R	55	97	60	8	0.62	,A,AAA.A	FFFFFFFF	1	0	0	1	0	0.875	0	0	1	0	1	0	0	1	0
Ca1	19640755	C	Y	47	47	57	8	0.37	.,..TTT.	FFFFFFFF	1	0	0	1	0	0.875	0	0	1	0	1	0	0	1	0
Ca1	19641733	C	Y	76	104	60	9	0.55	.TTTT,T,.	FBFFFBBFB	1	0	0	1	0	0.777778	0	0	1	0	0.888889	0	0	1	0
Ca1	19642413	C	Y	36	84	50	10	0.7	,TTT,TTT,T	BFFFFFFFFB	1	0	0	1	0	0.8	0	0	1	0	0.9	0	0	1	0
Ca1	19649273	G	R	30	30	55	10	0.3	.,,A,A,,.A	FFFFFFFFFB	1	0	0	1	0	0.8	0	0	1	0	0.9	0	0	1	0
Ca1	19671270	C	Y	54	54	49	7	0.57	,.TTTT,	FFF<FFF	1	0	0	1	0	0.857143	0	0	1	0	1	0	0	1	0
Ca1	19680099	G	R	74	74	60	11	0.36	A,.A,,,AA,.	FFBFFFFFBFF	1	0	0	1	0	0.818182	0	0	1	0	0.909091	0	0	1	0
Ca1	19680100	C	Y	77	77	60	11	0.36	T,.T,,,TT,.	F/FFFFFFF/F	1	0	0	1	0	0.818182	0	0	1	0	0.909091	0	0	1	0
Ca1	19683094	C	Y	44	44	57	9	0.33	TT.,.T,,,	FFFFFFFFF	1	0	0	1	0	0.777778	0	0	1	0	0.888889	0	0	1	0
Ca1	19684526	G	R	91	91	56	11	0.45	AAAA.,.A..,	FBFFFFFFFFF	1	0	0	1	0	0.818182	0	0	1	0	0.909091	0	0	1	0
Ca1	19684858	C	Y	48	48	57	8	0.37	,TT.T.,,	FFFFFFF<	1	0	0	1	0	0.875	0	0	1	0	1	0	0	1	0
Ca1	19687259	C	Y	62	97	53	9	0.55	T,,TTT,T.	FFFFFF/FF	1	0	0	1	0	0.777778	0	0	1	0	0.888889	0	0	1	0
Ca1	19692622	G	R	55	55	57	7	0.57	,.AAA.A	FFBBBFB	1	0	0	1	0	0.857143	0	0	1	0	1	0	0	1	0
Ca1	19716104	G	R	94	94	58	12	0.41	..,..,.AAAAA	FFFFFFFFFFFF	1	0	0	1	0	0.75	0	0	1	0	0.916667	0	0	1	0
Ca1	19763739	G	R	79	110	58	9	0.55	,AA,A.A,A	FFFFFFFFF	1	0	0	1	0	0.777778	0	0	1	0	0.888889	0	0	1	0
Ca1	19783731	C	Y	42	84	57	8	0.62	...TTTTT	FBFBFFFF	1	0	0	1	0	0.875	0	0	1	0	1	0	0	1	0
Ca1	19784483	C	Y	88	104	60	10	0.5	T,..TTTT.,	FFFFBFFFF/	1	0	0	1	0	0.8	0	0	1	0	0.9	0	0	1	0
Ca1	19784759	C	Y	59	104	60	10	0.6	,TTTT,T,T,	BFFBFFFFFF	1	0	0	1	0	0.8	0	0	1	0	0.9	0	0	1	0
Ca1	19787122	G	R	83	86	60	8	0.5	,.A,A.AA	BFFFFFFF	1	0	0	1	0	0.875	0	0	1	0	1	0	0	1	0
Ca1	19787394	C	Y	66	66	60	8	0.5	T.,T,,TT	FFF/FFFF	1	0	0	1	0	0.875	0	0	1	0	1	0	0	1	0
Ca1	19789285	C	Y	55	97	60	8	0.62	T,T,T.TT	BFFFFFFF	1	0	0	1	0	0.875	0	0	1	0	1	0	0	1	0
Ca1	19797620	C	Y	73	73	58	10	0.4	TT,T.,.,T,	FFFFFFFFFF	1	0	0	1	0	0.8	0	0	1	0	0.9	0	0	1	0
Ca1	19800082	G	R	26	68	60	7	0.71	A.AAAA,	FFFFFFF	1	0	0	1	0	0.857143	0	0	1	0	1	0	0	1	0
Ca1	19828187	C	T	48	48	60	7	1	TTTTTTT	FFFFFFF	1	0	0	1	0	0.857143	0	0	0	1	1	0	0	1	0
Ca1	19847002	G	A	48	48	25	18	0.38	AAA,AA,,,,AA,,,,,,	FFBFFFFFFFFBFFFFFF	1	0	0	1	0	0.777778	0	0	1	0	0.833333	0	0	1	0
Ca1	19890725	G	R	59	107	60	11	0.63	A..AA.AAA.A	FFFFFFFFFFF	1	0	0	1	0	0.818182	0	0	1	0	0.909091	0	0	1	0
Ca1	19964684	G	R	34	79	60	9	0.66	A,AAAA,A,	FFFFFF<FF	1	0	0	1	0	0.777778	0	0	1	0	0.888889	0	0	1	0
Ca1	19987808	G	R	45	87	60	8	0.62	,A,A,AAA	FFFBFFFF	1	0	0	1	0	0.875	0	0	1	0	1	0	0	1	0
Ca1	20027742	C	Y	71	86	54	8	0.5	T,TT..T.	FFFFFFFB	1	0	0	1	0	0.875	0	0	1	0	1	0	0	1	0
Ca1	20038359	C	Y	21	63	60	7	0.71	TT,T,TT	/FFFFF<	1	0	0	1	0	0.857143	0	0	1	0	1	0	0	1	0
Ca1	21562935	G	R	41	41	54	7	0.42	AA.A,,.	BBFFFFF	1	0	0	1	0	0.857143	0	0	1	0	1	0	0	1	0
Ca1	21619661	C	Y	49	49	28	11	0.36	TTT,..,...T	FFFFFF/FFBB	1	0	0	1	0	0.818182	0	0	1	0	0.909091	0	0	1	0
Ca1	21656633	G	R	48	48	27	43	0.34	.AAA,.A,..A..A,.AA.AA.,.AAA,,..,,,A,A,.,,,,	FFFFFFFFFFFFFFFFFFFFF/FBBFFFFF/FFFFFBFFFFF/	1	0	0	1	0	0.697674	0	0	1	0	0.790698	0	0	1	0
Ca1	21664707	G	R	58	58	59	7	0.42	,AA..A,	FFFFFFF	1	0	0	1	0	0.857143	0	0	1	0	1	0	0	1	0
Ca1	21789258	C	Y	25	25	26	16	0.31	,T.,.TTTT,...,..	FFFFF/FBFFFFFFFF	1	0	0	1	0	0.75	0	0	1	0	0.8125	0	0	1	0
Ca1	21873552	C	Y	58	58	60	7	0.42	TT,.,T.	FFFFFFF	1	0	0	1	0	0.857143	0	0	1	0	1	0	0	1	0
Ca1	21911450	G	R	20	68	60	9	0.77	AAAAAA.,A	FFFFFFFFF	1	0	0	1	0	0.777778	0	0	1	0	0.888889	0	0	1	0
Ca1	21954933	C	Y	138	139	60	14	0.5	TT,,,TT,,.T.TT	FFFFFFFFFFFFBB	1	0	0	1	0	0.785714	0	0	1	0	0.857143	0	0	1	0
Ca1	21956785	G	R	51	93	60	8	0.62	AA,,.AAA	FFBFFBFB	1	0	0	1	0	0.875	0	0	1	0	1	0	0	1	0
Ca1	22000272	G	R	52	97	60	9	0.66	AA.AA,AA.	FFFF/FFFF	1	0	0	1	0	0.777778	0	0	1	0	0.888889	0	0	1	0
Ca1	22021928	C	Y	55	55	60	8	0.37	T,.T,,T.	FFFFFFFF	1	0	0	1	0	0.875	0	0	1	0	1	0	0	1	0
Ca1	22022329	C	Y	55	97	60	8	0.62	,T.TTT,T	FFFFFFFF	1	0	0	1	0	0.875	0	0	1	0	1	0	0	1	0
Ca1	22034541	G	A	20	20	6	12	0.5	AAA,A,A,.,A,	FFFFFFFFFFFF	1	0	0	1	0	0.75	0	0	1	0	0.916667	0	0	1	0
Ca1	22132229	C	Y	38	38	50	20	0.3	.,.,T,,,,..TT..T,T,T	FFFBFBFFFFFFBFFFFFFB	1	0	0	1	0	0.75	0	0	1	0	0.85	0	0	1	0
Ca1	22135108	C	Y	116	128	60	14	0.57	.,TTTTT,TT,T.,	FFFFFF<FFFBFFF	1	0	0	1	0	0.785714	0	0	1	0	0.857143	0	0	1	0
Ca1	22192901	G	R	48	93	60	9	0.66	A,AAAA,A.	FFFFFFBFF	1	0	0	1	0	0.777778	0	0	1	0	0.888889	0	0	1	0
Ca1	22202685	C	T	43	45	29	9	0.66	TTTTT.T.,	FFFFFFF/F	1	0	0	1	0	0.777778	0	0	1	0	0.888889	0	0	1	0
Ca1	22251635	C	Y	49	49	50	7	0.42	.,.TTT,	FBF<FFF	1	0	0	1	0	0.857143	0	0	1	0	1	0	0	1	0
Ca1	22254690	C	T	51	51	57	8	1	TTTTTTTT	FFFFFBFF	1	0	0	1	0	0.875	0	0	0	1	1	0	0	1	0
Ca1	22434332	G	R	99	99	60	10	0.5	A.AAA,A,,,	FFFFFFFFFF	1	0	0	1	0	0.8	0	0	1	0	0.9	0	0	1	0
Ca1	22452536	G	R	80	80	60	10	0.4	.A.,A,.,AA	FFFFFFFFFF	1	0	0	1	0	0.8	0	0	1	0	0.9	0	0	1	0
Ca1	22475540	G	R	54	82	60	7	0.57	AA.A,.A	FFFFFBB	1	0	0	1	0	0.857143	0	0	1	0	1	0	0	1	0
Ca1	22480817	C	Y	58	82	60	7	0.57	TT,.TT,	FBFFFFF	1	0	0	1	0	0.857143	0	0	1	0	1	0	0	1	0
Ca1	22557612	G	A	34	36	15	7	0.42	.A.,A.A	FFFFFFF	1	0	0	1	0	0.857143	0	0	1	0	1	0	0	1	0
Ca1	22568868	C	Y	54	89	60	7	0.57	TTT.,T.	FFFFBFF	1	0	0	1	0	0.857143	0	0	1	0	1	0	0	1	0
Ca1	22578151	G	R	68	113	60	10	0.6	.AAAAAA.,.	<FFFFFFFFF	1	0	0	1	0	0.8	0	0	1	0	0.9	0	0	1	0
Ca1	22644580	C	Y	36	36	60	10	0.3	T.,.,T.T..	BFFFBFFFFB	1	0	0	1	0	0.8	0	0	1	0	0.9	0	0	1	0
Ca1	22748530	C	Y	74	79	60	8	0.5	T.TTT.,.	B<FFFFFF	1	0	0	1	0	0.875	0	0	1	0	1	0	0	1	0
Ca1	22764528	G	A	26	36	22	8	0.37	AA...A..	FFFFFFBB	1	0	0	1	0	0.875	0	0	1	0	1	0	0	1	0
Ca1	22778479	C	T	41	42	17	7	0.71	TT,T,TT	/FFFFFF	1	0	0	1	0	0.857143	0	0	1	0	1	0	0	1	0
Ca1	22818636	C	Y	29	29	49	9	0.33	.,.,,T,TT	FFFFFFFFF	1	0	0	1	0	0.777778	0	0	1	0	0.888889	0	0	1	0
Ca1	22832025	G	R	100	100	30	50	0.34	.A,..,.A..,.A,A..,AA,,A.AA.,,A,A,A,A,AA,AA..,C.,,.	FFFFFFFFF/FFFFFFFBFFFFFFFFFFFFFFFBFFFFFFBFFFB/FBFF	1	0	0	1	0	0.7	0	0	1	0	0.76	0	0	1	0
Ca1	22832372	C	Y	46	46	25	29	0.34	.T,.,TT.,,,.,.TTT.,TTT,,,T,,,	FFBFFF/FFFFFBF/BFFFFFFF/FFFF<	1	0	0	1	0	0.724138	0	0	1	0	0.793103	0	0	1	0
Ca1	22834559	C	Y	47	47	38	10	0.4	TT,...T..T	BFFFFFFFFF	1	0	0	1	0	0.8	0	0	1	0	0.9	0	0	1	0
Ca1	22837475	G	A	32	54	53	10	0.9	AAA,AAAAAA	BF<FFFFFFF	1	0	0	1	0	0.8	0	0	0	1	0.9	0	0	1	0
Ca1	22847221	G	R	29	29	39	9	0.33	A,AA.,,..	FFFFF<FFF	1	0	0	1	0	0.777778	0	0	1	0	0.888889	0	0	1	0
Ca1	22847225	G	R	29	29	39	9	0.33	A,AA.,,..	FFFFFFFF<	1	0	0	1	0	0.777778	0	0	1	0	0.888889	0	0	1	0
Ca1	22853104	G	R	30	32	28	10	0.3	.AA,A,.,,.	FBFFFFFFF<	1	0	0	1	0	0.8	0	0	1	0	0.9	0	0	1	0
Ca1	22930106	C	Y	27	66	33	8	0.5	T,TT.T,.	FFFFFFFB	1	0	0	1	0	0.875	0	0	1	0	1	0	0	1	0
Ca1	22973684	C	Y	80	80	60	10	0.4	TT,,.,TT,,	FFBFFFFFFF	1	0	0	1	0	0.8	0	0	1	0	0.9	0	0	1	0
Ca1	23231699	G	A	21	32	15	10	0.3	TA.AA,.,..	<FFFFFFFFB	1	0	0	1	0	0.8	0	0	1	0	0.9	0	0	1	0
Ca1	23253101	G	A	44	51	38	11	0.72	AAAAAA,A,A.	FFFF</FFBFB	1	0	0	1	0	0.818182	0	0	1	0	0.909091	0	0	1	0
Ca1	23304426	G	R	82	82	60	8	0.5	AAA..,.A	FFFFFFFF	1	0	0	1	0	0.875	0	0	1	0	1	0	0	1	0
Ca1	23312661	G	R	22	64	60	7	0.71	AAAA,A.	FFFFFFB	1	0	0	1	0	0.857143	0	0	1	0	1	0	0	1	0
Ca1	23381093	G	A	26	26	11	9	0.33	.A,,.AA.,	FFFFFFFF<	1	0	0	1	0	0.777778	0	0	1	0	0.888889	0	0	1	0
Ca1	23417404	C	Y	34	34	40	17	0.35	....T.T,.,.,TTT,T	FFFFFFFFFFFFFFFFF	1	0	0	1	0	0.764706	0	0	1	0	0.823529	0	0	1	0
Ca1	23422068	C	Y	39	39	52	10	0.3	..T,..T.T.	FFFFFFFFFF	1	0	0	1	0	0.8	0	0	1	0	0.9	0	0	1	0
Ca1	23425495	G	R	109	109	48	30	0.3	A.,A,.,,,.A.A,,A,.A,,,.AA,,,A,	BFFFFFFFFFFFFFFFFFBFFFFFFFFFFF	1	0	0	1	0	0.7	0	0	1	0	0.8	0	0	1	0
Ca1	23493182	G	R	54	90	41	13	0.38	AAA,,,,A,.,A,	FFFFFFFFFFBFF	1	0	0	1	0	0.769231	0	0	1	0	0.846154	0	0	1	0
Ca1	23542185	C	T	34	44	30	15	0.4	TT.,,.,AT,T.ATT	FF/FFFFFFFFFFFF	1	0	0	1	0	0.733333	0	0	1	0	0.866667	0	0	1	0
Ca1	23624459	C	Y	34	34	47	7	0.42	T,.T.T,	<FFFF7F	1	0	0	1	0	0.857143	0	0	1	0	1	0	0	1	0
Ca1	23729889	C	Y	92	143	60	13	0.61	TTTT,T,,.TT.T	BFFFB/FFFFFBF	1	0	0	1	0	0.769231	0	0	1	0	0.846154	0	0	1	0
Ca1	23823868	C	T	34	34	6	52	0.8	TTTTTT,T,TTTTTTTTTTTTTTTTTTTTTTTTTTTTTT,.T.TT.T..T.,	BFFFFFFFBFF/FFFFFFFFFFFBFFFFFFFFFFBFFFFFFFFFFFFFFFFF	1	0	0	1	0	0.692308	0	0	0	1	0.769231	0	0	0	1
Ca1	23836346	C	Y	22	64	60	7	0.71	T.,TTTT	FFBFFFF	1	0	0	1	0	0.857143	0	0	1	0	1	0	0	1	0
Ca1	23963566	C	T	21	21	8	54	0.42	.TT.T.T.T.TT..TT,.,T,,.T.TT,.TTT..,..,,..T,,.,TT,TTT.T	FFFFFFFFFFFFFFFFFFFFFFFFFFF<FFFFFF<FFFFFFFFFFFFFFFFFFB	1	0	0	1	0	0.685185	0	0	1	0	0.759259	0	0	1	0
Ca1	24025790	G	R	27	27	52	8	0.5	AAA,..,A	<FFFFFFF	1	0	0	1	0	0.875	0	0	1	0	1	0	0	1	0
Ca1	24030399	C	Y	47	89	41	9	0.55	T,,,,TTTT	FFFFFFFFF	1	0	0	1	0	0.777778	0	0	1	0	0.888889	0	0	1	0
Ca1	24030405	C	Y	22	22	41	10	0.3	.,TTT.,.,,	FFFFFFFFFF	1	0	0	1	0	0.8	0	0	1	0	0.9	0	0	1	0
Ca1	24030796	C	Y	37	91	41	13	0.69	TT,TTTT,TTT..	FFFFFFFFFFF<F	1	0	0	1	0	0.769231	0	0	1	0	0.846154	0	0	1	0
Ca1	24146602	G	R	44	44	45	8	0.5	AA..,AA.	FFFFFFFF	1	0	0	1	0	0.875	0	0	1	0	1	0	0	1	0
Ca1	24182794	C	Y	31	31	60	9	0.33	,T.,T,..T	FBFFBFFFB	1	0	0	1	0	0.777778	0	0	1	0	0.888889	0	0	1	0
Ca1	24384475	G	R	51	74	50	7	0.57	,.AAAA,	FFBFFBF	1	0	0	1	0	0.857143	0	0	1	0	1	0	0	1	0
Ca1	24385126	G	R	28	28	43	8	0.37	*,..A.AA	FFFFFFFF	1	0	0	1	0	0.875	0	0	1	0	1	0	0	1	0
Ca1	24407248	G	R	61	71	47	8	0.5	.A.AA.,A	FFFFFFFB	1	0	0	1	0	0.875	0	0	1	0	1	0	0	1	0
Ca1	24411657	G	R	52	52	52	9	0.33	.A.,.AA.,	FFFFFFFFF	1	0	0	1	0	0.777778	0	0	1	0	0.888889	0	0	1	0
Ca1	24415508	C	Y	53	53	56	12	0.33	TT.T,,..,,T,	BFFF<FFFFFFF	1	0	0	1	0	0.75	0	0	1	0	0.916667	0	0	1	0
Ca1	24422654	G	R	104	104	56	23	0.3	,.,,.,A,A.A,,A,A,A,,.A.	BFFFFFF/<FFFFFFFFFFFFFF	1	0	0	1	0	0.73913	0	0	1	0	0.826087	0	0	1	0
Ca1	24423763	G	R	64	64	51	10	0.5	.,AA.A.A,A	BFFFBFFFF/	1	0	0	1	0	0.8	0	0	1	0	0.9	0	0	1	0
Ca1	24427458	G	R	42	42	53	7	0.42	...AAA.	B/FFFFB	1	0	0	1	0	0.857143	0	0	1	0	1	0	0	1	0
Ca1	24431899	G	R	37	79	60	8	0.62	.AAAA..A	<FFFFFFF	1	0	0	1	0	0.875	0	0	1	0	1	0	0	1	0
Ca1	24432840	G	R	73	73	58	10	0.4	,,.,AA.,AA	FFFFFFFFFF	1	0	0	1	0	0.8	0	0	1	0	0.9	0	0	1	0
Ca1	24447971	G	R	23	23	26	12	0.33	AA,,A,,,A.,.	FFFFFFBFFF<B	1	0	0	1	0	0.75	0	0	1	0	0.916667	0	0	1	0
Ca1	24466265	G	R	49	49	54	10	0.3	A,A,,.,A..	FFFFFFFFFB	1	0	0	1	0	0.8	0	0	1	0	0.9	0	0	1	0
Ca1	24511991	C	Y	108	108	39	24	0.37	.,T.TTT,T....T,.,T.,T,T,	FFFFF<FFF<FFFFFFF<BFFFFB	1	0	0	1	0	0.75	0	0	1	0	0.833333	0	0	1	0
Ca1	24669428	C	T	54	54	11	30	0.3	.TT..T...T....T..T....,,TT,,T.	FBBFFFFFFFFFFFBFFFFFFFFFBFFF<B	1	0	0	1	0	0.7	0	0	1	0	0.8	0	0	1	0
Ca1	24675145	C	Y	51	93	60	8	0.62	TTTT,T.,	BFFFFFFB	1	0	0	1	0	0.875	0	0	1	0	1	0	0	1	0
Ca1	24792420	C	Y	58	66	60	7	0.57	.T.,TTT	FBFFF/F	1	0	0	1	0	0.857143	0	0	1	0	1	0	0	1	0
Ca1	24891942	G	R	97	126	35	21	0.38	.,,,,.,..AA.AA,.A,AAA	FFFFBFFFFFFFFFFFFFFBF	1	0	0	1	0	0.714286	0	0	1	0	0.809524	0	0	1	0
Ca1	24978044	C	Y	31	31	45	7	0.42	T,.,TT.	/F<FFFF	1	0	0	1	0	0.857143	0	0	1	0	1	0	0	1	0
Ca1	25006150	C	Y	27	27	29	10	0.3	,T,,T,,.T,	FF/BFFFFF/	1	0	0	1	0	0.8	0	0	1	0	0.9	0	0	1	0
Ca1	25008435	G	A	34	48	21	12	0.58	AA.A,AA,,.AA	BFFFFFFFFFFF	1	0	0	1	0	0.75	0	0	1	0	0.916667	0	0	1	0
Ca1	25261414	C	T	37	48	58	8	0.87	TTTTTTGT	FFFFF</B	1	0	0	1	0	0.875	0	0	1	0	1	0	0	1	0
Ca1	25295963	G	R	35	35	32	12	0.41	A.A..AAA.,..	FFBFFFFFFFFF	1	0	0	1	0	0.75	0	0	1	0	0.916667	0	0	1	0
Ca1	25296709	C	Y	24	24	44	13	0.3	T,.TT.,..,T,.	FFFFFFFFFFF/F	1	0	0	1	0	0.769231	0	0	1	0	0.846154	0	0	1	0
Ca1	25311151	G	R	51	51	59	8	0.37	.,A.AA,,	FFFFBFFF	1	0	0	1	0	0.875	0	0	1	0	1	0	0	1	0
Ca1	25341097	C	T	56	57	43	11	0.9	TT.TTTTTTTT	FFFFFFFFFFF	1	0	0	1	0	0.818182	0	0	0	1	0.909091	0	0	1	0
Ca1	25350587	G	A	36	42	33	10	0.5	,,,,AAAAA,	FFFFFFFFFF	1	0	0	1	0	0.8	0	0	1	0	0.9	0	0	1	0
Ca1	25391698	G	R	32	74	54	8	0.62	A,,,AAAA	FFFFFFFB	1	0	0	1	0	0.875	0	0	1	0	1	0	0	1	0
Ca1	25535350	G	R	45	45	34	12	0.33	,,AA,AA.,,..	FFFFFFFFFFFF	1	0	0	1	0	0.75	0	0	1	0	0.916667	0	0	1	0
Ca1	25535478	G	R	40	40	31	11	0.36	..,,A,,,AAA	FFFFFFFFF<B	1	0	0	1	0	0.818182	0	0	1	0	0.909091	0	0	1	0
Ca1	25838470	C	T	43	51	52	9	0.88	TTTTTTTT.	FFFFFF<FF	1	0	0	1	0	0.777778	0	0	0	1	0.888889	0	0	1	0
Ca1	25921254	C	T	33	45	50	7	0.85	TTT,TTT	FFFFFFF	1	0	0	1	0	0.857143	0	0	1	0	1	0	0	1	0
Ca1	25931721	G	R	40	62	32	9	0.55	A.AA.,,AA	FF<<FFFFB	1	0	0	1	0	0.777778	0	0	1	0	0.888889	0	0	1	0
Ca1	25931730	G	R	61	61	32	11	0.45	A.AA.,,AA.,	FFBFFFFFFFF	1	0	0	1	0	0.818182	0	0	1	0	0.909091	0	0	1	0
Ca1	26068873	C	Y	87	87	45	13	0.38	,,,.T,,TTTT,.	FFFFFFFBFFFBB	1	0	0	1	0	0.769231	0	0	1	0	0.846154	0	0	1	0
Ca1	26073099	G	R	21	23	35	8	0.37	..AAA...	BBFFFBBB	1	0	0	1	0	0.875	0	0	1	0	1	0	0	1	0
Ca1	26171882	C	Y	23	68	60	8	0.75	.TTTTTT,	FFFFF/FF	1	0	0	1	0	0.875	0	0	1	0	1	0	0	1	0
Ca1	26251887	C	T	42	42	16	13	0.38	TT.T,T,,,,T,,	FFFFFFBFFFFFB	1	0	0	1	0	0.769231	0	0	1	0	0.846154	0	0	1	0
Ca1	26351522	G	R	106	106	60	15	0.4	AA..A,,,.,.AA.A	F<FBFFFFFFFFFFB	1	0	0	1	0	0.733333	0	0	1	0	0.866667	0	0	1	0
Ca1	26399908	G	R	22	22	23	10	0.3	.AA,,,,A,.	FFFFFFFFBB	1	0	0	1	0	0.8	0	0	1	0	0.9	0	0	1	0
Ca1	26400224	C	Y	63	108	43	11	0.54	.TTTT,.,TT,	<FFBBFFFFFF	1	0	0	1	0	0.818182	0	0	1	0	0.909091	0	0	1	0
Ca1	26438481	G	R	21	63	60	7	0.71	AA,,AAA	FFFFFFF	1	0	0	1	0	0.857143	0	0	1	0	1	0	0	1	0
Ca1	26489828	C	Y	69	81	39	12	0.41	T,,.T,T,TTG.	BFFFFFFFFF/F	1	0	0	1	0	0.75	0	0	1	0	0.916667	0	0	1	0
Ca1	26490191	G	R	41	86	40	22	0.45	AA.,A.,A..,AAA,A.TA,A.	FFFFFFFFF/FFFFFFFFFFFB	1	0	0	1	0	0.727273	0	0	1	0	0.818182	0	0	1	0
Ca1	26504063	G	A	27	36	24	8	0.37	,,,AA,A,	FFFFFFFF	1	0	0	1	0	0.875	0	0	1	0	1	0	0	1	0
Ca1	26509115	C	Y	63	63	40	9	0.55	T.TTTT,.,	//FFFFFFF	1	0	0	1	0	0.777778	0	0	1	0	0.888889	0	0	1	0
Ca1	26566903	G	A	31	36	20	8	0.37	,AA,,,A,	FFFFFFF7	1	0	0	1	0	0.875	0	0	1	0	1	0	0	1	0
Ca1	26619192	G	R	45	45	33	10	0.4	.AAAA.,.,.	B<FFFFFFFF	1	0	0	1	0	0.8	0	0	1	0	0.9	0	0	1	0
Ca1	26619214	C	Y	49	49	41	10	0.4	..TTTT.,,.	FFFFF<FF<B	1	0	0	1	0	0.8	0	0	1	0	0.9	0	0	1	0
Ca1	26686128	C	T	35	39	12	12	0.33	TTTT.,,.,...	/FFFFFFFFFFB	1	0	0	1	0	0.75	0	0	1	0	0.916667	0	0	1	0
Ca1	26704660	C	Y	53	53	54	13	0.3	..,,,...T.TTT	FFFFFFF<FFFFF	1	0	0	1	0	0.769231	0	0	1	0	0.846154	0	0	1	0
Ca1	26705819	C	Y	79	79	60	9	0.44	TT....T,T	FFFFFFFFF	1	0	0	1	0	0.777778	0	0	1	0	0.888889	0	0	1	0
Ca1	26855985	C	Y	48	82	60	7	0.57	..TTT.T	FFFFFFB	1	0	0	1	0	0.857143	0	0	1	0	1	0	0	1	0
Ca1	26936143	C	Y	96	96	60	11	0.45	..T,T.TT.T,	FFFFFFFFFFB	1	0	0	1	0	0.818182	0	0	1	0	0.909091	0	0	1	0
Ca1	26943429	C	Y	48	93	60	9	0.66	T,TTTTT.,	FFFFFFFFB	1	0	0	1	0	0.777778	0	0	1	0	0.888889	0	0	1	0
Ca1	26946101	C	Y	36	36	50	10	0.4	.,,.TTTT.,	BFBFFFFFFB	1	0	0	1	0	0.8	0	0	1	0	0.9	0	0	1	0
Ca1	26946129	G	R	41	41	48	11	0.45	.AAAA.,A,..	F/FFFBFFFFF	1	0	0	1	0	0.818182	0	0	1	0	0.909091	0	0	1	0
Ca1	26946175	G	R	37	37	56	10	0.3	.,A,..A..A	FFFFFFFFBB	1	0	0	1	0	0.8	0	0	1	0	0.9	0	0	1	0
Ca1	26983031	C	Y	48	48	60	7	0.42	T,,,,TT	FF/FBFF	1	0	0	1	0	0.857143	0	0	1	0	1	0	0	1	0
Ca1	27017833	G	R	36	84	42	10	0.7	,AAAAAA,A,	BFFFFFFFFF	1	0	0	1	0	0.8	0	0	1	0	0.9	0	0	1	0
Ca1	27106415	C	T	35	36	14	7	0.42	TTT....	FFFFFFF	1	0	0	1	0	0.857143	0	0	1	0	1	0	0	1	0
Ca1	27144817	C	Y	94	95	37	12	0.5	TT,,TT,..TT.	FFFFFFFFFFF/	1	0	0	1	0	0.75	0	0	1	0	0.916667	0	0	1	0
Ca1	27164063	G	R	34	34	52	12	0.33	A..AA,,A,.,,	F/FFFBF/////	1	0	0	1	0	0.75	0	0	1	0	0.916667	0	0	1	0
Ca1	27220304	C	Y	79	93	60	9	0.55	.T..T,TTT	FBFFFF<FF	1	0	0	1	0	0.777778	0	0	1	0	0.888889	0	0	1	0
Ca1	27245442	G	A	50	51	21	14	0.57	A,,AAA,A,,AAA.	FFFFF/FFBF<FFF	1	0	0	1	0	0.785714	0	0	1	0	0.857143	0	0	1	0
Ca1	27264732	G	R	20	20	39	11	0.54	,,A..AAA.AA	FFFFFF<FFB/	1	0	0	1	0	0.818182	0	0	1	0	0.909091	0	0	1	0
Ca1	27265471	G	R	40	40	25	14	0.35	.,.,,A,,A,AA,A	FFBFFFFFFFFFFF	1	0	0	1	0	0.785714	0	0	1	0	0.857143	0	0	1	0
Ca1	27432443	G	R	29	29	51	9	0.33	..,.,.AAA	FFFFFFFFF	1	0	0	1	0	0.777778	0	0	1	0	0.888889	0	0	1	0
Ca1	27444413	G	R	33	33	37	10	0.3	..AA,.,.A.	FBFFFFF<FB	1	0	0	1	0	0.8	0	0	1	0	0.9	0	0	1	0
Ca1	27444655	C	Y	52	52	43	12	0.33	.,.,T,,.TTTF.	FFFBFFFFFFBB	1	0	0	1	0	0.75	0	0	1	0	0.916667	0	0	1	0
Ca1	27445945	C	Y	29	43	31	8	0.37	.T.TT...	FFFFB/FF	1	0	0	1	0	0.875	0	0	1	0	1	0	0	1	0
Ca1	27486991	C	T	34	42	25	10	0.5	T.TT,..T,T	FFFFFF/FFF	1	0	0	1	0	0.8	0	0	1	0	0.9	0	0	1	0
Ca1	27524786	C	Y	61	97	41	13	0.38	TTT,.,,.,,TT.	FFFFFFFFFBFFB	1	0	0	1	0	0.769231	0	0	1	0	0.846154	0	0	1	0
Ca1	27532605	G	A	30	40	13	12	0.41	,...A*AAA.A,	FF/FFFFFBFF<	1	0	0	1	0	0.75	0	0	1	0	0.916667	0	0	1	0
Ca1	27534551	C	T	34	63	31	23	0.52	T.TT,.T,,,T..TTT,TT,TT,	BFFFFFFFFFFFFFFF/FF<FBF	1	0	0	1	0	0.73913	0	0	1	0	0.826087	0	0	1	0
Ca1	27597337	G	R	28	28	31	9	0.33	AAA,.....	BBBBFBFFB	1	0	0	1	0	0.777778	0	0	1	0	0.888889	0	0	1	0
Ca1	27652423	G	A	57	57	54	10	1	AAAAAAAAAA	FFF/F<FFFB	1	0	0	1	0	0.8	0	0	0	1	0.9	0	0	0	1
Ca1	27663957	C	Y	44	44	50	11	0.36	,.,.TT,T,,T	FFFFFFFFFFF	1	0	0	1	0	0.818182	0	0	1	0	0.909091	0	0	1	0
Ca1	27766112	C	Y	58	58	60	12	0.33	,.TT,,T,.,.T	FFBFFB<FFFFF	1	0	0	1	0	0.75	0	0	1	0	0.916667	0	0	1	0
Ca1	27772244	C	Y	42	42	41	8	0.5	T.,T,.TT	FFFFFFBB	1	0	0	1	0	0.875	0	0	1	0	1	0	0	1	0
Ca1	27818271	C	Y	57	57	27	20	0.3	,.,TTT....,,,..T.,TT	FFBFFFF/FFFFFFFFFFFF	1	0	0	1	0	0.75	0	0	1	0	0.85	0	0	1	0
Ca1	27820123	G	R	27	75	28	19	0.36	AAAAA..A.,..A,..,.D.	BFF/FFBFFFFFFFFBFBB	1	0	0	1	0	0.736842	0	0	1	0	0.842105	0	0	1	0
Ca1	27820879	G	A	33	33	9	8	0.75	AAAA.AA,	FF/FFFFF	1	0	0	1	0	0.875	0	0	1	0	1	0	0	1	0
Ca1	27835636	C	Y	88	94	50	10	0.5	T...TTTT,.	FFFFFFFFFF	1	0	0	1	0	0.8	0	0	1	0	0.9	0	0	1	0
Ca1	27913812	G	A	48	48	27	7	1	AAAAAA.A	/FFFFBF	1	0	0	1	0	0.857143	0	0	0	1	1	0	0	1	0
Ca1	28008074	C	Y	34	34	44	13	0.3	.T..T.T,T.,.,	FF<FBFFF/FFBB	1	0	0	1	0	0.769231	0	0	1	0	0.846154	0	0	1	0
Ca1	28008085	C	Y	28	76	47	10	0.7	T.T.T,TTTT	<FFFFFFFFF	1	0	0	1	0	0.8	0	0	1	0	0.9	0	0	1	0
Ca1	28012404	C	Y	20	66	29	15	0.66	TTTTTTTTT.T.,..	BFBFFFFFFFFFFFF	1	0	0	1	0	0.733333	0	0	1	0	0.866667	0	0	1	0
Ca1	28012410	G	R	44	44	31	15	0.6	AAAAAAAA.A.,..,	BFFFFFFF//FFFFF	1	0	0	1	0	0.733333	0	0	1	0	0.866667	0	0	1	0
Ca1	28037769	C	T	31	39	26	10	0.4	T.TT....T.	FBF/FFFFFF	1	0	0	1	0	0.8	0	0	1	0	0.9	0	0	1	0
Ca1	28051971	C	Y	42	42	45	9	0.33	,..T.,T.T	FFFFFFFFF	1	0	0	1	0	0.777778	0	0	1	0	0.888889	0	0	1	0
Ca1	28272136	C	Y	57	57	35	11	0.45	,,T.,,TTTT,	FFFFFFFFFFF	1	0	0	1	0	0.818182	0	0	1	0	0.909091	0	0	1	0
Ca1	28549260	G	A	32	32	9	38	0.5	..AA.AAAA.AA.AA..ACA.,,,.,A,,AAAA.A..A	FFFF<FFBFBFFFFFF<F/F<FFFFFBF<FFFFFFFFB	1	0	0	1	0	0.710526	0	0	1	0	0.763158	0	0	1	0
Ca1	28572599	C	Y	49	49	44	9	0.44	.,TTT.T.,	FFF/FBFFF	1	0	0	1	0	0.777778	0	0	1	0	0.888889	0	0	1	0
Ca1	28574543	G	R	58	82	60	7	0.57	AA.AA,.	BFFFBFF	1	0	0	1	0	0.857143	0	0	1	0	1	0	0	1	0
Ca1	28595162	C	Y	82	86	60	8	0.5	T,,TT,T.	FFFFFFFF	1	0	0	1	0	0.875	0	0	1	0	1	0	0	1	0
Ca1	28664746	C	Y	25	70	41	10	0.6	.TTT,T.TT.	FFFFFFFFFF	1	0	0	1	0	0.8	0	0	1	0	0.9	0	0	1	0
Ca1	28689591	G	R	64	112	41	11	0.63	AAA,AA.,AA,	FFFF<FF<FFF	1	0	0	1	0	0.818182	0	0	1	0	0.909091	0	0	1	0
Ca1	28691378	C	Y	24	69	49	9	0.66	TT.T.,TTT	FFFFFFF/F	1	0	0	1	0	0.777778	0	0	1	0	0.888889	0	0	1	0
Ca1	28793899	C	T	26	37	14	13	0.38	..TT....T.TT.	FFFFFFFF7FF/F	1	0	0	1	0	0.769231	0	0	1	0	0.846154	0	0	1	0
Ca1	28862355	G	R	22	22	36	13	0.38	.,,.,A.AA.AA.	FFFFFFFFFFFFB	1	0	0	1	0	0.769231	0	0	1	0	0.846154	0	0	1	0
Ca1	28862395	C	Y	77	77	33	16	0.31	,T,,,.T...T.T..T	FFFFFFFFFBFFFFBB	1	0	0	1	0	0.75	0	0	1	0	0.8125	0	0	1	0
Ca1	28863573	C	T	33	39	29	10	0.4	T,.T,,,T,T	FBFFFBBFFF	1	0	0	1	0	0.8	0	0	1	0	0.9	0	0	1	0
Ca1	28903863	C	Y	22	34	37	7	0.71	.,TTTTT	FBFBFFB	1	0	0	1	0	0.857143	0	0	1	0	1	0	0	1	0
Ca1	28905378	C	Y	127	127	43	21	0.47	TT.,,,TTTT,,.,TT.T,T,	FFFFFF<FFFFB<FFFFFF/F	1	0	0	1	0	0.714286	0	0	1	0	0.809524	0	0	1	0
Ca1	28905681	C	Y	39	39	27	22	0.31	..,.T,,T,.,.,T.,T.TT,T	FBFFFFFBFFFFFFFFBFFFFB	1	0	0	1	0	0.727273	0	0	1	0	0.818182	0	0	1	0
Ca1	28910355	C	Y	145	205	57	20	0.6	T.T...T,.TT,T,TTTTTT	BFFFFBFFFFFFFFFFFFFF	1	0	0	1	0	0.75	0	0	1	0	0.85	0	0	1	0
Ca1	28912741	G	R	90	90	59	13	0.46	,,,A,,AAA,AA,	BFFFFFFFFFFFF	1	0	0	1	0	0.769231	0	0	1	0	0.846154	0	0	1	0
Ca1	28912775	G	R	29	29	52	9	0.33	,,,,,,AAA	FFFFFFFFF	1	0	0	1	0	0.777778	0	0	1	0	0.888889	0	0	1	0
Ca1	28917601	C	Y	70	70	55	13	0.38	T,TT,,.,T..TW.	FFFFFFFFFBFB/	1	0	0	1	0	0.769231	0	0	1	0	0.846154	0	0	1	0
Ca1	28920685	C	Y	80	110	57	9	0.55	,T.T.,TTT	BFFFFFFFF	1	0	0	1	0	0.777778	0	0	1	0	0.888889	0	0	1	0
Ca1	28932796	G	R	45	45	51	9	0.44	,,.,AAA,A	FFFF/FFFB	1	0	0	1	0	0.777778	0	0	1	0	0.888889	0	0	1	0
Ca1	28937124	G	R	114	114	44	21	0.38	.,A.A.A.A.AAA.A,.,,,.	FFFBFFFFFFFFFFFFFFBFF	1	0	0	1	0	0.714286	0	0	1	0	0.809524	0	0	1	0
Ca1	28940440	C	Y	23	23	42	12	0.33	...T,TT.T,..	FFFFFFFFFBFB	1	0	0	1	0	0.75	0	0	1	0	0.916667	0	0	1	0
Ca1	28984946	C	T	47	48	44	8	0.87	TTTTTTT.	FFFFFFFB	1	0	0	1	0	0.875	0	0	1	0	1	0	0	1	0
Ca1	28985425	G	A	43	54	29	13	0.69	.A,,A,AAAAAAA	FFFFBFFFFFFFF	1	0	0	1	0	0.769231	0	0	1	0	0.846154	0	0	1	0
Ca1	29085431	G	A	33	45	44	8	0.75	AA.A.AAA	BFF/FFFF	1	0	0	1	0	0.875	0	0	1	0	1	0	0	1	0
Ca1	29109078	G	R	20	39	28	13	0.3	..,..,.,AA.AA	FBFFFF</FBBFF	1	0	0	1	0	0.769231	0	0	1	0	0.846154	0	0	1	0
Ca1	29144384	G	A	40	66	24	18	0.72	AA,,A,,A,AAAAAAAAA	FFFFFFBFFFFFFFFBBB	1	0	0	1	0	0.777778	0	0	1	0	0.833333	0	0	1	0
Ca1	29166719	G	R	23	23	35	9	0.55	AAA.A,A,,	FFFFFFFFF	1	0	0	1	0	0.777778	0	0	1	0	0.888889	0	0	1	0
Ca1	29330870	C	Y	24	75	30	19	0.42	,,.T..T...,TTTT.T.T	FFFFFFFFFFFFFFFFFFF	1	0	0	1	0	0.736842	0	0	1	0	0.842105	0	0	1	0
Ca1	29353657	G	A	26	36	28	7	0.42	AA.A...	BFFFFFF	1	0	0	1	0	0.857143	0	0	1	0	1	0	0	1	0
Ca1	29424608	C	Y	53	58	50	7	0.42	,TTT,,,	FFFFFFF	1	0	0	1	0	0.857143	0	0	1	0	1	0	0	1	0
Ca1	29489704	G	R	90	104	56	11	0.54	AAA,..AA.A.	FBFFFF<FBFB	1	0	0	1	0	0.818182	0	0	1	0	0.909091	0	0	1	0
Ca1	29505832	C	T	53	54	51	10	0.9	TTT.TTTTTT	FFBFFFFFFF	1	0	0	1	0	0.8	0	0	0	1	0.9	0	0	1	0
Ca1	29549976	G	R	29	29	31	9	0.33	,,,A.,.AA	FF/FFFFBF	1	0	0	1	0	0.777778	0	0	1	0	0.888889	0	0	1	0
Ca1	29557403	C	Y	107	107	41	16	0.37	.,...,,TTT,.TT.T	FFFFFFFFFFBFBFFF	1	0	0	1	0	0.75	0	0	1	0	0.8125	0	0	1	0
Ca1	29572442	G	R	22	22	44	10	0.3	.A,.,.A.,A	FFFFFFFFFB	1	0	0	1	0	0.8	0	0	1	0	0.9	0	0	1	0
Ca1	29597320	G	R	65	83	60	8	0.5	.A..AA.A	FFBFFFFB	1	0	0	1	0	0.875	0	0	1	0	1	0	0	1	0
Ca1	29601291	C	T	25	51	37	11	0.72	TTTT,,T,TTT	FBFFFFFFFFF	1	0	0	1	0	0.818182	0	0	1	0	0.909091	0	0	1	0
Ca1	29602672	C	T	47	48	47	9	0.77	T,T,TTTTT	FBFFFFBBB	1	0	0	1	0	0.777778	0	0	1	0	0.888889	0	0	1	0
Ca1	29652014	G	A	26	26	9	13	0.38	.TT..,.AAAAA.	FFFFFFF<FFBFB	1	0	0	1	0	0.769231	0	0	1	0	0.846154	0	0	1	0
Ca1	29664774	G	R	85	98	33	19	0.36	A,,,AAAA,..,.,A,,,A	FFFFFF<BFBFFFFFFFFB	1	0	0	1	0	0.736842	0	0	1	0	0.842105	0	0	1	0
Ca1	29667539	C	Y	58	71	60	7	0.57	,TT..TT	FFFFFFF	1	0	0	1	0	0.857143	0	0	1	0	1	0	0	1	0
Ca1	29707015	C	Y	43	43	40	13	0.3	TTT..,T.....,	FFFBFFF<FFFFB	1	0	0	1	0	0.769231	0	0	1	0	0.846154	0	0	1	0
Ca1	29750640	G	R	34	34	56	8	0.37	,,A,AA..	BFFFB<FF	1	0	0	1	0	0.875	0	0	1	0	1	0	0	1	0
Ca1	29813294	C	Y	95	112	46	16	0.37	T.T..T,.T,T...T,	FFFFFFFFFFFFFFFF	1	0	0	1	0	0.75	0	0	1	0	0.8125	0	0	1	0
Ca1	29814264	G	A	45	51	53	9	0.88	AAA,AAAAA	BFFBFFFFF	1	0	0	1	0	0.777778	0	0	0	1	0.888889	0	0	1	0
Ca1	29818367	G	R	119	119	49	26	0.34	AAA,.,..,..A,AAA.A,,..,A..	BFFFFFBFFFFFF/FBFFFFFFFFFB	1	0	0	1	0	0.730769	0	0	1	0	0.807692	0	0	1	0
Ca1	29824987	G	R	101	101	60	19	0.31	,,.,,..,AA,.A,..AAA	FFB<FFFFFBFFFB<FFFF	1	0	0	1	0	0.736842	0	0	1	0	0.842105	0	0	1	0
Ca1	29955729	C	Y	30	48	22	12	0.33	.T,T,T.T,,,.	FFFFFFFFBFFF	1	0	0	1	0	0.75	0	0	1	0	0.916667	0	0	1	0
Ca1	29957811	G	R	50	70	48	9	0.55	,,AA,AA,A	FFFBFFB/F	1	0	0	1	0	0.777778	0	0	1	0	0.888889	0	0	1	0
Ca1	29958007	G	R	61	61	37	13	0.38	A.A,.,A.A,,A,	FFFFFBFFFBFFF	1	0	0	1	0	0.769231	0	0	1	0	0.846154	0	0	1	0
Ca1	29983728	G	R	49	49	20	36	0.3	,,.A,,.A,,.,,AA,.AA.,.AA,.AA.,,.,,A.	BBFFFFFFFFFFFFFFFFF<FFFFFFFFFFF<FFBB	1	0	0	1	0	0.694444	0	0	1	0	0.777778	0	0	1	0
Ca1	29985629	C	Y	56	56	30	21	0.33	T,TTTTT,T...,,,..,.,,	FFFFFFFFFFFFFFFFF7BBB	1	0	0	1	0	0.714286	0	0	1	0	0.809524	0	0	1	0
Ca1	29998975	G	R	91	92	43	14	0.35	AAAA,A......,.	FFFFFBFFFFFBBB	1	0	0	1	0	0.785714	0	0	1	0	0.857143	0	0	1	0
Ca1	30116825	G	R	41	41	29	10	0.4	,.,AA,,,AA	FFFFFFFFFF	1	0	0	1	0	0.8	0	0	1	0	0.9	0	0	1	0
Ca1	30140126	G	R	115	115	60	13	0.46	AA,AA.,,,A,.A	FFF<FFFFFFF<F	1	0	0	1	0	0.769231	0	0	1	0	0.846154	0	0	1	0
Ca1	30164334	C	Y	74	128	40	14	0.64	TTTTT.TTT.T..,	FFF<BFFFFFFFFF	1	0	0	1	0	0.785714	0	0	1	0	0.857143	0	0	1	0
Ca1	30212806	G	R	34	34	49	8	0.37	A.,,,A.A	FBFFF/FF	1	0	0	1	0	0.875	0	0	1	0	1	0	0	1	0
Ca1	30399181	C	Y	22	70	46	11	0.63	TT.TT.TTT..	BFFFFFFFFFF	1	0	0	1	0	0.818182	0	0	1	0	0.909091	0	0	1	0
Ca1	30402323	C	T	37	48	30	13	0.53	TTTT,T,,,T.T,	BFFFB<FFFFFFF	1	0	0	1	0	0.769231	0	0	1	0	0.846154	0	0	1	0
Ca1	30406101	C	Y	37	71	60	7	0.57	.TT.T.T	7FFFFFF	1	0	0	1	0	0.857143	0	0	1	0	1	0	0	1	0
Ca1	30421074	G	R	57	57	38	12	0.41	A.,,...A,AAA	FFBFFBBFBBFF	1	0	0	1	0	0.75	0	0	1	0	0.916667	0	0	1	0
Ca1	30423668	G	A	33	36	23	8	0.37	.AA..,,A	FFF/FFFF	1	0	0	1	0	0.875	0	0	1	0	1	0	0	1	0
Ca1	30468070	C	Y	35	35	34	9	0.33	,,,,,TT,T	FFFFFFFBF	1	0	0	1	0	0.777778	0	0	1	0	0.888889	0	0	1	0
Ca1	30469343	C	Y	53	53	35	12	0.33	.,,.TTTT,.,.	7FFFFFFFFFFF	1	0	0	1	0	0.75	0	0	1	0	0.916667	0	0	1	0
Ca1	30520599	C	Y	29	29	44	11	0.36	.T,,TT,T..,	FBFFFFFFFFF	1	0	0	1	0	0.818182	0	0	1	0	0.909091	0	0	1	0
Ca1	30752923	C	Y	34	65	31	9	0.66	TTTT,T,.T	FBF7F<<FB	1	0	0	1	0	0.777778	0	0	1	0	0.888889	0	0	1	0
Ca1	30753313	C	T	24	24	10	11	0.45	TTT.TT..,..	BFFFFFFFFFF	1	0	0	1	0	0.818182	0	0	1	0	0.909091	0	0	1	0
Ca1	30760333	G	R	33	33	48	14	0.42	.A.AAA,,AA....	FFFFFFFFFFFFFF	1	0	0	1	0	0.785714	0	0	1	0	0.857143	0	0	1	0
Ca1	30765658	G	R	47	47	50	9	0.44	,,..,AAAA	BFFFFFFFB	1	0	0	1	0	0.777778	0	0	1	0	0.888889	0	0	1	0
Ca1	30766734	C	Y	29	29	44	10	0.5	,.T.,TTTT.	F<FF<FFFFF	1	0	0	1	0	0.8	0	0	1	0	0.9	0	0	1	0
Ca1	30769450	G	R	79	79	60	9	0.44	.A...AAA.	FFFBFFFFB	1	0	0	1	0	0.777778	0	0	1	0	0.888889	0	0	1	0
Ca1	30843019	G	R	21	63	53	7	0.71	,AA,AAA	FFFFFFF	1	0	0	1	0	0.857143	0	0	1	0	1	0	0	1	0
Ca1	30867749	C	T	50	51	40	11	0.72	TTT,,TT,TTT	FFBFFFF<FBF	1	0	0	1	0	0.818182	0	0	1	0	0.909091	0	0	1	0
Ca1	30869776	C	Y	25	25	29	55	0.43	,,...,.T.,.,.TTTTTTT.,TTT,TT.TT.TT.T,T.T.T..,,..T,T.T.,	BBFFFFFFFF/FFFFFBFF<FF/FF/BFFBFFFFF/FFFFF<FFFFFFFBFFFFF	1	0	0	1	0	0.690909	0	0	1	0	0.763636	0	0	1	0
Ca1	30883475	C	Y	54	54	43	9	0.44	..TTT,,T,	FFFFFFFFF	1	0	0	1	0	0.777778	0	0	1	0	0.888889	0	0	1	0
Ca1	30923575	G	R	69	69	33	17	0.35	A..A....A..A..AA.	FFFFFFFFBFFFFFFFB	1	0	0	1	0	0.764706	0	0	1	0	0.823529	0	0	1	0
Ca1	30950293	G	A	28	28	10	8	0.5	A,,AAAT,	BFFFFBFF	1	0	0	1	0	0.875	0	0	1	0	1	0	0	1	0
Ca1	30980791	G	R	83	83	60	9	0.44	A.A,A.A,,	FFFFFFFBF	1	0	0	1	0	0.777778	0	0	1	0	0.888889	0	0	1	0
Ca1	31063679	C	Y	109	109	46	16	0.5	.T.,TTT.TT.T,T.,	FFFFFFFFFFFFFFFF	1	0	0	1	0	0.75	0	0	1	0	0.8125	0	0	1	0
Ca1	31105389	G	R	52	97	60	9	0.66	AAA.A,.AA	F<FFFFFBB	1	0	0	1	0	0.777778	0	0	1	0	0.888889	0	0	1	0
Ca1	31129011	C	Y	78	78	60	8	0.5	.,T,TTT,	FFFF<FFF	1	0	0	1	0	0.875	0	0	1	0	1	0	0	1	0
Ca1	31144091	C	Y	54	54	60	7	0.42	.TT,T.,	FBFFFFF	1	0	0	1	0	0.857143	0	0	1	0	1	0	0	1	0
Ca1	31228514	C	T	33	39	36	8	0.5	TT,T,T,,	FFF/FB<B	1	0	0	1	0	0.875	0	0	1	0	1	0	0	1	0
Ca1	31281252	G	A	35	35	17	8	0.37	A.C.AA..	FFF<<FFF	1	0	0	1	0	0.875	0	0	1	0	1	0	0	1	0
Ca1	31314083	C	Y	38	89	36	11	0.72	T.,T.TTTTTT	FFFBFFF/FBF	1	0	0	1	0	0.818182	0	0	1	0	0.909091	0	0	1	0
Ca1	31337702	G	R	96	96	60	11	0.45	,AAAA.A.,.,	FFFFFFFFFFF	1	0	0	1	0	0.818182	0	0	1	0	0.909091	0	0	1	0
Ca1	31344133	G	R	64	64	47	11	0.45	,A,AAAA..,.	FFFFFFFFFFF	1	0	0	1	0	0.818182	0	0	1	0	0.909091	0	0	1	0
Ca1	31457954	G	R	40	65	35	9	0.66	,..AAAAAA	FFBF<FFFF	1	0	0	1	0	0.777778	0	0	1	0	0.888889	0	0	1	0
Ca1	31521283	C	Y	37	76	33	9	0.44	,TT..T.T.	FFFFFFFFF	1	0	0	1	0	0.777778	0	0	1	0	0.888889	0	0	1	0
Ca1	31584731	G	R	52	52	44	9	0.33	,..,.AA.A	FFFFFFFFF	1	0	0	1	0	0.777778	0	0	1	0	0.888889	0	0	1	0
Ca1	31589802	G	R	29	29	52	9	0.33	A..A.,A,,	FFFFFFBFF	1	0	0	1	0	0.777778	0	0	1	0	0.888889	0	0	1	0
Ca1	31613141	C	Y	31	31	25	17	0.41	..,.TTT,T,T,T,,,T	FFFFFFFFFFFFFFF<F	1	0	0	1	0	0.764706	0	0	1	0	0.823529	0	0	1	0
Ca1	31635480	C	Y	26	26	38	8	0.37	TT,....T	FFFFFFFF	1	0	0	1	0	0.875	0	0	1	0	1	0	0	1	0
Ca1	31710769	G	R	33	33	36	12	0.33	,,,A,A,A.A.,	<FFFFFFFFFBB	1	0	0	1	0	0.75	0	0	1	0	0.916667	0	0	1	0
Ca1	31729260	G	A	41	57	36	18	0.55	.,A.A..A.AAA.AA.AA	FFBFFBFFB/FFFFFFFF	1	0	0	1	0	0.777778	0	0	1	0	0.833333	0	0	1	0
Ca1	31770272	G	A	28	45	22	18	0.33	,...,,,,AA,AA,AA,,	BFFFFFFFFFFFFBFFFF	1	0	0	1	0	0.777778	0	0	1	0	0.833333	0	0	1	0
Ca1	31776684	G	R	76	121	52	10	0.6	A.AA,A,A,A	BFFFFFFFFF	1	0	0	1	0	0.8	0	0	1	0	0.9	0	0	1	0
Ca1	31778009	C	T	36	45	24	14	0.42	,,T,T,TT,,T,T,	FFFFFBFFFFFFFF	1	0	0	1	0	0.785714	0	0	1	0	0.857143	0	0	1	0
Ca1	31778982	C	Y	76	76	57	9	0.44	.,,,TTT.T	FFFFFFFFB	1	0	0	1	0	0.777778	0	0	1	0	0.888889	0	0	1	0
Ca1	31784803	G	R	59	59	54	12	0.33	.A,,AA,,A,,.	FFFFFBFFF/BB	1	0	0	1	0	0.75	0	0	1	0	0.916667	0	0	1	0
Ca1	31787659	G	R	42	42	54	7	0.42	AAA.,,,	FFFFFBB	1	0	0	1	0	0.857143	0	0	1	0	1	0	0	1	0
Ca1	31795142	G	R	54	54	58	10	0.4	.,,AA,,,AA	FFFFFFFFFB	1	0	0	1	0	0.8	0	0	1	0	0.9	0	0	1	0
Ca1	31807166	C	Y	112	112	54	14	0.42	.T.T.,T.,,TTTF,	<FFFFFFFF/F<FF	1	0	0	1	0	0.785714	0	0	1	0	0.857143	0	0	1	0
Ca1	32002617	C	Y	65	65	49	13	0.38	T,,,T,,,T.T,T	BFFFFFBFBF/FF	1	0	0	1	0	0.769231	0	0	1	0	0.846154	0	0	1	0
Ca1	32047361	C	T	25	45	39	10	0.6	TT,TT.TT,.	FFFFFFFFFF	1	0	0	1	0	0.8	0	0	1	0	0.9	0	0	1	0
Ca1	32048608	G	R	39	90	46	12	0.66	AA,A.A.AAA.A	FFFFFFFBFFBF	1	0	0	1	0	0.75	0	0	1	0	0.916667	0	0	1	0
Ca1	32079555	C	Y	58	58	46	7	0.42	,T,TT..	FFFFFFF	1	0	0	1	0	0.857143	0	0	1	0	1	0	0	1	0
Ca1	32082599	G	A	44	45	18	7	0.85	AAAAAA,	BFFFFFB	1	0	0	1	0	0.857143	0	0	1	0	1	0	0	1	0
Ca1	32126900	C	Y	54	54	60	7	0.42	TT...T,	FBFFFFF	1	0	0	1	0	0.857143	0	0	1	0	1	0	0	1	0
Ca1	32141349	C	T	32	39	17	12	0.33	,,T,,,.T,,TT	BFFFFFFFFFFB	1	0	0	1	0	0.75	0	0	1	0	0.916667	0	0	1	0
Ca1	32145938	G	R	76	121	60	10	0.6	A.A.A,A.AA	FFFFFFFFFF	1	0	0	1	0	0.8	0	0	1	0	0.9	0	0	1	0
Ca1	32150510	G	R	49	49	49	10	0.3	,.,,,AA,A.	BFFBFFFFFF	1	0	0	1	0	0.8	0	0	1	0	0.9	0	0	1	0
Ca1	32152033	G	R	55	95	60	8	0.62	,,AA.AAA	FFFFFFF<	1	0	0	1	0	0.875	0	0	1	0	1	0	0	1	0
Ca1	32152241	C	Y	74	74	60	12	0.33	...T,T,,T,T,	FFFFFFFFFFFF	1	0	0	1	0	0.75	0	0	1	0	0.916667	0	0	1	0
Ca1	32157308	C	Y	55	55	60	8	0.37	.,,TT.,T	FFFFFFFF	1	0	0	1	0	0.875	0	0	1	0	1	0	0	1	0
Ca1	32366190	G	R	51	51	32	26	0.3	A,...A.,,AA......A,,A..A.A	BFFBFFFFFFFF/FFFFFFFFF<FF/	1	0	0	1	0	0.730769	0	0	1	0	0.807692	0	0	1	0
Ca1	32369061	C	Y	46	46	21	24	0.33	.,,,,,,,,.,,.T,TTT,TTT.T	FFFFFFFFFFFF<FFFFBFFFFBB	1	0	0	1	0	0.75	0	0	1	0	0.833333	0	0	1	0
Ca1	32372368	C	Y	96	96	35	33	0.3	,.,,.,.,,T.T,TT.TT..,T,,,TT.T.,.,	BFFFBFFFFFFFFFFF/FFBFFFF/FFFFFFFF	1	0	0	1	0	0.69697	0	0	1	0	0.787879	0	0	1	0
Ca1	32386172	G	A	26	48	42	13	0.53	AAAA,A...AA,,	BFFFFFFFFFFF/	1	0	0	1	0	0.769231	0	0	1	0	0.846154	0	0	1	0
Ca1	32455317	G	R	34	34	46	11	0.36	..AA....A.A	FFFFFFFBFFB	1	0	0	1	0	0.818182	0	0	1	0	0.909091	0	0	1	0
Ca1	32457821	G	R	116	116	54	14	0.42	A.A,,AA....A.A	FFFFFFFFFFFFFF	1	0	0	1	0	0.785714	0	0	1	0	0.857143	0	0	1	0
Ca1	32512066	C	Y	84	84	60	10	0.5	.T,TTT,,T.	FFFFF/FFFF	1	0	0	1	0	0.8	0	0	1	0	0.9	0	0	1	0
Ca1	32854841	C	Y	25	25	29	12	0.33	TT.,,,T,,.T,	BFFFFFF/FFF/	1	0	0	1	0	0.75	0	0	1	0	0.916667	0	0	1	0
Ca1	32882705	G	R	43	92	49	13	0.53	,A,,AAAA.A,A,	FBFFFFFB<F<B/	1	0	0	1	0	0.769231	0	0	1	0	0.846154	0	0	1	0
Ca1	33064887	C	Y	48	81	60	7	0.57	T,T,T,T	FFFFFFB	1	0	0	1	0	0.857143	0	0	1	0	1	0	0	1	0
Ca1	33107932	C	Y	44	79	39	9	0.44	,,T,,TTT*.	FFFFFFFFB	1	0	0	1	0	0.777778	0	0	1	0	0.888889	0	0	1	0
Ca1	33259063	C	Y	82	124	59	12	0.5	.TTTTT.....T	FFFFFF/FFFFF	1	0	0	1	0	0.75	0	0	1	0	0.916667	0	0	1	0
Ca1	33264068	G	A	20	20	14	44	0.31	A,,A,,AA.,C,,AA,,AAAAA,,,A..,,....,..,A,,A.,	FFFFFFFFFF/FFFFFFFFFFFFFFFFFFFFFFFBFFFFFFFBF	1	0	0	1	0	0.704545	0	0	1	0	0.772727	0	0	1	0
Ca1	33282106	C	Y	32	77	35	15	0.4	,T,.T,T.T,.TT,.	BFFFFF<FFFFFFBF	1	0	0	1	0	0.733333	0	0	1	0	0.866667	0	0	1	0
Ca1	33295897	C	Y	80	125	60	10	0.6	TT,,.TT.TT	FFFFFFFFFF	1	0	0	1	0	0.8	0	0	1	0	0.9	0	0	1	0
Ca1	33297512	C	Y	37	82	50	9	0.66	TT,T.TTT,	FFFFFFFFB	1	0	0	1	0	0.777778	0	0	1	0	0.888889	0	0	1	0
Ca1	33319972	C	Y	26	65	31	17	0.47	T.T,.,.T,T.TTTT..	FFFFFFFFF/FFFFFFB	1	0	0	1	0	0.764706	0	0	1	0	0.823529	0	0	1	0
Ca1	33338346	G	R	50	90	32	15	0.46	,A,AA,A,,,A,A,A	BBFFFFFFFFFFF/F	1	0	0	1	0	0.733333	0	0	1	0	0.866667	0	0	1	0
Ca1	33362734	C	T	40	42	15	12	0.41	..T.TTT,T,,,	FFFFFFFFFF<F	1	0	0	1	0	0.75	0	0	1	0	0.916667	0	0	1	0
Ca1	33423261	G	R	32	74	38	8	0.62	,A,,AAAA	FFFFFFFF	1	0	0	1	0	0.875	0	0	1	0	1	0	0	1	0
Ca1	33457258	C	T	33	36	13	8	0.37	.,..TTT,	FFFFFFFF	1	0	0	1	0	0.875	0	0	1	0	1	0	0	1	0
Ca1	33505959	C	Y	46	58	36	9	0.44	TT.TT....	FFFFFFFFB	1	0	0	1	0	0.777778	0	0	1	0	0.888889	0	0	1	0
Ca1	33514893	G	R	58	58	60	7	0.42	,,A,AA,	FFFFFFF	1	0	0	1	0	0.857143	0	0	1	0	1	0	0	1	0
Ca1	33698442	G	R	27	72	34	14	0.42	A,,,AA,,A,A,A,	BFFFFFFFFFFFFF	1	0	0	1	0	0.785714	0	0	1	0	0.857143	0	0	1	0
Ca1	33731243	G	R	23	23	43	11	0.45	...AAAAA,,.	FFFFFFFFFFF	1	0	0	1	0	0.818182	0	0	1	0	0.909091	0	0	1	0
Ca1	33837233	C	Y	36	62	26	16	0.31	,,T,TTT,,,,,T,,,	BFFFFFFFBFFFFFFF	1	0	0	1	0	0.75	0	0	1	0	0.8125	0	0	1	0
Ca1	33903908	C	T	28	45	46	8	0.75	TT,TTTT,	FFFFFFFF	1	0	0	1	0	0.875	0	0	1	0	1	0	0	1	0
Ca1	34004374	C	Y	33	72	43	8	0.5	TTT....T	BFFFFFFF	1	0	0	1	0	0.875	0	0	1	0	1	0	0	1	0
Ca1	34011649	G	A	38	45	53	7	0.85	AAAA,AA	FFFFFFF	1	0	0	1	0	0.857143	0	0	1	0	1	0	0	1	0
Ca1	34019317	G	R	58	82	57	7	0.57	AA..,AA	BFFFFFF	1	0	0	1	0	0.857143	0	0	1	0	1	0	0	1	0
Ca1	34097767	G	R	21	21	27	15	0.33	.A,,,.,.AAA,.A.	BFFFFFFFFFFF/<B	1	0	0	1	0	0.733333	0	0	1	0	0.866667	0	0	1	0
Ca1	34147126	G	R	21	21	20	22	0.45	..A,,,.,A.AAAAAA,A...A	FFFFFFFFBFFFFFFFFFFFFF	1	0	0	1	0	0.727273	0	0	1	0	0.818182	0	0	1	0
Ca1	34239313	G	A	34	36	27	7	0.42	AAA,...	FFFFFFB	1	0	0	1	0	0.857143	0	0	1	0	1	0	0	1	0
Ca1	34248554	G	R	68	83	60	8	0.5	,,A,AA,A	FFFFFFFB	1	0	0	1	0	0.875	0	0	1	0	1	0	0	1	0
Ca1	34536405	C	Y	78	78	40	15	0.4	.....T,TTT.TT..	<<FFFFFFFFFFFB<	1	0	0	1	0	0.733333	0	0	1	0	0.866667	0	0	1	0
Ca1	34577074	G	R	42	42	57	8	0.37	,A,AA,,,	BFFBFFFF	1	0	0	1	0	0.875	0	0	1	0	1	0	0	1	0
Ca1	34582858	G	R	21	21	24	9	0.33	A,,A,.A..	FFFFFFFFF	1	0	0	1	0	0.777778	0	0	1	0	0.888889	0	0	1	0
Ca1	34672992	G	R	24	24	31	11	0.36	AAA,.,,,A.,	FFFFFFFFFFF	1	0	0	1	0	0.818182	0	0	1	0	0.909091	0	0	1	0
Ca1	34711449	C	Y	82	82	60	8	0.5	.T,TT,,T	FFFFFFFF	1	0	0	1	0	0.875	0	0	1	0	1	0	0	1	0
Ca1	34834846	G	A	36	45	56	7	0.85	AAAAAA,	F/FFFFF	1	0	0	1	0	0.857143	0	0	1	0	1	0	0	1	0
Ca1	34923131	G	R	26	26	35	18	0.33	.,.AA.,.AA....,AA.	FFFFFFFFFFFFFFFFFF	1	0	0	1	0	0.777778	0	0	1	0	0.833333	0	0	1	0
Ca1	34980475	C	Y	55	55	60	8	0.37	..TT,T,,	FFFFFFFF	1	0	0	1	0	0.875	0	0	1	0	1	0	0	1	0
Ca1	34989206	G	R	30	30	38	9	0.44	,,AAA,,,A	FFFFFFFFF	1	0	0	1	0	0.777778	0	0	1	0	0.888889	0	0	1	0
Ca1	34997225	G	R	26	26	19	13	0.46	A..,AA..,A,AA	FFFFFFFBFBFF<	1	0	0	1	0	0.769231	0	0	1	0	0.846154	0	0	1	0
Ca1	34997624	C	Y	57	57	26	16	0.31	.T,T.T.....T.T,.	FF7FFFFFFFFFFFFB	1	0	0	1	0	0.75	0	0	1	0	0.8125	0	0	1	0
Ca1	35170704	G	R	48	48	41	9	0.44	AA,AA,,..	FFFFFFFFB	1	0	0	1	0	0.777778	0	0	1	0	0.888889	0	0	1	0
Ca1	35174549	G	R	25	70	32	14	0.42	,,AA,,,,AA,,AA	BFFFBFBF<FFFF/	1	0	0	1	0	0.785714	0	0	1	0	0.857143	0	0	1	0
Ca1	35333313	C	T	51	51	60	8	1	TTTTTTTT	FFFFFFFF	1	0	0	1	0	0.875	0	0	0	1	1	0	0	1	0
Ca1	35422326	G	R	35	74	52	7	0.57	.,A.AAA	F/FFFFF	1	0	0	1	0	0.857143	0	0	1	0	1	0	0	1	0
Ca1	35438407	G	R	101	140	58	12	0.58	A,A,A..,AAAA	FFFFFFFFFFBB	1	0	0	1	0	0.75	0	0	1	0	0.916667	0	0	1	0
Ca1	35477481	C	Y	58	78	57	7	0.57	TT.,,TT	BFFFFFB	1	0	0	1	0	0.857143	0	0	1	0	1	0	0	1	0
Ca1	35491907	C	Y	58	71	60	7	0.57	T,TT..T	FFFFFFF	1	0	0	1	0	0.857143	0	0	1	0	1	0	0	1	0
Ca1	35506805	G	R	80	80	50	12	0.5	,,A,A,A,,AAA	BFFFFFFFFFFF	1	0	0	1	0	0.75	0	0	1	0	0.916667	0	0	1	0
Ca1	35534420	C	T	21	21	0	21	0.8	,T,.TTTT,TTTTTTTTTTTT	FFFFFFFFFFF<FFF<FFF<F	1	0	0	1	0	0.714286	0	0	0	1	0.809524	0	0	1	0
Ca1	35542158	C	Y	45	45	60	7	0.42	T,TT,,.	BFFFFFB	1	0	0	1	0	0.857143	0	0	1	0	1	0	0	1	0
Ca1	35552840	G	A	54	54	49	9	1	AAAAAAAAA	B<FFFFFFF	1	0	0	1	0	0.777778	0	0	0	1	0.888889	0	0	0	1
Ca1	35634250	C	Y	44	89	46	9	0.66	TTT.TT,T,	FFFFFFFFF	1	0	0	1	0	0.777778	0	0	1	0	0.888889	0	0	1	0
Ca1	35685501	C	Y	88	88	51	14	0.35	.,.TT...T.T,.T	FBFFFFFF<FFFFF	1	0	0	1	0	0.785714	0	0	1	0	0.857143	0	0	1	0
Ca1	35685512	C	Y	98	98	50	13	0.38	.TT...T.T,.T.	FFFFFFFFFFBFB	1	0	0	1	0	0.769231	0	0	1	0	0.846154	0	0	1	0
Ca1	35685988	C	Y	103	103	47	23	0.3	T,TT.TT,,,,...T,,,,T..,	BFFFF<FFFFFFFFFFFFFFFFB	1	0	0	1	0	0.73913	0	0	1	0	0.826087	0	0	1	0
Ca1	35686321	G	R	79	109	50	12	0.58	AA,AAA.A,A..	FFFFFFFFFF<B	1	0	0	1	0	0.75	0	0	1	0	0.916667	0	0	1	0
Ca1	35759442	C	Y	58	68	60	7	0.57	T,.T,TT	FFFFFFB	1	0	0	1	0	0.857143	0	0	1	0	1	0	0	1	0
Ca1	35792314	C	Y	78	78	60	16	0.31	T.T.,T,T,,.,,T,,	BFFFFFFFFFBFFFFF	1	0	0	1	0	0.75	0	0	1	0	0.8125	0	0	1	0
Ca1	35802080	G	R	24	24	28	19	0.31	,,AA,,.,,.A..A,,A.A	FFFFFFFFFFFFFFFFFFB	1	0	0	1	0	0.736842	0	0	1	0	0.842105	0	0	1	0
Ca1	35820423	G	A	28	45	28	14	0.42	AAAA,.,A..A,.,	FFFFFFFFFFFF/F	1	0	0	1	0	0.785714	0	0	1	0	0.857143	0	0	1	0
Ca1	35823179	C	Y	34	34	42	10	0.3	.,,,TTT,,.	FFBFFFFBFF	1	0	0	1	0	0.8	0	0	1	0	0.9	0	0	1	0
Ca1	35885124	C	T	37	42	20	12	0.41	.,T,,T,,TTT,	B<BFFFBBFFFF	1	0	0	1	0	0.75	0	0	1	0	0.916667	0	0	1	0
Ca1	35923028	G	R	67	70	36	11	0.36	,.,..,AA.AA	FFFFFFFFFFF	1	0	0	1	0	0.818182	0	0	1	0	0.909091	0	0	1	0
Ca1	35946572	G	A	30	42	44	7	0.71	AAAA,,A	FFFF<FF	1	0	0	1	0	0.857143	0	0	1	0	1	0	0	1	0
Ca1	36009887	C	T	43	45	16	16	0.37	TT.T,....,...TTT	FFFFFFFFFF<FFBFB	1	0	0	1	0	0.75	0	0	1	0	0.8125	0	0	1	0
Ca1	36009904	C	T	40	42	15	15	0.33	.T,....,...TTTT	/FFFFFFFFF<FFF<	1	0	0	1	0	0.733333	0	0	1	0	0.866667	0	0	1	0
Ca1	36149304	G	R	36	36	28	10	0.3	..A,A,,,,A	FFFBFFFFFF	1	0	0	1	0	0.8	0	0	1	0	0.9	0	0	1	0
Ca1	36283801	G	R	52	52	46	12	0.33	AAA.A,,..,,,	FFFFFFFFFFFF	1	0	0	1	0	0.75	0	0	1	0	0.916667	0	0	1	0
Ca1	36283909	G	R	57	57	49	12	0.41	,A,,,,A,A,AA	FFFFFFFFBFBF	1	0	0	1	0	0.75	0	0	1	0	0.916667	0	0	1	0
Ca1	36346299	G	A	21	37	23	7	0.85	A.AAAAA	F<FFFF<	1	0	0	1	0	0.857143	0	0	1	0	1	0	0	1	0
Ca1	36371718	G	R	38	38	43	8	0.5	.AA,A..A	FFFFFFBB	1	0	0	1	0	0.875	0	0	1	0	1	0	0	1	0
Ca1	36533041	C	T	46	48	17	9	0.77	TTT,TTTT.	FFFBFF/FB	1	0	0	1	0	0.777778	0	0	1	0	0.888889	0	0	1	0
Ca1	36560254	C	Y	22	64	60	7	0.71	.TT,TTT	FFFBBBF	1	0	0	1	0	0.857143	0	0	1	0	1	0	0	1	0
Ca1	36566104	C	Y	40	40	35	11	0.36	,TT,T,,,,T,	BFFBFFFFFFF	1	0	0	1	0	0.818182	0	0	1	0	0.909091	0	0	1	0
Ca1	36566132	C	Y	33	33	34	10	0.3	,T.T,T,,,.	FFFFFFFF/F	1	0	0	1	0	0.8	0	0	1	0	0.9	0	0	1	0
Ca1	36708156	C	Y	107	107	60	14	0.42	.TT,.T.,TT,.T.	BFFFFFFFFFFFFF	1	0	0	1	0	0.785714	0	0	1	0	0.857143	0	0	1	0
Ca1	36717124	G	R	32	32	28	43	0.39	.AA,AA..,.A.AA.A,A..A..A.....A.AA.,..,,AA.A	FFFFFFFFFFFFFFFBFF<FFFFFFFFFFBFFFFBFFFFFFBF	1	0	0	1	0	0.697674	0	0	1	0	0.790698	0	0	1	0
Ca1	36727120	G	R	102	102	39	23	0.39	A,.A,AAA,AA,A..A.....,.	FFFFFFFBFBFFFFFFFFFFFFB	1	0	0	1	0	0.73913	0	0	1	0	0.826087	0	0	1	0
Ca1	36727911	C	Y	45	45	43	10	0.3	...T.T..T.	FFFFFFFBBB	1	0	0	1	0	0.8	0	0	1	0	0.9	0	0	1	0
Ca1	36767353	G	A	34	57	41	13	0.76	,AAAA.AAAAAA,	FBFBFFFFFFFFF	1	0	0	1	0	0.769231	0	0	1	0	0.846154	0	0	1	0
Ca1	36833035	C	Y	95	95	44	19	0.42	,TT.,T.T,TT.T,,T,,.	BBFFFFFFFFFFFFFFFFB	1	0	0	1	0	0.736842	0	0	1	0	0.842105	0	0	1	0
Ca1	36855823	G	R	63	108	47	12	0.5	.AAAA.A,.A,.	FFFFB/BFFFFF	1	0	0	1	0	0.75	0	0	1	0	0.916667	0	0	1	0
Ca1	36857237	C	Y	76	118	55	10	0.6	TT.T.TT.T,	FFFFFFFFFF	1	0	0	1	0	0.8	0	0	1	0	0.9	0	0	1	0
Ca1	36920338	C	Y	28	94	28	30	0.43	TTTTT.,.T.T,T...T,,T.T,.,.,T.T	FBFBFFFFFFFFFFFF/FFFFFFFFFFFFF	1	0	0	1	0	0.7	0	0	1	0	0.8	0	0	1	0
Ca1	36996654	G	R	26	26	21	17	0.41	..,AAA,AAA..A....	FFFBF<FFFFFFFFFFF	1	0	0	1	0	0.764706	0	0	1	0	0.823529	0	0	1	0
Ca1	36997178	C	Y	48	48	48	11	0.36	..,,,,TTT,T	FFFFBFFBFBB	1	0	0	1	0	0.818182	0	0	1	0	0.909091	0	0	1	0
Ca1	36997778	G	R	41	41	29	19	0.36	AAAAA.A..,.,..,,.A.	FF/FFFFFFFFFFFFFFF/	1	0	0	1	0	0.736842	0	0	1	0	0.842105	0	0	1	0
Ca1	37082189	C	Y	54	54	41	15	0.33	,T,,T.TT,,T,,..	BFFFBFFFFFFBFFF	1	0	0	1	0	0.733333	0	0	1	0	0.866667	0	0	1	0
Ca1	37100892	G	R	43	43	53	7	0.42	A..,,AA	BFFFFFF	1	0	0	1	0	0.857143	0	0	1	0	1	0	0	1	0
Ca1	37102586	C	Y	59	59	55	13	0.3	.,,,,,T.TT,T,	FFFFFFFFFFFBF	1	0	0	1	0	0.769231	0	0	1	0	0.846154	0	0	1	0
Ca1	37102587	G	R	62	62	54	12	0.33	,,,,,A.AA,A,	FFFFFFFFFFBF	1	0	0	1	0	0.75	0	0	1	0	0.916667	0	0	1	0
Ca1	37123684	C	Y	40	40	30	7	0.42	,T,,,TT	BFFFFBF	1	0	0	1	0	0.857143	0	0	1	0	1	0	0	1	0
Ca1	37124322	C	Y	34	34	33	8	0.37	..TTT...	FFFFFFFF	1	0	0	1	0	0.875	0	0	1	0	1	0	0	1	0
Ca1	37124356	C	Y	44	44	38	13	0.3	..TTT.......T	FBFFFFBFFFFFF	1	0	0	1	0	0.769231	0	0	1	0	0.846154	0	0	1	0
Ca1	37124641	C	Y	35	35	31	20	0.3	TT.,TT..,T,,....T.,.	FFFFFFF/FFFFFFFFBBFB	1	0	0	1	0	0.75	0	0	1	0	0.85	0	0	1	0
Ca1	37126557	G	R	82	82	57	11	0.45	A...AA,A.A,	FFFFFBFFFF<	1	0	0	1	0	0.818182	0	0	1	0	0.909091	0	0	1	0
Ca1	37140898	G	R	62	62	60	15	0.33	A,,.,.,..AAAA,.	BFFFFFFFBFFFBFB	1	0	0	1	0	0.733333	0	0	1	0	0.866667	0	0	1	0
Ca1	37160469	C	Y	89	146	60	15	0.66	TTTTT,TTTTT..,.	FFFF/FFBFFFFFFB	1	0	0	1	0	0.733333	0	0	1	0	0.866667	0	0	1	0
Ca1	37163727	C	Y	52	52	58	10	0.4	.,TTT,,.,T	FBFF/FFFBF	1	0	0	1	0	0.8	0	0	1	0	0.9	0	0	1	0
Ca1	37163729	C	Y	76	76	57	9	0.44	,TTT,,.,T	BFFFFFF<F	1	0	0	1	0	0.777778	0	0	1	0	0.888889	0	0	1	0
Ca1	37167179	C	Y	96	111	60	11	0.54	TTTT,T.,,,T	FFFFFBFFFFB	1	0	0	1	0	0.818182	0	0	1	0	0.909091	0	0	1	0
Ca1	37175207	G	R	71	71	41	8	0.5	,A,A..AA	FFFFFFBF	1	0	0	1	0	0.875	0	0	1	0	1	0	0	1	0
Ca1	37176435	G	R	71	125	52	13	0.69	AAAA,AA..AAA,	FFFFFB<FFFFFF	1	0	0	1	0	0.769231	0	0	1	0	0.846154	0	0	1	0
Ca1	37178189	G	R	29	29	47	9	0.33	,,.,.AAA.	BFFFBFFFF	1	0	0	1	0	0.777778	0	0	1	0	0.888889	0	0	1	0
Ca1	37179406	G	R	113	113	59	12	0.5	,A..,A,AAAA.	FFFFFFBFFFFB	1	0	0	1	0	0.75	0	0	1	0	0.916667	0	0	1	0
Ca1	37186872	G	A	23	39	43	7	0.57	A.AA..A	F/FFFFF	1	0	0	1	0	0.857143	0	0	1	0	1	0	0	1	0
Ca1	37248596	C	Y	48	71	60	7	0.57	TTT,,T,	FFFFFFF	1	0	0	1	0	0.857143	0	0	1	0	1	0	0	1	0
Ca1	37271492	C	Y	57	57	43	8	0.5	TT.T.,.T	FFFFFFFB	1	0	0	1	0	0.875	0	0	1	0	1	0	0	1	0
Ca1	37271531	G	R	47	47	35	10	0.4	.A.AAA..,,	BFFFF/FFFF	1	0	0	1	0	0.8	0	0	1	0	0.9	0	0	1	0
Ca1	37276804	G	R	27	27	19	17	0.41	.,A,A.,AA,AA,A...	FBBBFFBFFFFFFFBFF	1	0	0	1	0	0.764706	0	0	1	0	0.823529	0	0	1	0
Ca1	37351229	C	Y	35	35	54	10	0.4	TT,T,,.T..	FFFFFFF/FF	1	0	0	1	0	0.8	0	0	1	0	0.9	0	0	1	0
Ca1	37353155	C	Y	55	55	55	8	0.37	.....TTT	FFFFFFFF	1	0	0	1	0	0.875	0	0	1	0	1	0	0	1	0
Ca1	37366178	C	T	36	42	13	14	0.35	.T,.TT,T,,.T.,	FFFFFFFFFFFFF/	1	0	0	1	0	0.785714	0	0	1	0	0.857143	0	0	1	0
Ca1	37420129	C	Y	181	181	59	22	0.45	.T.,T,TTTT.TT.,,T,,.T,	FF<FF/FFFFFFFBFFFFFFFF	1	0	0	1	0	0.727273	0	0	1	0	0.818182	0	0	1	0
Ca1	37421259	G	R	45	45	53	7	0.42	.A,A..A	BFFFBFB	1	0	0	1	0	0.857143	0	0	1	0	1	0	0	1	0
Ca1	37624593	C	T	30	33	13	9	0.44	...TT.T.T	FFFFBFFFB	1	0	0	1	0	0.777778	0	0	1	0	0.888889	0	0	1	0
Ca1	37656996	G	R	80	96	60	10	0.6	AAAA.,A,.A	/FFFFF/FFF	1	0	0	1	0	0.8	0	0	1	0	0.9	0	0	1	0
Ca1	37699896	C	Y	48	48	53	7	0.42	.TTT,,,	FFFFFFB	1	0	0	1	0	0.857143	0	0	1	0	1	0	0	1	0
Ca1	37707000	C	Y	116	155	42	26	0.46	TTT..TTT,,,T..T..T,AT,TT.,	BFFFFFFFFF<FFF<FFFFFFFFBBF	1	0	0	1	0	0.730769	0	0	1	0	0.807692	0	0	1	0
Ca1	37711815	C	Y	21	72	33	19	0.42	.T,.T..,T,T,,T.T.TT	FBFFFFFFFFFFFFFFFBB	1	0	0	1	0	0.736842	0	0	1	0	0.842105	0	0	1	0
Ca1	37714946	C	Y	58	81	60	7	0.57	TTT..T,	BFFFFFF	1	0	0	1	0	0.857143	0	0	1	0	1	0	0	1	0
Ca1	37885840	C	Y	73	118	60	10	0.6	T.T..,TTTT	FFFBFFFFBF	1	0	0	1	0	0.8	0	0	1	0	0.9	0	0	1	0
Ca1	37922198	C	Y	62	63	27	13	0.46	T.T,,T,..TTT.	BFFFFFFBFFFFB	1	0	0	1	0	0.769231	0	0	1	0	0.846154	0	0	1	0
Ca1	37925776	G	R	39	39	53	8	0.37	,A,..AA.	BFFFFBFF	1	0	0	1	0	0.875	0	0	1	0	1	0	0	1	0
Ca1	37962251	C	T	51	51	53	8	1	TTTTTTTT	FFFFFFFF	1	0	0	1	0	0.875	0	0	0	1	1	0	0	1	0
Ca1	37967109	G	R	45	96	33	12	0.66	AAAAAA,AA,..	FFBFFFFFFFFF	1	0	0	1	0	0.75	0	0	1	0	0.916667	0	0	1	0
Ca1	37967209	C	T	41	54	46	11	0.81	TTTTTTTT..T	FBFFFF/FFFF	1	0	0	1	0	0.818182	0	0	1	0	0.909091	0	0	1	0
Ca1	37973120	C	Y	32	74	60	8	0.62	.TTT.,TT	FFFFF/FF	1	0	0	1	0	0.875	0	0	1	0	1	0	0	1	0
Ca1	38022324	G	R	89	115	39	13	0.46	A.A,.A,...AAA	FFFFFBFFFFFFF	1	0	0	1	0	0.769231	0	0	1	0	0.846154	0	0	1	0
Ca1	38045539	G	R	32	32	35	9	0.33	..,AA.A,.	FFFFFFFFF	1	0	0	1	0	0.777778	0	0	1	0	0.888889	0	0	1	0
Ca1	38053704	G	R	58	61	60	7	0.57	.AAAA.,	F/F<FFF	1	0	0	1	0	0.857143	0	0	1	0	1	0	0	1	0
Ca1	38234520	C	Y	52	102	26	43	0.39	T.TT,.TTT.TT..,....T..,.,,.TTT..T,.,.T.TTT.	FFFFFFFFFFFFFFBFFFFFFFFFFFFFFFFFFBFFFFFFFBB	1	0	0	1	0	0.697674	0	0	1	0	0.790698	0	0	1	0
Ca1	38234819	C	Y	86	113	34	21	0.33	T,TT,,T,.TT,,,,,A,,T,	FBFFFFFF/FFFFFFFFFFF/	1	0	0	1	0	0.714286	0	0	1	0	0.809524	0	0	1	0
Ca1	38234889	C	Y	49	97	35	15	0.46	T.,T,TT,,T*,TT,	F<FBFFF<FFFFFB/	1	0	0	1	0	0.733333	0	0	1	0	0.866667	0	0	1	0
Ca1	38335312	C	Y	83	83	60	9	0.44	T,..,,TTT	FFFFFFFFF	1	0	0	1	0	0.777778	0	0	1	0	0.888889	0	0	1	0
Ca1	38361033	G	A	24	54	16	26	0.34	AAA,,A.,,A.,,,,A,,,A,,,,AA	BBFFF/FFFFFFFFFFFFFFFFFFFB	1	0	0	1	0	0.730769	0	0	1	0	0.807692	0	0	1	0
Ca1	38392406	G	A	44	51	54	9	0.88	AAAAAAAA,	FFF<FFFFB	1	0	0	1	0	0.777778	0	0	0	1	0.888889	0	0	1	0
Ca1	38401067	G	A	35	42	18	14	0.35	A..AA....A.A..	FFBBFBFFFFBFFB	1	0	0	1	0	0.785714	0	0	1	0	0.857143	0	0	1	0
Ca1	38401251	G	R	111	137	33	20	0.4	A.A.A..A..AA,A,...,A	F/FFF/FFFBFFFFFFFFFF	1	0	0	1	0	0.75	0	0	1	0	0.85	0	0	1	0
Ca1	38535733	G	R	75	75	45	20	0.35	.,,.,.,,,,.A,AA,AAAA	FFFFF<FFFFFFFFF/BBF<	1	0	0	1	0	0.75	0	0	1	0	0.85	0	0	1	0
Ca1	38536446	G	R	52	52	55	9	0.33	..AA..A,.	FBFFBFFF<	1	0	0	1	0	0.777778	0	0	1	0	0.888889	0	0	1	0
Ca1	38536578	G	R	115	128	58	12	0.5	.A,AA.,A,AA,	FFFFFFFFBFFF	1	0	0	1	0	0.75	0	0	1	0	0.916667	0	0	1	0
Ca1	38537517	G	R	91	91	33	23	0.3	A.AA,.,,A,,A,.,A,..A.,,	FF<BBFFFFFFFFFFFFFFFFFF	1	0	0	1	0	0.73913	0	0	1	0	0.826087	0	0	1	0
Ca1	38543497	G	A	28	51	21	13	0.61	AAAAAAAA.,,..	FFFFF<FFFFFFF	1	0	0	1	0	0.769231	0	0	1	0	0.846154	0	0	1	0
Ca1	38544260	G	A	51	60	27	12	0.91	AAAAA,AAAAAA	FFFFFFFFFFFF	1	0	0	1	0	0.75	0	0	0	1	0.916667	0	0	1	0
Ca1	38544715	C	Y	74	74	26	25	0.36	,...T,T,T,,,,T.,,T,TT,TT,	FFF/FFFFFFFFFFFFBFBFBFFFF	1	0	0	1	0	0.72	0	0	1	0	0.8	0	0	1	0
Ca1	38548146	G	R	71	122	60	13	0.61	AAA.,.AA.AAA,	FFFFFFFF<FFF/	1	0	0	1	0	0.769231	0	0	1	0	0.846154	0	0	1	0
Ca1	38620030	G	R	21	21	35	9	0.33	A,A,.,.A,	FFFFFF<FF	1	0	0	1	0	0.777778	0	0	1	0	0.888889	0	0	1	0
Ca1	38631867	C	T	31	48	49	8	0.87	TTTTTT,T	FFBFFFFB	1	0	0	1	0	0.875	0	0	1	0	1	0	0	1	0
Ca1	38644203	G	A	38	51	22	18	0.44	AAAA,A..A....A.A,.	FFFFFFFFFFFFFBF/FB	1	0	0	1	0	0.777778	0	0	1	0	0.833333	0	0	1	0
Ca1	38718461	C	T	48	48	58	7	1	TTTTTTT	FFBFFFF	1	0	0	1	0	0.857143	0	0	0	1	1	0	0	1	0
Ca1	38784048	C	Y	21	63	60	7	0.71	TTT.T.T	FFFF<FB	1	0	0	1	0	0.857143	0	0	1	0	1	0	0	1	0
Ca1	38801736	G	R	24	24	24	13	0.38	,,AA,,,AA,A.,	FFFFFFFFFFFF<	1	0	0	1	0	0.769231	0	0	1	0	0.846154	0	0	1	0
Ca1	38887925	G	A	47	48	17	8	0.87	AAAAAAA.	FFFFFFFF	1	0	0	1	0	0.875	0	0	1	0	1	0	0	1	0
Ca1	38927214	G	R	40	75	24	52	0.46	,.,,,,,A.A.AA,.A,A.AA...AAAA...,A..A..,AAAAAAA,AA.A.	BFBBFFFFFFBFFFFFFFFFFFFFFFFFFF/FFFFFFFBFFFFFFBFFF/<B	1	0	0	1	0	0.692308	0	0	1	0	0.769231	0	0	1	0
Ca1	39047778	C	T	24	42	20	14	0.35	,.,,,.T.T,,TTT	BFFFFFFFFFFFFF	1	0	0	1	0	0.785714	0	0	1	0	0.857143	0	0	1	0
Ca1	39170322	G	A	37	45	15	12	0.5	.A,A,.AA.AA,	FFFFF<F<FFFF	1	0	0	1	0	0.75	0	0	1	0	0.916667	0	0	1	0
Ca1	39173110	C	Y	51	51	47	7	0.42	.,,,TTT	BFFFFFB	1	0	0	1	0	0.857143	0	0	1	0	1	0	0	1	0
Ca1	39181590	C	Y	83	107	52	10	0.5	,T.T,.TTTR,	BFFFFFFFFF	1	0	0	1	0	0.8	0	0	1	0	0.9	0	0	1	0
Ca1	39247481	G	R	80	122	58	10	0.6	AAAA,A..A,	FFFFFFFF<F	1	0	0	1	0	0.8	0	0	1	0	0.9	0	0	1	0
Ca1	39254529	C	Y	122	122	60	14	0.42	TT.T....TT,.,T	FFFFFFFFFF<FBF	1	0	0	1	0	0.785714	0	0	1	0	0.857143	0	0	1	0
Ca1	39309241	C	Y	65	65	49	14	0.35	,T,T,,T,,T,..T	F/FFFFFFFF<FFF	1	0	0	1	0	0.785714	0	0	1	0	0.857143	0	0	1	0
Ca1	39314914	C	Y	55	55	50	8	0.37	TTT,,,,.	FFFF<BFF	1	0	0	1	0	0.875	0	0	1	0	1	0	0	1	0
Ca1	39319480	C	Y	44	44	52	9	0.44	,,,TT,T,T	BFFFF<FF<	1	0	0	1	0	0.777778	0	0	1	0	0.888889	0	0	1	0
Ca1	39480307	C	T	26	26	10	10	0.3	,,T,T,T,,,	FFBFFFFFFB	1	0	0	1	0	0.8	0	0	1	0	0.9	0	0	1	0
Ca1	39488765	G	R	29	77	34	18	0.38	AAAA...,,,.A..A,,A	FFFFFF<FFFBF<FFFFB	1	0	0	1	0	0.777778	0	0	1	0	0.833333	0	0	1	0
Ca1	39541604	C	Y	39	39	33	9	0.44	..TTTT,.,	FFFFFFFBF	1	0	0	1	0	0.777778	0	0	1	0	0.888889	0	0	1	0
Ca1	39589650	C	Y	78	78	60	8	0.5	,.TT,T,T	BF<FFFFF	1	0	0	1	0	0.875	0	0	1	0	1	0	0	1	0
Ca1	39601079	C	Y	45	45	25	24	0.33	,,TTTTTT,,,.,..,,,,TT.,.	FFFFFFFFFFFFFFF/FFFFFFFB	1	0	0	1	0	0.75	0	0	1	0	0.833333	0	0	1	0
Ca1	39653460	G	R	43	43	37	7	0.42	.AA,A,,	FFFFFFF	1	0	0	1	0	0.857143	0	0	1	0	1	0	0	1	0
Ca1	39700476	G	R	68	68	32	22	0.31	.,..,A.,,A..,,,AA.AA.A	FFFFFFFFFFFFFF<FF<FFFF	1	0	0	1	0	0.727273	0	0	1	0	0.818182	0	0	1	0
Ca1	39742041	G	A	32	42	25	9	0.55	AA,,AAA,,	FFFFFFFFF	1	0	0	1	0	0.777778	0	0	1	0	0.888889	0	0	1	0
Ca1	39861473	G	R	96	96	60	11	0.45	,,.A,.A,AAA	FFFFFFFFFFF	1	0	0	1	0	0.818182	0	0	1	0	0.909091	0	0	1	0
Ca1	39862808	G	R	54	82	60	7	0.57	,,AAAA.	FFFFFBB	1	0	0	1	0	0.857143	0	0	1	0	1	0	0	1	0
Ca1	39889248	C	Y	29	29	50	9	0.33	.T,.T.,.T	/FFFFBFFF	1	0	0	1	0	0.777778	0	0	1	0	0.888889	0	0	1	0
Ca1	39912018	G	R	45	45	39	7	0.42	.AA.A,,	FFFFFFF	1	0	0	1	0	0.857143	0	0	1	0	1	0	0	1	0
Ca1	39946302	G	R	55	55	60	8	0.37	.,A.A,,A	FFFFFFFF	1	0	0	1	0	0.875	0	0	1	0	1	0	0	1	0
Ca1	40221353	C	T	39	54	50	11	0.81	TTTT.TTTT,T	BBFF<FFF<F7	1	0	0	1	0	0.818182	0	0	1	0	0.909091	0	0	1	0
Ca1	40226357	G	R	40	40	51	8	0.37	...AAA,,	FFFFFFFF	1	0	0	1	0	0.875	0	0	1	0	1	0	0	1	0
Ca1	40226368	C	Y	34	34	53	10	0.3	...TTT,,..	FFFFFFFFFB	1	0	0	1	0	0.8	0	0	1	0	0.9	0	0	1	0
Ca1	40252335	C	T	33	36	27	14	0.42	,,TTGT,,T,GTT,	BFFFFFFFFF/FFF	1	0	0	1	0	0.785714	0	0	1	0	0.857143	0	0	1	0
Ca1	40253389	C	Y	58	100	38	11	0.54	T,,TT,T,TT.	BFFFFFFFFBB	1	0	0	1	0	0.818182	0	0	1	0	0.909091	0	0	1	0
Ca1	40296282	C	Y	37	79	47	9	0.55	,,TTTTT,,	BBFFFFFB/	1	0	0	1	0	0.777778	0	0	1	0	0.888889	0	0	1	0
Ca1	40379809	C	Y	56	56	52	18	0.33	,.,..,...,TTTTTT,,	BFFFFFFFFFFFFFBBFF	1	0	0	1	0	0.777778	0	0	1	0	0.833333	0	0	1	0
Ca1	40425162	C	Y	70	70	58	11	0.36	,.TT,T.T...	FFFF<FFFFBF	1	0	0	1	0	0.818182	0	0	1	0	0.909091	0	0	1	0
Ca1	40448115	G	R	24	24	28	11	0.45	.A,.AA.A.A.	BFFFFFFFFFF	1	0	0	1	0	0.818182	0	0	1	0	0.909091	0	0	1	0
Ca1	40448509	C	Y	36	36	48	10	0.3	.T,..T,.T,	F<FFFFFFBB	1	0	0	1	0	0.8	0	0	1	0	0.9	0	0	1	0
Ca1	40765700	G	R	32	32	57	7	0.42	.A,,A,A	F<FFFF<	1	0	0	1	0	0.857143	0	0	1	0	1	0	0	1	0
Ca1	40789263	G	R	34	34	37	10	0.4	,,A.AAA...	FFFFFBFFFB	1	0	0	1	0	0.8	0	0	1	0	0.9	0	0	1	0
Ca1	40808054	C	T	34	45	16	8	0.75	,T,TTTTT	FFFFFFFB	1	0	0	1	0	0.875	0	0	1	0	1	0	0	1	0
Ca1	40814833	C	Y	54	78	29	17	0.41	TTTTTT,,,,,,,T,,,	BFFFF/BFFFFFFFFFF	1	0	0	1	0	0.764706	0	0	1	0	0.823529	0	0	1	0
Ca1	40829910	G	A	61	63	13	22	0.54	AA,,AA.A,,,A.AAA,A,A,A	FFFFFFFFFFFFFFFFFFFFFF	1	0	0	1	0	0.727273	0	0	1	0	0.818182	0	0	1	0
Ca1	40858798	C	Y	26	26	38	7	0.57	TT.TT,,	BFFFFFF	1	0	0	1	0	0.857143	0	0	1	0	1	0	0	1	0
Ca1	40875030	C	Y	46	46	53	13	0.3	.,,..,,T,T,TT	FFF/FFFFFFFFB	1	0	0	1	0	0.769231	0	0	1	0	0.846154	0	0	1	0
Ca1	40877438	C	Y	48	99	54	12	0.66	TTT,.TT,TT,T	FFFFBFFFFFFF	1	0	0	1	0	0.75	0	0	1	0	0.916667	0	0	1	0
Ca1	40879579	C	Y	51	51	53	10	0.4	T,.T.,T,T.	FFFFFFFFFB	1	0	0	1	0	0.8	0	0	1	0	0.9	0	0	1	0
Ca1	40882669	G	R	61	61	50	12	0.41	,AA..,A,A.A.	FBFFFFFFFFFF	1	0	0	1	0	0.75	0	0	1	0	0.916667	0	0	1	0
Ca1	40885412	C	Y	50	50	51	13	0.38	T..T,.TT.T,.,	FFFFFFFFF<FFF	1	0	0	1	0	0.769231	0	0	1	0	0.846154	0	0	1	0
Ca1	40891283	C	Y	58	58	59	7	0.42	T.T..,T	F/FFFFF	1	0	0	1	0	0.857143	0	0	1	0	1	0	0	1	0
Ca1	40977000	G	R	88	88	57	11	0.54	,A.A.A,A,AA	FFB/FFFFF</	1	0	0	1	0	0.818182	0	0	1	0	0.909091	0	0	1	0
Ca1	41239572	G	R	75	80	49	9	0.44	..,.,AAAA	FFF<FFFBF	1	0	0	1	0	0.777778	0	0	1	0	0.888889	0	0	1	0
Ca1	41240148	G	R	103	119	46	14	0.5	.A...AAAA,,,AA	FFFFFFFFFFFFFF	1	0	0	1	0	0.785714	0	0	1	0	0.857143	0	0	1	0
Ca1	41247121	C	Y	23	71	44	11	0.63	TT,,,,TTTTT	FFFFFFFFFFF	1	0	0	1	0	0.818182	0	0	1	0	0.909091	0	0	1	0
Ca1	41266030	C	Y	26	26	49	9	0.33	,,.,.,TTT	FF<F<FFFF	1	0	0	1	0	0.777778	0	0	1	0	0.888889	0	0	1	0
Ca1	41272185	C	Y	84	84	52	16	0.37	..,T.T,T..T,TT.,	FFFFFFBFFFFFFFFF	1	0	0	1	0	0.75	0	0	1	0	0.8125	0	0	1	0
Ca1	41315936	G	R	46	91	40	15	0.4	A.,.A,,,A,,,AAA	B/FFFFFBFBFFF<<	1	0	0	1	0	0.733333	0	0	1	0	0.866667	0	0	1	0
Ca1	41363179	G	R	31	31	46	10	0.3	,.,A,,.,AFA	FFFFFF<FFB	1	0	0	1	0	0.8	0	0	1	0	0.9	0	0	1	0
Ca1	41363464	G	R	31	31	32	8	0.37	.A,A,,,A	FFFFFFFF	1	0	0	1	0	0.875	0	0	1	0	1	0	0	1	0
Ca1	41392689	C	T	35	35	10	9	0.55	TT,,,TTT,	FFFFFFFFF	1	0	0	1	0	0.777778	0	0	1	0	0.888889	0	0	1	0
Ca1	41404407	C	Y	51	96	36	19	0.31	.T.T.TT..T.T,...,..	BFFFFFFFFBFFF<FFFFF	1	0	0	1	0	0.736842	0	0	1	0	0.842105	0	0	1	0
Ca1	41404969	C	T	26	39	41	7	0.57	TT.T,T.	FFFFFFF	1	0	0	1	0	0.857143	0	0	1	0	1	0	0	1	0
Ca1	41416480	G	R	51	51	41	16	0.31	A.A......AA..A..	/FFFF<<FFFFFFFF<	1	0	0	1	0	0.75	0	0	1	0	0.8125	0	0	1	0
Ca1	41416813	C	T	21	63	24	15	0.8	TTTTTTTTTT,T.T,	BFFFFFFFFFFFFFF	1	0	0	1	0	0.733333	0	0	0	1	0.866667	0	0	1	0
Ca1	41429140	C	Y	58	85	60	7	0.57	,T..TTT	FFFFFFF	1	0	0	1	0	0.857143	0	0	1	0	1	0	0	1	0
Ca1	41524718	C	T	27	27	8	7	0.85	TTTT.TT	FFBFFF/	1	0	0	1	0	0.857143	0	0	1	0	1	0	0	1	0
Ca1	41530716	G	R	45	45	60	8	0.37	.,...AAA	<FFFFFFF	1	0	0	1	0	0.875	0	0	1	0	1	0	0	1	0
Ca1	41597667	C	Y	79	79	60	9	0.44	T,TT,,,,T	FFFFFFFFF	1	0	0	1	0	0.777778	0	0	1	0	0.888889	0	0	1	0
Ca1	41712066	G	R	34	34	28	15	0.33	.A,A,A,AA,,,,.,	FFFFFFFFFBFB<FF	1	0	0	1	0	0.733333	0	0	1	0	0.866667	0	0	1	0
Ca1	41712203	G	R	115	122	43	15	0.53	,.*A,A,AA.AAAA.	<FFFFFFFFFFFFFF	1	0	0	1	0	0.733333	0	0	1	0	0.866667	0	0	1	0
Ca1	41730757	C	Y	83	102	60	9	0.55	.T,T.TTT,	FFFFFFFFF	1	0	0	1	0	0.777778	0	0	1	0	0.888889	0	0	1	0
Ca1	41736414	C	Y	86	86	60	8	0.5	TT..TT,,	FFFFFFFF	1	0	0	1	0	0.875	0	0	1	0	1	0	0	1	0
Ca1	41792821	G	A	57	57	60	10	1	AAAAAAAAAA	FFFFFFFFFF	1	0	0	1	0	0.8	0	0	0	1	0.9	0	0	0	1
Ca1	41833263	G	R	51	51	60	8	0.37	,AA,.A.,	FFFFFBFF	1	0	0	1	0	0.875	0	0	1	0	1	0	0	1	0
Ca1	41839875	G	R	45	45	60	10	0.3	.A...A,,.A	FFFFFFF<FB	1	0	0	1	0	0.8	0	0	1	0	0.9	0	0	1	0
Ca1	41841881	G	R	30	30	35	13	0.46	A.AA.,A,.,A.*A	FFFFFFFFFFFBF	1	0	0	1	0	0.769231	0	0	1	0	0.846154	0	0	1	0
Ca1	41860086	G	R	58	58	60	7	0.42	A.,A.,A	FFFFBFF	1	0	0	1	0	0.857143	0	0	1	0	1	0	0	1	0
Ca1	41967001	C	Y	86	86	60	8	0.5	T,TT..,T	FFFFFFFF	1	0	0	1	0	0.875	0	0	1	0	1	0	0	1	0
Ca1	42070697	G	R	50	70	20	34	0.55	A,AA.,,.AAAAAA,,,AAA,.,.A,AA,AAA,A	FFFFBFF<FFFF/F<FFFBFFBFFBFFFFFBFFB	1	0	0	1	0	0.705882	0	0	1	0	0.794118	0	0	1	0
Ca1	42084240	C	T	51	51	60	8	1	TTTTTTTT	FBFFFFFF	1	0	0	1	0	0.875	0	0	0	1	1	0	0	1	0
Ca1	42090762	G	R	43	43	34	19	0.36	A,,,...,,AAAA..,.AA	BFFFFFFFFFFBFFFFFFF	1	0	0	1	0	0.736842	0	0	1	0	0.842105	0	0	1	0
Ca1	42097369	C	T	32	42	26	14	0.35	TT,,,T,T,,,,,T	FFFFFFB/BFFFFF	1	0	0	1	0	0.785714	0	0	1	0	0.857143	0	0	1	0
Ca1	42203345	C	Y	26	70	40	13	0.46	,,.,TTTTT,A.T	FFFFFFFFFFBFF	1	0	0	1	0	0.769231	0	0	1	0	0.846154	0	0	1	0
Ca1	42240316	G	A	25	42	50	7	0.71	A,AAA,A	FFFF/FB	1	0	0	1	0	0.857143	0	0	1	0	1	0	0	1	0
Ca1	42403745	C	T	48	48	59	7	1	TTTTTTT	FFFFFFF	1	0	0	1	0	0.857143	0	0	0	1	1	0	0	1	0
Ca1	42412792	G	A	21	21	12	7	0.42	A,AA.,.	FFFFFFB	1	0	0	1	0	0.857143	0	0	1	0	1	0	0	1	0
Ca1	42417018	G	R	26	83	52	15	0.66	A,AAAAA,AA,,AA.	FFFFFFFFFFFFFFF	1	0	0	1	0	0.733333	0	0	1	0	0.866667	0	0	1	0
Ca1	42501132	C	T	51	51	55	8	1	TTTTTTTT	FFFFFFFB	1	0	0	1	0	0.875	0	0	0	1	1	0	0	1	0
Ca1	42598065	G	R	36	36	34	8	0.37	...,,AAA	FFFFFFFB	1	0	0	1	0	0.875	0	0	1	0	1	0	0	1	0
Ca1	42617067	C	T	37	45	16	12	0.5	T..TTTT..T..	FFFFFFFFBFFB	1	0	0	1	0	0.75	0	0	1	0	0.916667	0	0	1	0
Ca1	42788148	G	R	21	66	27	18	0.33	,A.,..A.A,A..,,A.ZA	BFFFBFFFFF/BBFFFBF	1	0	0	1	0	0.777778	0	0	1	0	0.833333	0	0	1	0
Ca1	42873645	G	A	40	42	32	8	0.62	A,A.AAA.	FFFFFFFF	1	0	0	1	0	0.875	0	0	1	0	1	0	0	1	0
Ca1	42873669	G	A	49	51	40	11	0.72	A,A.AAA.AAA	FFFFF/FFFBF	1	0	0	1	0	0.818182	0	0	1	0	0.909091	0	0	1	0
Ca1	42939968	C	Y	24	24	57	9	0.33	T.T,,,T.,	7FFFFFFFF	1	0	0	1	0	0.777778	0	0	1	0	0.888889	0	0	1	0
Ca1	42947411	C	Y	59	104	60	10	0.6	.TTTTT...T	FFFFFFFFBF	1	0	0	1	0	0.8	0	0	1	0	0.9	0	0	1	0
Ca1	42989458	G	A	26	26	10	8	0.5	A..,A,AA	BFFFFFFF	1	0	0	1	0	0.875	0	0	1	0	1	0	0	1	0
Ca1	43001762	G	A	31	39	23	10	0.4	A.A.A.A...	FFFFFBFF<B	1	0	0	1	0	0.8	0	0	1	0	0.9	0	0	1	0
Ca1	43052093	C	T	34	42	18	16	0.31	.,,,T,,T,.T,,,TT	FBBBFFFFFBFFFFFB	1	0	0	1	0	0.75	0	0	1	0	0.8125	0	0	1	0
Ca1	43055638	G	R	76	76	60	9	0.44	A,AA...,A	BFFFFFF<F	1	0	0	1	0	0.777778	0	0	1	0	0.888889	0	0	1	0
Ca1	43091775	G	R	93	139	60	12	0.58	AA..AA.A.,AA	FFFFFBFFFFFB	1	0	0	1	0	0.75	0	0	1	0	0.916667	0	0	1	0
Ca1	43105646	C	Y	42	93	60	11	0.72	T,,.TTTTTTT	FFFBF<F<FFF	1	0	0	1	0	0.818182	0	0	1	0	0.909091	0	0	1	0
Ca1	43377322	C	Y	82	83	60	8	0.5	.TT.T.T,	FFFFBFFF	1	0	0	1	0	0.875	0	0	1	0	1	0	0	1	0
Ca1	43442671	C	Y	35	35	38	11	0.36	..T.TT...,T	FFFFBFFFFFF	1	0	0	1	0	0.818182	0	0	1	0	0.909091	0	0	1	0
Ca1	43466681	G	R	69	74	50	9	0.55	AA,AA..A,	FFFF/FFBF	1	0	0	1	0	0.777778	0	0	1	0	0.888889	0	0	1	0
Ca1	43467086	G	R	28	28	36	8	0.37	A.,A,.A.	FFFBFFFF	1	0	0	1	0	0.875	0	0	1	0	1	0	0	1	0
Ca1	43603328	C	Y	20	68	60	9	0.77	.TTTTT,TT	FFFFFFFFB	1	0	0	1	0	0.777778	0	0	1	0	0.888889	0	0	1	0
Ca1	43806423	C	T	35	36	21	7	0.42	...TT.T	FFFFBF<	1	0	0	1	0	0.857143	0	0	1	0	1	0	0	1	0
Ca1	43819193	G	R	89	89	60	10	0.5	.A.AA,,AA,	FFFFFFF<FF	1	0	0	1	0	0.8	0	0	1	0	0.9	0	0	1	0
Ca1	43834418	G	R	32	32	40	10	0.4	,,,AA,A,A.	/BFFFFBFFB	1	0	0	1	0	0.8	0	0	1	0	0.9	0	0	1	0
Ca1	43924264	G	R	24	72	53	10	0.7	A..AAAA.AA	F<FF<FFFFB	1	0	0	1	0	0.8	0	0	1	0	0.9	0	0	1	0
Ca1	43975572	C	Y	80	125	60	10	0.6	TT,TT,..TT	BFFFFFFFFF	1	0	0	1	0	0.8	0	0	1	0	0.9	0	0	1	0
Ca1	44007279	C	Y	110	110	42	15	0.46	.,,TT.,TT,T.T.T	FFFFFF<FFFFFFBF	1	0	0	1	0	0.733333	0	0	1	0	0.866667	0	0	1	0
Ca1	44030870	C	Y	44	44	47	10	0.4	,,,.,TTT,T	FFF<FFFFFF	1	0	0	1	0	0.8	0	0	1	0	0.9	0	0	1	0
Ca1	44031027	C	T	48	48	57	7	1	TTTTTTT	FFFFFFF	1	0	0	1	0	0.857143	0	0	0	1	1	0	0	1	0
Ca1	44124073	G	R	44	73	37	10	0.4	AAA,.A,,,,	FBFFBFFFFF	1	0	0	1	0	0.8	0	0	1	0	0.9	0	0	1	0
Ca1	44159687	C	T	43	45	25	9	0.66	TTTTT.,T,	FFFFF</FF	1	0	0	1	0	0.777778	0	0	1	0	0.888889	0	0	1	0
Ca1	44187116	C	T	43	48	25	12	0.58	TTTTT..T..T.	BFFFFFFBFFFF	1	0	0	1	0	0.75	0	0	1	0	0.916667	0	0	1	0
Ca1	44192717	C	T	33	37	16	71	0.32	,..,,,,,..,..,.,T....,,,T.T.T.,TT.,,T,T,TT.TT,TT..,.TTTT,,T.T,,.T,,,,TT	BFFFFFFFBFFFFFFFFFFFFFFFFFBFFFFFFBFFFFFFFFFFFFFFFFFFFFFFF/BF<FFFFFFFFF<	1	0	0	1	0	0.676056	0	0	1	0	0.746479	0	0	1	0
Ca1	44193701	C	Y	32	33	28	12	0.33	,,,,,T,,T,TT	FBFFFFFFFFFF	1	0	0	1	0	0.75	0	0	1	0	0.916667	0	0	1	0
Ca1	44240787	C	Y	47	47	51	11	0.36	,.T..,T,.TT	FFFFFFFFFFF	1	0	0	1	0	0.818182	0	0	1	0	0.909091	0	0	1	0
Ca1	44242151	C	Y	28	28	27	23	0.34	TT,,A.,,,,TTT,,TT..T,,.	FFFF/FFBFBFFFFFFFFFFF/B	1	0	0	1	0	0.73913	0	0	1	0	0.826087	0	0	1	0
Ca1	44264718	G	R	46	46	24	13	0.3	,.,.,.A,,AA,A	BFFFFFBFFFFFF	1	0	0	1	0	0.769231	0	0	1	0	0.846154	0	0	1	0
Ca1	44467634	G	A	22	30	14	12	0.33	A....,..AAA.	FFFFFFFBFFFB	1	0	0	1	0	0.75	0	0	1	0	0.916667	0	0	1	0
Ca1	44486842	C	Y	35	83	28	20	0.35	...,T,,TT,,T.T,T,T.,	FFFFFFFFFFBFFFFFFFF<	1	0	0	1	0	0.75	0	0	1	0	0.85	0	0	1	0
Ca1	44517616	G	R	58	85	60	7	0.57	,.AAAA,	FFFFFFF	1	0	0	1	0	0.857143	0	0	1	0	1	0	0	1	0
Ca1	44522517	C	Y	32	74	51	8	0.62	.T.,TTTT	FFFFFF<F	1	0	0	1	0	0.875	0	0	1	0	1	0	0	1	0
Ca1	44537305	G	R	127	127	47	22	0.4	.A.AA.AA,.,.,AAA,,,.,A	BFFFFF<FFFBFFFFFFFFFFB	1	0	0	1	0	0.727273	0	0	1	0	0.818182	0	0	1	0
Ca1	44545478	C	T	36	47	51	9	0.77	T,TTTATTT	FFFB<FFFF	1	0	0	1	0	0.777778	0	0	1	0	0.888889	0	0	1	0
Ca1	44545495	C	T	36	48	49	8	0.87	,TTTTTTT	FFFFBFFF	1	0	0	1	0	0.875	0	0	1	0	1	0	0	1	0
Ca1	44617344	C	Y	20	53	35	9	0.44	.T..,TTT,	FBFFFFFF/	1	0	0	1	0	0.777778	0	0	1	0	0.888889	0	0	1	0
Ca1	44665086	C	Y	119	119	51	14	0.5	,,T,T.T,TTT,T.	FFB<FFBBFFFFFB	1	0	0	1	0	0.785714	0	0	1	0	0.857143	0	0	1	0
Ca1	44755714	C	Y	40	57	30	15	0.33	T,.T,..,T.TT...	FFFFBFFFFFFFFFB	1	0	0	1	0	0.733333	0	0	1	0	0.866667	0	0	1	0
Ca1	44874287	G	A	44	45	20	7	0.85	AAA.AAA	FFBFFFB	1	0	0	1	0	0.857143	0	0	1	0	1	0	0	1	0
Ca1	44923506	G	R	168	168	35	32	0.5	..AA..,...AA,,,.A.A.AAAAAAAAA.A,	FFFFFFFBFFFFFFFFBBFFFFF/FFFFFF<F	1	0	0	1	0	0.71875	0	0	1	0	0.78125	0	0	1	0
Ca1	44936795	C	Y	125	125	54	28	0.39	TT.T,...,T.T.,T,T.,..T.TT,,T	BFBFFFFBFBBBFBFBFFFFFFFFFFFF	1	0	0	1	0	0.714286	0	0	1	0	0.785714	0	0	1	0
Ca1	44939105	C	Y	41	86	43	10	0.6	.T.T,,TTTT	FFFFFFFF<B	1	0	0	1	0	0.8	0	0	1	0	0.9	0	0	1	0
Ca1	44939235	G	R	41	54	34	8	0.62	,..AAAAA	FFFFBFFB	1	0	0	1	0	0.875	0	0	1	0	1	0	0	1	0
Ca1	45001806	C	Y	31	31	34	10	0.3	......TTT.	FFFFFFFFFF	1	0	0	1	0	0.8	0	0	1	0	0.9	0	0	1	0
Ca1	45059125	C	Y	31	69	21	26	0.3	,A,.T.,.,,T,,TTA,T,,T,,TT*,	BBBFFFF/FFFFFFFFFFFFFFFBFF	1	0	0	1	0	0.730769	0	0	1	0	0.807692	0	0	1	0
Ca1	45168594	C	T	25	60	34	20	0.55	,T,,TTTTT,T,,TT,,,TT	BFBFFFFFFFBFBFFFFFFF	1	0	0	1	0	0.75	0	0	1	0	0.85	0	0	1	0
Ca1	45170917	G	A	38	45	48	7	0.85	AAAAA.A	BFBFFFF	1	0	0	1	0	0.857143	0	0	1	0	1	0	0	1	0
Ca1	45201827	G	A	53	83	14	21	0.95	AAAAAAAAAAAAAAAAAA,AA	BBFFFFFFFFFFFFFFFFFFB	1	0	0	1	0	0.714286	0	0	0	1	0.809524	0	0	0	1
Ca1	45265546	C	T	25	42	25	13	0.38	T,TT....,.TT.	FFFF7FFFFFFFF	1	0	0	1	0	0.769231	0	0	1	0	0.846154	0	0	1	0
Ca1	45265548	C	T	35	51	25	14	0.57	T,TTT.T.,.TT.T	FFFF/FFFFFFFF/	1	0	0	1	0	0.785714	0	0	1	0	0.857143	0	0	1	0
Ca1	45298321	C	Y	43	43	31	20	0.3	..,,.,,T,.TT,T,.T..T	FFFFFFFFFFFFFFFFBFFB	1	0	0	1	0	0.75	0	0	1	0	0.85	0	0	1	0
Ca1	45305496	C	Y	58	58	31	20	0.45	,,TT.T.T.TTTT,,,,,T,	BBFFFFFFFFFBFFFFFFFF	1	0	0	1	0	0.75	0	0	1	0	0.85	0	0	1	0
Ca1	45338773	G	A	27	51	54	9	0.88	AAA.AAAAA	FFF<FFFBB	1	0	0	1	0	0.777778	0	0	0	1	0.888889	0	0	1	0
Ca1	45349030	C	T	29	45	45	9	0.66	,,,TTTTTT	BBFFFFFFF	1	0	0	1	0	0.777778	0	0	1	0	0.888889	0	0	1	0
Ca1	45350332	C	Y	33	78	39	14	0.42	TT,..TT,T.T...	FFFBFFFBFFF<FB	1	0	0	1	0	0.785714	0	0	1	0	0.857143	0	0	1	0
Ca1	45350336	C	Y	34	82	39	15	0.46	TT,..TT,T.T...FT	FFBFFFFFFFF<BFB	1	0	0	1	0	0.733333	0	0	1	0	0.866667	0	0	1	0
Ca1	45355321	G	R	25	25	48	10	0.4	A.A,AA,,,,	FFFFFFFF/F	1	0	0	1	0	0.8	0	0	1	0	0.9	0	0	1	0
Ca1	45393427	G	R	57	57	52	10	0.5	.A,..A.AAA	FFFFFFFFFF	1	0	0	1	0	0.8	0	0	1	0	0.9	0	0	1	0
Ca1	45393700	G	R	54	54	56	10	0.4	,AA,AA.,.,	BBBFFFFFFF	1	0	0	1	0	0.8	0	0	1	0	0.9	0	0	1	0
Ca1	45402466	C	T	51	51	60	8	1	TTTTTTTT	F/FFFFFF	1	0	0	1	0	0.875	0	0	0	1	1	0	0	1	0
Ca1	45438348	G	A	50	51	17	9	0.88	,AAAAAAAA	BFF/BFFFB	1	0	0	1	0	0.777778	0	0	0	1	0.888889	0	0	1	0
Ca1	45444484	G	R	104	104	60	10	0.5	A..A.AA,A,	BFFFFFFFFB	1	0	0	1	0	0.8	0	0	1	0	0.9	0	0	1	0
Ca1	45516150	C	T	42	54	39	16	0.56	TT.T.TTT.T.,.T,T	FFFFFFFFFFFFFFFB	1	0	0	1	0	0.75	0	0	1	0	0.8125	0	0	1	0
Ca1	45627740	C	Y	58	58	60	7	0.42	T,T...T	FFFFFFF	1	0	0	1	0	0.857143	0	0	1	0	1	0	0	1	0
Ca1	45738392	C	Y	27	27	29	10	0.4	.T.T,.TT,,	FFFFBF/<FF	1	0	0	1	0	0.8	0	0	1	0	0.9	0	0	1	0
Ca1	45742103	C	Y	23	23	41	7	0.42	,TT.,T.	FFFFFFF	1	0	0	1	0	0.857143	0	0	1	0	1	0	0	1	0
Ca1	45880384	C	Y	81	81	33	20	0.3	T,...T.T.T,,.T,.T,.,	FFFFFFFFFF<FFF/FFFBF	1	0	0	1	0	0.75	0	0	1	0	0.85	0	0	1	0
Ca1	45880444	C	Y	60	60	32	20	0.3	,.T,.T,.,.T.,.,.TTT,	BF/FFFFFBFFFFFBFFFFB	1	0	0	1	0	0.75	0	0	1	0	0.85	0	0	1	0
Ca1	45889475	C	Y	30	30	48	9	0.44	,.,,TTTT.	FFFFFFFFF	1	0	0	1	0	0.777778	0	0	1	0	0.888889	0	0	1	0
Ca1	46264066	C	T	38	42	20	15	0.33	TTT,...,.,T.,T,	FBBFFFFFF/FFBFF	1	0	0	1	0	0.733333	0	0	1	0	0.866667	0	0	1	0
Ca1	46279881	C	Y	164	164	60	28	0.35	,T..TT.,TT,,.T,TTTT,,,,,.,.,	BFF/FFFFFFFFFFFFFBFFFFBFFFFF	1	0	0	1	0	0.714286	0	0	1	0	0.785714	0	0	1	0
Ca1	46324192	G	A	36	39	29	8	0.5	AA.,AA.,	FFBF<FF/	1	0	0	1	0	0.875	0	0	1	0	1	0	0	1	0
Ca1	46328321	G	A	27	45	44	8	0.75	AA.A.AAA	FFFFFFBB	1	0	0	1	0	0.875	0	0	1	0	1	0	0	1	0
Ca1	46328324	C	T	27	45	44	8	0.75	TT.T.TTT	FFBFFFFB	1	0	0	1	0	0.875	0	0	1	0	1	0	0	1	0
Ca1	46328676	C	Y	24	48	30	9	0.33	TTT,...,.	FBFFFFFFF	1	0	0	1	0	0.777778	0	0	1	0	0.888889	0	0	1	0
Ca1	46348657	C	Y	35	35	44	13	0.38	,,T..T.TTT.,.	BFFFFFFFB<FFF	1	0	0	1	0	0.769231	0	0	1	0	0.846154	0	0	1	0
Ca1	46354011	G	R	27	27	27	7	0.42	.AA,..A	BFFFFFF	1	0	0	1	0	0.857143	0	0	1	0	1	0	0	1	0
Ca1	46365951	G	R	24	24	26	10	0.4	,...AA,AA,	F<FFFFFFFF	1	0	0	1	0	0.8	0	0	1	0	0.9	0	0	1	0
Ca1	46394999	G	R	48	48	60	7	0.42	AA,...A	FFFFFFF	1	0	0	1	0	0.857143	0	0	1	0	1	0	0	1	0
Ca1	46453249	G	R	49	49	60	10	0.3	,,A,A,,,.A	BFFFFFFFFF	1	0	0	1	0	0.8	0	0	1	0	0.9	0	0	1	0
Ca1	46504053	C	Y	58	58	60	7	0.42	.,T,,TT	FFFFFFF	1	0	0	1	0	0.857143	0	0	1	0	1	0	0	1	0
Ca1	46511798	G	R	54	54	49	7	0.42	,AA.,A,	FFFFFBF	1	0	0	1	0	0.857143	0	0	1	0	1	0	0	1	0
Ca1	46512009	C	Y	99	107	60	10	0.5	.T,..TTTT.	FFFFFFFFFF	1	0	0	1	0	0.8	0	0	1	0	0.9	0	0	1	0
Ca1	46518574	C	Y	29	74	60	9	0.66	TTT.T,TT,	FFF/FFBFF	1	0	0	1	0	0.777778	0	0	1	0	0.888889	0	0	1	0
Ca1	46520348	C	Y	124	142	55	15	0.53	T,T.TTT.,...TTT	FF/FFFFFFFFFFFB	1	0	0	1	0	0.733333	0	0	1	0	0.866667	0	0	1	0
Ca1	46661916	C	Y	87	87	42	27	0.33	.TT.T.T....,,TT....,..,TT.T	FBFFFF</FBFFFFFBFFF/FFFBFBF	1	0	0	1	0	0.703704	0	0	1	0	0.814815	0	0	1	0
Ca1	46830744	C	Y	45	45	39	14	0.35	TTT,,,,.T,.T,,	F/FFFFBFF/FFFF	1	0	0	1	0	0.785714	0	0	1	0	0.857143	0	0	1	0
Ca1	46885179	G	A	48	48	57	7	1	AAAAAAA	FFFFFFF	1	0	0	1	0	0.857143	0	0	0	1	1	0	0	1	0
Ca1	46895345	G	R	98	98	52	20	0.4	..,...,AA.AA..A,A.AA	FFFFFFFFFFFFFFFFFFFF	1	0	0	1	0	0.75	0	0	1	0	0.85	0	0	1	0
Ca1	47059417	G	R	28	28	44	10	0.3	A,AA,,,,,,	<FFBFFBFFF	1	0	0	1	0	0.8	0	0	1	0	0.9	0	0	1	0
Ca1	47059555	C	Y	57	92	42	15	0.33	T,T,,T,,,,,T,,T	FFFF/FFF<FFFFFF	1	0	0	1	0	0.733333	0	0	1	0	0.866667	0	0	1	0
Ca1	47073765	C	T	51	51	24	24	0.33	,T,,,,,,,,,T,TTT,,,T,,TT	FFFFFFFFFFFFFBFFFFFFF<FB	1	0	0	1	0	0.75	0	0	1	0	0.833333	0	0	1	0
Ca1	47076117	C	Y	30	30	24	10	0.3	...T,,.T.T	BBFBFFFFFF	1	0	0	1	0	0.8	0	0	1	0	0.9	0	0	1	0
Ca1	47076206	G	A	26	48	50	8	0.87	.AAAAAAA	FBFFFFFF	1	0	0	1	0	0.875	0	0	1	0	1	0	0	1	0
Ca1	47109123	G	R	55	97	60	8	0.62	.AAAAA.,	FFFFFFFF	1	0	0	1	0	0.875	0	0	1	0	1	0	0	1	0
Ca1	47157099	G	R	70	70	32	12	0.33	,,.,.A,AA..A	FFFF<FFFF/FF	1	0	0	1	0	0.75	0	0	1	0	0.916667	0	0	1	0
Ca1	47164065	C	Y	34	34	57	9	0.33	,T,T,,.,T	FFFFFFFF<	1	0	0	1	0	0.777778	0	0	1	0	0.888889	0	0	1	0
Ca1	47171245	G	R	80	80	60	10	0.4	.,..A,.AAA	F<FFFFBFFF	1	0	0	1	0	0.8	0	0	1	0	0.9	0	0	1	0
Ca1	47176235	G	R	25	25	57	9	0.33	,A.,A,,A.	FFFFFFF/B	1	0	0	1	0	0.777778	0	0	1	0	0.888889	0	0	1	0
Ca1	47193299	C	Y	41	41	58	10	0.3	T,.,.T.T,.	FFFFFFFFFF	1	0	0	1	0	0.8	0	0	1	0	0.9	0	0	1	0
Ca1	47194659	G	R	58	75	60	7	0.57	.AA,AA,	FFFF<FF	1	0	0	1	0	0.857143	0	0	1	0	1	0	0	1	0
Ca1	47203182	C	Y	68	68	60	8	0.5	T,TT,T,,	FFFFFFFF	1	0	0	1	0	0.875	0	0	1	0	1	0	0	1	0
Ca1	47213090	C	Y	66	79	53	9	0.44	TT.T,,T..	FFFF<BFFF	1	0	0	1	0	0.777778	0	0	1	0	0.888889	0	0	1	0
Ca1	47241135	C	Y	75	86	60	8	0.5	TT.T,T..	FFFFBFFB	1	0	0	1	0	0.875	0	0	1	0	1	0	0	1	0
Ca1	47299656	C	Y	54	54	60	7	0.42	T.,TT..	FFBFB/F	1	0	0	1	0	0.857143	0	0	1	0	1	0	0	1	0
Ca1	47370738	C	Y	83	86	54	9	0.55	T,TT.T,T.	BFFFFFFFF	1	0	0	1	0	0.777778	0	0	1	0	0.888889	0	0	1	0
Ca1	47462205	G	R	80	80	60	10	0.4	,A.AA.,A,.	FFBFFFFFFB	1	0	0	1	0	0.8	0	0	1	0	0.9	0	0	1	0
Ca1	47491907	G	R	78	83	60	8	0.5	,.AA..AA	BFFFFFFB	1	0	0	1	0	0.875	0	0	1	0	1	0	0	1	0
Ca1	47620987	C	Y	63	63	35	12	0.58	T,TT,..TTT.T	FFFFFFFFFFFB	1	0	0	1	0	0.75	0	0	1	0	0.916667	0	0	1	0
Ca1	47622626	C	Y	29	29	51	8	0.37	,.,,TT.T	FFFFFFFB	1	0	0	1	0	0.875	0	0	1	0	1	0	0	1	0
Ca1	47627425	G	R	56	56	49	10	0.4	A,,A.AA,,,	FFFFFFF/BF	1	0	0	1	0	0.8	0	0	1	0	0.9	0	0	1	0
Ca1	47829274	G	R	24	24	52	9	0.33	...AA,..A	7FFFFFFFB	1	0	0	1	0	0.777778	0	0	1	0	0.888889	0	0	1	0
Ca1	47861883	G	R	76	76	46	10	0.4	,,,AA,AA.,	FFFFFFFFFF	1	0	0	1	0	0.8	0	0	1	0	0.9	0	0	1	0
Ca1	47869112	G	R	65	65	32	14	0.35	A,A.,,AAA,,,,.	FFFFFFFFFFFBFF	1	0	0	1	0	0.785714	0	0	1	0	0.857143	0	0	1	0
Ca1	47878284	C	Y	51	51	44	16	0.31	,.,,,,,,.T.TTT.T	FFFFFFFFFFFFFFFF	1	0	0	1	0	0.75	0	0	1	0	0.8125	0	0	1	0
Ca1	48007288	C	T	41	41	9	10	0.6	T,,,TTTT.T	FFFFFFFF<F	1	0	0	1	0	0.8	0	0	1	0	0.9	0	0	1	0
Ca1	48209720	G	R	66	82	60	8	0.5	A,,AAA..	FF/FFFFF	1	0	0	1	0	0.875	0	0	1	0	1	0	0	1	0
Ca1	48320056	C	Y	22	64	57	7	0.71	TT,TTT.	FBFFFFB	1	0	0	1	0	0.857143	0	0	1	0	1	0	0	1	0
Ca1	48329259	G	R	32	32	30	13	0.3	.AAA........A	FFFFBFFFFFFFB	1	0	0	1	0	0.769231	0	0	1	0	0.846154	0	0	1	0
Ca2	42046	C	Y	103	103	52	15	0.4	.TTT.T,.,T.T..,	FFFFFFF<FFBFFBF	1	0	0	1	0	0.733333	0	0	1	0	0.866667	0	0	1	0
Ca2	297788	G	R	26	26	35	11	0.36	AA.AA.,,...	FBFFBFFBFBB	1	0	0	1	0	0.818182	0	0	1	0	0.909091	0	0	1	0
Ca2	451513	G	A	51	51	60	8	1	AAAAAAAA	FBFFFFFF	1	0	0	1	0	0.875	0	0	0	1	1	0	0	1	0
Ca2	451514	G	A	51	51	60	8	1	AAAAAAAA	FFBFFFFF	1	0	0	1	0	0.875	0	0	0	1	1	0	0	1	0
Ca2	550524	C	Y	61	61	46	15	0.33	.T.TT...T..,.T,	FFFFFFFFFFFFFFB	1	0	0	1	0	0.733333	0	0	1	0	0.866667	0	0	1	0
Ca2	1040171	G	R	38	38	54	11	0.36	..,.AAA..A.	BFFF/FFFFFF	1	0	0	1	0	0.818182	0	0	1	0	0.909091	0	0	1	0
Ca2	1041434	G	R	119	173	59	15	0.6	AAAAAA.A,,A..,A	FFFFFBFFFFFFFFF	1	0	0	1	0	0.733333	0	0	1	0	0.866667	0	0	1	0
Ca2	1047872	C	Y	45	45	57	7	0.42	T,,T..T	FFBFFFB	1	0	0	1	0	0.857143	0	0	1	0	1	0	0	1	0
Ca2	1049431	C	Y	82	82	60	8	0.5	,TTT,T..	BFFFFFFF	1	0	0	1	0	0.875	0	0	1	0	1	0	0	1	0
Ca2	1461351	G	R	25	58	29	12	0.41	AAAA..A...,,	BFFFFFFF<BFF	1	0	0	1	0	0.75	0	0	1	0	0.916667	0	0	1	0
Ca2	1536514	G	R	29	29	47	9	0.33	A..,A.A,,	FFFFFFFBF	1	0	0	1	0	0.777778	0	0	1	0	0.888889	0	0	1	0
Ca2	1540697	C	Y	33	33	34	11	0.36	.....TT.TT,	FFFBFFFBFFF	1	0	0	1	0	0.818182	0	0	1	0	0.909091	0	0	1	0
Ca2	1721959	G	A	41	41	9	8	0.75	.AAAAAA,	FFFFFFFF	1	0	0	1	0	0.875	0	0	1	0	1	0	0	1	0
Ca2	1816634	C	T	44	45	27	7	0.85	TT.TTTT	FFFFFFF	1	0	0	1	0	0.857143	0	0	1	0	1	0	0	1	0
Ca2	2326081	C	T	44	51	49	9	0.88	TT,TTTTTT	FFFFFBFFF	1	0	0	1	0	0.777778	0	0	0	1	0.888889	0	0	1	0
Ca2	2460888	C	T	29	48	23	10	0.7	,TTT,,TTTT	FFFFFFFFBB	1	0	0	1	0	0.8	0	0	1	0	0.9	0	0	1	0
Ca2	2942460	C	Y	27	27	37	9	0.44	,.TTTT.,,	FFFFBBBF<	1	0	0	1	0	0.777778	0	0	1	0	0.888889	0	0	1	0
Ca2	3046623	G	A	51	51	60	8	1	AAAAAAAA	FFFFFFFF	1	0	0	1	0	0.875	0	0	0	1	1	0	0	1	0
Ca2	3255901	G	R	42	42	26	16	0.31	,A.AAA,A...,.,,,	BBFF/FFFF<<BBFFF	1	0	0	1	0	0.75	0	0	1	0	0.8125	0	0	1	0
Ca2	3464758	C	Y	48	60	57	7	0.42	TTG,,T,	FF<FFFB	1	0	0	1	0	0.857143	0	0	1	0	1	0	0	1	0
Ca2	3868524	G	A	51	51	49	8	1	AAAAAAAA	FFFBFFFB	1	0	0	1	0	0.875	0	0	0	1	1	0	0	1	0
Ca2	4067430	C	Y	21	21	33	7	0.42	T,T,,,T	FFFFFFF	1	0	0	1	0	0.857143	0	0	1	0	1	0	0	1	0
Ca2	4069300	G	R	20	53	28	10	0.4	A,.,,,,AAA	FFFFFFFFFB	1	0	0	1	0	0.8	0	0	1	0	0.9	0	0	1	0
Ca2	4262455	G	R	55	55	60	8	0.37	A,.,AA,.	FBF<FFFB	1	0	0	1	0	0.875	0	0	1	0	1	0	0	1	0
Ca2	4282417	G	R	106	106	33	29	0.31	,,.,,.,.A.,.,AA,AAA.,,,A,.A,A	BFFFFFFFFFF/FFFFFFFFFFFFFFFFB	1	0	0	1	0	0.724138	0	0	1	0	0.793103	0	0	1	0
Ca2	4458688	G	R	95	95	44	13	0.38	..,,,,.AA.AAA	FFFFFFFFFFFBF	1	0	0	1	0	0.769231	0	0	1	0	0.846154	0	0	1	0
Ca2	4500034	G	R	29	29	23	16	0.31	,A.A,.A.,A.A...,	FFFFFFFFFFFF<FFF	1	0	0	1	0	0.75	0	0	1	0	0.8125	0	0	1	0
Ca2	4544977	G	A	33	42	16	10	0.5	A,,AAA,A,,	BFFFBFFF<F	1	0	0	1	0	0.8	0	0	1	0	0.9	0	0	1	0
Ca2	4752980	G	A	48	48	60	7	1	AAAAAAA	FFFFFFF	1	0	0	1	0	0.857143	0	0	0	1	1	0	0	1	0
Ca2	4767167	G	R	25	25	41	9	0.33	AA..,,.A.	BFFFFFFFF	1	0	0	1	0	0.777778	0	0	1	0	0.888889	0	0	1	0
Ca2	4894188	C	Y	148	148	58	56	0.32	.TT,.TT,,.,T,,,.T,,TTT.,,.TT....T.,..,,,T.TT.T,T,.,..,T,	FFFFFF<FFBFFFFFFFFFFFFFFFFBFFBBFFFFFFFF/FFBFF7FFFF/FF<BB	1	0	0	1	0	0.678571	0	0	1	0	0.75	0	0	1	0
Ca2	4944903	C	Y	31	31	29	9	0.33	,,,T,TT,,	FFFFFFFF<	1	0	0	1	0	0.777778	0	0	1	0	0.888889	0	0	1	0
Ca2	5007124	G	R	76	76	49	9	0.55	.,.AA.AAA	BFFFFFFFF	1	0	0	1	0	0.777778	0	0	1	0	0.888889	0	0	1	0
Ca2	5572872	C	T	54	54	60	9	1	TTTTTTTTT	BFFF<FFBF	1	0	0	1	0	0.777778	0	0	0	1	0.888889	0	0	0	1
Ca2	5652275	C	T	34	34	11	11	0.36	.TTT..,.T,.	FF<BFFFFFFB	1	0	0	1	0	0.818182	0	0	1	0	0.909091	0	0	1	0
Ca2	5689531	C	T	48	48	60	7	1	TTTTTTT	FFFBFFF	1	0	0	1	0	0.857143	0	0	0	1	1	0	0	1	0
Ca2	5705538	G	R	79	79	58	11	0.45	A.A,..AAA,,	<FFFFFFF/FF	1	0	0	1	0	0.818182	0	0	1	0	0.909091	0	0	1	0
Ca2	5706066	C	Y	131	131	55	27	0.33	,T.T,,.,,,.,T.TT.,T.TT,T,..	BFFFFFFFFFF<FFFFFFFFFFFFFBB	1	0	0	1	0	0.703704	0	0	1	0	0.814815	0	0	1	0
Ca2	5706389	G	R	68	68	44	21	0.38	,,AAAA,,,..,A,.,,AA.A	FFFFF/FFFFF<F/FFFF<FF	1	0	0	1	0	0.714286	0	0	1	0	0.809524	0	0	1	0
Ca2	5706529	G	R	27	27	43	13	0.38	.A,,.,A,AAA.,	FBFFFFFFFFFBF	1	0	0	1	0	0.769231	0	0	1	0	0.846154	0	0	1	0
Ca2	5730210	C	Y	40	46	39	7	0.42	T,,T.T,	FFFFFFF	1	0	0	1	0	0.857143	0	0	1	0	1	0	0	1	0
Ca2	5730221	G	R	43	43	37	8	0.37	A,,A.A,,	FFFFFFFF	1	0	0	1	0	0.875	0	0	1	0	1	0	0	1	0
Ca2	5750169	G	R	48	48	40	10	0.4	AA,..A,.A.	FFFFFFFFFF	1	0	0	1	0	0.8	0	0	1	0	0.9	0	0	1	0
Ca2	5759883	G	R	103	103	27	21	0.33	A....,,,A.,,.,A,AA,AA	BFFFFFFFFFFFFFFFFFFFF	1	0	0	1	0	0.714286	0	0	1	0	0.809524	0	0	1	0
Ca2	5760544	C	T	41	42	13	8	0.62	,T,,TTTT	FFFFFFFF	1	0	0	1	0	0.875	0	0	1	0	1	0	0	1	0
Ca2	6065169	G	R	34	34	41	9	0.33	A.,AA,,..	FBFFBFFF/	1	0	0	1	0	0.777778	0	0	1	0	0.888889	0	0	1	0
Ca2	6267463	G	R	36	81	50	10	0.6	AAA,,AA,,A	B<BFFF<FFF	1	0	0	1	0	0.8	0	0	1	0	0.9	0	0	1	0
Ca2	6300536	C	Y	57	99	43	10	0.5	.T,..TTTT.	FFFBFFFFFF	1	0	0	1	0	0.8	0	0	1	0	0.9	0	0	1	0
Ca2	6307067	G	R	59	76	49	9	0.44	AAA,..A,.	FBF/FFFFB	1	0	0	1	0	0.777778	0	0	1	0	0.888889	0	0	1	0
Ca2	6472877	G	R	57	108	30	19	0.42	..A....AA.A.AA.,A.A	FFBF/BFFFFFFFFBFFFB	1	0	0	1	0	0.736842	0	0	1	0	0.842105	0	0	1	0
Ca2	6639484	G	R	70	70	49	17	0.35	,.,A.A..A,A,A.,,A	BBFFFBFFFFF<FFFFF	1	0	0	1	0	0.764706	0	0	1	0	0.823529	0	0	1	0
Ca2	6647813	C	Y	63	63	51	11	0.45	..TTT..T.GT	FFFFFFFFF/B	1	0	0	1	0	0.818182	0	0	1	0	0.909091	0	0	1	0
Ca2	6664612	G	A	38	39	37	7	0.57	A...AAA	FFFFFFF	1	0	0	1	0	0.857143	0	0	1	0	1	0	0	1	0
Ca2	6672772	G	R	58	58	48	11	0.45	AA,AAA,,,..	FFF<FBFFFFF	1	0	0	1	0	0.818182	0	0	1	0	0.909091	0	0	1	0
Ca2	6726248	G	A	51	51	60	8	1	AAAAAAAA	FFFFFFFF	1	0	0	1	0	0.875	0	0	0	1	1	0	0	1	0
Ca2	6784781	G	R	60	120	32	32	0.68	....,AAAA.AA.AAAAAAAAA.AAAAAA.FAF.	FFFFFFFFFFFFFFFBFFFFFFFFBBBBBBBB	1	0	0	1	0	0.71875	0	0	1	0	0.78125	0	0	1	0
Ca2	6814021	G	A	39	39	15	13	0.3	,,,,AAAA,.,,,	BFFFFFFFFFFFB	1	0	0	1	0	0.769231	0	0	1	0	0.846154	0	0	1	0
Ca2	6827292	G	R	95	95	33	20	0.3	,A,.,A,,,,,,,AAA.,A,	FFFFFFFFFBFFFFFFFBFF	1	0	0	1	0	0.75	0	0	1	0	0.85	0	0	1	0
Ca2	7115216	C	T	34	60	58	12	0.91	TTTTTTTTT,TT	FFFF7FFFFFBB	1	0	0	1	0	0.75	0	0	0	1	0.916667	0	0	1	0
Ca2	7171984	C	Y	78	79	37	12	0.41	TTTT.......T	BFFFFFFBFFFF	1	0	0	1	0	0.75	0	0	1	0	0.916667	0	0	1	0
Ca2	7177379	C	Y	23	36	35	8	0.37	.T,,T.T,	FBFBFFFF	1	0	0	1	0	0.875	0	0	1	0	1	0	0	1	0
Ca2	7270545	C	Y	68	68	38	18	0.38	T.T,TT,.TT.,,T...,	BFBFFFFFFFFFFBFFFF	1	0	0	1	0	0.777778	0	0	1	0	0.833333	0	0	1	0
Ca2	7275749	C	T	20	20	22	8	0.37	T.T..,,T	BF/FBFFB	1	0	0	1	0	0.875	0	0	1	0	1	0	0	1	0
Ca2	7313537	G	A	30	30	8	17	0.35	AA.AA...A......A.	FB<FFFFFFBFFFFFBB	1	0	0	1	0	0.764706	0	0	1	0	0.823529	0	0	1	0
Ca2	7342407	G	A	32	32	10	12	0.5	.,,.A,A.AAAA	FFFFFFFFFFFB	1	0	0	1	0	0.75	0	0	1	0	0.916667	0	0	1	0
Ca2	7443788	G	R	142	142	60	15	0.46	.,A,A.,A,.A,AAA	BFFFFFFFFFFFFFF	1	0	0	1	0	0.733333	0	0	1	0	0.866667	0	0	1	0
Ca2	7444797	G	R	72	117	60	10	0.6	,AAA.AAA..	BFBFFFFFFF	1	0	0	1	0	0.8	0	0	1	0	0.9	0	0	1	0
Ca2	7445801	G	R	88	127	56	11	0.54	A..AAA,,AA,	FFFFFFBFFFF	1	0	0	1	0	0.818182	0	0	1	0	0.909091	0	0	1	0
Ca2	7450787	C	Y	49	97	47	10	0.7	T,TTTTT.,T	BFFBFFFFFB	1	0	0	1	0	0.8	0	0	1	0	0.9	0	0	1	0
Ca2	7629903	G	A	35	36	16	7	0.42	A...AA.	FFFFBF<	1	0	0	1	0	0.857143	0	0	1	0	1	0	0	1	0
Ca2	7661735	C	Y	33	111	20	36	0.55	TTTTTTT..,TT,TT.TT.T,.....TT,T.TT..T	BBFFFFFBFFFFFFFFFFFFFFFFFFFFFFFFFBBB	1	0	0	1	0	0.694444	0	0	1	0	0.777778	0	0	1	0
Ca2	7732909	C	T	47	48	13	10	0.7	TT,TT,TT,T	BFFFFFFFFF	1	0	0	1	0	0.8	0	0	1	0	0.9	0	0	1	0
Ca2	7732923	C	T	37	39	15	8	0.5	,TT,T.,T	BFFFFFFF	1	0	0	1	0	0.875	0	0	1	0	1	0	0	1	0
Ca2	7809643	C	Y	22	22	38	7	0.42	,T,..TT	FFFFFFB	1	0	0	1	0	0.857143	0	0	1	0	1	0	0	1	0
Ca2	8039635	G	R	31	31	23	21	0.33	A.A.AA..A....A...A...	FFFFFFFFFFFFFBFFFFFFF	1	0	0	1	0	0.714286	0	0	1	0	0.809524	0	0	1	0
Ca2	8158598	C	T	54	54	60	9	1	TTTTTTTTT	FFB/FFFFF	1	0	0	1	0	0.777778	0	0	0	1	0.888889	0	0	0	1
Ca2	8429404	G	R	25	25	36	9	0.33	A,,,,.AA.	BFFFFBFFB	1	0	0	1	0	0.777778	0	0	1	0	0.888889	0	0	1	0
Ca2	9231292	C	T	31	39	15	10	0.4	TT......TT	FBFB<FFFFB	1	0	0	1	0	0.8	0	0	1	0	0.9	0	0	1	0
Ca2	9271927	G	A	44	45	38	8	0.75	,,AAAAAA	FFFFFFFF	1	0	0	1	0	0.875	0	0	1	0	1	0	0	1	0
Ca2	9351836	C	T	45	45	27	20	0.3	TT,..,..,.T..T....TT	FFBFFFFFFFFFFFFFFFFF	1	0	0	1	0	0.75	0	0	1	0	0.85	0	0	1	0
Ca2	9402230	G	A	25	58	20	17	0.58	..AAA.A..AAAA.A.A	FFFFFFFFBFFFFF<BF	1	0	0	1	0	0.764706	0	0	1	0	0.823529	0	0	1	0
Ca2	9403539	C	T	25	25	7	11	0.9	T.TTTTTTTTT	FFF/FFFFFFF	1	0	0	1	0	0.818182	0	0	0	1	0.909091	0	0	1	0
Ca2	9467754	C	Y	85	104	35	19	0.36	..T,,,,,T,,,,T,TTTT	BFFFFFFFFFBFFFFFFFF	1	0	0	1	0	0.736842	0	0	1	0	0.842105	0	0	1	0
Ca2	9499995	G	R	57	57	34	18	0.5	,AAA..A..AA,A,,A,A	FFFFFFFFFFFFFFFFFF	1	0	0	1	0	0.777778	0	0	1	0	0.833333	0	0	1	0
Ca2	9791165	G	A	26	42	35	10	0.5	,,A,AA,A,A	FFFBFBFFFB	1	0	0	1	0	0.8	0	0	1	0	0.9	0	0	1	0
Ca2	9798414	G	R	36	36	53	9	0.33	,.AAA,,..	FFFFFFFFF	1	0	0	1	0	0.777778	0	0	1	0	0.888889	0	0	1	0
Ca2	10111319	G	R	28	28	31	9	0.33	.,,.,AA,A	FFFFFFFFF	1	0	0	1	0	0.777778	0	0	1	0	0.888889	0	0	1	0
Ca2	10175093	C	T	22	22	13	15	0.53	T.T.TTT.T..TT..	FFFFFFFFFFFFBBB	1	0	0	1	0	0.733333	0	0	1	0	0.866667	0	0	1	0
Ca2	10544109	C	T	33	48	30	10	0.7	TTT,,TTT,T	FBFFBFFFFB	1	0	0	1	0	0.8	0	0	1	0	0.9	0	0	1	0
Ca2	10622662	G	A	46	60	31	18	0.61	A.A.,.A.AA..AAAAAA	<FBFFFBFFFBFFFFBBB	1	0	0	1	0	0.777778	0	0	1	0	0.833333	0	0	1	0
Ca2	10703455	C	Y	27	27	33	10	0.4	.T..TTT...	BFFFFFFFFF	1	0	0	1	0	0.8	0	0	1	0	0.9	0	0	1	0
Ca2	10791762	G	R	23	68	59	8	0.75	A,A.AAAA	BFFFF/FF	1	0	0	1	0	0.875	0	0	1	0	1	0	0	1	0
Ca2	10792625	G	R	37	68	60	7	0.57	A.A.AA.	F<FF/FB	1	0	0	1	0	0.857143	0	0	1	0	1	0	0	1	0
Ca2	10849951	C	Y	30	30	40	9	0.44	,TT..TT,.	FFFFFFFFF	1	0	0	1	0	0.777778	0	0	1	0	0.888889	0	0	1	0
Ca2	10877703	C	Y	26	58	43	7	0.42	.,T.,TT	FBFFFFF	1	0	0	1	0	0.857143	0	0	1	0	1	0	0	1	0
Ca2	10879371	C	Y	62	62	40	9	0.44	.T,,.T.TT	FFFFFFFBF	1	0	0	1	0	0.777778	0	0	1	0	0.888889	0	0	1	0
Ca2	10886290	G	R	31	31	34	9	0.55	.A..A.AAA	FFFFFFFFF	1	0	0	1	0	0.777778	0	0	1	0	0.888889	0	0	1	0
Ca2	10910443	G	R	43	43	45	7	0.42	AAA..,,	FFFFFFF	1	0	0	1	0	0.857143	0	0	1	0	1	0	0	1	0
Ca2	10910547	C	Y	28	28	40	13	0.46	,.T.TT.T,T.T.	BFFFFFFFFFFBF	1	0	0	1	0	0.769231	0	0	1	0	0.846154	0	0	1	0
Ca2	10910846	C	Y	35	86	39	11	0.72	T.T.,TTTTTT	FFFFFFFFFBF	1	0	0	1	0	0.818182	0	0	1	0	0.909091	0	0	1	0
Ca2	10972657	C	Y	34	34	46	10	0.4	,.TTT.T,,,	BFBFFFFFFF	1	0	0	1	0	0.8	0	0	1	0	0.9	0	0	1	0
Ca2	10985306	C	T	57	57	59	10	1	TTTTTTTTTT	FFFFF<BFBF	1	0	0	1	0	0.8	0	0	0	1	0.9	0	0	0	1
Ca2	11063681	G	R	25	25	31	9	0.44	,...AA,AA	FFFFFFFFF	1	0	0	1	0	0.777778	0	0	1	0	0.888889	0	0	1	0
Ca2	11303957	C	T	34	36	24	8	0.37	TTT..,..	FFFFFFFF	1	0	0	1	0	0.875	0	0	1	0	1	0	0	1	0
Ca2	11309950	G	A	23	39	21	11	0.36	A,..A.A,A..	FFFF/FFFFFF	1	0	0	1	0	0.818182	0	0	1	0	0.909091	0	0	1	0
Ca2	11310550	C	Y	44	70	30	19	0.31	TTT,...TT....,T,...	FFFFFBFFFFFBFFFBFBB	1	0	0	1	0	0.736842	0	0	1	0	0.842105	0	0	1	0
Ca2	11506983	C	T	54	54	14	26	0.34	,,,,,,,,T,,,,T,,,,TTTTTT,T	FBBFFFFFFFFF<FFF/FFFFFFFFF	1	0	0	1	0	0.730769	0	0	1	0	0.807692	0	0	1	0
Ca2	11563160	C	T	29	42	33	7	0.71	,T.TTTT	B/FFFFF	1	0	0	1	0	0.857143	0	0	1	0	1	0	0	1	0
Ca2	11567526	C	T	27	27	9	12	0.5	.TT,.TT,T,T.	FF<FFFFFFFFF	1	0	0	1	0	0.75	0	0	1	0	0.916667	0	0	1	0
Ca2	11569244	C	Y	83	83	25	23	0.34	..,.T,,..,T.T.,T.TT,TT,	FFF<FFFFFFFFBBBFFFFFFFF	1	0	0	1	0	0.73913	0	0	1	0	0.826087	0	0	1	0
Ca2	11774374	C	Y	35	35	45	9	0.33	,.,TTT...	FFFFF<FFF	1	0	0	1	0	0.777778	0	0	1	0	0.888889	0	0	1	0
Ca2	11819296	C	Y	33	33	38	12	0.33	TT.T,,.,,,T.	FFFFFFFFFFFF	1	0	0	1	0	0.75	0	0	1	0	0.916667	0	0	1	0
Ca2	11940539	C	T	47	48	28	10	0.7	TT,TTTT,,T	F/FFFFFFFF	1	0	0	1	0	0.8	0	0	1	0	0.9	0	0	1	0
Ca2	11950633	C	Y	128	134	39	20	0.4	TT,..T....T...T.TTT.	BFFFFFFFFFFFFFFFFFFF	1	0	0	1	0	0.75	0	0	1	0	0.85	0	0	1	0
Ca2	11951727	C	Y	31	59	37	8	0.5	TT.,T,T,	FFFBFBFF	1	0	0	1	0	0.875	0	0	1	0	1	0	0	1	0
Ca2	12016217	G	R	83	83	60	9	0.44	.A..A,AA.	FFFFFFFFF	1	0	0	1	0	0.777778	0	0	1	0	0.888889	0	0	1	0
Ca2	12023119	G	R	52	52	28	28	0.32	A....A..AA......A.A...AA.,W.ZA	F<F/FFBBFFFFFFFFFFFFFFFFBFBF	1	0	0	1	0	0.714286	0	0	1	0	0.785714	0	0	1	0
Ca2	12116586	C	T	35	35	11	7	0.57	TT.,T.T	FFFBFFB	1	0	0	1	0	0.857143	0	0	1	0	1	0	0	1	0
Ca2	12401578	G	R	25	25	26	22	0.36	AAA,,AA,,A,..A,,,A,.,.	BFFFFFBFFFFFFFFFFFFFFF	1	0	0	1	0	0.727273	0	0	1	0	0.818182	0	0	1	0
Ca2	12419319	C	Y	32	32	31	17	0.35	.,TTT.T.,,...T.T.	FFFFFFFFFFFFFFFFF	1	0	0	1	0	0.764706	0	0	1	0	0.823529	0	0	1	0
Ca2	12627360	C	Y	61	61	47	12	0.41	.TT.T.,,TT..	FFFFFFFFFF<B	1	0	0	1	0	0.75	0	0	1	0	0.916667	0	0	1	0
Ca2	12639477	C	Y	21	63	60	7	0.71	TT.T.TT	BFFFFFF	1	0	0	1	0	0.857143	0	0	1	0	1	0	0	1	0
Ca2	12684714	C	Y	33	33	23	11	0.54	TTT..TT.T,.	F<FFFFFFFBF	1	0	0	1	0	0.818182	0	0	1	0	0.909091	0	0	1	0
Ca2	12685991	C	Y	35	35	31	14	0.42	TT,T,T,T,T,,..	FFFFFFF<BFBBFF	1	0	0	1	0	0.785714	0	0	1	0	0.857143	0	0	1	0
Ca2	12686275	C	Y	60	60	34	16	0.31	.,,.TT,..T...T,T	FBFFFFFFFFFFFFFF	1	0	0	1	0	0.75	0	0	1	0	0.8125	0	0	1	0
Ca2	12688196	G	R	27	69	32	8	0.62	AAAA..,FA	FFFFFFFB	1	0	0	1	0	0.875	0	0	1	0	1	0	0	1	0
Ca2	12836409	G	R	32	32	42	17	0.35	,,.,,..A.A.AAAA..	FFFFFFFFFFFFBFFBB	1	0	0	1	0	0.764706	0	0	1	0	0.823529	0	0	1	0
Ca2	12839496	G	R	54	58	45	7	0.42	,.A..AA	FBFFFFF	1	0	0	1	0	0.857143	0	0	1	0	1	0	0	1	0
Ca2	12840668	C	Y	28	82	26	18	0.5	...TTTT..TT.TT.,T.	FFFFFFFF/FFFFFFFFF	1	0	0	1	0	0.777778	0	0	1	0	0.833333	0	0	1	0
Ca2	12842930	C	Y	23	86	22	20	0.6	...TT,,TTTTTTT.,TT.T	FFFBFFFFFFFFFFFFFFFF	1	0	0	1	0	0.75	0	0	1	0	0.85	0	0	1	0
Ca2	12845122	G	A	39	54	34	12	0.75	AAAAA,AAA..A	FFFFF<FFFFFB	1	0	0	1	0	0.75	0	0	1	0	0.916667	0	0	1	0
Ca2	12856140	C	T	25	25	11	10	0.4	,.T,,,TT.T	FFBFFFFBFF	1	0	0	1	0	0.8	0	0	1	0	0.9	0	0	1	0
Ca2	12911427	C	Y	44	89	60	9	0.66	TTTT,T,T.	FFFFFFBFB	1	0	0	1	0	0.777778	0	0	1	0	0.888889	0	0	1	0
Ca2	12929736	G	A	31	31	14	9	0.33	...,.,AAA	FFFF<FFFF	1	0	0	1	0	0.777778	0	0	1	0	0.888889	0	0	1	0
Ca2	12941511	G	R	158	158	58	24	0.41	,.,AA,,AAAA..A.A,A.,..A.	BFFFFFFF<BFBFFFFFFFFFFFF	1	0	0	1	0	0.75	0	0	1	0	0.833333	0	0	1	0
Ca2	12942029	C	Y	157	157	51	35	0.31	,,TTT.,,,.,T.,T,...,.T,TT,,.T.TT,F,O.	FFFFF/FFFFFFFFF<FFFFFFFFBFFFFBBFFFB	1	0	0	1	0	0.714286	0	0	1	0	0.771429	0	0	1	0
Ca2	12949603	C	Y	155	155	60	30	0.33	T.....,,.TT,T,,TT,.TTTT,,...,,	BFFBFFFFFFFFFFFFFBBFFFFFFFFFFF	1	0	0	1	0	0.7	0	0	1	0	0.8	0	0	1	0
Ca2	12972898	G	R	151	151	39	33	0.33	AA..A.,...AAA...A,..A.A,,A,.,.C,A	BFFFFFBFFFFFFFFBFFFFFFFFFFFFFFFFF	1	0	0	1	0	0.69697	0	0	1	0	0.787879	0	0	1	0
Ca2	12988954	C	Y	42	42	29	15	0.33	.TT,,,T,T,,,T,.	FFFFFFFFFFFF<FF	1	0	0	1	0	0.733333	0	0	1	0	0.866667	0	0	1	0
Ca2	12992668	G	R	63	63	33	16	0.31	A,,.A,.A,AA,,,,S,	FF<BFFFFFFFF<F<F	1	0	0	1	0	0.75	0	0	1	0	0.8125	0	0	1	0
Ca2	12992714	C	Y	62	67	41	14	0.42	T,.TATT,,A,,TT	BF/FFFFFFFFFFB	1	0	0	1	0	0.785714	0	0	1	0	0.857143	0	0	1	0
Ca2	13101294	C	Y	54	54	60	7	0.42	T.,,TT,	FFFFFBF	1	0	0	1	0	0.857143	0	0	1	0	1	0	0	1	0
Ca2	13119526	C	T	39	51	51	10	0.8	TTTTTTTT,,	FFFFFFFBFF	1	0	0	1	0	0.8	0	0	1	0	0.9	0	0	1	0
Ca2	13265328	G	A	41	48	37	14	0.5	.AA,,,.A,,AAAA	/FFBFFFFFFFFFB	1	0	0	1	0	0.785714	0	0	1	0	0.857143	0	0	1	0
Ca2	13296689	G	R	49	49	60	10	0.3	,,,,,AAA..	FFFFFFFFFF	1	0	0	1	0	0.8	0	0	1	0	0.9	0	0	1	0
Ca2	13364966	G	R	26	26	41	7	0.42	,AA.,.A	FFFFFBF	1	0	0	1	0	0.857143	0	0	1	0	1	0	0	1	0
Ca2	13370368	C	Y	33	59	22	15	0.33	TT..,,.,.T,,,TT	BFFFFFFFFFFFFBF	1	0	0	1	0	0.733333	0	0	1	0	0.866667	0	0	1	0
Ca2	13402990	G	R	50	58	27	12	0.41	,AAA,,A,,A,,	FFFFFFF<FFFF	1	0	0	1	0	0.75	0	0	1	0	0.916667	0	0	1	0
Ca2	13789125	C	Y	27	27	49	7	0.42	.,TTT,.	FFFFFFF	1	0	0	1	0	0.857143	0	0	1	0	1	0	0	1	0
Ca2	13807523	G	R	32	32	27	10	0.4	,,...A.AAA	FFFBFBFFFF	1	0	0	1	0	0.8	0	0	1	0	0.9	0	0	1	0
Ca2	13879864	G	R	20	20	43	7	0.42	.,AAA..	<F<FBFF	1	0	0	1	0	0.857143	0	0	1	0	1	0	0	1	0
Ca2	13909164	C	Y	36	87	52	11	0.72	.TT,T.TTTTT	FFF<FFFFFFF	1	0	0	1	0	0.818182	0	0	1	0	0.909091	0	0	1	0
Ca2	13960796	C	Y	39	87	35	10	0.7	TTTTTTT,,,	FFFFFFBFFF	1	0	0	1	0	0.8	0	0	1	0	0.9	0	0	1	0
Ca2	13962988	G	R	64	99	60	10	0.5	A,AA,A,,A,	FFFF/FBFFB	1	0	0	1	0	0.8	0	0	1	0	0.9	0	0	1	0
Ca2	13967138	G	A	48	48	51	7	1	AAAAAAA	FFFFFFF	1	0	0	1	0	0.857143	0	0	0	1	1	0	0	1	0
Ca2	14089462	C	Y	43	43	47	11	0.36	TT...T.,,T.	FFFFFFFFFFF	1	0	0	1	0	0.818182	0	0	1	0	0.909091	0	0	1	0
Ca2	14090036	G	R	65	65	54	15	0.33	,,.AAA,A,A.T,,,	BFFFFFBFFFFFFFF	1	0	0	1	0	0.733333	0	0	1	0	0.866667	0	0	1	0
Ca2	14111153	C	T	45	57	52	11	0.9	TTTTTTTT.TT	FFBBFFF<FFB	1	0	0	1	0	0.818182	0	0	0	1	0.909091	0	0	1	0
Ca2	14112712	G	A	25	43	14	14	0.64	AA.A.AA..AA,AA	BFFFFFFFFFFFFF	1	0	0	1	0	0.785714	0	0	1	0	0.857143	0	0	1	0
Ca2	14157965	G	A	41	42	36	7	0.71	,AAAAA,	FFFFBFF	1	0	0	1	0	0.857143	0	0	1	0	1	0	0	1	0
Ca2	14195751	C	Y	55	97	55	8	0.62	T,TT,T.T	FFFFFFFB	1	0	0	1	0	0.875	0	0	1	0	1	0	0	1	0
Ca2	15085045	C	Y	60	84	33	20	0.3	TT,,.,,T,,.,,T,,,,TT	FFFFFFBFFBBFBFFBBBFF	1	0	0	1	0	0.75	0	0	1	0	0.85	0	0	1	0
Ca2	15089192	G	R	38	38	34	13	0.3	.,,,A,.,,AA,A	FFFFFFFFFFFF<	1	0	0	1	0	0.769231	0	0	1	0	0.846154	0	0	1	0
Ca2	15133114	G	R	91	91	51	12	0.5	AA,AA,,.,AA,	FFFFFFFFFFFF	1	0	0	1	0	0.75	0	0	1	0	0.916667	0	0	1	0
Ca2	15136761	G	R	55	55	60	8	0.37	AAA.,,..	FFFF/FFF	1	0	0	1	0	0.875	0	0	1	0	1	0	0	1	0
Ca2	15212914	G	A	36	36	13	10	0.3	A,A,,,,,.A	FFFFF<FFFF	1	0	0	1	0	0.8	0	0	1	0	0.9	0	0	1	0
Ca2	15346121	C	T	37	63	16	20	0.6	.T.,.,TTTT,TTT.,TTTT	FFFBFFFFFFFF<FFFFFFF	1	0	0	1	0	0.75	0	0	1	0	0.85	0	0	1	0
Ca2	15362058	C	Y	70	70	30	10	0.5	..TTTT,,.T	FFFFFFFFFF	1	0	0	1	0	0.8	0	0	1	0	0.9	0	0	1	0
Ca2	15435626	C	T	51	51	60	8	1	TTTTTTTT	/FFFFFFF	1	0	0	1	0	0.875	0	0	0	1	1	0	0	1	0
Ca2	15439760	C	T	47	48	45	8	0.87	TTTT.TTT	FFFFFFFF	1	0	0	1	0	0.875	0	0	1	0	1	0	0	1	0
Ca2	15520728	C	Y	57	89	31	22	0.36	TT.T,.T.T,..,T,T,.,,.T	FFFFFFFF<FFFFFF/FFBFFF	1	0	0	1	0	0.727273	0	0	1	0	0.818182	0	0	1	0
Ca2	15534681	C	T	36	36	18	8	0.37	,T,,,T,T	FFFBFFFF	1	0	0	1	0	0.875	0	0	1	0	1	0	0	1	0
Ca2	15544175	G	A	43	51	11	19	0.42	.A,AAA,AAA..A,,,,,,	FFFFFFFFFFFFFFFFFFB	1	0	0	1	0	0.736842	0	0	1	0	0.842105	0	0	1	0
Ca2	15549835	C	Y	39	39	25	16	0.31	...,,T,T,TTT..,.	FFFFFFFFFFFFFBBB	1	0	0	1	0	0.75	0	0	1	0	0.8125	0	0	1	0
Ca2	15588029	C	Y	83	103	56	9	0.55	.T.T,,TTT	FFFFFFFFF	1	0	0	1	0	0.777778	0	0	1	0	0.888889	0	0	1	0
Ca2	15598663	C	Y	78	78	55	15	0.33	,TT.T...T,..T,.	FFFFFFFF</FFFFB	1	0	0	1	0	0.733333	0	0	1	0	0.866667	0	0	1	0
Ca2	15615737	C	T	22	54	32	13	0.69	T,TT.TTT,TTT.	FFFFFFFFFFFFB	1	0	0	1	0	0.769231	0	0	1	0	0.846154	0	0	1	0
Ca2	15705550	G	R	105	105	37	26	0.3	,A.A,,A,A.,,,A.,,..,A,AA,.	BBBFFFFFFFFFFFFFBFF<FF<F/B	1	0	0	1	0	0.730769	0	0	1	0	0.807692	0	0	1	0
Ca2	15795668	C	T	25	42	27	9	0.55	,,T.,TTTT	FFFFFFB//	1	0	0	1	0	0.777778	0	0	1	0	0.888889	0	0	1	0
Ca2	15914627	C	T	42	42	13	15	0.33	,,T,,T,,T,,TT,.	FFFFFFFFFBFFFFB	1	0	0	1	0	0.733333	0	0	1	0	0.866667	0	0	1	0
Ca2	15916156	G	R	40	40	31	10	0.5	..A.A.AAA.	BFFFFFFFFF	1	0	0	1	0	0.8	0	0	1	0	0.9	0	0	1	0
Ca2	15918058	C	Y	49	59	40	10	0.4	,.,,T,TT.T	BFFFF//FBF	1	0	0	1	0	0.8	0	0	1	0	0.9	0	0	1	0
Ca2	15962091	G	A	26	41	20	13	0.38	,AT,A.AA,,,A,	FFFFFFFBFBFFF	1	0	0	1	0	0.769231	0	0	1	0	0.846154	0	0	1	0
Ca2	16066385	G	A	73	99	48	25	0.96	AAAAAAAAAAAAAAAAAAAAAAAA,	BBBBBBBBBBFFFFFFFFFBBBBBF	1	0	0	1	0	0.72	0	0	0	1	0.8	0	0	0	1
Ca2	16145795	G	A	28	54	54	10	0.9	AAAAA.AAAA	BFBFFFFFFB	1	0	0	1	0	0.8	0	0	0	1	0.9	0	0	1	0
Ca2	16171632	G	A	53	54	37	11	0.81	AAA,AAAAAA,	FFFFF/F<FB/	1	0	0	1	0	0.818182	0	0	1	0	0.909091	0	0	1	0
Ca2	16217377	C	Y	77	143	60	18	0.72	TTTTTTTT,.TT,TTT.,	B<FFFFFFFFF<FFBFBB	1	0	0	1	0	0.777778	0	0	1	0	0.833333	0	0	1	0
Ca2	16275471	G	R	47	47	50	8	0.37	A..,AA.,	FFF<FFFF	1	0	0	1	0	0.875	0	0	1	0	1	0	0	1	0
Ca2	16514694	C	T	37	39	18	7	0.57	TTTT,.,	BFFFFB/	1	0	0	1	0	0.857143	0	0	1	0	1	0	0	1	0
Ca2	16516426	G	R	22	22	40	8	0.37	A.AA....	BFFFFF/F	1	0	0	1	0	0.875	0	0	1	0	1	0	0	1	0
Ca2	16650033	G	R	88	88	42	14	0.35	AA.,,A,,,A.A..	<FFFFFFFFFFFFB	1	0	0	1	0	0.785714	0	0	1	0	0.857143	0	0	1	0
Ca2	16850087	C	Y	41	41	43	13	0.53	..,,TTTTT.T,T	FFFFF<FFFFFBB	1	0	0	1	0	0.769231	0	0	1	0	0.846154	0	0	1	0
Ca2	16899886	C	Y	26	68	60	7	0.71	T.T,TTT	FFFFFFF	1	0	0	1	0	0.857143	0	0	1	0	1	0	0	1	0
Ca2	16923256	G	R	36	36	50	13	0.3	..,.AA...A.A.	FBFFFFFBFFBFF	1	0	0	1	0	0.769231	0	0	1	0	0.846154	0	0	1	0
Ca2	16990024	C	Y	132	132	35	23	0.39	TT.,T,TTT,T.T.....,.T.,	BFFBFFFFFFBFFFFFF/FFFFB	1	0	0	1	0	0.73913	0	0	1	0	0.826087	0	0	1	0
Ca2	17025308	G	A	35	48	26	13	0.53	AAAA,A,,AA,,*,	BFFFFFFF<FB<B	1	0	0	1	0	0.769231	0	0	1	0	0.846154	0	0	1	0
Ca2	17029872	G	A	21	48	34	9	0.77	AAAA,AAA.	FFFFFFFFB	1	0	0	1	0	0.777778	0	0	1	0	0.888889	0	0	1	0
Ca2	17031581	G	R	32	58	35	7	0.42	.A.A.,A	FFFFFFF	1	0	0	1	0	0.857143	0	0	1	0	1	0	0	1	0
Ca2	17256139	G	A	35	35	21	7	0.42	AATA...	FFFFFFF	1	0	0	1	0	0.857143	0	0	1	0	1	0	0	1	0
Ca2	17263094	C	Y	76	76	52	14	0.35	TT,TTT.,......	FFFFFFFFFFFFFF	1	0	0	1	0	0.785714	0	0	1	0	0.857143	0	0	1	0
Ca2	17388187	C	T	24	28	14	8	0.62	T.TTT.,T	FFFFFF<F	1	0	0	1	0	0.875	0	0	1	0	1	0	0	1	0
Ca2	17393612	G	R	31	31	45	9	0.33	A,A,,,A,,	FFFFFFFFF	1	0	0	1	0	0.777778	0	0	1	0	0.888889	0	0	1	0
Ca2	17394288	G	R	32	52	22	20	0.45	,,A,.,AAAAAAA.A.,,,,	BBFFFFFFFFFBFFFBFFFF	1	0	0	1	0	0.75	0	0	1	0	0.85	0	0	1	0
Ca2	17398578	C	Y	24	33	32	7	0.42	T.,T..T	FBBFFFF	1	0	0	1	0	0.857143	0	0	1	0	1	0	0	1	0
Ca2	17408884	C	Y	33	33	36	8	0.62	TTT.T,.T	FFFFFFF/	1	0	0	1	0	0.875	0	0	1	0	1	0	0	1	0
Ca2	17487413	C	Y	32	32	27	23	0.3	,,..TT,T.T.T,,T,.,.T,,,	BFFFFFFFFFFFFFFFFFFFFFF	1	0	0	1	0	0.73913	0	0	1	0	0.826087	0	0	1	0
Ca2	17550295	C	Y	27	27	35	7	0.42	.,T,TT.	FFFFFFB	1	0	0	1	0	0.857143	0	0	1	0	1	0	0	1	0
Ca2	17551206	G	R	84	84	35	20	0.35	.,A.AA,,,A,A,.A....A	F/F<FFFFFFFFFFFF<FFF	1	0	0	1	0	0.75	0	0	1	0	0.85	0	0	1	0
Ca2	17804124	G	A	22	22	11	7	0.42	AA....A	FFFFFFB	1	0	0	1	0	0.857143	0	0	1	0	1	0	0	1	0
Ca2	17877810	G	R	25	25	49	9	0.33	.,,A,A.A.	BFFFFFFFF	1	0	0	1	0	0.777778	0	0	1	0	0.888889	0	0	1	0
Ca2	17891013	G	A	24	45	28	11	0.54	.A.AAAAA.,.	FFFFFFFFFBF	1	0	0	1	0	0.818182	0	0	1	0	0.909091	0	0	1	0
Ca2	17896598	G	R	61	66	60	8	0.5	,.AAA,,A	FB/FFF/F	1	0	0	1	0	0.875	0	0	1	0	1	0	0	1	0
Ca2	18123115	C	T	57	57	60	10	1	TTTTTTTTTT	FFFBBFFFFF	1	0	0	1	0	0.8	0	0	0	1	0.9	0	0	0	1
Ca2	18188609	C	Y	29	29	22	20	0.35	TTT.TTT,.,,,.,,T,,..	BBBFBBBF<BBBFBB/FFFF	1	0	0	1	0	0.75	0	0	1	0	0.85	0	0	1	0
Ca2	18213049	C	Y	62	108	50	11	0.54	,T.TTTT,..T	BFBFFFFFFFF	1	0	0	1	0	0.818182	0	0	1	0	0.909091	0	0	1	0
Ca2	18217317	G	R	47	47	43	15	0.4	.,A.A,.A.,.AAA.	FFFFFFFFFFFFFFF	1	0	0	1	0	0.733333	0	0	1	0	0.866667	0	0	1	0
Ca2	18276639	G	A	63	63	51	12	1	AAAAAAAAAAAA	FFBFFFFFFBFF	1	0	0	1	0	0.75	0	0	0	1	0.916667	0	0	0	1
Ca2	18277384	G	A	44	45	28	7	0.85	AAAAAA,	FFFFFFF	1	0	0	1	0	0.857143	0	0	1	0	1	0	0	1	0
Ca2	18373567	C	Y	69	80	26	26	0.38	,.TT.TT,.TT.,.T..T,T.T..,,	FFFFFFFFFFFFFFFBFF/FFFFFFF	1	0	0	1	0	0.730769	0	0	1	0	0.807692	0	0	1	0
Ca2	18381680	C	Y	87	87	43	15	0.46	,,TTTT,,TT,,T,,	BFFFFFFBFBFFFF<	1	0	0	1	0	0.733333	0	0	1	0	0.866667	0	0	1	0
Ca2	18399532	C	Y	47	47	40	10	0.4	,..,TTTT,,	FFFFFFFFFF	1	0	0	1	0	0.8	0	0	1	0	0.9	0	0	1	0
Ca2	18413816	C	T	26	55	36	14	0.64	,T,,,TTTTT,TTT	BFFFFFFFFFFB/F	1	0	0	1	0	0.785714	0	0	1	0	0.857143	0	0	1	0
Ca2	18425684	G	A	24	24	6	10	0.6	AAAA.,A.A.	FFFFFFFFFF	1	0	0	1	0	0.8	0	0	1	0	0.9	0	0	1	0
Ca2	18440206	G	A	48	48	60	7	1	AAAAAAA	FFFFFFF	1	0	0	1	0	0.857143	0	0	0	1	1	0	0	1	0
Ca2	18485920	G	R	23	68	59	8	0.75	AAAA.,AA	BFFFFFFF	1	0	0	1	0	0.875	0	0	1	0	1	0	0	1	0
Ca2	18568057	C	Y	29	29	49	9	0.33	,T,TT.,,,	BFFFFFFFF	1	0	0	1	0	0.777778	0	0	1	0	0.888889	0	0	1	0
Ca2	18615249	C	Y	23	51	42	7	0.42	.,.ATTT	FFFFFFF	1	0	0	1	0	0.857143	0	0	1	0	1	0	0	1	0
Ca2	18641943	G	R	79	93	60	9	0.55	A,AA,.A,A	<FFFFFBFF	1	0	0	1	0	0.777778	0	0	1	0	0.888889	0	0	1	0
Ca2	18663926	C	Y	34	34	40	9	0.33	.,TT.,T..	<FF<FFFFF	1	0	0	1	0	0.777778	0	0	1	0	0.888889	0	0	1	0
Ca2	18750256	C	Y	89	99	34	16	0.43	,.T,T,,,T.,,TTTT	FBBFFFFFFFFFF<FF	1	0	0	1	0	0.75	0	0	1	0	0.8125	0	0	1	0
Ca2	18767983	G	R	39	39	40	11	0.45	,.,AA.,AAA.	F/FFFFFFFFB	1	0	0	1	0	0.818182	0	0	1	0	0.909091	0	0	1	0
Ca2	18820100	G	R	29	62	22	27	0.37	,A,,AA,,A,AA,,,AA,A.,,,A,,,	FFFFFFFFFFFFFFFFFFFFFFFF<BF	1	0	0	1	0	0.703704	0	0	1	0	0.814815	0	0	1	0
Ca2	18976590	C	Y	57	57	44	13	0.3	,T,.,..TT..T,	BFBFBFFFFFFFF	1	0	0	1	0	0.769231	0	0	1	0	0.846154	0	0	1	0
Ca2	19009291	C	Y	58	58	44	20	0.3	,..,T.TT.,,T..,T.T,,	FFFFFFFFFFFFFFFBFFFF	1	0	0	1	0	0.75	0	0	1	0	0.85	0	0	1	0
Ca2	19018079	G	R	32	32	35	9	0.33	,,..,AA.A	FFFFFFBFF	1	0	0	1	0	0.777778	0	0	1	0	0.888889	0	0	1	0
Ca2	19026550	C	Y	109	121	59	15	0.46	,T,,,TTT,T,TT,,	FFFFBFFFFFFFFFF	1	0	0	1	0	0.733333	0	0	1	0	0.866667	0	0	1	0
Ca2	19052356	C	T	48	48	60	7	1	TTTTTTT	BBFFFFF	1	0	0	1	0	0.857143	0	0	0	1	1	0	0	1	0
Ca2	19158679	C	Y	20	20	45	8	0.37	T,.,T..T	FFBFF<FF	1	0	0	1	0	0.875	0	0	1	0	1	0	0	1	0
Ca2	19159051	C	Y	61	61	42	15	0.4	TTT,.T...T..T..	BFFFBFFFFFFFFFF	1	0	0	1	0	0.733333	0	0	1	0	0.866667	0	0	1	0
Ca2	19310471	C	Y	112	112	38	24	0.33	....T..TT..TT,,.,.T.,T.T	FFF/FFFFF<BFFFFFFFBFFFBB	1	0	0	1	0	0.75	0	0	1	0	0.833333	0	0	1	0
Ca2	19310836	G	R	41	41	45	12	0.33	..A..A,.,AA,	BBFFFFFFFFFF	1	0	0	1	0	0.75	0	0	1	0	0.916667	0	0	1	0
Ca2	19310839	G	R	41	41	45	12	0.33	..A..A,.,AA,	FFFF<FFFFFFF	1	0	0	1	0	0.75	0	0	1	0	0.916667	0	0	1	0
Ca2	19402810	C	Y	128	161	52	20	0.5	.TTT,T,,,T,TT,T,T,T,	FFFBFBFFFFFFFFFFFFFF	1	0	0	1	0	0.75	0	0	1	0	0.85	0	0	1	0
Ca2	19412685	C	T	48	48	60	7	1	TTTTTTT	BFFFFFB	1	0	0	1	0	0.857143	0	0	0	1	1	0	0	1	0
Ca2	19465049	G	R	40	40	42	8	0.37	,,A,A,A,	FFFFFFFB	1	0	0	1	0	0.875	0	0	1	0	1	0	0	1	0
Ca2	19499760	G	R	99	99	37	16	0.56	.,AA.AAAAAA,A,..	FBFBFFFFBFFFFFFF	1	0	0	1	0	0.75	0	0	1	0	0.8125	0	0	1	0
Ca2	19518474	C	Y	164	164	53	27	0.4	.,.T,T.T.,..TT,T,,TT.,.TTT,	FBFFFFFFFFFFFFFBFFFFFFF7FFF	1	0	0	1	0	0.703704	0	0	1	0	0.814815	0	0	1	0
Ca2	19524904	C	Y	60	60	34	12	0.41	.T.,T.TT..T,	FFFFFFFBFFFB	1	0	0	1	0	0.75	0	0	1	0	0.916667	0	0	1	0
Ca2	19527573	C	T	38	39	27	7	0.57	T...TTT	FFFFFFF	1	0	0	1	0	0.857143	0	0	1	0	1	0	0	1	0
Ca2	19543717	G	R	41	41	46	7	0.42	AA,.,,A	F<FFFFF	1	0	0	1	0	0.857143	0	0	1	0	1	0	0	1	0
Ca2	19584352	G	R	29	29	38	9	0.33	,AA.,A...	FFFFF/FBF	1	0	0	1	0	0.777778	0	0	1	0	0.888889	0	0	1	0
Ca2	19598733	G	R	103	103	28	40	0.35	A,AA,AA.AA.,A,,,.,A.A..,,,,...,,.AA.A..A	FFFFFFFFFFFFFFFFFFFFFFFFFFFFFFFFFFFFFBBF	1	0	0	1	0	0.7	0	0	1	0	0.775	0	0	1	0
Ca2	19665255	G	R	21	69	55	10	0.7	.AAAA,AAA,	FFBFFFFFF/	1	0	0	1	0	0.8	0	0	1	0	0.9	0	0	1	0
Ca2	19767540	C	Y	40	80	23	28	0.35	.,T,TT,,,,,,.,T..TT,.,TTTT,,	FFFFFFFFFFFFFF<FFFFFFFFFF7FF	1	0	0	1	0	0.714286	0	0	1	0	0.785714	0	0	1	0
Ca2	19767618	C	Y	67	67	27	28	0.39	..,.,..,T,T,TT,,T.TTTTT.,.T,	FF<FFFFFFFFFFFFFFFFBFFFFFFF/	1	0	0	1	0	0.714286	0	0	1	0	0.785714	0	0	1	0
Ca2	19984929	G	A	35	42	48	8	0.62	AA,AA.,A	BFFF/FBF	1	0	0	1	0	0.875	0	0	1	0	1	0	0	1	0
Ca2	20077796	G	R	30	47	36	8	0.37	A..,A,A,	FF/FFFFF	1	0	0	1	0	0.875	0	0	1	0	1	0	0	1	0
Ca2	20087366	C	T	44	45	39	7	0.85	T,TTTTT	BBF<FFF	1	0	0	1	0	0.857143	0	0	1	0	1	0	0	1	0
Ca2	20149214	C	T	34	59	22	28	0.39	T..T..,T.T.TTTT..TT,,..,.TA,	FFFFFFBFFBFF<FFFFBFFFFFFBF<B	1	0	0	1	0	0.714286	0	0	1	0	0.785714	0	0	1	0
Ca2	20149378	C	T	60	60	14	36	0.3	TT..T,T.....T,..T.,.,.TT.TT..,,,.T..	FFFFFFFFFFFFFFF<<BFFFF<FFFFFBFFFFBFB	1	0	0	1	0	0.694444	0	0	1	0	0.777778	0	0	1	0
Ca2	20191497	C	Y	42	42	40	19	0.31	,,..T.T,.T..,T.T.T,	BFF/FFFFFFFFFFFFFFF	1	0	0	1	0	0.736842	0	0	1	0	0.842105	0	0	1	0
Ca2	20263255	G	A	24	24	4	19	0.68	..AAA.AAAAAA..A.AAA	FFFFFBFFFFFFFFFFFBB	1	0	0	1	0	0.736842	0	0	1	0	0.842105	0	0	1	0
Ca2	20355796	G	R	59	89	34	11	0.63	,A.A,A,AAAFA	FFFFFBFFFBB	1	0	0	1	0	0.818182	0	0	1	0	0.909091	0	0	1	0
Ca2	20518271	C	Y	56	62	27	11	0.36	,TT,,..T,T.	BFFFBFFFFFB	1	0	0	1	0	0.818182	0	0	1	0	0.909091	0	0	1	0
Ca2	20615983	G	R	62	62	37	18	0.33	..A.A,.A..,..A..AA	FF/FFFFBFFBFBFFF<F	1	0	0	1	0	0.777778	0	0	1	0	0.833333	0	0	1	0
Ca2	20616088	C	Y	49	87	45	9	0.55	T,TT,,T,T	FFFBFBF</	1	0	0	1	0	0.777778	0	0	1	0	0.888889	0	0	1	0
Ca2	20620465	G	R	24	24	41	9	0.33	.A...AA,.	FFFFF/FFF	1	0	0	1	0	0.777778	0	0	1	0	0.888889	0	0	1	0
Ca2	20621082	G	A	45	50	12	22	0.63	A.AAAAAA...A..A.AAAA,A	/FFFFFF/FFFFFFFFFFFBFF	1	0	0	1	0	0.727273	0	0	1	0	0.818182	0	0	1	0
Ca2	20680909	C	Y	71	72	38	14	0.5	T.TTT,.,,TT,.T	FFF/FFFBF/FFFB	1	0	0	1	0	0.785714	0	0	1	0	0.857143	0	0	1	0
Ca2	20695456	C	Y	33	33	42	12	0.33	TTT.AT,,..,,	FFFF/FFFFFFF	1	0	0	1	0	0.75	0	0	1	0	0.916667	0	0	1	0
Ca2	20727071	C	T	32	48	28	11	0.63	,,T,TTTT,TT	BBFFFFFFFFB	1	0	0	1	0	0.818182	0	0	1	0	0.909091	0	0	1	0
Ca2	20800362	C	T	42	42	19	12	0.41	,,,T.,,TTTT,	BFFFFFFFFFFF	1	0	0	1	0	0.75	0	0	1	0	0.916667	0	0	1	0
Ca2	20865764	G	R	45	45	59	8	0.37	,A,.AA,.	FFF/FFFF	1	0	0	1	0	0.875	0	0	1	0	1	0	0	1	0
Ca2	20934648	C	T	37	48	59	8	0.87	TTTTTATT	FFFFF/<B	1	0	0	1	0	0.875	0	0	1	0	1	0	0	1	0
Ca2	20997823	C	T	40	48	12	15	0.66	,TT,,TTTT.,TTTT	FFFFFFFFFFFFFBF	1	0	0	1	0	0.733333	0	0	1	0	0.866667	0	0	1	0
Ca2	21000833	G	A	31	39	16	9	0.44	AA,.,..AA	FFFFFFFFF	1	0	0	1	0	0.777778	0	0	1	0	0.888889	0	0	1	0
Ca2	21189142	C	T	38	38	9	12	0.58	TTTT.TT.T,..	FFFFFFFFFFF/	1	0	0	1	0	0.75	0	0	1	0	0.916667	0	0	1	0
Ca2	21224455	C	Y	21	54	19	40	0.3	,,,TGT,T,,,,,,T,,,TT,,,,T.T,,..,TT.,T,,T	FFFFFFFFFBFFFF<FFFFBFBFFFBFFFFFFBFF/FBFB	1	0	0	1	0	0.7	0	0	1	0	0.775	0	0	1	0
Ca2	21234101	G	R	72	72	34	20	0.35	,,.,,A.,.,.AA.AAA,A,	F/F<FFFFFFFFFFBFFFFF	1	0	0	1	0	0.75	0	0	1	0	0.85	0	0	1	0
Ca2	21321838	G	R	58	75	56	7	0.57	AA,..AA	BFFFFFF	1	0	0	1	0	0.857143	0	0	1	0	1	0	0	1	0
Ca2	21369070	G	R	101	101	60	11	0.45	A,.AA,A,.A,	FFFFFFFBFBF	1	0	0	1	0	0.818182	0	0	1	0	0.909091	0	0	1	0
Ca2	21447388	G	R	103	103	42	15	0.4	.AA.AA.,.,,A,.A	FFFBFFFFFFFFFFF	1	0	0	1	0	0.733333	0	0	1	0	0.866667	0	0	1	0
Ca2	21555734	G	R	38	38	34	8	0.37	.,,A,.AA	FFFFFFB<	1	0	0	1	0	0.875	0	0	1	0	1	0	0	1	0
Ca2	21558265	C	Y	35	35	44	7	0.42	,TTT,.,	FFFFFFF	1	0	0	1	0	0.857143	0	0	1	0	1	0	0	1	0
Ca2	21655791	G	R	83	140	57	16	0.62	.A.,AAA.AAAAA,A,	BFFFFFF/F/B<FFFF	1	0	0	1	0	0.75	0	0	1	0	0.8125	0	0	1	0
Ca2	21774779	C	Y	48	48	45	7	0.42	,.TTT,.	FFF<FFF	1	0	0	1	0	0.857143	0	0	1	0	1	0	0	1	0
Ca2	21779129	C	Y	24	24	23	18	0.33	TT,,T.,T...T...,T.	FFFFFFFFFFF<<B<BFF	1	0	0	1	0	0.777778	0	0	1	0	0.833333	0	0	1	0
Ca2	21784373	G	R	51	51	45	7	0.42	.AAA,,,	FFFFFFF	1	0	0	1	0	0.857143	0	0	1	0	1	0	0	1	0
Ca2	21928883	C	T	40	42	29	8	0.62	TTTTT,.,	FFFFFFBF	1	0	0	1	0	0.875	0	0	1	0	1	0	0	1	0
Ca2	21930302	C	Y	48	48	31	12	0.33	.T..T.T....T	FF<FFFFFFFFB	1	0	0	1	0	0.75	0	0	1	0	0.916667	0	0	1	0
Ca2	21931303	C	T	24	51	29	13	0.61	TTTTT..TT.,T.	FFFFFFFFFBFFF	1	0	0	1	0	0.769231	0	0	1	0	0.846154	0	0	1	0
Ca2	21932678	G	R	47	47	39	11	0.36	,A.AAA,,,..	FF//FBFFFFB	1	0	0	1	0	0.818182	0	0	1	0	0.909091	0	0	1	0
Ca2	22011908	G	A	23	66	55	16	0.81	,AAA.AAA.AAAAAAA	FFFFFFFFFFFFFFFF	1	0	0	1	0	0.75	0	0	0	1	0.8125	0	0	1	0
Ca2	22068996	G	A	20	57	22	23	0.43	.AA,A,A,A,,,,.AA,,.,AAA	FFFFFFFFF<FBBFFFFF/FFFF	1	0	0	1	0	0.73913	0	0	1	0	0.826087	0	0	1	0
Ca2	22071573	G	A	29	42	20	12	0.41	A,AA,,A,,,,A	FBFFFFF<FBBB	1	0	0	1	0	0.75	0	0	1	0	0.916667	0	0	1	0
Ca2	22095286	G	R	26	26	44	7	0.42	.A.A,A.	FFFFFFF	1	0	0	1	0	0.857143	0	0	1	0	1	0	0	1	0
Ca2	22388755	C	T	39	39	12	9	0.44	,TT,T,,T,	BFFFB/FF<	1	0	0	1	0	0.777778	0	0	1	0	0.888889	0	0	1	0
Ca2	22403118	C	T	48	48	60	7	1	TTTTTTT	FFFFFFF	1	0	0	1	0	0.857143	0	0	0	1	1	0	0	1	0
Ca2	22431053	G	A	20	39	19	12	0.33	A.,,,,A,A,,A	FBFBFFFFFFBF	1	0	0	1	0	0.75	0	0	1	0	0.916667	0	0	1	0
Ca2	22465093	C	T	25	25	8	7	0.71	.TTTTT,	FFFBFF/	1	0	0	1	0	0.857143	0	0	1	0	1	0	0	1	0
Ca2	22482510	C	Y	29	39	27	8	0.37	.TT..,T.	FFFFFBBB	1	0	0	1	0	0.875	0	0	1	0	1	0	0	1	0
Ca2	22646242	C	Y	31	31	29	16	0.43	,TTT,,TTT...,,.T	FFFFFFFFFFF</FFF	1	0	0	1	0	0.75	0	0	1	0	0.8125	0	0	1	0
Ca2	22664914	G	R	55	100	50	10	0.6	AAA.A.A.,A	FFFFFFFF<B	1	0	0	1	0	0.8	0	0	1	0	0.9	0	0	1	0
Ca2	22750670	C	T	23	36	19	8	0.37	...T.TT.	FFFFFFF<	1	0	0	1	0	0.875	0	0	1	0	1	0	0	1	0
Ca2	22778839	C	Y	33	38	27	11	0.45	TT,.,TT.,.T	FFBFFFFFFFF	1	0	0	1	0	0.818182	0	0	1	0	0.909091	0	0	1	0
Ca2	22829793	C	T	38	39	16	7	0.57	TT,T,,T	FFFFFFF	1	0	0	1	0	0.857143	0	0	1	0	1	0	0	1	0
Ca2	23111169	C	T	32	32	9	12	0.5	,TT,.T,.TT,T	BFFFFFFFBFFF	1	0	0	1	0	0.75	0	0	1	0	0.916667	0	0	1	0
Ca2	23371211	G	A	37	48	18	13	0.53	AA,AA,,AA.,A,	BFFFFFFFFFFFF	1	0	0	1	0	0.769231	0	0	1	0	0.846154	0	0	1	0
Ca2	23465542	C	Y	93	131	60	11	0.54	,,,TTTT.T,T	BFFFFFFFFFF	1	0	0	1	0	0.818182	0	0	1	0	0.909091	0	0	1	0
Ca2	23516551	C	T	27	28	12	15	0.4	TT,T,.,,,T,,TT.	FFFFBFFFFFFFF<F	1	0	0	1	0	0.733333	0	0	1	0	0.866667	0	0	1	0
Ca2	23574590	C	T	35	48	18	13	0.53	..TTTTT.,T.T,	<FFFFFFFBFFF<	1	0	0	1	0	0.769231	0	0	1	0	0.846154	0	0	1	0
Ca2	23922747	C	Y	77	122	58	10	0.6	,,T.T.TTTT	BFFFFFFFFB	1	0	0	1	0	0.8	0	0	1	0	0.9	0	0	1	0
Ca2	23969951	C	T	28	54	55	10	0.9	TTTTTTT.TT	BFFFFFFFFF	1	0	0	1	0	0.8	0	0	0	1	0.9	0	0	1	0
Ca2	23987212	C	T	20	54	60	10	0.9	TTTTTTT.TT	FFBFFFFFFB	1	0	0	1	0	0.8	0	0	0	1	0.9	0	0	1	0
Ca2	23987216	C	T	20	54	60	10	0.9	TTTTTTT.TT	FFFFFFFFFB	1	0	0	1	0	0.8	0	0	0	1	0.9	0	0	1	0
Ca2	24013003	G	R	50	80	31	19	0.31	.,.A,.AA.,,,,A,,AA,	FBBFFBFFFBFFF/BFFBF	1	0	0	1	0	0.736842	0	0	1	0	0.842105	0	0	1	0
Ca2	24022931	G	A	22	35	14	18	0.44	.AA,A,AAC,,AA,,..A	FFFFFFFF/FFBFFFFF/	1	0	0	1	0	0.777778	0	0	1	0	0.833333	0	0	1	0
Ca2	24136354	C	T	54	54	51	9	1	TTTTTTTTT	FFFFFFFFB	1	0	0	1	0	0.777778	0	0	0	1	0.888889	0	0	0	1
Ca2	24148849	C	Y	41	41	35	15	0.33	,,T.,,,T.T,T,.T	FFFFBFBFFFFFFFF	1	0	0	1	0	0.733333	0	0	1	0	0.866667	0	0	1	0
Ca2	24222738	G	R	26	26	47	9	0.33	,AAA..,,.	FFFF/FFFF	1	0	0	1	0	0.777778	0	0	1	0	0.888889	0	0	1	0
Ca2	24376293	G	R	43	43	56	12	0.33	.,...A.A,.AA	FF<FFFFBFF<B	1	0	0	1	0	0.75	0	0	1	0	0.916667	0	0	1	0
Ca2	24455123	C	Y	27	27	49	7	0.42	,..TT,T	B<FFFFF	1	0	0	1	0	0.857143	0	0	1	0	1	0	0	1	0
Ca2	24476920	G	R	50	50	57	7	0.42	...,AAA	FFFFFFF	1	0	0	1	0	0.857143	0	0	1	0	1	0	0	1	0
Ca2	24572046	G	R	52	52	43	10	0.6	A,A.A.A,AA	BFFF<<FFF<	1	0	0	1	0	0.8	0	0	1	0	0.9	0	0	1	0
Ca2	24572318	G	R	30	30	49	12	0.41	A,,A,A,,,,AA	FFFFFBFFFFF/	1	0	0	1	0	0.75	0	0	1	0	0.916667	0	0	1	0
Ca2	24597300	G	A	35	37	11	11	0.54	.AAA.T.AA.A	FFFFFF/FFFF	1	0	0	1	0	0.818182	0	0	1	0	0.909091	0	0	1	0
Ca2	24598607	G	A	44	44	7	46	0.5	.,,AAAAAA.,...,AAAA,A,,...A,.A.AAAA,,AA.A.A.AA	FBFFFFBFFFFFFFFFFFFFFFFFFFBFFF<FFFF<FFFFFFFFBB	1	0	0	1	0	0.695652	0	0	1	0	0.76087	0	0	1	0
Ca2	24608009	G	R	20	20	28	12	0.41	,,AA,A.AA.,.	FFFFFFFFBFFF	1	0	0	1	0	0.75	0	0	1	0	0.916667	0	0	1	0
Ca2	24613236	C	T	63	63	20	12	1	TTTTTTTTTTTT	FFFF/FFFFFFF	1	0	0	1	0	0.75	0	0	0	1	0.916667	0	0	0	1
Ca2	24640722	G	R	21	21	35	8	0.5	.AA,AA.,	FFFFFFFF	1	0	0	1	0	0.875	0	0	1	0	1	0	0	1	0
Ca2	24699399	G	A	28	42	15	15	0.33	.,.,.,.,AA.AA.A	FFFFFFFFFFFFFBB	1	0	0	1	0	0.733333	0	0	1	0	0.866667	0	0	1	0
Ca2	24817957	G	A	33	33	11	23	0.34	,AA,,.,,,,A,.AA.A.,,.AA	FFFFFFBFFFFFFFFFFF/FFBB	1	0	0	1	0	0.73913	0	0	1	0	0.826087	0	0	1	0
Ca2	24894181	C	T	48	48	11	18	0.38	T..T.TT,.TT,...T..	BFFFFFFFFFFFFFFFFF	1	0	0	1	0	0.777778	0	0	1	0	0.833333	0	0	1	0
Ca2	24903185	C	Y	25	25	34	7	0.42	...TTT,	FFFFFFF	1	0	0	1	0	0.857143	0	0	1	0	1	0	0	1	0
Ca2	24943815	G	A	36	48	54	8	0.87	A,AAAAAA	FFFFFFFF	1	0	0	1	0	0.875	0	0	1	0	1	0	0	1	0
Ca2	25115650	G	R	45	93	47	10	0.7	.AAA.A,AAA	BFFFFFF<FF	1	0	0	1	0	0.8	0	0	1	0	0.9	0	0	1	0
Ca2	25244321	G	A	24	36	18	10	0.3	..,.A..AA.	FFFFFFFFFB	1	0	0	1	0	0.8	0	0	1	0	0.9	0	0	1	0
Ca2	25428861	G	A	30	54	32	19	0.47	AAAA,.,.A,A.A...AA.	FFF<FBFFFFFF<FF/<BB	1	0	0	1	0	0.736842	0	0	1	0	0.842105	0	0	1	0
Ca2	25519529	C	T	37	39	14	10	0.4	TTTT,.,,.,	FFFFFBFBFF	1	0	0	1	0	0.8	0	0	1	0	0.9	0	0	1	0
Ca2	25520331	G	A	48	48	26	7	1	AAAAAAA	FFFFFFF	1	0	0	1	0	0.857143	0	0	0	1	1	0	0	1	0
Ca2	25681720	G	R	59	59	36	14	0.35	AAA...,..A,,,A	<FB<FFFFFFFFFF	1	0	0	1	0	0.785714	0	0	1	0	0.857143	0	0	1	0
Ca2	25895295	C	Y	122	122	53	14	0.42	T,..T,,TT.TT,,	FFFFFFFFFFFFFF	1	0	0	1	0	0.785714	0	0	1	0	0.857143	0	0	1	0
Ca2	25912994	C	T	32	51	42	10	0.8	TTT.TTTT.T	FFFFFFFFFF	1	0	0	1	0	0.8	0	0	1	0	0.9	0	0	1	0
Ca2	26520433	C	T	48	48	60	7	1	TTTTTTT	FFFBFFB	1	0	0	1	0	0.857143	0	0	0	1	1	0	0	1	0
Ca2	26638021	G	R	25	45	29	8	0.37	...AA.A.	FFFFFFFB	1	0	0	1	0	0.875	0	0	1	0	1	0	0	1	0
Ca2	26638051	G	R	36	81	36	9	0.66	AA.A.AAA.	FFF/FFFFF	1	0	0	1	0	0.777778	0	0	1	0	0.888889	0	0	1	0
Ca2	26717768	C	T	43	43	10	16	0.43	T..TT.,...AT,TTT	FFFFFFFFFFFFBFFF	1	0	0	1	0	0.75	0	0	1	0	0.8125	0	0	1	0
Ca2	26873040	C	Y	39	39	50	7	0.42	..,,TTT	FBFFFFB	1	0	0	1	0	0.857143	0	0	1	0	1	0	0	1	0
Ca2	27102591	C	T	44	45	34	7	0.85	TTTTT,T	FFBFF<<	1	0	0	1	0	0.857143	0	0	1	0	1	0	0	1	0
Ca2	27250294	G	R	30	30	43	16	0.31	,.,,,..,.AAA.,AA	FFFFFFFFFFF/FFFF	1	0	0	1	0	0.75	0	0	1	0	0.8125	0	0	1	0
Ca2	27254943	C	Y	74	74	32	21	0.47	TT,T.T.TT,T,.,.T.,,TT	F<FFFFFFB<FFFFFFFFFFF	1	0	0	1	0	0.714286	0	0	1	0	0.809524	0	0	1	0
Ca2	27457616	G	R	51	51	46	11	0.36	,.,,AA,AA,.	FFFFFBFFFBB	1	0	0	1	0	0.818182	0	0	1	0	0.909091	0	0	1	0
Ca2	27459249	C	Y	30	57	25	18	0.33	.T.,,,,T,.TTT.,,T,	FFFFBBFFFFFF<BFF/F	1	0	0	1	0	0.777778	0	0	1	0	0.833333	0	0	1	0
Ca2	27462628	C	T	49	57	43	14	0.71	TTTTTT,T.TT.,T	FFFFFFFFFBFFFF	1	0	0	1	0	0.785714	0	0	1	0	0.857143	0	0	1	0
Ca2	27488012	C	T	26	39	39	9	0.44	.,,,T.TTT	FFFFFF<FF	1	0	0	1	0	0.777778	0	0	1	0	0.888889	0	0	1	0
Ca2	27489044	G	R	34	34	36	10	0.4	,,A.,,,AAA	FFFBBFFFFF	1	0	0	1	0	0.8	0	0	1	0	0.9	0	0	1	0
Ca2	27489176	G	R	37	37	26	14	0.42	,AA,,,AAA.A*..	FBFBFFFFFFFFFF	1	0	0	1	0	0.785714	0	0	1	0	0.857143	0	0	1	0
Ca2	27577660	G	A	22	48	57	8	0.87	A,AAAAAA	FFFFFBFF	1	0	0	1	0	0.875	0	0	1	0	1	0	0	1	0
Ca2	27888939	G	A	42	51	19	21	0.38	A,AA.,,,,,AAA.,.A,,,A	FFFFFF/FFFFFFFFFFFFFF	1	0	0	1	0	0.714286	0	0	1	0	0.809524	0	0	1	0
Ca2	28262348	G	R	71	71	44	19	0.31	,,,A,,A,,.,,A,A.AA,	FFFFFFFFFFFFFFFFFF<	1	0	0	1	0	0.736842	0	0	1	0	0.842105	0	0	1	0
Ca2	28396257	G	R	119	119	54	15	0.46	A.A..A,A.,AAA,,	FFFFFFFFFFBFFFF	1	0	0	1	0	0.733333	0	0	1	0	0.866667	0	0	1	0
Ca2	28498908	C	Y	50	50	40	10	0.4	.T.TT.,.T,	FFFFFFFFFF	1	0	0	1	0	0.8	0	0	1	0	0.9	0	0	1	0
Ca2	28512507	G	A	51	51	57	8	1	AAAAAAAA	FFBFFFFF	1	0	0	1	0	0.875	0	0	0	1	1	0	0	1	0
Ca2	28558229	G	R	20	65	54	9	0.66	.AAAAA,A,	FFFFFFFFF	1	0	0	1	0	0.777778	0	0	1	0	0.888889	0	0	1	0
Ca2	28802951	C	T	38	45	30	9	0.66	TTTT.TT.,	FFFFFBFFF	1	0	0	1	0	0.777778	0	0	1	0	0.888889	0	0	1	0
Ca2	28826821	C	Y	46	46	24	18	0.33	TTTT,..TT,,.,,..,.	FFFFFFFFFFFF<FFFBB	1	0	0	1	0	0.777778	0	0	1	0	0.833333	0	0	1	0
Ca2	28828896	C	Y	110	110	42	18	0.38	T,TT.T..T.,.TTA...	FFFFFFFFFF<FFFFFFB	1	0	0	1	0	0.777778	0	0	1	0	0.833333	0	0	1	0
Ca2	28829194	C	Y	80	80	36	28	0.32	,..TT,..T.T,..,T.,..TT.,,TT,	BFFFFFFFFFFFFFFFFBF<FFFFFFBF	1	0	0	1	0	0.714286	0	0	1	0	0.785714	0	0	1	0
Ca2	28832377	C	Y	42	42	53	8	0.37	...T,TT.	FFFB<FFB	1	0	0	1	0	0.875	0	0	1	0	1	0	0	1	0
Ca2	28890374	G	A	33	45	31	7	0.85	AA.AAAA	FFFFFFF	1	0	0	1	0	0.857143	0	0	1	0	1	0	0	1	0
Ca2	28899243	C	Y	20	59	49	7	0.57	T,T,T,T	FBFFFFF	1	0	0	1	0	0.857143	0	0	1	0	1	0	0	1	0
Ca2	28954760	G	A	48	48	60	7	1	AAAAAAA	FFBF<FF	1	0	0	1	0	0.857143	0	0	0	1	1	0	0	1	0
Ca2	29069294	G	R	30	30	22	20	0.35	,.A,,AAA...,,A.A..,A	FFFFFFFFFFFF<FFFFF<F	1	0	0	1	0	0.75	0	0	1	0	0.85	0	0	1	0
Ca2	29238542	C	Y	52	52	49	9	0.33	..TT....T	FFFFFBFFF	1	0	0	1	0	0.777778	0	0	1	0	0.888889	0	0	1	0
Ca2	29293775	G	R	39	39	49	9	0.44	,,,.AAAA,	BFBFFBFFF	1	0	0	1	0	0.777778	0	0	1	0	0.888889	0	0	1	0
Ca2	29418156	G	A	48	48	51	7	1	AAAAAAA	BFFFFFF	1	0	0	1	0	0.857143	0	0	0	1	1	0	0	1	0
Ca2	29718389	G	R	33	33	43	10	0.3	.A..A..A..	BFFFFFFFFB	1	0	0	1	0	0.8	0	0	1	0	0.9	0	0	1	0
Ca2	29730458	G	R	24	24	24	17	0.47	A,A,AAA,.A...,A.A	FFFFFFFFFFFFFFFFF	1	0	0	1	0	0.764706	0	0	1	0	0.823529	0	0	1	0
Ca2	29743910	C	T	48	48	11	19	0.36	,,TT,TT,.,,,,T,TT,,	FFFFFF<FFFFFFFFFFFF	1	0	0	1	0	0.736842	0	0	1	0	0.842105	0	0	1	0
Ca2	29754321	C	Y	49	49	32	15	0.33	.TTT,T,,.,,,,T,	FFFFFFF<FFFFFF/	1	0	0	1	0	0.733333	0	0	1	0	0.866667	0	0	1	0
Ca2	30145519	G	R	27	27	48	9	0.33	A,,A,A,.,	BB<<FFBFB	1	0	0	1	0	0.777778	0	0	1	0	0.888889	0	0	1	0
Ca2	30173468	G	R	48	48	54	7	0.42	A.,A.A,	FBFFFFF	1	0	0	1	0	0.857143	0	0	1	0	1	0	0	1	0
Ca2	30180947	G	R	41	41	58	10	0.3	AAA...,...	FBFFFFFFFB	1	0	0	1	0	0.8	0	0	1	0	0.9	0	0	1	0
Ca2	30181052	C	Y	60	60	56	11	0.36	...,,T,TTT,	FFFFFFFFBFF	1	0	0	1	0	0.818182	0	0	1	0	0.909091	0	0	1	0
Ca2	30311603	G	R	52	52	60	9	0.33	.A,.AA,,.	FFFFFFFFB	1	0	0	1	0	0.777778	0	0	1	0	0.888889	0	0	1	0
Ca2	30315498	G	R	31	31	46	9	0.33	,.AA,..,A	FFFFFFFFB	1	0	0	1	0	0.777778	0	0	1	0	0.888889	0	0	1	0
Ca2	30617950	G	A	48	48	60	7	1	AAAAAAA	BFFFFFF	1	0	0	1	0	0.857143	0	0	0	1	1	0	0	1	0
Ca2	30621758	G	A	48	48	57	7	1	AAAAAAA	FFFFFFF	1	0	0	1	0	0.857143	0	0	0	1	1	0	0	1	0
Ca2	30649744	C	T	47	48	42	8	0.87	.TTTTTTT	FFFF//FF	1	0	0	1	0	0.875	0	0	1	0	1	0	0	1	0
Ca2	30677849	C	T	51	51	54	8	1	TTTTTTTT	FFFFBFFF	1	0	0	1	0	0.875	0	0	0	1	1	0	0	1	0
Ca2	30680764	C	T	48	48	60	7	1	TTTTTTT	FFFFFFB	1	0	0	1	0	0.857143	0	0	0	1	1	0	0	1	0
Ca2	30789467	C	T	51	51	60	8	1	TTTTTTTT	<FFBBFFF	1	0	0	1	0	0.875	0	0	0	1	1	0	0	1	0
Ca2	30810908	G	A	51	51	47	8	1	AAAAAAAA	FFBFFFFF	1	0	0	1	0	0.875	0	0	0	1	1	0	0	1	0
Ca2	30812623	G	A	28	34	13	7	0.57	A,,AAA.	FFFFFFF	1	0	0	1	0	0.857143	0	0	1	0	1	0	0	1	0
Ca2	30829638	G	R	43	54	27	10	0.4	AA,,.,,AA,	FFFFFFFF<F	1	0	0	1	0	0.8	0	0	1	0	0.9	0	0	1	0
Ca2	30835162	C	T	37	37	11	14	0.42	.T.T..T.T.,T.T	FF//FFFFFFFFF/	1	0	0	1	0	0.785714	0	0	1	0	0.857143	0	0	1	0
Ca2	30849047	G	A	54	54	57	9	1	AAAAAAAAA	FFFFFF<FB	1	0	0	1	0	0.777778	0	0	0	1	0.888889	0	0	0	1
Ca2	30881593	C	T	51	51	59	8	1	TTTTTTTT	BFFFFF<F	1	0	0	1	0	0.875	0	0	0	1	1	0	0	1	0
Ca2	30883565	G	A	48	48	60	7	1	AAAAAAA	FFFFFFF	1	0	0	1	0	0.857143	0	0	0	1	1	0	0	1	0
Ca2	30890587	G	A	48	48	60	7	1	AAAAAAA	BFBFFBF	1	0	0	1	0	0.857143	0	0	0	1	1	0	0	1	0
Ca2	30931293	G	A	48	48	57	7	1	AAAAAAA	FFFFFFF	1	0	0	1	0	0.857143	0	0	0	1	1	0	0	1	0
Ca2	31003897	C	T	48	48	60	7	1	TTTTTTT	FFFFFFF	1	0	0	1	0	0.857143	0	0	0	1	1	0	0	1	0
Ca2	31091017	C	Y	76	76	60	10	0.4	T,.,..TTT.	FFFFFFFFFF	1	0	0	1	0	0.8	0	0	1	0	0.9	0	0	1	0
Ca2	31218503	G	R	34	46	21	14	0.35	AA.,,A...A..A,	FFFBFFFBFB/BFB	1	0	0	1	0	0.785714	0	0	1	0	0.857143	0	0	1	0
Ca2	31220020	C	T	23	36	19	7	0.42	T....TT	FFBF/FF	1	0	0	1	0	0.857143	0	0	1	0	1	0	0	1	0
Ca2	31224433	G	R	40	85	26	20	0.4	A.AAAAA,,.A,A.,,..,,	FF<FF<FFFFFFFFFFFFFF	1	0	0	1	0	0.75	0	0	1	0	0.85	0	0	1	0
Ca2	31265322	G	R	31	31	46	7	0.42	AA,A,.,	FFFF<FF	1	0	0	1	0	0.857143	0	0	1	0	1	0	0	1	0
Ca2	31270253	C	Y	66	72	24	34	0.32	,.,,,.T,T.,,,,T.,,T,T.,,,,,TTTTTT,	FFFFFFFFFFFFFBFF<FBFFFFFFFFF/FF/BF	1	0	0	1	0	0.705882	0	0	1	0	0.794118	0	0	1	0
Ca2	31270757	G	A	39	39	22	9	0.44	A.AA....A	BFF<B<FFF	1	0	0	1	0	0.777778	0	0	1	0	0.888889	0	0	1	0
Ca2	31272944	C	Y	68	113	50	11	0.54	TTTT,T..T,,	FFFFFFFFFFF	1	0	0	1	0	0.818182	0	0	1	0	0.909091	0	0	1	0
Ca2	31275017	G	R	36	36	35	7	0.42	,,A,.AA	FFFFFFF	1	0	0	1	0	0.857143	0	0	1	0	1	0	0	1	0
Ca2	31276594	C	Y	48	48	49	7	0.42	TT,...T	FFFFFFF	1	0	0	1	0	0.857143	0	0	1	0	1	0	0	1	0
Ca2	31280762	G	R	56	97	29	15	0.4	,,AA,A,A,,..A.A	BBFBFFFFFFFFFFF	1	0	0	1	0	0.733333	0	0	1	0	0.866667	0	0	1	0
Ca2	31288819	C	Y	45	45	51	7	0.42	.T,.,TT	FFFFFFB	1	0	0	1	0	0.857143	0	0	1	0	1	0	0	1	0
Ca2	31289705	C	Y	121	121	48	21	0.33	,,T,,.T.T,TT,.T.T....	FFFFFFFFF<FBFFFFFF<FF	1	0	0	1	0	0.714286	0	0	1	0	0.809524	0	0	1	0
Ca2	31340756	C	Y	42	84	60	8	0.62	TTTT,,T,	FFFBBFFF	1	0	0	1	0	0.875	0	0	1	0	1	0	0	1	0
Ca2	31359140	G	R	24	24	36	13	0.3	,..,,.A,.AA,A	FFFFFFFFFFF<F	1	0	0	1	0	0.769231	0	0	1	0	0.846154	0	0	1	0
Ca2	31381069	C	Y	43	79	49	7	0.57	TT,T,.T	FFFBFFF	1	0	0	1	0	0.857143	0	0	1	0	1	0	0	1	0
Ca2	31482505	G	R	29	46	24	10	0.4	,,AA,A,,,A	FFFFFFFFFF	1	0	0	1	0	0.8	0	0	1	0	0.9	0	0	1	0
Ca2	31512731	G	R	27	27	38	11	0.63	A..AA,AAAA,	FFF<FFFFFFF	1	0	0	1	0	0.818182	0	0	1	0	0.909091	0	0	1	0
Ca2	31512826	G	R	52	52	37	9	0.33	A,,.A,A..	FFFFFFFFB	1	0	0	1	0	0.777778	0	0	1	0	0.888889	0	0	1	0
Ca2	31538197	G	R	37	79	36	12	0.41	,A,,,,AAAA,,	BFFFFFFFFFFF	1	0	0	1	0	0.75	0	0	1	0	0.916667	0	0	1	0
Ca2	31545687	G	R	76	76	51	9	0.44	.,AAA,.,A	BFFFFFFFF	1	0	0	1	0	0.777778	0	0	1	0	0.888889	0	0	1	0
Ca2	31550418	G	R	48	48	50	14	0.35	AA.A.,...A..A,	BBFFFFFFBFFFF<	1	0	0	1	0	0.785714	0	0	1	0	0.857143	0	0	1	0
Ca2	31552257	C	Y	128	134	53	14	0.5	.T,TTTTT.T.,,,	FFFFFFFFFFFFFF	1	0	0	1	0	0.785714	0	0	1	0	0.857143	0	0	1	0
Ca2	31553782	G	R	49	49	50	7	0.42	AAA...,	FF<F<FF	1	0	0	1	0	0.857143	0	0	1	0	1	0	0	1	0
Ca2	31647890	C	Y	67	115	30	15	0.46	.TT.,TTT,T.,T..	FFFFFFFBFFFFFFF	1	0	0	1	0	0.733333	0	0	1	0	0.866667	0	0	1	0
Ca2	31704413	G	R	25	25	23	21	0.52	..,A,AA,.AAAAAAA,A.,.	FFFFBFFFFFFFFFFFFFFFB	1	0	0	1	0	0.714286	0	0	1	0	0.809524	0	0	1	0
Ca2	31722102	G	R	26	26	31	10	0.3	,A,,,A,,A,	FFFFFFFFFF	1	0	0	1	0	0.8	0	0	1	0	0.9	0	0	1	0
Ca2	31737390	G	R	51	93	59	8	0.62	.AAA,A.A	BFFFFFFF	1	0	0	1	0	0.875	0	0	1	0	1	0	0	1	0
Ca2	31800166	G	R	55	55	36	16	0.37	,,A.AAAAA,,,,...	FFFFFFFFFFFFFFFF	1	0	0	1	0	0.75	0	0	1	0	0.8125	0	0	1	0
Ca2	31802040	C	Y	22	22	46	10	0.3	T,T..,.T,,	FFF//FFBBF	1	0	0	1	0	0.8	0	0	1	0	0.9	0	0	1	0
Ca2	31881943	G	R	58	58	52	15	0.4	...AA...A,AAA.,	FFFFFFFFFFBFFFF	1	0	0	1	0	0.733333	0	0	1	0	0.866667	0	0	1	0
Ca2	31915423	C	T	48	48	60	7	1	TTTTTTT	FFFFFFF	1	0	0	1	0	0.857143	0	0	0	1	1	0	0	1	0
Ca2	31934893	G	A	69	69	57	14	1	AAAAAAAAAAAAAA	FBFFFFFFFFFFFF	1	0	0	1	0	0.785714	0	0	0	1	0.857143	0	0	0	1
Ca2	31937639	C	T	48	48	57	7	1	TTTTTTT	FFFFFFF	1	0	0	1	0	0.857143	0	0	0	1	1	0	0	1	0
Ca2	31937706	G	A	51	51	60	8	1	AAAAAAAA	FFFFFFFF	1	0	0	1	0	0.875	0	0	0	1	1	0	0	1	0
Ca2	31947404	C	T	48	48	60	7	1	TTTTTTT	BFFFFFF	1	0	0	1	0	0.857143	0	0	0	1	1	0	0	1	0
Ca2	32089865	C	Y	37	37	28	14	0.57	,T,TTT.TT,,T.T	BFFFFFFFFFFFFB	1	0	0	1	0	0.785714	0	0	1	0	0.857143	0	0	1	0
Ca2	32130801	G	A	57	57	60	10	1	AAAAAAAAAA	BFFFFFFFFB	1	0	0	1	0	0.8	0	0	0	1	0.9	0	0	0	1
Ca2	32134856	C	Y	64	81	30	12	0.5	,T,T,TTTT,,,	F<FFFFBB/FFF	1	0	0	1	0	0.75	0	0	1	0	0.916667	0	0	1	0
Ca2	32183557	C	Y	50	50	45	10	0.5	,.,,.TTTTT	FBFF<FFFFF	1	0	0	1	0	0.8	0	0	1	0	0.9	0	0	1	0
Ca2	32184169	C	Y	51	61	29	12	0.41	,T,,T,TTT,,.	FFFFFF<FFFBF	1	0	0	1	0	0.75	0	0	1	0	0.916667	0	0	1	0
Ca2	32210302	G	R	23	23	25	15	0.4	,.,AA,.,,AA.A,A	FFFFFFFBFFFFF/F	1	0	0	1	0	0.733333	0	0	1	0	0.866667	0	0	1	0
Ca2	32379123	G	A	51	51	60	8	1	AAAAAAAA	BFFF<FFF	1	0	0	1	0	0.875	0	0	0	1	1	0	0	1	0
Ca2	32510024	C	Y	23	23	31	12	0.41	TTTT,...,,,T	FFFFFFFFBFFB	1	0	0	1	0	0.75	0	0	1	0	0.916667	0	0	1	0
Ca2	32599370	G	A	43	45	29	11	0.54	AAAAAA,,,,.	BFFFFFFFFFF	1	0	0	1	0	0.818182	0	0	1	0	0.909091	0	0	1	0
Ca2	32816152	C	Y	24	24	26	8	0.5	.T.,T.TT	FFFFFFFF	1	0	0	1	0	0.875	0	0	1	0	1	0	0	1	0
Ca2	32987040	G	R	95	95	55	14	0.35	,,,..,.AAA.AA,	FFFFFF/FFFFFF<	1	0	0	1	0	0.785714	0	0	1	0	0.857143	0	0	1	0
Ca2	32989206	G	R	101	101	55	15	0.4	..AAA,.AA..,,,A	FFFFFFFFFFFFFFF	1	0	0	1	0	0.733333	0	0	1	0	0.866667	0	0	1	0
Ca2	32989279	G	R	45	45	57	9	0.33	A.,,,AA,.	FFFFFFFFB	1	0	0	1	0	0.777778	0	0	1	0	0.888889	0	0	1	0
Ca2	33257753	C	Y	92	92	40	14	0.42	TTTT.....T..T.	FFFFFFFFFFFFBB	1	0	0	1	0	0.785714	0	0	1	0	0.857143	0	0	1	0
Ca2	33272985	G	A	37	39	16	7	0.57	AA.A.,A	FFFFFFF	1	0	0	1	0	0.857143	0	0	1	0	1	0	0	1	0
Ca2	33385749	G	A	24	37	15	9	0.44	A,,AA,..A	FFFFFFFFB	1	0	0	1	0	0.777778	0	0	1	0	0.888889	0	0	1	0
Ca2	33880313	C	T	44	45	36	7	0.85	TTTTTT.	BFFFFFB	1	0	0	1	0	0.857143	0	0	1	0	1	0	0	1	0
Ca2	33957057	G	A	33	51	24	26	0.3	AAAAA,........A.A.A...,...	FFFFBFFFFFFFFFFFFFFFFFFFFF	1	0	0	1	0	0.730769	0	0	1	0	0.807692	0	0	1	0
Ca2	34024677	C	Y	39	81	51	8	0.62	T...TTTT	FFFFFFFF	1	0	0	1	0	0.875	0	0	1	0	1	0	0	1	0
Ca2	34027197	G	R	35	35	46	7	0.42	,,,,AAA	FFFFFFB	1	0	0	1	0	0.857143	0	0	1	0	1	0	0	1	0
Ca2	34061644	C	Y	88	88	33	25	0.4	T.T,T,T,.,,,,,,TT,T,,T,TT	FBFFBFFFFFFFFFFFFFFFFFFBB	1	0	0	1	0	0.72	0	0	1	0	0.8	0	0	1	0
Ca2	34069885	C	Y	41	56	30	14	0.35	.TT,,..T,T,.T.	FF<FFFFFFFBFFB	1	0	0	1	0	0.785714	0	0	1	0	0.857143	0	0	1	0
Ca2	34074435	G	R	34	34	47	10	0.3	,,A,A,A,..	B/FFFFFFFF	1	0	0	1	0	0.8	0	0	1	0	0.9	0	0	1	0
Ca2	34421287	G	R	53	53	35	9	0.44	.,,,*AAAA	FFFFFFFFF	1	0	0	1	0	0.777778	0	0	1	0	0.888889	0	0	1	0
Ca2	34421289	G	R	29	29	34	9	0.33	.,,,AA,A,	FFBFFFFFF	1	0	0	1	0	0.777778	0	0	1	0	0.888889	0	0	1	0
Ca2	34485500	C	T	54	54	53	9	1	TTTTTTTTT	FFF<<FFFF	1	0	0	1	0	0.777778	0	0	0	1	0.888889	0	0	0	1
Ca2	34503292	C	Y	92	121	50	12	0.5	T,.T.,TTT,,T	FBFFFFFFFFF<	1	0	0	1	0	0.75	0	0	1	0	0.916667	0	0	1	0
Ca2	34536291	C	Y	89	89	53	14	0.35	T,TT.T,.T,...F,	FFBFFFFFFFFFFB	1	0	0	1	0	0.785714	0	0	1	0	0.857143	0	0	1	0
Ca2	34567873	G	R	23	23	33	13	0.3	,.AA,AA,.,,,.	FFFFFFFFFBFFB	1	0	0	1	0	0.769231	0	0	1	0	0.846154	0	0	1	0
Ca2	34584346	G	R	67	118	38	16	0.5	.,,AA,AAA,AA,,A,	FFFFFFFFFFFFFFBF	1	0	0	1	0	0.75	0	0	1	0	0.8125	0	0	1	0
Ca2	34652693	C	Y	21	21	51	9	0.33	.,,T,.T,T	FFFFFFFBF	1	0	0	1	0	0.777778	0	0	1	0	0.888889	0	0	1	0
Ca2	34783562	C	T	33	33	8	8	0.75	TT.TTT.T	BFFFFFFF	1	0	0	1	0	0.875	0	0	1	0	1	0	0	1	0
Ca2	34836227	C	Y	48	48	23	17	0.35	.TT..,,.,,T,T,,TT	FFFFF<FF/F<FFF<BF	1	0	0	1	0	0.764706	0	0	1	0	0.823529	0	0	1	0
Ca2	35173866	C	T	20	54	58	10	0.9	TTTTT.TTTT	FFFBFFFFFF	1	0	0	1	0	0.8	0	0	0	1	0.9	0	0	1	0
Ca2	35244432	G	R	47	47	26	14	0.42	.A,,AAA,...,AA	FFFFFFFFFFFFFF	1	0	0	1	0	0.785714	0	0	1	0	0.857143	0	0	1	0
Ca2	35258242	G	R	21	21	52	9	0.33	,A.,..AA.	FFBFFFFFB	1	0	0	1	0	0.777778	0	0	1	0	0.888889	0	0	1	0
Ca2	35305647	C	Y	74	74	42	15	0.33	,.,.T,T,,T,.TT,	FFFFFFFBFFFFFFB	1	0	0	1	0	0.733333	0	0	1	0	0.866667	0	0	1	0
Ca2	35307313	C	Y	34	34	41	7	0.57	.,TT.TT	FFFFFFF	1	0	0	1	0	0.857143	0	0	1	0	1	0	0	1	0
Ca2	35315184	C	Y	33	33	44	9	0.33	,..TT.T,.	FFFFFF<F<	1	0	0	1	0	0.777778	0	0	1	0	0.888889	0	0	1	0
Ca2	35598662	G	A	48	48	57	7	1	AAAAAAA	FF/BFFF	1	0	0	1	0	0.857143	0	0	0	1	1	0	0	1	0
Ca2	35682018	C	T	48	48	49	7	1	TTTTTTT	F/FFFFB	1	0	0	1	0	0.857143	0	0	0	1	1	0	0	1	0
Ca2	35744388	C	T	48	48	49	7	1	TTTTTTT	BFFFFBF	1	0	0	1	0	0.857143	0	0	0	1	1	0	0	1	0
Ca2	35775299	G	A	51	51	60	8	1	AAAAAAAA	BFF/FBFF	1	0	0	1	0	0.875	0	0	0	1	1	0	0	1	0
Ca2	35877872	G	R	59	59	58	10	0.4	A,.....AAA	FFFFFFFFBF	1	0	0	1	0	0.8	0	0	1	0	0.9	0	0	1	0
Ca2	35879161	G	R	107	111	49	13	0.53	,AAAAA.,,A,A,	BBFFFFFFFFFFF	1	0	0	1	0	0.769231	0	0	1	0	0.846154	0	0	1	0
Ca2	35879185	G	R	65	65	52	9	0.44	AA.,,A,A,	FFBFFFFBF	1	0	0	1	0	0.777778	0	0	1	0	0.888889	0	0	1	0
Ca2	35881623	C	Y	55	65	56	8	0.5	.,TT.TT.	FFFBBFFB	1	0	0	1	0	0.875	0	0	1	0	1	0	0	1	0
Ca2	35883306	C	Y	83	110	58	9	0.55	TTTT.T.,,	FFFFFFFFF	1	0	0	1	0	0.777778	0	0	1	0	0.888889	0	0	1	0
Ca2	35885513	C	Y	32	32	51	8	0.37	.,,,TT,T	FF/FFFFF	1	0	0	1	0	0.875	0	0	1	0	1	0	0	1	0
Ca2	35886690	G	A	24	48	60	8	0.87	AAAAAAA,	FFFFFFF<	1	0	0	1	0	0.875	0	0	1	0	1	0	0	1	0
Ca2	35887435	G	R	64	64	52	13	0.3	A,A.,,A,A.,..	FFFBBFFFFFFBB	1	0	0	1	0	0.769231	0	0	1	0	0.846154	0	0	1	0
Ca2	35889288	G	R	88	88	43	16	0.37	AAA,A.AA.,..,,.,	FFFFFFFFBFFFFFFF	1	0	0	1	0	0.75	0	0	1	0	0.8125	0	0	1	0
Ca2	35889338	G	R	57	57	47	16	0.31	AAA.,.,,.,.,.,AA	F<FFFFFFFF<FFFF/	1	0	0	1	0	0.75	0	0	1	0	0.8125	0	0	1	0
Ca2	35915287	G	A	48	48	45	7	1	AAAAAAA	FFFFBFF	1	0	0	1	0	0.857143	0	0	0	1	1	0	0	1	0
Ca2	35934585	G	A	51	51	57	8	1	AAAAAAAA	FFBFFB</	1	0	0	1	0	0.875	0	0	0	1	1	0	0	1	0
Ca2	35956164	C	T	48	48	57	7	1	TTTTTTT	FFFF/FF	1	0	0	1	0	0.857143	0	0	0	1	1	0	0	1	0
Ca2	35960594	C	T	48	48	60	7	1	TTTTTTT	FFF<FFF	1	0	0	1	0	0.857143	0	0	0	1	1	0	0	1	0
Ca2	35983010	G	A	51	51	60	8	1	AAAAAAAA	FFFFFFFF	1	0	0	1	0	0.875	0	0	0	1	1	0	0	1	0
Ca2	36023558	G	A	48	48	38	7	1	AAAAAAA	FF/FFFF	1	0	0	1	0	0.857143	0	0	0	1	1	0	0	1	0
Ca2	36053122	G	A	48	48	60	7	1	AAAAAAA	FFFBFFF	1	0	0	1	0	0.857143	0	0	0	1	1	0	0	1	0
Ca2	36057418	G	A	60	60	60	11	1	AAAAAAAAAAA	BBFF<FFFFFF	1	0	0	1	0	0.818182	0	0	0	1	0.909091	0	0	0	1
Ca2	36088316	G	A	54	54	60	9	1	AAAAAAAAA	FBBFFFFFF	1	0	0	1	0	0.777778	0	0	0	1	0.888889	0	0	0	1
Ca2	36603170	G	R	55	55	58	12	0.33	.A,.,A,,.A,A	FFFFFFFFFFFF	1	0	0	1	0	0.75	0	0	1	0	0.916667	0	0	1	0
Ca2	36607644	G	R	25	25	33	9	0.55	,A..AA.AA	BFBFFFF/B	1	0	0	1	0	0.777778	0	0	1	0	0.888889	0	0	1	0
Ca2	36607800	C	Y	95	149	51	15	0.6	*,TTT.,T..TTTTT	BFFFFFFFFFFFBBF	1	0	0	1	0	0.733333	0	0	1	0	0.866667	0	0	1	0
Ca3	87170	C	T	22	22	11	43	0.3	TTT.TTTT.T.......,.,,,,,,,....T,,T,TT.T..,,	BBFFFFFFFFFFFFFFF/FFFFFBFFFFFFFFFF/FFBF<BBB	1	0	0	1	0	0.697674	0	0	1	0	0.790698	0	0	1	0
Ca3	135698	G	A	36	39	23	8	0.5	AAAA..,,	FFFFFFF/	1	0	0	1	0	0.875	0	0	1	0	1	0	0	1	0
Ca3	273145	C	Y	74	77	32	17	0.47	T.TAA...TA.TTT,T*T	FBFFFFFFFFFFFF<BF	1	0	0	1	0	0.764706	0	0	1	0	0.823529	0	0	1	0
Ca3	304427	G	R	24	24	34	9	0.33	AA..,A,..	BBFFFFFFB	1	0	0	1	0	0.777778	0	0	1	0	0.888889	0	0	1	0
Ca3	355394	C	T	35	36	18	7	0.42	,,,TT,T	BBFFF/B	1	0	0	1	0	0.857143	0	0	1	0	1	0	0	1	0
Ca3	401984	G	R	29	29	49	9	0.33	.AA.A,.,,	FFF<FFFFF	1	0	0	1	0	0.777778	0	0	1	0	0.888889	0	0	1	0
Ca3	427641	C	Y	101	101	41	22	0.31	..,.,,.,TT,T,.,TT.T.,T	BFFFBFFFFFFFFFFFFFFFFB	1	0	0	1	0	0.727273	0	0	1	0	0.818182	0	0	1	0
Ca3	428427	G	R	31	31	40	8	0.37	AA,,,,A,	BBFFFBF/	1	0	0	1	0	0.875	0	0	1	0	1	0	0	1	0
Ca3	455167	G	R	49	49	48	11	0.45	.,A.A,.,AAA	FFFFFFFFFFF	1	0	0	1	0	0.818182	0	0	1	0	0.909091	0	0	1	0
Ca3	517517	G	A	21	42	25	9	0.55	,AA,,A.AA	F/FFFF/FF	1	0	0	1	0	0.777778	0	0	1	0	0.888889	0	0	1	0
Ca3	733891	C	T	26	45	42	9	0.66	T.TT,TT.T	FFFFFFFFF	1	0	0	1	0	0.777778	0	0	1	0	0.888889	0	0	1	0
Ca3	742501	G	R	50	50	31	11	0.36	.AA.A,A,,..	BBFFFF<FFBB	1	0	0	1	0	0.818182	0	0	1	0	0.909091	0	0	1	0
Ca3	747810	C	Y	29	80	37	18	0.44	TTT.T.T.,,..T..T.T	FFBFFFFFFFFFFFFFFF	1	0	0	1	0	0.777778	0	0	1	0	0.833333	0	0	1	0
Ca3	807471	G	A	39	39	12	12	0.33	AA,,A,,.,.A,	FFFFFFBFBFFF	1	0	0	1	0	0.75	0	0	1	0	0.916667	0	0	1	0
Ca3	933660	C	Y	58	58	50	7	0.42	TT,,,.T	FFBFFFF	1	0	0	1	0	0.857143	0	0	1	0	1	0	0	1	0
Ca3	933676	G	R	51	86	51	8	0.62	AAAA,,.A	FFFFFFB<	1	0	0	1	0	0.875	0	0	1	0	1	0	0	1	0
Ca3	939396	G	R	42	42	43	8	0.5	A,A,,AA,	FFFFFBFB	1	0	0	1	0	0.875	0	0	1	0	1	0	0	1	0
Ca3	975710	C	Y	70	87	34	15	0.53	TT.,TTTTT,.,.TA	FFFBFFFFFFFFFFB	1	0	0	1	0	0.733333	0	0	1	0	0.866667	0	0	1	0
Ca3	1014519	C	Y	35	69	49	7	0.57	TT...TT	F<FFFFF	1	0	0	1	0	0.857143	0	0	1	0	1	0	0	1	0
Ca3	1014743	G	R	20	68	60	9	0.77	AAA.A,AAA	FFBFFF/FF	1	0	0	1	0	0.777778	0	0	1	0	0.888889	0	0	1	0
Ca3	1017122	C	Y	65	65	56	11	0.36	T,..T.T,T,,	FFFFFFFFFF/	1	0	0	1	0	0.818182	0	0	1	0	0.909091	0	0	1	0
Ca3	1122276	C	T	34	36	15	10	0.3	TT.,T..,,.	FFFFFBFFF<	1	0	0	1	0	0.8	0	0	1	0	0.9	0	0	1	0
Ca3	1357214	C	T	34	34	12	20	0.3	,T,,T,T,,,,TT,,,T,,,	BFFFFFFFFFFFFFFFFFFF	1	0	0	1	0	0.75	0	0	1	0	0.85	0	0	1	0
Ca3	1358009	G	A	21	21	6	23	0.52	..,AAA.AAAAAAAA.A,,.,..	<FFFFFBF<7/B<F7BBFFBFBB	1	0	0	1	0	0.73913	0	0	1	0	0.826087	0	0	1	0
Ca3	1445194	C	Y	141	144	29	50	0.4	,,,TT,TT.,TT,,.,,,T,T.,TT,T.T.,.,TTTTT..T,.,,T.T,,	BFFFFFFFFFBFFFFFFFFFFFFFFFFF<FFFFFFF<FFFFFFFFFBBBF	1	0	0	1	0	0.7	0	0	1	0	0.76	0	0	1	0
Ca3	1461834	C	Y	90	90	60	10	0.5	.TT,T,.,TT	FFFFFFFFF/	1	0	0	1	0	0.8	0	0	1	0	0.9	0	0	1	0
Ca3	1476418	G	R	42	42	46	8	0.5	,...AAAA	FFBFFFFF	1	0	0	1	0	0.875	0	0	1	0	1	0	0	1	0
Ca3	1476510	C	Y	94	94	51	10	0.5	...TTTTT.,	FFFFFFFBFF	1	0	0	1	0	0.8	0	0	1	0	0.9	0	0	1	0
Ca3	1507414	G	R	23	23	31	9	0.33	A,,,,A.,A	FFFFFFFFF	1	0	0	1	0	0.777778	0	0	1	0	0.888889	0	0	1	0
Ca3	1511883	G	R	23	23	36	19	0.36	,AAAAA,AA,..,,,.,,,	FFFFFFFFBFFFBFFFFFF	1	0	0	1	0	0.736842	0	0	1	0	0.842105	0	0	1	0
Ca3	1512498	G	R	58	85	60	7	0.57	A,A.AA,	FFFFFFF	1	0	0	1	0	0.857143	0	0	1	0	1	0	0	1	0
Ca3	1512776	G	R	58	58	60	7	0.42	,AA,,,A	BFFFFFF	1	0	0	1	0	0.857143	0	0	1	0	1	0	0	1	0
Ca3	1512912	C	Y	83	83	60	9	0.44	,T,T,TT,.	BFFFFFFFF	1	0	0	1	0	0.777778	0	0	1	0	0.888889	0	0	1	0
Ca3	1513593	C	Y	51	51	58	11	0.36	,.T,T.T.,.T	FFFFFFBFBFF	1	0	0	1	0	0.818182	0	0	1	0	0.909091	0	0	1	0
Ca3	1526286	C	Y	96	103	60	11	0.54	T,TT.TT,,,T	/FFFFFFFFFF	1	0	0	1	0	0.818182	0	0	1	0	0.909091	0	0	1	0
Ca3	1526416	C	Y	142	142	60	15	0.46	T,T..,.T,TTT.T.	F<FFFFFFFFFF<FF	1	0	0	1	0	0.733333	0	0	1	0	0.866667	0	0	1	0
Ca3	1533039	G	R	107	107	46	23	0.34	..AAA.,A...AA,A.,,,A,,,	FFFFFFFFFF/FFFFFFFFFFFF	1	0	0	1	0	0.73913	0	0	1	0	0.826087	0	0	1	0
Ca3	1534763	C	Y	44	91	22	31	0.48	.TT.TT.,.T...,.T,TTT,T,.T,,TTTT	FFFFBFFFFBFFFFFFFFF/FF/FFFFFBBF	1	0	0	1	0	0.709677	0	0	1	0	0.806452	0	0	1	0
Ca3	1536166	C	Y	72	72	58	14	0.35	.T.TT,,.,TT...	FF/BFFFFF<FFFF	1	0	0	1	0	0.785714	0	0	1	0	0.857143	0	0	1	0
Ca3	1550288	C	T	20	48	17	21	0.33	TTTTTT..,.,.T,.,,,,..	FFFFFFFFFFFFFFFFBFFFB	1	0	0	1	0	0.714286	0	0	1	0	0.809524	0	0	1	0
Ca3	1570725	G	R	29	29	33	9	0.33	..AA.,,A,	FFFFFF/BF	1	0	0	1	0	0.777778	0	0	1	0	0.888889	0	0	1	0
Ca3	1642889	C	Y	78	102	27	18	0.38	,,..T,,,T..TTT,,TT	FFFFBFFFFFFFBFFFFB	1	0	0	1	0	0.777778	0	0	1	0	0.833333	0	0	1	0
Ca3	1800177	G	R	74	74	42	12	0.33	AA,.A,,.A...	FFFBFF<<FFFF	1	0	0	1	0	0.75	0	0	1	0	0.916667	0	0	1	0
Ca3	1958254	C	Y	39	90	45	13	0.61	TTTT.,T,TT.T.	F<BFF/BFFFFFB	1	0	0	1	0	0.769231	0	0	1	0	0.846154	0	0	1	0
Ca3	1988350	C	Y	21	75	42	18	0.5	.TTTT,,.,TT.T,TT..	FFFFFFFFFFFFFFFFFF	1	0	0	1	0	0.777778	0	0	1	0	0.833333	0	0	1	0
Ca3	2126611	G	A	35	36	29	10	0.3	AAA.,..,..	FFFFF<FF<B	1	0	0	1	0	0.8	0	0	1	0	0.9	0	0	1	0
Ca3	2187340	C	T	54	54	60	9	1	TTTTTTTTT	FFFFFFFFF	1	0	0	1	0	0.777778	0	0	0	1	0.888889	0	0	0	1
Ca3	2266663	G	R	49	49	31	19	0.31	,.A,,,.A,,,.,,,AAAA	BBFFFFFFF<FFFBFFFBF	1	0	0	1	0	0.736842	0	0	1	0	0.842105	0	0	1	0
Ca3	2369005	G	A	22	48	32	12	0.58	AAA..AA.A.A.	FFFFFFFF/FFB	1	0	0	1	0	0.75	0	0	1	0	0.916667	0	0	1	0
Ca3	2574084	G	A	23	48	19	13	0.53	AAAA.A.,A.A,.	FBFFFFFFFFFFB	1	0	0	1	0	0.769231	0	0	1	0	0.846154	0	0	1	0
Ca3	2578412	G	R	23	23	34	9	0.33	....A,,AA	FFBFFFBFF	1	0	0	1	0	0.777778	0	0	1	0	0.888889	0	0	1	0
Ca3	2632520	C	T	48	48	59	7	1	TTTTTTT	FFFFFFF	1	0	0	1	0	0.857143	0	0	0	1	1	0	0	1	0
Ca3	2738245	G	R	49	97	60	10	0.7	.A.AAA,AAA	FFFFFBFFFF	1	0	0	1	0	0.8	0	0	1	0	0.9	0	0	1	0
Ca3	2949387	G	R	73	111	43	14	0.42	AAA,,A,AA..,,.	F<BFFFFFFFFBBB	1	0	0	1	0	0.785714	0	0	1	0	0.857143	0	0	1	0
Ca3	2962475	G	R	34	79	45	9	0.66	AAAA,,AA,	FFFF<FFFF	1	0	0	1	0	0.777778	0	0	1	0	0.888889	0	0	1	0
Ca3	2971676	G	R	21	55	35	8	0.37	AAA.....	FFFFFFBB	1	0	0	1	0	0.875	0	0	1	0	1	0	0	1	0
Ca3	2972127	C	T	23	42	30	10	0.5	,,T...TTTT	FFFFFF<FFF	1	0	0	1	0	0.8	0	0	1	0	0.9	0	0	1	0
Ca3	3125507	C	Y	22	22	30	16	0.31	..T.T....TT.,T..	FFF<FFFFFFFFFFBB	1	0	0	1	0	0.75	0	0	1	0	0.8125	0	0	1	0
Ca3	3160153	C	Y	39	39	39	7	0.57	TT..T.T	FFFFFFF	1	0	0	1	0	0.857143	0	0	1	0	1	0	0	1	0
Ca3	3164524	G	R	22	22	42	10	0.3	,.,AAA,,,.	FFFBFBFFFF	1	0	0	1	0	0.8	0	0	1	0	0.9	0	0	1	0
Ca3	3166847	G	A	35	42	38	7	0.71	AA.A,AA	FFFFFFB	1	0	0	1	0	0.857143	0	0	1	0	1	0	0	1	0
Ca3	3171561	G	R	30	30	29	9	0.33	AAA.,,..,	FFFFFFFFF	1	0	0	1	0	0.777778	0	0	1	0	0.888889	0	0	1	0
Ca3	3182403	G	R	39	39	36	10	0.3	..A.A,A,,.	FFFFFFFFFF	1	0	0	1	0	0.8	0	0	1	0	0.9	0	0	1	0
Ca3	3238332	C	Y	53	53	31	13	0.46	TTT...TTT,,,.	BFBF/FFFFFFFF	1	0	0	1	0	0.769231	0	0	1	0	0.846154	0	0	1	0
Ca3	3309799	G	R	44	86	60	9	0.55	AA.A,,.AA	FFFF/F/FF	1	0	0	1	0	0.777778	0	0	1	0	0.888889	0	0	1	0
Ca3	3438987	C	Y	48	90	39	12	0.41	,,T,T,T..T,T	BBFFFFFFFFFF	1	0	0	1	0	0.75	0	0	1	0	0.916667	0	0	1	0
Ca3	3521013	G	R	37	37	30	22	0.54	A,..A.,A.,A,,.AAAAAAAA	FFBFFFFBFFFFBFBFFFFFFF	1	0	0	1	0	0.727273	0	0	1	0	0.818182	0	0	1	0
Ca3	3592867	C	Y	48	48	57	8	0.37	T,TT...,	FFFFFFFF	1	0	0	1	0	0.875	0	0	1	0	1	0	0	1	0
Ca3	3628381	C	Y	41	56	60	7	0.57	T.T.TT.	FFFB/FB	1	0	0	1	0	0.857143	0	0	1	0	1	0	0	1	0
Ca3	3642511	C	Y	30	30	28	9	0.44	TTTT,,.,,	FFFBFFFFF	1	0	0	1	0	0.777778	0	0	1	0	0.888889	0	0	1	0
Ca3	3734925	C	Y	76	95	38	13	0.38	T.,T.TT,,,.,T	BFFFFFFFFFFFF	1	0	0	1	0	0.769231	0	0	1	0	0.846154	0	0	1	0
Ca3	3788605	C	T	42	45	19	11	0.54	TT,T.T,,.TFT	FFBFFFFFBFB	1	0	0	1	0	0.818182	0	0	1	0	0.909091	0	0	1	0
Ca3	3827177	C	Y	35	74	49	7	0.57	.,,TTTT	FFFFFFF	1	0	0	1	0	0.857143	0	0	1	0	1	0	0	1	0
Ca3	4013895	C	Y	47	47	57	8	0.37	TTT.,,..	BBFFFFFF	1	0	0	1	0	0.875	0	0	1	0	1	0	0	1	0
Ca3	4026231	C	Y	21	21	46	9	0.33	.,T.,TT,,	FFBFFFFFF	1	0	0	1	0	0.777778	0	0	1	0	0.888889	0	0	1	0
Ca3	4036026	G	A	41	42	35	13	0.38	AAAA.,.,,...A	FBFFFFFBF/FFF	1	0	0	1	0	0.769231	0	0	1	0	0.846154	0	0	1	0
Ca3	4061164	C	Y	46	46	60	8	0.37	..,,,TTT	FFFFFFF<	1	0	0	1	0	0.875	0	0	1	0	1	0	0	1	0
Ca3	4064033	G	R	119	119	60	13	0.46	AA,A,A.,A,.,A	FFFFFF<<FFFFB	1	0	0	1	0	0.769231	0	0	1	0	0.846154	0	0	1	0
Ca3	4083055	G	R	110	110	59	13	0.46	,.A,AA,,A,.AFA	FFFFFFFFFFBFF	1	0	0	1	0	0.769231	0	0	1	0	0.846154	0	0	1	0
Ca3	4083057	G	R	110	110	59	13	0.46	,.A,AA,,A,.AA	FFFFFFBFFFFFF	1	0	0	1	0	0.769231	0	0	1	0	0.846154	0	0	1	0
Ca3	4083645	G	R	25	25	56	7	0.42	..A,AA.	FFBFFFF	1	0	0	1	0	0.857143	0	0	1	0	1	0	0	1	0
Ca3	4084307	G	R	109	109	56	15	0.46	,A,,AAA,,.A,A,A	FFFFFBFFFFFFFFB	1	0	0	1	0	0.733333	0	0	1	0	0.866667	0	0	1	0
Ca3	4265986	G	A	30	45	21	11	0.54	..AA,..AAAA	BFFF/FFFFFF	1	0	0	1	0	0.818182	0	0	1	0	0.909091	0	0	1	0
Ca3	4583069	G	A	48	48	60	7	1	AAAAAAA	BFFFFFB	1	0	0	1	0	0.857143	0	0	0	1	1	0	0	1	0
Ca3	4630272	G	R	57	57	42	9	0.44	.,,AAA.A,	BFFFFFBFF	1	0	0	1	0	0.777778	0	0	1	0	0.888889	0	0	1	0
Ca3	4732069	G	R	39	39	40	10	0.3	.,.,.,,AAA	FFFF<FFFFF	1	0	0	1	0	0.8	0	0	1	0	0.9	0	0	1	0
Ca3	4748349	C	Y	23	23	44	7	0.42	..TT..T	FBFFFFB	1	0	0	1	0	0.857143	0	0	1	0	1	0	0	1	0
Ca3	4843368	C	T	28	48	30	14	0.5	TT,,.,.T.TT.TT	FFFFFFFFFFFFFF	1	0	0	1	0	0.785714	0	0	1	0	0.857143	0	0	1	0
Ca3	4843489	C	Y	33	33	25	13	0.3	TTT,T,,.,,..,	FFFFFFFFFFF<B	1	0	0	1	0	0.769231	0	0	1	0	0.846154	0	0	1	0
Ca3	4942145	G	R	24	24	43	9	0.33	..A,.A.,A	FFF<FFFFF	1	0	0	1	0	0.777778	0	0	1	0	0.888889	0	0	1	0
Ca3	4943393	C	Y	38	38	29	27	0.37	.T.T,,.T,,,T,..T,T.TTT.,.,T	FFFBFFFFFFFFFFFFFFFFFFFFFBF	1	0	0	1	0	0.703704	0	0	1	0	0.814815	0	0	1	0
Ca3	4943475	C	Y	52	67	39	17	0.35	AT,..,.,T.TT,TTAA	FBBFFFFFFFFFBFFFB	1	0	0	1	0	0.764706	0	0	1	0	0.823529	0	0	1	0
Ca3	4946178	C	T	22	22	33	10	0.4	T.TT.A,TA.	FFFFF/FFFF	1	0	0	1	0	0.8	0	0	1	0	0.9	0	0	1	0
Ca3	4951010	G	A	36	36	11	10	0.4	A,A,,.,A,A	FFFFFFFFFF	1	0	0	1	0	0.8	0	0	1	0	0.9	0	0	1	0
Ca3	4951013	G	A	36	36	11	10	0.4	A,A,,.,A,A	FFFFFFFFFF	1	0	0	1	0	0.8	0	0	1	0	0.9	0	0	1	0
Ca3	5046104	C	T	21	51	42	10	0.8	TTT,,TTTTT	F<FFFB/FF<	1	0	0	1	0	0.8	0	0	1	0	0.9	0	0	1	0
Ca3	5059250	C	Y	21	21	52	9	0.33	......TTT	FFFFFFFFB	1	0	0	1	0	0.777778	0	0	1	0	0.888889	0	0	1	0
Ca3	5059359	C	Y	37	37	46	9	0.33	TT.T,,,.,	FFFFFFFF/	1	0	0	1	0	0.777778	0	0	1	0	0.888889	0	0	1	0
Ca3	5261295	G	R	49	52	33	13	0.38	A...A,,AA,,A*,	FFBFFFFFF<FBB	1	0	0	1	0	0.769231	0	0	1	0	0.846154	0	0	1	0
Ca3	5261327	C	Y	38	38	29	15	0.33	...T,,TT,,T,T,.	FFFF<BFFFFFFFFF	1	0	0	1	0	0.733333	0	0	1	0	0.866667	0	0	1	0
Ca3	5292369	G	R	102	147	36	26	0.38	A,,A.AA..,.A..A...A.AA,,.A	FFFFFFFFFFFFFFFFFFFFFFFFFF	1	0	0	1	0	0.730769	0	0	1	0	0.807692	0	0	1	0
Ca3	5292384	C	Y	48	48	35	26	0.34	,,,...T.T.,T,T.T.T,,TT..AT	FFFFFFFFFFFFFFFFFFFFFFBFBB	1	0	0	1	0	0.730769	0	0	1	0	0.807692	0	0	1	0
Ca3	5292651	G	R	108	108	33	29	0.44	A..AAA,,AA,A,AA,A,......AA,.A	B/FFFFF/FFFFFFFFFFFFFFFFFFFFF	1	0	0	1	0	0.724138	0	0	1	0	0.793103	0	0	1	0
Ca3	5300682	G	A	43	45	14	18	0.33	A.A,A,A,A,,,,,A,,.	F<FFFBFFBFFFFFFFFF	1	0	0	1	0	0.777778	0	0	1	0	0.833333	0	0	1	0
Ca3	5338674	C	T	44	45	52	7	0.85	,TTTTTT	BFFFFFF	1	0	0	1	0	0.857143	0	0	1	0	1	0	0	1	0
Ca3	5346247	G	A	46	48	53	9	0.77	AAAA.A,AA	FFFFFFFFF	1	0	0	1	0	0.777778	0	0	1	0	0.888889	0	0	1	0
Ca3	5495520	G	R	97	97	42	40	0.35	.A,AA,,AAAA.AAA,A..,,A,,.,,,,A,A,,,T,,,E.	FBFFFFFFFFFFFF<FFFFFFFFFFBFFFFFBFFF/F<FB	1	0	0	1	0	0.7	0	0	1	0	0.775	0	0	1	0
Ca3	5581141	G	R	39	39	31	9	0.44	AAAA..,.,	FFFFFBFFF	1	0	0	1	0	0.777778	0	0	1	0	0.888889	0	0	1	0
Ca3	5586499	C	Y	27	42	38	7	0.57	T,.TTT,	/FFBFFF	1	0	0	1	0	0.857143	0	0	1	0	1	0	0	1	0
Ca3	5594792	G	A	21	36	29	9	0.33	..,..A,AA	FFFF<FBFF	1	0	0	1	0	0.777778	0	0	1	0	0.888889	0	0	1	0
Ca3	5686333	G	A	36	36	17	10	0.3	,,,,,,,AAA	FBFFFFFFFB	1	0	0	1	0	0.8	0	0	1	0	0.9	0	0	1	0
Ca3	5705992	C	Y	74	74	39	16	0.37	...TTT,,.,.TT,,T	BFFFFBFFBFFFFFFB	1	0	0	1	0	0.75	0	0	1	0	0.8125	0	0	1	0
Ca3	5824346	C	Y	92	92	60	13	0.38	T.T,,..,.T.TT	B<FFFFFF<FFFB	1	0	0	1	0	0.769231	0	0	1	0	0.846154	0	0	1	0
Ca3	5827238	C	Y	124	178	60	16	0.56	,,,TT,T,T.TTTT.T	FFBFF<FFFFFFFFFB	1	0	0	1	0	0.75	0	0	1	0	0.8125	0	0	1	0
Ca3	5827786	G	R	104	128	58	11	0.54	.A,AAAA..A,	FFFFFBFFFFF	1	0	0	1	0	0.818182	0	0	1	0	0.909091	0	0	1	0
Ca3	5915832	G	A	22	54	30	25	0.36	AAAA,.A,.,...,...A..AAA..	FFFFFFFFFFFBF/FFFFFFF<FBB	1	0	0	1	0	0.72	0	0	1	0	0.8	0	0	1	0
Ca3	5944443	C	Y	45	45	57	7	0.42	T..T..T	F/FFFFB	1	0	0	1	0	0.857143	0	0	1	0	1	0	0	1	0
Ca3	5974807	C	T	25	36	23	10	0.3	,TT..,,,,T	FB/FFF<FFF	1	0	0	1	0	0.8	0	0	1	0	0.9	0	0	1	0
Ca3	5993619	G	R	29	72	32	15	0.33	AA,,A,AA,.,,,..	FFFFFFFFFBFF<FF	1	0	0	1	0	0.733333	0	0	1	0	0.866667	0	0	1	0
Ca3	6054292	G	R	70	70	43	11	0.36	AAA,A.,,,.,	BFFFFFFFFBB	1	0	0	1	0	0.818182	0	0	1	0	0.909091	0	0	1	0
Ca3	6080411	G	R	42	42	38	18	0.33	,AAAA...,A,.,,,,A.	FFFFFFFFFFFFFFFFBF	1	0	0	1	0	0.777778	0	0	1	0	0.833333	0	0	1	0
Ca3	6137585	G	R	37	37	28	8	0.37	...AAA..	FFFFFFBB	1	0	0	1	0	0.875	0	0	1	0	1	0	0	1	0
Ca3	6218371	C	Y	24	24	23	12	0.33	T,T,T,,.,,,T	FFFFFFFFFFB<	1	0	0	1	0	0.75	0	0	1	0	0.916667	0	0	1	0
Ca3	6243889	C	Y	34	34	37	7	0.42	TTT,.,.	FFFFFFB	1	0	0	1	0	0.857143	0	0	1	0	1	0	0	1	0
Ca3	6257213	G	R	55	106	38	16	0.5	A,,,AAAAA,,,,,AA	FFFFFFFFFFBFFFBB	1	0	0	1	0	0.75	0	0	1	0	0.8125	0	0	1	0
Ca3	6274290	C	Y	98	149	56	13	0.61	.TT,T.TT,TT.T	FFFFFFFFFFFFF	1	0	0	1	0	0.769231	0	0	1	0	0.846154	0	0	1	0
Ca3	6289923	C	Y	29	29	55	9	0.33	.,,.,TTT.	FFFFFFFFF	1	0	0	1	0	0.777778	0	0	1	0	0.888889	0	0	1	0
Ca3	6372168	C	Y	48	48	26	34	0.32	T..,.TTTTT,.T..TT...T,......,...T.	FFFFF<FFBFBFFFFFFFFFFFFFFFFFFFFFFB	1	0	0	1	0	0.705882	0	0	1	0	0.794118	0	0	1	0
Ca3	6400487	G	R	45	56	31	16	0.37	..A,AA.,A..AA...	FBFBFFFBFFFFFFBF	1	0	0	1	0	0.75	0	0	1	0	0.8125	0	0	1	0
Ca3	6547576	C	T	29	29	11	7	0.57	,,TT,TT	BB/F/FF	1	0	0	1	0	0.857143	0	0	1	0	1	0	0	1	0
Ca3	6576724	C	Y	20	65	34	11	0.54	T,T,,TTT,T,	BBFFFBF<FFF	1	0	0	1	0	0.818182	0	0	1	0	0.909091	0	0	1	0
Ca3	6675431	G	A	40	54	35	11	0.81	AAAAAA.AA,A	BFFFFFFFFB<	1	0	0	1	0	0.818182	0	0	1	0	0.909091	0	0	1	0
Ca3	6774146	G	R	112	112	57	18	0.44	AAA,,,.A.,AA.,A,.A	BBF/FFF<FFBFFBFFFB	1	0	0	1	0	0.777778	0	0	1	0	0.833333	0	0	1	0
Ca3	6780285	G	R	79	79	51	11	0.45	...AAA...AA	FFFFFFFFFFF	1	0	0	1	0	0.818182	0	0	1	0	0.909091	0	0	1	0
Ca3	6987040	C	T	54	54	15	30	0.3	.,,,,,.,,,,,,,,TTT,.T,...TTTTFT	FBBBFF<FFFFF/FFFFF/FFFFF<FFFFB	1	0	0	1	0	0.7	0	0	1	0	0.8	0	0	1	0
Ca3	7042137	C	T	60	60	60	11	1	TTTTTTTTTTT	FFFFFFFFFBF	1	0	0	1	0	0.818182	0	0	0	1	0.909091	0	0	0	1
Ca3	7188065	G	A	29	51	50	10	0.8	..AAAAAAAA	FFFFBFFFFF	1	0	0	1	0	0.8	0	0	1	0	0.9	0	0	1	0
Ca3	7188601	C	Y	42	42	52	10	0.3	,..TTT,,..	FFFFFFFFBB	1	0	0	1	0	0.8	0	0	1	0	0.9	0	0	1	0
Ca3	7361200	C	Y	29	71	45	10	0.5	T.,...TTTT	FFFFFFFFFF	1	0	0	1	0	0.8	0	0	1	0	0.9	0	0	1	0
Ca3	7441988	C	Y	44	89	35	14	0.42	T.T,T,,T,.T,.T	FFFFBFFFFFFFFF	1	0	0	1	0	0.785714	0	0	1	0	0.857143	0	0	1	0
Ca3	7516063	G	R	24	58	23	15	0.46	,A.A,,.A,.AAA,A	BFFFFFFFFFFFFFF	1	0	0	1	0	0.733333	0	0	1	0	0.866667	0	0	1	0
Ca3	7556154	C	Y	109	116	30	27	0.33	TT.TT,TTT,,,.....T....,...T	FFFFFFFBFFFFFFFFFFFFFFFFFFF	1	0	0	1	0	0.703704	0	0	1	0	0.814815	0	0	1	0
Ca3	7556513	G	R	85	85	50	15	0.33	.,A,AA,A,A...,.	<BFFFFFF/FFFFFF	1	0	0	1	0	0.733333	0	0	1	0	0.866667	0	0	1	0
Ca3	7557040	C	Y	84	84	54	12	0.41	TT,T,T,T,,.,	FFBFF/FFFFF<	1	0	0	1	0	0.75	0	0	1	0	0.916667	0	0	1	0
Ca3	7559648	G	R	34	34	32	20	0.4	AA,A..AA.A.,,,A,,A,.	BBFBFF<F/FBFFFFFFFFF	1	0	0	1	0	0.75	0	0	1	0	0.85	0	0	1	0
Ca3	7637889	G	A	28	28	13	7	0.42	...AAA.	<FFB/FF	1	0	0	1	0	0.857143	0	0	1	0	1	0	0	1	0
Ca3	7640154	C	T	23	23	10	10	0.3	T,.,,.,TT.	FFFFBFFFFB	1	0	0	1	0	0.8	0	0	1	0	0.9	0	0	1	0
Ca3	7753273	G	A	54	54	56	9	1	AAAAAAAAA	FFFF/<FBF	1	0	0	1	0	0.777778	0	0	0	1	0.888889	0	0	0	1
Ca3	7773928	G	R	50	50	29	16	0.37	AAA..AA.A.,,,,,.	FBFFF/FFF<FFFFFB	1	0	0	1	0	0.75	0	0	1	0	0.8125	0	0	1	0
Ca3	7799022	C	Y	26	74	38	14	0.5	TTTTTT..,....T	BFFFFBFF<<FFFF	1	0	0	1	0	0.785714	0	0	1	0	0.857143	0	0	1	0
Ca3	7804607	G	R	48	48	34	10	0.3	,.A.AA,.,.	B<FFFFFFFF	1	0	0	1	0	0.8	0	0	1	0	0.9	0	0	1	0
Ca3	7807596	G	R	109	140	52	14	0.5	AAAAAA.A.,.,,,	FBFFBFFFFFFBFF	1	0	0	1	0	0.785714	0	0	1	0	0.857143	0	0	1	0
Ca3	8086016	C	Y	77	143	33	21	0.61	TTT,TT.TT,..T,TTT,T,T	7FFFFFFFFFFFFFFFFFFFB	1	0	0	1	0	0.714286	0	0	1	0	0.809524	0	0	1	0
Ca3	8325445	C	Y	34	34	20	22	0.4	TT....TT..T.,,..TTT,.T	BBFFFFFFFFFFF<FFFFBFBB	1	0	0	1	0	0.727273	0	0	1	0	0.818182	0	0	1	0
Ca3	8386049	C	Y	23	23	32	18	0.33	.,.,TTT,,.T.,,T,T,	FFFFFFFFBFFFFBF</B	1	0	0	1	0	0.777778	0	0	1	0	0.833333	0	0	1	0
Ca3	8393049	G	R	45	45	42	14	0.35	.A,,A,,A,A.,.A	FFFFFF<FFFFFFF	1	0	0	1	0	0.785714	0	0	1	0	0.857143	0	0	1	0
Ca3	8431794	C	T	35	42	17	11	0.45	.TT,.TTT,,,	BFFFBFFFBFF	1	0	0	1	0	0.818182	0	0	1	0	0.909091	0	0	1	0
Ca3	8561631	C	Y	30	30	23	20	0.3	...TT.TT,T...T.,,..,	FFFFFFFFFFFFFFFFFFFF	1	0	0	1	0	0.75	0	0	1	0	0.85	0	0	1	0
Ca3	8631140	G	R	91	107	32	15	0.46	AA,,A..A..A.A.A	FFFFFFFFFFFFFFF	1	0	0	1	0	0.733333	0	0	1	0	0.866667	0	0	1	0
Ca3	8706360	G	R	39	39	28	9	0.44	A.,AA.,A.	FBFFFFFFB	1	0	0	1	0	0.777778	0	0	1	0	0.888889	0	0	1	0
Ca3	8882283	C	Y	97	97	60	13	0.46	.,,T,,TTTTT,,	BFFFFFFFF/FFF	1	0	0	1	0	0.769231	0	0	1	0	0.846154	0	0	1	0
Ca3	8916547	C	T	60	60	60	11	1	TTTTTTTTTTT	FFFFFFFFFFF	1	0	0	1	0	0.818182	0	0	0	1	0.909091	0	0	0	1
Ca3	8922816	C	Y	31	70	53	7	0.57	,TT,T,T	BFBFFFF	1	0	0	1	0	0.857143	0	0	1	0	1	0	0	1	0
Ca3	8945116	G	R	24	24	43	15	0.33	A,A.A,.A.A,,,,.	FFBFBFFFFFFFFBB	1	0	0	1	0	0.733333	0	0	1	0	0.866667	0	0	1	0
Ca3	8974835	G	R	24	26	21	22	0.31	..A,.,..AA.,,,AAA,,A,,	FFFFFF<FFFFFF/FFFFF/BF	1	0	0	1	0	0.727273	0	0	1	0	0.818182	0	0	1	0
Ca3	8974838	C	Y	37	37	21	22	0.31	..T,.,..TT.,,,TTT,,T,,	FFFFFFF/FFFFFFBFFFBFFF	1	0	0	1	0	0.727273	0	0	1	0	0.818182	0	0	1	0
Ca3	9060829	C	Y	23	23	43	15	0.33	.T,.TTT,.T,,,,,	FBFBF<FFFFFFFFF	1	0	0	1	0	0.733333	0	0	1	0	0.866667	0	0	1	0
Ca3	9065489	G	A	62	62	9	37	0.94	AAAAAA,AAAAAAAAAAAAAA,AAAAAAAAAAAAAAA	FFFFFFFFF<FFFFFFFFFFFFFFFFFF/FFFFFFFF	1	0	0	1	0	0.702703	0	0	0	1	0.783784	0	0	0	1
Ca3	9068290	G	R	76	87	37	16	0.37	AAAA....A,..,A.,	FFF<F/FFFFFFFFFF	1	0	0	1	0	0.75	0	0	1	0	0.8125	0	0	1	0
Ca3	9068843	G	R	35	56	36	9	0.44	,,A,A,AA,	BFFFFFFFF	1	0	0	1	0	0.777778	0	0	1	0	0.888889	0	0	1	0
Ca3	9156462	C	T	34	51	57	9	0.88	TT.TTTTTT	FFFF<<FFF	1	0	0	1	0	0.777778	0	0	0	1	0.888889	0	0	1	0
Ca3	9260335	C	T	25	51	53	9	0.88	TTTTTTTT.	FFFFFBFFF	1	0	0	1	0	0.777778	0	0	0	1	0.888889	0	0	1	0
Ca3	9264849	G	A	63	63	15	35	0.34	.AA..AAAAAAAAA.A,.,..,.......,.....	FB<FFFFFFFFFFFFFFFFFFFF<FFFFF<FFBBB	1	0	0	1	0	0.714286	0	0	1	0	0.771429	0	0	1	0
Ca3	9522039	C	Y	64	112	49	13	0.53	,,TT,T.T,T,TT	BFFFFFFFFFFF<	1	0	0	1	0	0.769231	0	0	1	0	0.846154	0	0	1	0
Ca3	9535727	G	R	25	25	24	10	0.3	AA.A..,.,,	FFFFFBFFFF	1	0	0	1	0	0.8	0	0	1	0	0.9	0	0	1	0
Ca3	9891217	G	A	39	45	18	12	0.5	AAA,,,A,A.,A	F/FFFFFFFFFF	1	0	0	1	0	0.75	0	0	1	0	0.916667	0	0	1	0
Ca3	9939948	C	Y	36	46	32	9	0.44	.TT,T.,T.	FFFFFFFFF	1	0	0	1	0	0.777778	0	0	1	0	0.888889	0	0	1	0
Ca3	9940770	C	Y	76	127	47	14	0.57	TT,.TTTT..T.T.	FFFFFFFF<FFFFF	1	0	0	1	0	0.785714	0	0	1	0	0.857143	0	0	1	0
Ca3	10079838	C	Y	40	40	53	16	0.31	.T.TT....T.T....	F<FFFFFFFFFFFFFB	1	0	0	1	0	0.75	0	0	1	0	0.8125	0	0	1	0
Ca3	10080566	G	A	23	51	35	13	0.61	A.A,AAAA,AA,.	FBBFFFFFFBF/B	1	0	0	1	0	0.769231	0	0	1	0	0.846154	0	0	1	0
Ca3	10087714	G	A	48	48	57	7	1	AAAAAAA	FFFFFFF	1	0	0	1	0	0.857143	0	0	0	1	1	0	0	1	0
Ca3	10098110	C	T	51	51	59	8	1	TTTTTTTT	FFFFFFF/	1	0	0	1	0	0.875	0	0	0	1	1	0	0	1	0
Ca3	10159987	G	R	54	54	53	7	0.42	,,,,AAA	FFFBFFB	1	0	0	1	0	0.857143	0	0	1	0	1	0	0	1	0
Ca3	10243274	G	R	91	91	31	19	0.36	,.A.,,.A.A.A,AA,..A	FFFFFFFFFFFFFFFFFFB	1	0	0	1	0	0.736842	0	0	1	0	0.842105	0	0	1	0
Ca3	10244064	G	A	40	48	36	11	0.63	.A.AA,AAA,A	FFFFFFFFFBF	1	0	0	1	0	0.818182	0	0	1	0	0.909091	0	0	1	0
Ca3	10260843	G	R	40	40	48	9	0.44	,AA,A,,A,	FF<FFFFFF	1	0	0	1	0	0.777778	0	0	1	0	0.888889	0	0	1	0
Ca3	10387886	C	Y	35	35	36	15	0.33	,,TT.,TT.,,,,T,	BFFFFBFFFFFFFFF	1	0	0	1	0	0.733333	0	0	1	0	0.866667	0	0	1	0
Ca3	10388683	G	R	60	60	46	10	0.6	AAA..A.A,A	FFFFFFFFBB	1	0	0	1	0	0.8	0	0	1	0	0.9	0	0	1	0
Ca3	10408573	G	A	41	42	44	8	0.62	AAAAA,,,	FFFFFFFF	1	0	0	1	0	0.875	0	0	1	0	1	0	0	1	0
Ca3	10446142	C	T	48	48	51	7	1	TTTTTTT	FFFFBFF	1	0	0	1	0	0.857143	0	0	0	1	1	0	0	1	0
Ca3	10501262	G	R	61	77	42	10	0.4	A,A.AA,,..	FFFFBFF<FB	1	0	0	1	0	0.8	0	0	1	0	0.9	0	0	1	0
Ca3	10501299	C	Y	81	109	40	16	0.37	,T.TT,,...T,.TT,	FFFFFBFFFFFBFFBF	1	0	0	1	0	0.75	0	0	1	0	0.8125	0	0	1	0
Ca3	10571610	C	T	25	42	47	7	0.71	T..TTTT	F<FFFFF	1	0	0	1	0	0.857143	0	0	1	0	1	0	0	1	0
Ca3	10574777	C	Y	29	29	43	12	0.33	,T..T.T,T...	FFFFFFFBFFFF	1	0	0	1	0	0.75	0	0	1	0	0.916667	0	0	1	0
Ca3	10603354	C	Y	62	62	37	21	0.38	,,.,,,,T,,TTTTT,T.,.T	FFFFFFFFFFFFFFFFFFFFF	1	0	0	1	0	0.714286	0	0	1	0	0.809524	0	0	1	0
Ca3	10673650	G	R	42	42	21	16	0.37	A...,A,,,A.A,AA,	FBFFFFFF<FFFFF/F	1	0	0	1	0	0.75	0	0	1	0	0.8125	0	0	1	0
Ca3	10755504	G	A	23	23	7	9	0.55	AA,AA,,,A	BFFFFFFFB	1	0	0	1	0	0.777778	0	0	1	0	0.888889	0	0	1	0
Ca3	10795879	G	A	33	48	15	20	0.35	.,,..,AA..,AA.,.A.AA	FFFBBFFFFFFFBFFFFFFF	1	0	0	1	0	0.75	0	0	1	0	0.85	0	0	1	0
Ca3	10946516	C	Y	20	24	23	13	0.46	.T,T,,T.T..TT	FFFFFBFFFFFFF	1	0	0	1	0	0.769231	0	0	1	0	0.846154	0	0	1	0
Ca3	10949568	G	R	28	28	35	8	0.5	.AAA,.A,	FFBFFFFF	1	0	0	1	0	0.875	0	0	1	0	1	0	0	1	0
Ca3	10951613	G	R	36	36	24	28	0.46	AA,,,,A,.AAAA.,.AAAAA...A,..	FFFFFFFFFFFFBFFFFFFFFFFBFFFB	1	0	0	1	0	0.714286	0	0	1	0	0.785714	0	0	1	0
Ca3	11146537	G	R	97	97	34	26	0.3	,,,.,,.,,AAA.AAA,.,A,A..,.	FFBFFFFBFFB<FF<FFFFFFF/FFF	1	0	0	1	0	0.730769	0	0	1	0	0.807692	0	0	1	0
Ca3	11245696	G	R	84	84	40	21	0.33	A,A,A,,,,,,AA,A,,,A,,	FFFFFFFFFBFFFFFFBFBFF	1	0	0	1	0	0.714286	0	0	1	0	0.809524	0	0	1	0
Ca3	11262581	C	T	42	45	19	11	0.54	,T.T,T..TTT	FFFFFF<FB/B	1	0	0	1	0	0.818182	0	0	1	0	0.909091	0	0	1	0
Ca3	11265851	G	A	22	22	13	11	0.45	A.AA,.AA..,	FFFBFFFFFFF	1	0	0	1	0	0.818182	0	0	1	0	0.909091	0	0	1	0
Ca3	11281741	G	R	34	34	33	10	0.3	,,,.,,AAA,	BB/FFFFFFF	1	0	0	1	0	0.8	0	0	1	0	0.9	0	0	1	0
Ca3	11309483	C	Y	67	67	30	44	0.38	T..,T.T.,T.,TT.T,,.TTT.T,T,T.,TT..,,,.TT,...	<FFFFFFFFFFFFFFFFBFFFFFBFFFFFFFFFFFFFFFFFFFB	1	0	0	1	0	0.704545	0	0	1	0	0.772727	0	0	1	0
Ca3	11309750	C	Y	86	103	35	20	0.55	TTTTT.,,T,.,T.T,TTT,	BFFFFFFFFFFF<FBFFFF<	1	0	0	1	0	0.75	0	0	1	0	0.85	0	0	1	0
Ca3	11404734	C	Y	27	27	41	9	0.33	,,,,,,TTT	FBBF/BFFF	1	0	0	1	0	0.777778	0	0	1	0	0.888889	0	0	1	0
Ca3	11569885	G	R	57	57	23	71	0.3	.A,,..AA...A.A..A,.A.,..,,.,AAAAAA.A,A,,,,,...,,A,A,,..A,..,,,A,A,A..A,	FFFFFFFFFFFFFBFFFFFFFFFFFFFFFFFFBFFFFFFFFFFF<FBFFFFFFFFFFFFFFFFBFFFBBFF	1	0	0	1	0	0.676056	0	0	1	0	0.746479	0	0	1	0
Ca3	11570311	C	Y	108	108	25	57	0.4	,.T.,TT.TT,TT,,,T..,,.GT.,,..TTT.T,T,,TTT,TTTT,T.,,.T,,,,	BFFFFFFFBFFFFFF/FFFF<FFFFBFFFF/FFFFFFFFFFFFFFFBFFFFFFFFFF	1	0	0	1	0	0.684211	0	0	1	0	0.77193	0	0	1	0
Ca3	11590086	G	R	92	92	38	29	0.34	..A..,AA,A,,.,A,.A.A,.A.A,A.,	F/FF<FFFFFFFFF/FFFFFFFFFFFFF/	1	0	0	1	0	0.724138	0	0	1	0	0.793103	0	0	1	0
Ca3	11943163	G	R	35	74	49	7	0.57	,.AAA,A	FFFFBFF	1	0	0	1	0	0.857143	0	0	1	0	1	0	0	1	0
Ca3	11944453	C	Y	71	71	43	13	0.3	,TT.,T,.,,.,T	FFF/FFFF<FBFF	1	0	0	1	0	0.769231	0	0	1	0	0.846154	0	0	1	0
Ca3	11953732	G	A	39	45	12	14	0.42	A,,,A.,A,AAA,,	FFFFFFFBFFFF<F	1	0	0	1	0	0.785714	0	0	1	0	0.857143	0	0	1	0
Ca3	12025301	G	R	32	32	49	11	0.36	.,AAAA..,,.	FFFFFFFFFFB	1	0	0	1	0	0.818182	0	0	1	0	0.909091	0	0	1	0
Ca3	12026890	G	R	36	36	45	10	0.3	.,..A.A,A.	FFFFFFFFBB	1	0	0	1	0	0.8	0	0	1	0	0.9	0	0	1	0
Ca3	12029439	C	T	35	35	14	8	0.37	T,,,T,,T	FFFFFFFF	1	0	0	1	0	0.875	0	0	1	0	1	0	0	1	0
Ca3	12115113	C	Y	22	22	24	19	0.31	.T.T.T..T,,,.,.T.T,	FFFFFFFFFBFFFFFFFFF	1	0	0	1	0	0.736842	0	0	1	0	0.842105	0	0	1	0
Ca3	12116633	G	A	44	45	48	7	0.85	AAAAA.A	FBFFF<B	1	0	0	1	0	0.857143	0	0	1	0	1	0	0	1	0
Ca3	12146189	C	Y	43	43	55	9	0.33	..T.TT...	F<<FFFFFF	1	0	0	1	0	0.777778	0	0	1	0	0.888889	0	0	1	0
Ca3	12341626	C	Y	31	31	22	29	0.37	.,TTT,,,,,,TTTT,,TT,,,T,,.,,T	<FFFFFFFFFFFFFFFFBFFF/FFFFFF/	1	0	0	1	0	0.724138	0	0	1	0	0.793103	0	0	1	0
Ca3	12374769	C	T	26	42	20	11	0.45	,T..TTT,,T,	BFFFFFFFFFF	1	0	0	1	0	0.818182	0	0	1	0	0.909091	0	0	1	0
Ca3	12377195	G	R	37	85	31	19	0.36	A.,.,AA..A...A.AA.,	FFFFFFFFFFFFFFFF/BB	1	0	0	1	0	0.736842	0	0	1	0	0.842105	0	0	1	0
Ca3	12444477	G	R	65	91	35	10	0.5	..A..,AAAA	FFFFFFFFFF	1	0	0	1	0	0.8	0	0	1	0	0.9	0	0	1	0
Ca3	12446031	G	A	20	36	28	7	0.42	,..A,AA	FFFFBFF	1	0	0	1	0	0.857143	0	0	1	0	1	0	0	1	0
Ca3	12446482	C	T	35	35	10	11	0.36	.,.TTT..T.,	FFFFFFFBFFB	1	0	0	1	0	0.818182	0	0	1	0	0.909091	0	0	1	0
Ca3	12453962	G	A	31	45	23	18	0.33	,,,A,,,,,,,,AA.AAA	BBF<FFFFFFFFFF<FFB	1	0	0	1	0	0.777778	0	0	1	0	0.833333	0	0	1	0
Ca3	12515157	C	Y	29	74	52	9	0.66	,.,TTTTTT	BFFFFFFFF	1	0	0	1	0	0.777778	0	0	1	0	0.888889	0	0	1	0
Ca3	12574971	C	T	40	42	11	18	0.5	T.TTTTT,T,T*,T,,,,	<BFFFBFBFFFFFBFFFF	1	0	0	1	0	0.777778	0	0	1	0	0.833333	0	0	1	0
Ca3	12650786	G	A	53	57	25	16	0.62	AAAAAA,A,,,A,A,FA	7B/<FFFF/FFBFBFF	1	0	0	1	0	0.75	0	0	1	0	0.8125	0	0	1	0
Ca3	12661668	G	A	39	45	47	8	0.75	AA,AAA,A	FFBFFFFB	1	0	0	1	0	0.875	0	0	1	0	1	0	0	1	0
Ca3	12724394	C	Y	22	22	37	10	0.4	....TTT.T,	FFFFFFFFFF	1	0	0	1	0	0.8	0	0	1	0	0.9	0	0	1	0
Ca3	12736468	G	R	35	35	49	7	0.42	A.A.,A,	FBFFFFB	1	0	0	1	0	0.857143	0	0	1	0	1	0	0	1	0
Ca3	12796191	G	A	48	48	60	7	1	AAAAAAA	FB<F/<B	1	0	0	1	0	0.857143	0	0	0	1	1	0	0	1	0
Ca3	12805448	G	A	25	45	17	16	0.37	..A......AA.A.AA	FFFFBFFFFFFFFFFF	1	0	0	1	0	0.75	0	0	1	0	0.8125	0	0	1	0
Ca3	12839553	G	A	25	36	16	9	0.33	AA.A,..,.	FFFFFFFFF	1	0	0	1	0	0.777778	0	0	1	0	0.888889	0	0	1	0
Ca3	12839564	G	A	28	39	19	10	0.4	AA.A,..,.A	FBFFB<FFFF	1	0	0	1	0	0.8	0	0	1	0	0.9	0	0	1	0
Ca3	12910920	G	A	39	39	10	15	0.6	.,,,AAA.AAAA,AA	FBFFFFFFFFFFFBF	1	0	0	1	0	0.733333	0	0	1	0	0.866667	0	0	1	0
Ca3	12920976	C	Y	109	113	40	17	0.47	TTTTTT,.T,T.,,..,	/FFFF<FFFBFFFFFF/	1	0	0	1	0	0.764706	0	0	1	0	0.823529	0	0	1	0
Ca3	12924508	G	R	37	94	29	29	0.34	A,,A,,.,,..A.,,,,.AA,,,,AAAAA	FBFFFFBFFFFFFFFFFFFFFFFFFFFFF	1	0	0	1	0	0.724138	0	0	1	0	0.793103	0	0	1	0
Ca3	13093122	C	Y	36	84	40	14	0.5	TTT..T..T.T.T.	BBBFFFFFFFFFFF	1	0	0	1	0	0.785714	0	0	1	0	0.857143	0	0	1	0
Ca3	13125948	G	A	22	48	57	8	0.87	AAAAAAA,	FBFFFFFF	1	0	0	1	0	0.875	0	0	1	0	1	0	0	1	0
Ca3	13160032	G	R	72	76	43	10	0.4	A,AA,.A..,	FFFFFFFFFF	1	0	0	1	0	0.8	0	0	1	0	0.9	0	0	1	0
Ca3	13168265	C	T	51	51	58	8	1	TTTTTTTT	FFFBFFFF	1	0	0	1	0	0.875	0	0	0	1	1	0	0	1	0
Ca3	13201063	C	Y	24	24	24	9	0.33	.,TT,,T.,	FFFF<FFF<	1	0	0	1	0	0.777778	0	0	1	0	0.888889	0	0	1	0
Ca3	13240378	G	A	38	38	11	15	0.33	,,..,,..A.AA.AA	BFFBFFFFFFFFFBB	1	0	0	1	0	0.733333	0	0	1	0	0.866667	0	0	1	0
Ca3	13245001	C	T	37	39	18	7	0.57	TTT,.,T	F/FFF/F	1	0	0	1	0	0.857143	0	0	1	0	1	0	0	1	0
Ca3	13268999	C	T	44	45	21	7	0.85	,TTTTTT	BFFFFFF	1	0	0	1	0	0.857143	0	0	1	0	1	0	0	1	0
Ca3	13411650	C	Y	37	88	48	13	0.61	,,,TTTT..TTTT	FFFFFFFFFFFFF	1	0	0	1	0	0.769231	0	0	1	0	0.846154	0	0	1	0
Ca3	13479523	C	Y	87	87	45	13	0.38	T,T,,TT,,,T,,	FFFFFFBFFBFFB	1	0	0	1	0	0.769231	0	0	1	0	0.846154	0	0	1	0
Ca3	13561080	C	T	27	48	41	9	0.77	TTTTTT,,T	BFFBFFFFF	1	0	0	1	0	0.777778	0	0	1	0	0.888889	0	0	1	0
Ca3	13591721	G	R	37	76	47	7	0.57	,AA,,AA	FFFFFFF	1	0	0	1	0	0.857143	0	0	1	0	1	0	0	1	0
Ca3	13642528	G	A	28	28	11	7	0.42	,,,,AAA	BFFFFFF	1	0	0	1	0	0.857143	0	0	1	0	1	0	0	1	0
Ca3	13671223	G	R	42	42	52	10	0.3	,.A.A,A.,,	FFFFFFFFFF	1	0	0	1	0	0.8	0	0	1	0	0.9	0	0	1	0
Ca3	13783202	G	R	59	59	28	31	0.32	A.A,AA..A.,,..,A.,,.,AA,.A,A,.,	FFFFFFFFFBFFFFFFFFBFFF7FFFFFBF<	1	0	0	1	0	0.709677	0	0	1	0	0.806452	0	0	1	0
Ca3	13783284	G	R	76	76	37	17	0.41	AAAA.,,.,AA,,.A,.	FFFFFFFFFFFBFFFFB	1	0	0	1	0	0.764706	0	0	1	0	0.823529	0	0	1	0
Ca3	13865508	C	Y	24	24	22	15	0.46	,TTT.,..,T,TTT,	FFFFFFFFFFFFFFF	1	0	0	1	0	0.733333	0	0	1	0	0.866667	0	0	1	0
Ca3	13865895	C	Y	93	93	34	22	0.4	.T,,T,,TT,,,TT,,TT,T..	FFFFFFBF<FFFFFFF<FFFFF	1	0	0	1	0	0.727273	0	0	1	0	0.818182	0	0	1	0
Ca3	13964133	G	A	54	54	10	9	1	AAAAAAAAA	F<FF<FBFF	1	0	0	1	0	0.777778	0	0	0	1	0.888889	0	0	0	1
Ca3	13964753	G	R	22	22	32	8	0.37	,,AA,A,,	FFFFBFFF	1	0	0	1	0	0.875	0	0	1	0	1	0	0	1	0
Ca3	14222121	G	A	48	48	27	7	1	AAAAAAA	BFFFFFF	1	0	0	1	0	0.857143	0	0	0	1	1	0	0	1	0
Ca3	14223471	G	R	45	45	38	13	0.3	,,A,,A.AA.....	BBFFFFFFF<FBB	1	0	0	1	0	0.769231	0	0	1	0	0.846154	0	0	1	0
Ca3	14224507	C	T	33	33	10	8	0.5	..TTT..T	FFFFFFFF	1	0	0	1	0	0.875	0	0	1	0	1	0	0	1	0
Ca3	14247209	G	R	38	38	28	17	0.47	T.AAA..A..A,.,AAA	FFFFFFFFFF/FFF</F	1	0	0	1	0	0.764706	0	0	1	0	0.823529	0	0	1	0
Ca3	14251260	C	Y	65	88	46	9	0.55	,.T.TTTT.	FFFFFFF<F	1	0	0	1	0	0.777778	0	0	1	0	0.888889	0	0	1	0
Ca3	14251443	C	Y	83	83	52	16	0.31	T..,T,T,T,,,.,,ET	BFFFFFFFFFFFFFFB	1	0	0	1	0	0.75	0	0	1	0	0.8125	0	0	1	0
Ca3	14439734	C	T	22	36	20	7	0.42	T.TT,,,	FFFFFFF	1	0	0	1	0	0.857143	0	0	1	0	1	0	0	1	0
Ca3	14542699	G	A	35	42	48	7	0.71	AAAA.A.	FFFFFFF	1	0	0	1	0	0.857143	0	0	1	0	1	0	0	1	0
Ca3	14547791	G	R	44	44	50	10	0.4	,,A,,.AAA,	FFFFFFFFFB	1	0	0	1	0	0.8	0	0	1	0	0.9	0	0	1	0
Ca3	14567734	C	Y	49	73	37	10	0.4	TTT..T.,,.	FFFFFFFFFB	1	0	0	1	0	0.8	0	0	1	0	0.9	0	0	1	0
Ca3	14574431	C	T	20	51	21	15	0.53	T,,T,,.TT.,TTTT	FFFFFFFFFF<FFFF	1	0	0	1	0	0.733333	0	0	1	0	0.866667	0	0	1	0
Ca3	14577107	G	A	20	41	16	11	0.45	AA.TA.A..,A	B<FFF<FFFFB	1	0	0	1	0	0.818182	0	0	1	0	0.909091	0	0	1	0
Ca3	14577262	C	Y	62	75	37	11	0.45	T.,TT,T,.,T	FFFFFFFFFBF	1	0	0	1	0	0.818182	0	0	1	0	0.909091	0	0	1	0
Ca3	14577283	G	R	56	56	38	15	0.33	A.A,AA.,A,.,,.W.	FFFF<FFFFFFB/BB	1	0	0	1	0	0.733333	0	0	1	0	0.866667	0	0	1	0
Ca3	14578794	G	R	36	36	46	10	0.4	..,,AA.,AA	FFFFBBFFFF	1	0	0	1	0	0.8	0	0	1	0	0.9	0	0	1	0
Ca3	14696232	G	R	48	50	26	16	0.5	A.,,A,A,A,A,A,AA	FFFFFFFFFFFF/FFF	1	0	0	1	0	0.75	0	0	1	0	0.8125	0	0	1	0
Ca3	14704005	G	R	69	121	32	22	0.45	.A.,A....,,A.AA.A,AAAA	FFFFFBFFFFFFFFFBFFFBFB	1	0	0	1	0	0.727273	0	0	1	0	0.818182	0	0	1	0
Ca3	14848373	C	T	33	36	24	7	0.42	..,T,TXT	FFFFFFB	1	0	0	1	0	0.857143	0	0	1	0	1	0	0	1	0
Ca3	14854422	C	Y	30	30	41	16	0.37	,,TT,TTT.,,,G.T,	BFFFFFFFFFFF/FFF	1	0	0	1	0	0.75	0	0	1	0	0.8125	0	0	1	0
Ca3	14857780	C	Y	24	73	36	34	0.32	TTTTTTG,T.,.T..,.............TT.,T	FFFFFFFBFFFFFFFFFFFBFFFFFFFFFBFF/F	1	0	0	1	0	0.705882	0	0	1	0	0.794118	0	0	1	0
Ca3	14881189	C	Y	60	60	34	13	0.38	TT..T,....T.T	FFBFFFFFFFFBB	1	0	0	1	0	0.769231	0	0	1	0	0.846154	0	0	1	0
Ca3	14881311	C	Y	107	107	33	26	0.42	..TTTT.TT..T..T..,,T,,T.,T	7FBFFF/FFFFFFFFFFFFFFFBFFB	1	0	0	1	0	0.730769	0	0	1	0	0.807692	0	0	1	0
Ca3	14904901	C	Y	90	153	47	19	0.63	TTTTT.,TTTT...T..TT	FFFFFFFFFFFFFFFFFFB	1	0	0	1	0	0.736842	0	0	1	0	0.842105	0	0	1	0
Ca3	14924739	G	A	24	51	39	15	0.53	,.A,A,AA,AA.A.A	FFFFFFFFBFFFFFB	1	0	0	1	0	0.733333	0	0	1	0	0.866667	0	0	1	0
Ca3	14925283	G	A	36	42	42	7	0.71	A.AA.AA	FFFFFFF	1	0	0	1	0	0.857143	0	0	1	0	1	0	0	1	0
Ca3	14937029	G	R	135	135	36	26	0.34	.,AAA,,,AA.AA,,,,,.A...,.A	FFFFFFFB<FFFFFFFFFF<FFF/FF	1	0	0	1	0	0.730769	0	0	1	0	0.807692	0	0	1	0
Ca3	14973314	C	Y	44	44	50	13	0.38	T,TT.T,,..,T,	FFFFFFFFFFFFF	1	0	0	1	0	0.769231	0	0	1	0	0.846154	0	0	1	0
Ca3	14980309	C	Y	97	97	60	11	0.45	,TTT,T..T,.	FF<FFFFFFFB	1	0	0	1	0	0.818182	0	0	1	0	0.909091	0	0	1	0
Ca3	14980572	C	Y	124	128	60	12	0.5	,.,TT.T,TTT,	FFFFFFFFFFFF	1	0	0	1	0	0.75	0	0	1	0	0.916667	0	0	1	0
Ca3	14983281	G	R	104	107	58	10	0.5	A,..A,AAA.	FFBFFFFFFF	1	0	0	1	0	0.8	0	0	1	0	0.9	0	0	1	0
Ca3	15031337	C	T	24	36	35	7	0.42	..T.TT.	FFFFFFB	1	0	0	1	0	0.857143	0	0	1	0	1	0	0	1	0
Ca3	15031797	G	R	36	36	41	12	0.33	.AAA.,....A,	FFFB<FFBFFFF	1	0	0	1	0	0.75	0	0	1	0	0.916667	0	0	1	0
Ca3	15033217	G	R	37	37	32	20	0.35	AA.,.,,,..AA.,A,,A,A	BF/FFFFFFFFFFFFFFFF<	1	0	0	1	0	0.75	0	0	1	0	0.85	0	0	1	0
Ca3	15033585	G	R	95	95	49	18	0.38	,A,.,AAA,A,,A,A...	BFFBFFBFFFFFF<<BFB	1	0	0	1	0	0.777778	0	0	1	0	0.833333	0	0	1	0
Ca3	15047945	G	R	36	40	27	10	0.4	A..AA....A	FFF/FFFFFF	1	0	0	1	0	0.8	0	0	1	0	0.9	0	0	1	0
Ca3	15047951	C	Y	28	28	26	9	0.33	..TT....T	FFFFFFFFF	1	0	0	1	0	0.777778	0	0	1	0	0.888889	0	0	1	0
Ca3	15055796	C	Y	24	24	23	14	0.42	..TTT..T.,TT..	FFFFFFBFFFFFFF	1	0	0	1	0	0.785714	0	0	1	0	0.857143	0	0	1	0
Ca3	15143877	C	Y	21	21	52	9	0.33	,TTT,.,.,	FFFFFFFFF	1	0	0	1	0	0.777778	0	0	1	0	0.888889	0	0	1	0
Ca3	15213526	C	Y	28	61	29	10	0.5	T,TT,,,TT,	BFFFFFFFFF	1	0	0	1	0	0.8	0	0	1	0	0.9	0	0	1	0
Ca3	15319441	C	Y	55	55	37	11	0.45	TTT,T,.,T..	FFFFFFFFFFF	1	0	0	1	0	0.818182	0	0	1	0	0.909091	0	0	1	0
Ca3	15331735	C	Y	123	150	49	18	0.5	TTT,T.TTT,,,,,,.TT	FFFFFFFFFFFFF<FFFF	1	0	0	1	0	0.777778	0	0	1	0	0.833333	0	0	1	0
Ca3	15480366	C	T	31	48	47	9	0.77	.TTTTTT.T	FFFFFFFFF	1	0	0	1	0	0.777778	0	0	1	0	0.888889	0	0	1	0
Ca3	15562951	C	Y	63	79	49	9	0.44	TTT,,T,,,	FFFFFFFBF	1	0	0	1	0	0.777778	0	0	1	0	0.888889	0	0	1	0
Ca3	15562962	C	Y	60	99	50	10	0.5	TTT,,T,,,T	FFFFFFFFFF	1	0	0	1	0	0.8	0	0	1	0	0.9	0	0	1	0
Ca3	15583265	G	R	36	36	32	12	0.33	..AA..A.A.,,	FFFFFFFFFFFF	1	0	0	1	0	0.75	0	0	1	0	0.916667	0	0	1	0
Ca3	15649160	C	Y	21	21	39	23	0.34	,..,....TT.T...TT,,T.TT	FFFFFFFFFFFFFFFFBFFFBBB	1	0	0	1	0	0.73913	0	0	1	0	0.826087	0	0	1	0
Ca3	15728004	G	R	60	60	39	11	0.36	A.A.AA,...,	FFFFFFFFFBB	1	0	0	1	0	0.818182	0	0	1	0	0.909091	0	0	1	0
Ca3	15728413	C	Y	62	65	40	11	0.45	...TT,T,TT.	FFF<FFFBFBF	1	0	0	1	0	0.818182	0	0	1	0	0.909091	0	0	1	0
Ca3	15978087	G	R	29	29	28	10	0.5	A,A,A,.AA,	FFFF<FFFF<	1	0	0	1	0	0.8	0	0	1	0	0.9	0	0	1	0
Ca3	15978190	C	Y	31	31	23	14	0.35	T,,TT,T,,,.T.,	FFFFFFFFFBFFFF	1	0	0	1	0	0.785714	0	0	1	0	0.857143	0	0	1	0
Ca3	16110798	G	R	40	40	41	9	0.33	A.A.T,.A.	FFFFFF<FF	1	0	0	1	0	0.777778	0	0	1	0	0.888889	0	0	1	0
Ca3	16190976	G	R	87	87	42	20	0.35	,,A..A.AAA..,.,A.A,,	BBFFFFFFBBFFBFF/FFFB	1	0	0	1	0	0.75	0	0	1	0	0.85	0	0	1	0
Ca3	16203091	G	R	41	41	44	10	0.3	AA,,,,A,,,	BFFFFFFFFF	1	0	0	1	0	0.8	0	0	1	0	0.9	0	0	1	0
Ca3	16204485	C	Y	28	28	40	9	0.33	,.,,T,.TT	FF<FFFFBB	1	0	0	1	0	0.777778	0	0	1	0	0.888889	0	0	1	0
Ca3	16282447	G	R	85	85	39	16	0.37	.A,..,AAA.,A,.A.	FFFFBFFBBFFFFFFF	1	0	0	1	0	0.75	0	0	1	0	0.8125	0	0	1	0
Ca3	16282450	G	R	89	91	38	15	0.4	.A,.,AAA.,A,.A.	FFFFFFFBFFFFFFF	1	0	0	1	0	0.733333	0	0	1	0	0.866667	0	0	1	0
Ca3	16347631	G	R	98	98	29	31	0.35	AA,,,...A,,,,.AA.,.A.AA.A..A,A.	FFFFFBFFFBFFFFFFFFFFFFFFFFBFFBB	1	0	0	1	0	0.709677	0	0	1	0	0.806452	0	0	1	0
Ca3	16363591	C	T	50	51	57	9	0.88	TTTTTTT,T	FFFFFFFBF	1	0	0	1	0	0.777778	0	0	0	1	0.888889	0	0	1	0
Ca3	16464022	C	Y	55	97	43	10	0.5	T.,.T,T.TT	FFFFFFFFFF	1	0	0	1	0	0.8	0	0	1	0	0.9	0	0	1	0
Ca3	16499538	C	Y	79	98	39	12	0.41	,.TT,..,TT,T	BFFFFFFFBFFF	1	0	0	1	0	0.75	0	0	1	0	0.916667	0	0	1	0
Ca3	16738429	G	R	29	57	33	12	0.33	A....T..A.AA	BFF<F/F<FBFF	1	0	0	1	0	0.75	0	0	1	0	0.916667	0	0	1	0
Ca3	16992424	C	T	48	48	40	7	1	TTTTTTT	FFFFFFF	1	0	0	1	0	0.857143	0	0	0	1	1	0	0	1	0
Ca3	17032721	G	R	41	41	36	13	0.53	AAAA,,AA,,A,,	BB<FFFFBFFFFF	1	0	0	1	0	0.769231	0	0	1	0	0.846154	0	0	1	0
Ca3	17136683	G	A	43	45	11	11	0.54	AA.AAA...,A	BBFFF<FFFFB	1	0	0	1	0	0.818182	0	0	1	0	0.909091	0	0	1	0
Ca3	17137694	G	A	20	36	18	8	0.37	,,,A,,AA	FFBFFFFB	1	0	0	1	0	0.875	0	0	1	0	1	0	0	1	0
Ca3	17139455	G	R	20	20	21	13	0.46	....A.AAAAA.,	FFF/FFBFFFFFF	1	0	0	1	0	0.769231	0	0	1	0	0.846154	0	0	1	0
Ca3	17139924	G	A	44	45	24	9	0.66	,AA,AAAA,	BFBFFFFFF	1	0	0	1	0	0.777778	0	0	1	0	0.888889	0	0	1	0
Ca3	17217385	C	Y	36	36	24	39	0.35	,,A,T.,,,,.T.TTTTT,T,TTT,.,,.,T...T,T,,	BBBF<FBFFFFFFFFFFFFFFFFFFFBFFB7FFFBBFFB	1	0	0	1	0	0.692308	0	0	1	0	0.769231	0	0	1	0
Ca3	17223486	G	R	52	94	25	24	0.41	AAAA,,AAA,.AA...,,,,,.,A	F<FFFFFFFFFF/FFFBFFFFBFB	1	0	0	1	0	0.75	0	0	1	0	0.833333	0	0	1	0
Ca3	17388932	G	R	35	35	43	11	0.45	A.,A.A.A,A,	FBFFFFFFFFF	1	0	0	1	0	0.818182	0	0	1	0	0.909091	0	0	1	0
Ca3	17389573	C	Y	40	40	24	23	0.3	,,..,.,T.,T.T.T,.,TT..T	FFFFFFBFFFFFFFFBFFFFFFF	1	0	0	1	0	0.73913	0	0	1	0	0.826087	0	0	1	0
Ca3	17460566	C	Y	39	39	42	9	0.44	,,,TTT,,T	FFFFFFFFF	1	0	0	1	0	0.777778	0	0	1	0	0.888889	0	0	1	0
Ca3	17465659	G	A	32	39	15	12	0.33	..A.A,..,AA,	FFFFFF/FFFFF	1	0	0	1	0	0.75	0	0	1	0	0.916667	0	0	1	0
Ca3	17495299	C	Y	24	24	41	13	0.3	..,TT,..,T,T,	FFFFFFFF/FBFF	1	0	0	1	0	0.769231	0	0	1	0	0.846154	0	0	1	0
Ca3	17562262	G	R	69	69	38	16	0.31	A..,...,.A.A.AA.	F<BFFFFFFFFFFFFF	1	0	0	1	0	0.75	0	0	1	0	0.8125	0	0	1	0
Ca3	17614917	G	R	70	70	54	17	0.41	,AA.,A,A.AA,.A.,.	FFFFF/FFFF<FFBFFF	1	0	0	1	0	0.764706	0	0	1	0	0.823529	0	0	1	0
Ca3	17615046	G	R	116	116	41	23	0.3	AAAAA.A...,.,A,.,,,...,.	FFBFFBFFFBFFFFFFF/FBBBB	1	0	0	1	0	0.73913	0	0	1	0	0.826087	0	0	1	0
Ca3	17615272	G	R	88	139	55	15	0.53	A,,,AA,AA,A,,AA	FFFF<FFFFFBFFFF	1	0	0	1	0	0.733333	0	0	1	0	0.866667	0	0	1	0
Ca3	17853376	G	A	20	54	60	10	0.9	AAA.AAAAAA	FFFFFFFFBB	1	0	0	1	0	0.8	0	0	0	1	0.9	0	0	1	0
Ca3	18118587	C	Y	62	62	52	9	0.44	T,.TT..,T	FFFFBFFFF	1	0	0	1	0	0.777778	0	0	1	0	0.888889	0	0	1	0
Ca3	18119858	G	R	105	119	41	14	0.42	,,....AAA.A.AA	BFFFFFFFFFFBFB	1	0	0	1	0	0.785714	0	0	1	0	0.857143	0	0	1	0
Ca3	18132499	G	A	38	51	13	24	0.33	.,,A,AA,,..A,,AA,,..A.A.	FFFFFBFFFFFFBFFFFFFFFFF<	1	0	0	1	0	0.75	0	0	1	0	0.833333	0	0	1	0
Ca3	18155592	C	Y	138	141	55	21	0.38	TT,TTT,,,T,,T,,.,T,,,	<FFFFFFFFFFFFFFFFFF/F	1	0	0	1	0	0.714286	0	0	1	0	0.809524	0	0	1	0
Ca3	18180991	C	Y	49	49	30	18	0.33	,T.TTT,.TT..,...,,	BFFFFFFFFFF/FFFFFF	1	0	0	1	0	0.777778	0	0	1	0	0.833333	0	0	1	0
Ca3	18186084	C	Y	53	53	45	13	0.3	.........TTTT	FFBFFFFFFFFFF	1	0	0	1	0	0.769231	0	0	1	0	0.846154	0	0	1	0
Ca3	18186841	G	R	101	101	59	20	0.3	,A,*A,A*,A...A.A,,..	BFFFFFFFFFFFFFFFFBBB	1	0	0	1	0	0.75	0	0	1	0	0.85	0	0	1	0
Ca3	18191689	C	Y	73	73	42	14	0.42	,.TT.T.,,TTT,.	BFFFFFFBFFF<FF	1	0	0	1	0	0.785714	0	0	1	0	0.857143	0	0	1	0
Ca3	18251056	G	R	24	24	34	16	0.31	,..,A.AAA,..A...	FF/<FFFBFFFFFFFF	1	0	0	1	0	0.75	0	0	1	0	0.8125	0	0	1	0
Ca3	18273328	G	R	39	39	28	13	0.38	A.,.A,,A,.AA,	FFFFFBFBFFBFF	1	0	0	1	0	0.769231	0	0	1	0	0.846154	0	0	1	0
Ca3	18305026	C	T	32	57	21	14	0.71	T,T.TTTTT.TT.T	BFBFFFBFFFFFFF	1	0	0	1	0	0.785714	0	0	1	0	0.857143	0	0	1	0
Ca3	18305450	C	Y	115	128	37	18	0.55	T..,,TTTT,.,T,TTTT	FFFFFFFFFFFFFFFFFB	1	0	0	1	0	0.777778	0	0	1	0	0.833333	0	0	1	0
Ca3	18741511	G	A	48	48	60	7	1	AAAAAAA	FF<FFFF	1	0	0	1	0	0.857143	0	0	0	1	1	0	0	1	0
Ca3	18779589	C	Y	55	55	41	8	0.37	TTT,,...	FFFFFFFF	1	0	0	1	0	0.875	0	0	1	0	1	0	0	1	0
Ca3	18791276	C	Y	20	20	41	9	0.44	,..T,TTT,	FFFFFFFFF	1	0	0	1	0	0.777778	0	0	1	0	0.888889	0	0	1	0
Ca3	18866559	G	A	25	26	12	12	0.5	AA.A,AA,A,.,	FFFFFFFFFFFF	1	0	0	1	0	0.75	0	0	1	0	0.916667	0	0	1	0
Ca3	18890230	C	T	50	51	12	12	0.66	TTTT.TT...TT	FFFFFFFFBFFF	1	0	0	1	0	0.75	0	0	1	0	0.916667	0	0	1	0
Ca3	18919657	G	R	40	82	47	8	0.62	AAA,.A.A	FFFFFBFF	1	0	0	1	0	0.875	0	0	1	0	1	0	0	1	0
Ca3	18931267	G	R	101	145	58	12	0.58	AA..AA,AA,A,	FFFFFFFFFFFF	1	0	0	1	0	0.75	0	0	1	0	0.916667	0	0	1	0
Ca3	19087959	G	A	41	45	14	12	0.5	...AA.A.AAA.	FBFFF<FBFFFB	1	0	0	1	0	0.75	0	0	1	0	0.916667	0	0	1	0
Ca3	19090893	G	R	56	56	32	13	0.38	A,,A..A,AA.,,	FBFFFFFFFFFFF	1	0	0	1	0	0.769231	0	0	1	0	0.846154	0	0	1	0
Ca3	19096281	C	Y	97	97	53	12	0.5	T,,..TTTTT,,	FFFFFFF<F<FB	1	0	0	1	0	0.75	0	0	1	0	0.916667	0	0	1	0
Ca3	19096304	C	Y	67	67	53	13	0.3	.TT.T...,T,.,	FFFFFFFFFFBFB	1	0	0	1	0	0.769231	0	0	1	0	0.846154	0	0	1	0
Ca3	19322370	G	A	29	29	6	7	1	AAAAAAA	FFBFFFF	1	0	0	1	0	0.857143	0	0	0	1	1	0	0	1	0
Ca3	19359749	C	Y	73	121	60	11	0.63	TT,TT,TT,.T	FFFFFFFFFFF	1	0	0	1	0	0.818182	0	0	1	0	0.909091	0	0	1	0
Ca3	19366628	C	Y	79	79	60	8	0.5	.T,.T.TT	FFFFFFFB	1	0	0	1	0	0.875	0	0	1	0	1	0	0	1	0
Ca3	19438793	G	A	28	30	12	17	0.35	.AAA.......A..AA.	FF/<FBFFFFFFFFFFB	1	0	0	1	0	0.764706	0	0	1	0	0.823529	0	0	1	0
Ca3	19549240	G	A	30	54	19	26	0.34	AA...,A......AA...A.AA,,.A	FFFFFBFFFFFFFFFFFFFFFFBFBB	1	0	0	1	0	0.730769	0	0	1	0	0.807692	0	0	1	0
Ca3	19552410	C	T	51	51	48	8	1	TTTTTTTT	F/<FB/FB	1	0	0	1	0	0.875	0	0	0	1	1	0	0	1	0
Ca3	19560058	G	A	48	48	60	7	1	AAAAAAA	FFFFF/F	1	0	0	1	0	0.857143	0	0	0	1	1	0	0	1	0
Ca3	19707271	G	R	37	37	21	20	0.35	,,,.A,,AAAA..,.AA.,.	BFFFFFFFFFFFFBFFFFFB	1	0	0	1	0	0.75	0	0	1	0	0.85	0	0	1	0
Ca3	19707325	C	Y	29	66	21	17	0.52	,TTTT.,TTT.,.TT.,	FFFBFFFFFFFFFFFFF	1	0	0	1	0	0.764706	0	0	1	0	0.823529	0	0	1	0
Ca3	19932888	C	Y	32	83	50	12	0.66	TTTTT.,T.TT,	FFFFFBFFFF//	1	0	0	1	0	0.75	0	0	1	0	0.916667	0	0	1	0
Ca3	19967773	G	R	66	121	28	39	0.3	,A,..,AAAA.A,,,.,,,,AA...,A,.A,,,.,A,,A	FFFF/FFFFFFFFFFFFFFFFFFFFFFFBFF/FFFF<FF	1	0	0	1	0	0.692308	0	0	1	0	0.769231	0	0	1	0
Ca3	19997789	C	T	42	45	34	10	0.6	T.,T,TTTT.	FFBFFBFFFB	1	0	0	1	0	0.8	0	0	1	0	0.9	0	0	1	0
Ca3	20015830	G	R	21	21	52	9	0.33	AA.A.,.,,	FFFFFBFFF	1	0	0	1	0	0.777778	0	0	1	0	0.888889	0	0	1	0
Ca3	20228644	C	Y	37	37	35	13	0.38	T.T,...TT,.T,	FFFFFFFFFFBFB	1	0	0	1	0	0.769231	0	0	1	0	0.846154	0	0	1	0
Ca3	20337575	C	Y	26	74	42	10	0.7	.TTTT,TT.T	FFFFFFFFFF	1	0	0	1	0	0.8	0	0	1	0	0.9	0	0	1	0
Ca3	20371797	C	Y	35	74	49	7	0.57	,TTT,.T	FFFFFFF	1	0	0	1	0	0.857143	0	0	1	0	1	0	0	1	0
Ca3	20602654	G	A	39	39	16	10	0.4	....AA.A.A	FFFFFFFFFF	1	0	0	1	0	0.8	0	0	1	0	0.9	0	0	1	0
Ca3	20620194	C	Y	141	141	40	25	0.36	TTTTT.T....T..,T.,.T..,,.	FFFFBFFFFFFFFFFFF/FFFBBFF	1	0	0	1	0	0.72	0	0	1	0	0.8	0	0	1	0
Ca3	21068184	C	Y	117	117	45	22	0.36	,,,,T.T.T.,..T,.T,TT.T	BFFFFF<FFF<FFFFFFFFFFB	1	0	0	1	0	0.727273	0	0	1	0	0.818182	0	0	1	0
Ca3	21185812	G	R	35	35	45	10	0.4	A,AAA,,,..	BB<FFFFFBB	1	0	0	1	0	0.8	0	0	1	0	0.9	0	0	1	0
Ca3	21303737	C	Y	56	79	40	12	0.66	TTTTT,,TTT,,	BFFFFFFFFFFF	1	0	0	1	0	0.75	0	0	1	0	0.916667	0	0	1	0
Ca3	21323466	C	Y	71	71	37	13	0.46	,TTT,.TTT,,.,	BFF/FFFFFFFFF	1	0	0	1	0	0.769231	0	0	1	0	0.846154	0	0	1	0
Ca3	21836232	C	T	24	31	14	8	0.37	T.....TT	FBFF<FBB	1	0	0	1	0	0.875	0	0	1	0	1	0	0	1	0
Ca3	22125240	C	Y	35	83	41	14	0.5	TTT..T.T....TT	BFFFFBFFFFF/FF	1	0	0	1	0	0.785714	0	0	1	0	0.857143	0	0	1	0
Ca3	22125823	C	Y	35	35	34	9	0.33	TT,,T,,,.	FFBF<FFFF	1	0	0	1	0	0.777778	0	0	1	0	0.888889	0	0	1	0
Ca3	22168378	C	T	54	54	60	9	1	TTTTTTTTT	FFFFFFFFB	1	0	0	1	0	0.777778	0	0	0	1	0.888889	0	0	0	1
Ca3	22494270	G	A	54	54	36	9	1	AAAAAAAAA	FFFFFFFFF	1	0	0	1	0	0.777778	0	0	0	1	0.888889	0	0	0	1
Ca3	22911262	G	A	42	42	13	16	0.31	.,A,A,.A,A,.,,,A	BBFFFFBFFFFFFF<F	1	0	0	1	0	0.75	0	0	1	0	0.8125	0	0	1	0
Ca3	22912859	C	T	21	36	28	8	0.37	T,TT,,,,	BFFFF<FF	1	0	0	1	0	0.875	0	0	1	0	1	0	0	1	0
Ca3	22935040	G	R	21	27	20	13	0.3	,AA,A,,,,A...	BBFFBFFFFFFFB	1	0	0	1	0	0.769231	0	0	1	0	0.846154	0	0	1	0
Ca3	23558420	G	R	21	63	24	16	0.31	AAA,...A.,..A...	FFBFFFFFFFFFFBBB	1	0	0	1	0	0.75	0	0	1	0	0.8125	0	0	1	0
Ca3	24312079	G	R	96	96	28	34	0.32	.,,,,,..A.AA.,A.A,AA,...A,AA,A.,,.	FFFFFFFFFFFFFF<FFBB<FFFFFFFFFB/FBB	1	0	0	1	0	0.705882	0	0	1	0	0.794118	0	0	1	0
Ca3	24618590	C	Y	40	40	48	9	0.44	TT.T.T,..	FFFFFFFFF	1	0	0	1	0	0.777778	0	0	1	0	0.888889	0	0	1	0
Ca3	24683669	C	T	60	60	60	11	1	TTTTTTTTTTT	FFFFFFFBFFF	1	0	0	1	0	0.818182	0	0	0	1	0.909091	0	0	0	1
Ca3	24729493	G	A	34	51	42	12	0.66	A.AA,AAA.A,A	FFBFFFFFFFFF	1	0	0	1	0	0.75	0	0	1	0	0.916667	0	0	1	0
Ca3	24737447	C	Y	38	38	31	14	0.35	,T,,.,,,TT..TT	FFFFFFFFFFFFFF	1	0	0	1	0	0.785714	0	0	1	0	0.857143	0	0	1	0
Ca3	24756885	G	A	25	57	40	16	0.62	AA..,A.AA,AAA,AA	7FFFFFFFFFFFFFFF	1	0	0	1	0	0.75	0	0	1	0	0.8125	0	0	1	0
Ca3	24849985	C	Y	27	27	49	7	0.42	,..,TTT	FFFBFFF	1	0	0	1	0	0.857143	0	0	1	0	1	0	0	1	0
Ca3	25424405	G	A	23	48	56	9	0.77	AAAA,.AAA	FFFF<FFFF	1	0	0	1	0	0.777778	0	0	1	0	0.888889	0	0	1	0
Ca3	25802929	G	A	36	42	13	16	0.31	AAA,A,,,..,A,,.,	FFFFFFFFFFFFFFFF	1	0	0	1	0	0.75	0	0	1	0	0.8125	0	0	1	0
Ca3	25872555	C	Y	75	75	31	16	0.5	T,TTTT.T.,.T.,,T	FFFFFFBBFFFFFBFF	1	0	0	1	0	0.75	0	0	1	0	0.8125	0	0	1	0
Ca3	26109025	G	R	29	29	51	8	0.37	,.AAA...	FFFBFFFF	1	0	0	1	0	0.875	0	0	1	0	1	0	0	1	0
Ca3	26430764	G	A	40	51	58	9	0.88	A.AAAAAAA	F/FFFFFFF	1	0	0	1	0	0.777778	0	0	0	1	0.888889	0	0	1	0
Ca3	27326425	C	T	60	60	60	11	1	TTTTTTTTTTT	F<FFFFFFFFF	1	0	0	1	0	0.818182	0	0	0	1	0.909091	0	0	0	1
Ca3	27402037	C	Y	74	74	51	17	0.35	TTT.,,.T..TT...,.	FBFFFFFFFFFBFF/FF	1	0	0	1	0	0.764706	0	0	1	0	0.823529	0	0	1	0
Ca3	27403176	G	R	113	113	50	21	0.33	,.AA,.,A.,,.,,A,A,.AA	FFFFFFFFFF<FFFFFFFBFF	1	0	0	1	0	0.714286	0	0	1	0	0.809524	0	0	1	0
Ca3	27869912	G	A	42	48	37	9	0.77	AAAA,AA,A	FFFFFFFFF	1	0	0	1	0	0.777778	0	0	1	0	0.888889	0	0	1	0
Ca3	28183661	G	A	32	51	29	12	0.66	AAAAAAA,,.A,	FFFBBBF<FFF/	1	0	0	1	0	0.75	0	0	1	0	0.916667	0	0	1	0
Ca3	28226516	C	T	31	39	14	9	0.44	.TT,.TT.*,	FFFFFFFBF	1	0	0	1	0	0.777778	0	0	1	0	0.888889	0	0	1	0
Ca3	28716978	G	R	28	28	45	9	0.44	A,,.,A,AA	FFFFFFBFF	1	0	0	1	0	0.777778	0	0	1	0	0.888889	0	0	1	0
Ca3	28842249	G	A	51	51	31	8	1	AAAAAAAA	FBFFFFFF	1	0	0	1	0	0.875	0	0	0	1	1	0	0	1	0
Ca3	29340619	C	T	22	34	17	42	0.88	TTTTTTT,T.TT.TTTTTTTTTTTTT,TTTTTTTTTTTT,TT	FFFFFFBFFFFFFFFFFFFFFFFFFFFFFFFFFFFFBFF<BF	1	0	0	1	0	0.690476	0	0	0	1	0.785714	0	0	0	1
Ca3	29391409	G	R	52	52	55	9	0.33	...AAA,,.	FFFFFFFFF	1	0	0	1	0	0.777778	0	0	1	0	0.888889	0	0	1	0
Ca3	29495229	G	A	46	50	21	15	0.66	.AAAA..TAA,AAAA	FFF<FFF/FFFFFFF	1	0	0	1	0	0.733333	0	0	1	0	0.866667	0	0	1	0
Ca3	29574200	C	Y	28	28	60	8	0.37	..,T,T.T	BFFF</BF	1	0	0	1	0	0.875	0	0	1	0	1	0	0	1	0
Ca3	29924906	G	A	28	28	11	7	0.57	AAA..,A	FFFFFFF	1	0	0	1	0	0.857143	0	0	1	0	1	0	0	1	0
Ca3	30294515	C	Y	39	39	57	9	0.33	TTT.,,,,.	BFFFFFFFF	1	0	0	1	0	0.777778	0	0	1	0	0.888889	0	0	1	0
Ca3	30295620	G	R	51	85	57	7	0.57	AAA,.A,	FFFFFFF	1	0	0	1	0	0.857143	0	0	1	0	1	0	0	1	0
Ca3	30296191	C	Y	62	62	49	16	0.37	..TT.TT,T,T,,,,,	FFFBFFFFBF/FFFFF	1	0	0	1	0	0.75	0	0	1	0	0.8125	0	0	1	0
Ca3	30417627	G	A	60	60	60	11	1	AAAAAAAAAAA	FFFFFFFFFFF	1	0	0	1	0	0.818182	0	0	0	1	0.909091	0	0	0	1
Ca3	30705748	C	Y	43	43	37	10	0.5	T.T.TTT.,,	FFF/FFFFF<	1	0	0	1	0	0.8	0	0	1	0	0.9	0	0	1	0
Ca3	30914866	C	Y	63	63	46	16	0.37	...TTT.T.,.T..,T	FFFFFFFFFFFFFFBB	1	0	0	1	0	0.75	0	0	1	0	0.8125	0	0	1	0
Ca3	31122590	G	A	30	30	14	9	0.44	,AA,,..AA	FF7FFFFFF	1	0	0	1	0	0.777778	0	0	1	0	0.888889	0	0	1	0
Ca3	31259227	G	R	27	27	49	7	0.42	AAA,,.,	FFFFFFF	1	0	0	1	0	0.857143	0	0	1	0	1	0	0	1	0
Ca3	31267241	G	A	57	57	60	10	1	AAAAAAAAAA	FFFF/FFFFF	1	0	0	1	0	0.8	0	0	0	1	0.9	0	0	0	1
Ca3	31282389	C	T	63	63	60	12	1	TTTTTTTTTTTT	BFFFFFFBFFFF	1	0	0	1	0	0.75	0	0	0	1	0.916667	0	0	0	1
Ca3	31332653	G	A	48	48	60	7	1	AAAAAAA	FFFFFFF	1	0	0	1	0	0.857143	0	0	0	1	1	0	0	1	0
Ca3	31380556	G	A	51	51	57	8	1	AAAAAAAA	FFFBFFFF	1	0	0	1	0	0.875	0	0	0	1	1	0	0	1	0
Ca3	31417345	C	T	54	54	57	9	1	TTTTTTTTT	FFFFFFFFF	1	0	0	1	0	0.777778	0	0	0	1	0.888889	0	0	0	1
Ca3	31479392	C	T	48	48	60	7	1	TTTTTTT	FFFFFFF	1	0	0	1	0	0.857143	0	0	0	1	1	0	0	1	0
Ca3	31499550	C	T	54	54	57	9	1	TTTTTTTTT	FFFFFFFFF	1	0	0	1	0	0.777778	0	0	0	1	0.888889	0	0	0	1
Ca3	31528742	C	T	54	54	60	9	1	TTTTTTTTT	FFFF//FFF	1	0	0	1	0	0.777778	0	0	0	1	0.888889	0	0	0	1
Ca3	31569454	C	T	48	48	60	7	1	TTTTTTT	FBFFFFF	1	0	0	1	0	0.857143	0	0	0	1	1	0	0	1	0
Ca3	31621547	G	R	106	106	56	13	0.46	..,,AAA.A,AA.	<<FFFFFBFFFFB	1	0	0	1	0	0.769231	0	0	1	0	0.846154	0	0	1	0
Ca3	31654012	G	R	46	97	60	11	0.72	,AA.AAAAA.A	FFFFFFF<FFF	1	0	0	1	0	0.818182	0	0	1	0	0.909091	0	0	1	0
Ca3	31937569	G	A	51	51	60	8	1	AAAAAAAA	FFFFFFFF	1	0	0	1	0	0.875	0	0	0	1	1	0	0	1	0
Ca3	32584652	C	Y	67	67	60	8	0.5	TT..TT.,	BBFFF<FF	1	0	0	1	0	0.875	0	0	1	0	1	0	0	1	0
Ca3	32775408	G	R	46	46	35	9	0.44	AA.A.A.,,	F<FFFFFFF	1	0	0	1	0	0.777778	0	0	1	0	0.888889	0	0	1	0
Ca3	32897607	C	T	63	63	60	12	1	TTTTTTTTTTTT	FFFFFFFFFFFF	1	0	0	1	0	0.75	0	0	0	1	0.916667	0	0	0	1
Ca3	33335296	G	A	34	45	30	16	0.37	.A.....A...AAAA*.	FFFFFFFF<FFFFFFB	1	0	0	1	0	0.75	0	0	1	0	0.8125	0	0	1	0
Ca3	33351314	G	R	30	30	47	8	0.37	,A.A,,.A	FFFFFFF<	1	0	0	1	0	0.875	0	0	1	0	1	0	0	1	0
Ca3	33355241	C	Y	56	56	35	19	0.36	T..TT,.,...,T,.TTT,	B/FFFFFFFFFF/FFFFFF	1	0	0	1	0	0.736842	0	0	1	0	0.842105	0	0	1	0
Ca3	33470374	C	Y	63	82	41	11	0.45	TT.T...,TT.	FFFFFFFFFFF	1	0	0	1	0	0.818182	0	0	1	0	0.909091	0	0	1	0
Ca3	33470382	G	R	27	27	41	14	0.35	,,A,AAAA.,..,,	FF/FFFFFBFFBBF	1	0	0	1	0	0.785714	0	0	1	0	0.857143	0	0	1	0
Ca3	33561761	C	T	20	39	36	7	0.57	,,,TTTT	FFFFF/F	1	0	0	1	0	0.857143	0	0	1	0	1	0	0	1	0
Ca3	33593707	C	Y	47	89	50	8	0.62	TTTTT,..	FFFFFBFF	1	0	0	1	0	0.875	0	0	1	0	1	0	0	1	0
Ca3	33625761	G	A	29	42	22	13	0.38	A.AA,....A..A	/FFFFFFBF/FFF	1	0	0	1	0	0.769231	0	0	1	0	0.846154	0	0	1	0
Ca3	33646366	C	Y	40	40	24	27	0.37	TT,T,TTT,,,T,,T,.T,,.T,.,,.	FFFFFFFFFFFFFF<FFFFFFFBF<FB	1	0	0	1	0	0.703704	0	0	1	0	0.814815	0	0	1	0
Ca3	33688385	G	R	40	40	54	8	0.37	.,.,AAA.	<FFFFFFF	1	0	0	1	0	0.875	0	0	1	0	1	0	0	1	0
Ca3	33761765	G	R	84	84	37	23	0.56	,,,.AAAAAA,A..AAA.AA.,A	FFFFFFFFFFFFFFFBFFFFFFF	1	0	0	1	0	0.73913	0	0	1	0	0.826087	0	0	1	0
Ca3	33862195	C	Y	40	40	54	8	0.37	..T.,T.T	FFFFFFFF	1	0	0	1	0	0.875	0	0	1	0	1	0	0	1	0
Ca3	34104414	C	Y	55	55	36	10	0.4	T,,,.,,TTT	FFFBFFFFFF	1	0	0	1	0	0.8	0	0	1	0	0.9	0	0	1	0
Ca3	34104457	C	Y	39	39	35	10	0.3	TTT.,,...,	FFFFFFFFFF	1	0	0	1	0	0.8	0	0	1	0	0.9	0	0	1	0
Ca3	34123278	C	T	31	39	17	8	0.5	T,,T.T.T	FFFFFFFB	1	0	0	1	0	0.875	0	0	1	0	1	0	0	1	0
Ca3	34142796	C	Y	67	89	41	9	0.55	T,.TT,TT,	B<BF<FFFF	1	0	0	1	0	0.777778	0	0	1	0	0.888889	0	0	1	0
Ca3	34205263	G	A	25	48	32	12	0.58	A,AA.A.AA.A,	BFFFBFFFFBFF	1	0	0	1	0	0.75	0	0	1	0	0.916667	0	0	1	0
Ca3	34318023	C	T	48	48	57	7	1	TTTTTTT	FFFBFFF	1	0	0	1	0	0.857143	0	0	0	1	1	0	0	1	0
Ca3	34325359	G	A	51	51	60	8	1	AAAAAAAA	FFFB<<FF	1	0	0	1	0	0.875	0	0	0	1	1	0	0	1	0
Ca3	35009326	C	T	29	36	35	7	0.42	T,.TT,,	FFF<FF/	1	0	0	1	0	0.857143	0	0	1	0	1	0	0	1	0
Ca3	35313324	G	A	54	54	60	9	1	AAAAAAAAA	FFFBFF<FF	1	0	0	1	0	0.777778	0	0	0	1	0.888889	0	0	0	1
Ca3	35347882	C	T	48	48	60	7	1	TTTTTTT	FFFFBFF	1	0	0	1	0	0.857143	0	0	0	1	1	0	0	1	0
Ca3	35979490	C	T	54	54	49	9	1	TTTTTTTTT	FFFFFFFFF	1	0	0	1	0	0.777778	0	0	0	1	0.888889	0	0	0	1
Ca3	35986518	G	R	39	39	49	7	0.42	A,,.A.A	FFFFFFB	1	0	0	1	0	0.857143	0	0	1	0	1	0	0	1	0
Ca3	35999918	G	R	94	99	58	10	0.5	AAA..AA,..	FFFFFFFFFB	1	0	0	1	0	0.8	0	0	1	0	0.9	0	0	1	0
Ca3	36014537	C	T	37	48	60	8	0.87	TTTTTGTT	FFB<F/FF	1	0	0	1	0	0.875	0	0	1	0	1	0	0	1	0
Ca3	36031782	G	A	51	51	57	8	1	AAAAAAAA	FFFFBFFF	1	0	0	1	0	0.875	0	0	0	1	1	0	0	1	0
Ca3	36040156	G	A	48	48	60	7	1	AAAAAAA	FFFFFFF	1	0	0	1	0	0.857143	0	0	0	1	1	0	0	1	0
Ca3	36041863	C	T	51	51	57	8	1	TTTTTTTT	FFFFFBFF	1	0	0	1	0	0.875	0	0	0	1	1	0	0	1	0
Ca3	36042149	G	A	48	48	53	7	1	AAAAAAA	FFFFFFF	1	0	0	1	0	0.857143	0	0	0	1	1	0	0	1	0
Ca3	36127977	G	A	51	51	60	8	1	AAAAAAAA	FF/FFFFF	1	0	0	1	0	0.875	0	0	0	1	1	0	0	1	0
Ca3	36159556	C	T	48	48	60	7	1	TTTTTTT	FBFFFFF	1	0	0	1	0	0.857143	0	0	0	1	1	0	0	1	0
Ca3	36196535	C	T	57	57	60	10	1	TTTTTTTTTT	FBFFFFBFFF	1	0	0	1	0	0.8	0	0	0	1	0.9	0	0	0	1
Ca3	36228932	C	Y	68	71	47	8	0.5	.,,,TTTT	FBFFFFFF	1	0	0	1	0	0.875	0	0	1	0	1	0	0	1	0
Ca3	36392643	C	T	54	54	60	9	1	TTTTTTTTT	FFFFFBFFB	1	0	0	1	0	0.777778	0	0	0	1	0.888889	0	0	0	1
Ca3	36471516	G	A	54	54	60	9	1	AAAAAAAAA	FFFFFFFFF	1	0	0	1	0	0.777778	0	0	0	1	0.888889	0	0	0	1
Ca3	36794049	C	T	51	51	60	8	1	TTTTTTTT	BFBFBFFF	1	0	0	1	0	0.875	0	0	0	1	1	0	0	1	0
Ca3	37694871	G	R	121	136	60	13	0.53	A,.,AA,AAA,.A	BFFFFFFBFFFFF	1	0	0	1	0	0.769231	0	0	1	0	0.846154	0	0	1	0
Ca3	38962772	C	Y	50	82	57	7	0.57	,T,T.TT	FFFFFFB	1	0	0	1	0	0.857143	0	0	1	0	1	0	0	1	0
Ca3	39191939	G	R	54	54	53	7	0.42	,.,.AAA	FFFFFFB	1	0	0	1	0	0.857143	0	0	1	0	1	0	0	1	0
Ca3	39844576	C	Y	88	142	58	14	0.64	TTT.T.TT,.TT,T	FFFFFFFFFFF/FF	1	0	0	1	0	0.785714	0	0	1	0	0.857143	0	0	1	0
Ca3	39845171	G	R	133	133	55	16	0.43	,,A..A,A..A,AA.A	FFFF/FFFFFFF<FFF	1	0	0	1	0	0.75	0	0	1	0	0.8125	0	0	1	0
Ca3	39945006	G	R	58	58	52	9	0.44	.,,,,AAAA	FFF/FFFFB	1	0	0	1	0	0.777778	0	0	1	0	0.888889	0	0	1	0
Ca3	39946923	C	Y	42	81	53	7	0.57	.TTT.T.	FFFFFFF	1	0	0	1	0	0.857143	0	0	1	0	1	0	0	1	0
Ca4	131032	C	T	25	25	12	11	0.36	.,T.....TTT	F/F/BFFFBFF	1	0	0	1	0	0.818182	0	0	1	0	0.909091	0	0	1	0
Ca4	147228	G	R	59	59	45	12	0.41	.AAAAA,.,,,,	FFFFFF/FBFFF	1	0	0	1	0	0.75	0	0	1	0	0.916667	0	0	1	0
Ca4	147525	C	Y	39	39	47	7	0.42	....TTT	FFFFFFB	1	0	0	1	0	0.857143	0	0	1	0	1	0	0	1	0
Ca4	208705	C	Y	42	42	33	9	0.33	.T..TT...	FFFFFFFFF	1	0	0	1	0	0.777778	0	0	1	0	0.888889	0	0	1	0
Ca4	805717	C	T	37	48	39	8	0.87	TTTTTT.T	FFFFFF/F	1	0	0	1	0	0.875	0	0	1	0	1	0	0	1	0
Ca4	816443	G	R	37	37	31	12	0.41	,,,A,,A,AA,A	FFFFFFFFFBFF	1	0	0	1	0	0.75	0	0	1	0	0.916667	0	0	1	0
Ca4	885911	C	T	24	48	60	8	0.87	TTTTTTT.	BF<FFFF<	1	0	0	1	0	0.875	0	0	1	0	1	0	0	1	0
Ca4	1786832	G	R	117	117	47	21	0.33	,,A,,,.AA..A,,,A.A.,A	FFFFFFFFFFFFFFFFFFFFF	1	0	0	1	0	0.714286	0	0	1	0	0.809524	0	0	1	0
Ca4	1786886	G	R	96	96	38	22	0.4	AA..,A.A.,AA.AA,,...A,	FFFFFFFFFFFFFFFFFFFFFF	1	0	0	1	0	0.727273	0	0	1	0	0.818182	0	0	1	0
Ca4	1788168	G	R	86	86	41	20	0.45	,A,AAAA,....A,,,AA.A	FFBFFFFBFFFF/FFFFFFF	1	0	0	1	0	0.75	0	0	1	0	0.85	0	0	1	0
Ca4	1828730	C	T	48	48	60	7	1	TTTTTTT	BFFFFFF	1	0	0	1	0	0.857143	0	0	0	1	1	0	0	1	0
Ca4	1842994	G	A	48	48	60	7	1	AAAAAAA	FFFF<BF	1	0	0	1	0	0.857143	0	0	0	1	1	0	0	1	0
Ca4	2003995	C	Y	27	27	57	9	0.33	.,,.TTT,.	FFFFF<FFB	1	0	0	1	0	0.777778	0	0	1	0	0.888889	0	0	1	0
Ca4	2340901	C	Y	78	78	56	12	0.41	T,T,T.T,,T.,	FFBBFFFBFFFF	1	0	0	1	0	0.75	0	0	1	0	0.916667	0	0	1	0
Ca4	2343932	C	Y	41	89	53	11	0.63	TTT.T.T.T.T	BFFFFFFFFFB	1	0	0	1	0	0.818182	0	0	1	0	0.909091	0	0	1	0
Ca4	2344376	G	R	47	47	57	8	0.37	.,AA,.,A	FFFFFFFB	1	0	0	1	0	0.875	0	0	1	0	1	0	0	1	0
Ca4	2345237	G	R	107	110	50	12	0.5	AA.AAAA.,,,,	BFFFFFFFFFFF	1	0	0	1	0	0.75	0	0	1	0	0.916667	0	0	1	0
Ca4	2350367	G	R	48	48	57	7	0.42	A.A,.,A	FFFF<FF	1	0	0	1	0	0.857143	0	0	1	0	1	0	0	1	0
Ca4	2351036	C	Y	109	124	58	15	0.46	TTT.,,T,TT.,,T,	BFFFFFF<F</F/FF	1	0	0	1	0	0.733333	0	0	1	0	0.866667	0	0	1	0
Ca4	2354786	C	Y	59	59	56	12	0.33	..T.,,TT..T,	FFFFBFFFBFFF	1	0	0	1	0	0.75	0	0	1	0	0.916667	0	0	1	0
Ca4	2359508	G	R	33	87	55	12	0.75	AA,,AAAAAAA,	FFFFFFFFFFFF	1	0	0	1	0	0.75	0	0	1	0	0.916667	0	0	1	0
Ca4	2863723	G	R	58	58	60	7	0.42	A.A..A,	FFFFFFF	1	0	0	1	0	0.857143	0	0	1	0	1	0	0	1	0
Ca4	3342391	G	R	74	74	49	12	0.5	.,AA,A.,AA,A	FFF/FFFFBFFF	1	0	0	1	0	0.75	0	0	1	0	0.916667	0	0	1	0
Ca4	3342440	C	Y	35	46	44	7	0.57	TT.,,TT	FF/FFBF	1	0	0	1	0	0.857143	0	0	1	0	1	0	0	1	0
Ca4	3347341	G	R	50	50	50	10	0.4	,,,AAAA...	FFFFFFFFBB	1	0	0	1	0	0.8	0	0	1	0	0.9	0	0	1	0
Ca4	3349519	G	R	26	26	53	10	0.3	,...,AAA,,	BFFFFFFFFF	1	0	0	1	0	0.8	0	0	1	0	0.9	0	0	1	0
Ca4	3349804	G	R	63	63	55	9	0.44	...,AA,AA	/FFFFFF/F	1	0	0	1	0	0.777778	0	0	1	0	0.888889	0	0	1	0
Ca4	3543346	C	T	60	60	60	11	1	TTTTTTTTTTT	FFFFFFBFFFF	1	0	0	1	0	0.818182	0	0	0	1	0.909091	0	0	0	1
Ca4	3754286	G	A	24	36	17	9	0.33	,A,,AA,,,	FFFFFFF/B	1	0	0	1	0	0.777778	0	0	1	0	0.888889	0	0	1	0
Ca4	3780569	G	A	63	63	60	12	1	AAAAAAAAAAAA	FFFFFF<FFFFF	1	0	0	1	0	0.75	0	0	0	1	0.916667	0	0	0	1
Ca4	3857427	C	Y	58	85	54	7	0.57	TTT,,.T	FFFFFFF	1	0	0	1	0	0.857143	0	0	1	0	1	0	0	1	0
Ca4	3929417	C	Y	36	36	27	27	0.4	,.TTT.TTT,TT.TT.,,.,.T..,,.	FFFFFFF/<FFBFFFFFFFFFFFFBFB	1	0	0	1	0	0.703704	0	0	1	0	0.814815	0	0	1	0
Ca4	3930977	C	Y	54	56	45	7	0.57	,TT.T,T	FFFFFBF	1	0	0	1	0	0.857143	0	0	1	0	1	0	0	1	0
Ca4	3990334	G	A	51	51	60	8	1	AAAAAAAA	BFFFFFBF	1	0	0	1	0	0.875	0	0	0	1	1	0	0	1	0
Ca4	3991831	C	T	54	54	55	9	1	TTTTTTTTT	FFFFFBFFF	1	0	0	1	0	0.777778	0	0	0	1	0.888889	0	0	0	1
Ca4	3992101	C	T	48	48	53	7	1	TTTTTTT	FFFFF/B	1	0	0	1	0	0.857143	0	0	0	1	1	0	0	1	0
Ca4	4134483	G	A	48	48	45	7	1	AAAAAAA	FFFFF<F	1	0	0	1	0	0.857143	0	0	0	1	1	0	0	1	0
Ca4	4226809	C	Y	107	107	50	15	0.46	TT,,TTTT...T.,,	BFFFFFFBFFFFFFF	1	0	0	1	0	0.733333	0	0	1	0	0.866667	0	0	1	0
Ca4	4466755	C	T	48	48	60	7	1	TTTTTTT	FFFFFBF	1	0	0	1	0	0.857143	0	0	0	1	1	0	0	1	0
Ca4	4545806	C	T	54	54	60	9	1	TTTTTTTTT	FBFBFFFFF	1	0	0	1	0	0.777778	0	0	0	1	0.888889	0	0	0	1
Ca4	4567922	C	T	48	48	49	7	1	TTTTTTT	FBFFF<B	1	0	0	1	0	0.857143	0	0	0	1	1	0	0	1	0
Ca4	4817891	C	T	48	48	60	7	1	TTTTTTT	BFFFFFF	1	0	0	1	0	0.857143	0	0	0	1	1	0	0	1	0
Ca4	4886962	G	A	57	57	60	10	1	AAAAAAAAAA	FFFFFFFFFF	1	0	0	1	0	0.8	0	0	0	1	0.9	0	0	0	1
Ca4	5204546	G	A	51	51	55	8	1	AAAAAAAA	FFBFFF<F	1	0	0	1	0	0.875	0	0	0	1	1	0	0	1	0
Ca4	5284697	G	A	51	51	25	16	0.5	AA,...AA,.A..AAA	BFFFFFFFFFFFFFFB	1	0	0	1	0	0.75	0	0	1	0	0.8125	0	0	1	0
Ca4	5645862	G	R	79	79	60	11	0.45	.A,,,,AAAA.	FFFFFFFFFFF	1	0	0	1	0	0.818182	0	0	1	0	0.909091	0	0	1	0
Ca4	5645884	G	R	65	65	58	11	0.36	,,,,AAA.A.,	FFFBFFFFFBF	1	0	0	1	0	0.818182	0	0	1	0	0.909091	0	0	1	0
Ca4	6061138	G	R	61	61	42	15	0.33	..A.,,..AA.AA..	FBF/FFFBFFFFFFF	1	0	0	1	0	0.733333	0	0	1	0	0.866667	0	0	1	0
Ca4	6064400	G	A	37	37	9	10	0.5	,,,A,A,AAA	FFFFFF<FFF	1	0	0	1	0	0.8	0	0	1	0	0.9	0	0	1	0
Ca4	6455795	G	A	51	51	60	8	1	AAAAAAAA	FBFFFFFB	1	0	0	1	0	0.875	0	0	0	1	1	0	0	1	0
Ca4	7675535	C	Y	31	65	29	15	0.4	TT.TT...T,,,..T	FFFFFFFF/FFFFBB	1	0	0	1	0	0.733333	0	0	1	0	0.866667	0	0	1	0
Ca4	7675842	G	R	77	77	33	20	0.35	A,,,AAA.,AA.,,..,,,A	FFFFBF/F<FFFFFFFFFFB	1	0	0	1	0	0.75	0	0	1	0	0.85	0	0	1	0
Ca4	7925827	C	Y	103	104	51	11	0.45	..,T.,T.TTT	FFBFFFFFFFF	1	0	0	1	0	0.818182	0	0	1	0	0.909091	0	0	1	0
Ca4	8171744	G	A	48	48	60	7	1	AAAAAAA	FFFFFFF	1	0	0	1	0	0.857143	0	0	0	1	1	0	0	1	0
Ca4	8220449	G	A	51	51	34	8	1	AAAAAAAA	FFFFBFFF	1	0	0	1	0	0.875	0	0	0	1	1	0	0	1	0
Ca4	8231134	G	A	48	48	57	7	1	AAAAAAA	FFBFFFF	1	0	0	1	0	0.857143	0	0	0	1	1	0	0	1	0
Ca4	8231155	C	T	48	48	57	7	1	TTTTTTT	FFFFFFF	1	0	0	1	0	0.857143	0	0	0	1	1	0	0	1	0
Ca4	8238198	C	T	48	48	60	7	1	TTTTTTT	FFFFFFF	1	0	0	1	0	0.857143	0	0	0	1	1	0	0	1	0
Ca4	8446313	G	A	48	48	60	7	1	AAAAAAA	FFFFFFF	1	0	0	1	0	0.857143	0	0	0	1	1	0	0	1	0
Ca4	8591172	G	R	119	140	54	14	0.5	...AAAA.,AA.A,	FFFFFBFFFFFFBF	1	0	0	1	0	0.785714	0	0	1	0	0.857143	0	0	1	0
Ca4	8591330	G	R	64	64	45	13	0.3	AA,A,....,.A,	FFFFF<FFFFFFF	1	0	0	1	0	0.769231	0	0	1	0	0.846154	0	0	1	0
Ca4	8593240	C	Y	22	64	57	7	0.71	TT.TTT,	BFFFFFB	1	0	0	1	0	0.857143	0	0	1	0	1	0	0	1	0
Ca4	8684470	C	T	57	57	60	10	1	TTTTTTTTTT	FFFFFF/FFF	1	0	0	1	0	0.8	0	0	0	1	0.9	0	0	0	1
Ca4	8771633	C	T	51	51	60	8	1	TTTTTTTT	FB<FFFFF	1	0	0	1	0	0.875	0	0	0	1	1	0	0	1	0
Ca4	8774316	G	A	51	51	39	8	1	AAAAAAAA	FFFFFF/F	1	0	0	1	0	0.875	0	0	0	1	1	0	0	1	0
Ca4	8777820	G	A	48	48	60	7	1	AAAAAAA	FFFFBFF	1	0	0	1	0	0.857143	0	0	0	1	1	0	0	1	0
Ca4	8785676	G	A	48	48	60	7	1	AAAAAAA	FFFFFFB	1	0	0	1	0	0.857143	0	0	0	1	1	0	0	1	0
Ca4	8834881	G	A	54	54	51	9	1	AAAAAAAAA	BFF<FFFFB	1	0	0	1	0	0.777778	0	0	0	1	0.888889	0	0	0	1
Ca4	8834905	G	A	57	57	49	10	1	AAAAAAAAAA	FFFFFFFFF<	1	0	0	1	0	0.8	0	0	0	1	0.9	0	0	0	1
Ca4	8860796	G	A	51	51	60	8	1	AAAAAAAA	FFFFFFFF	1	0	0	1	0	0.875	0	0	0	1	1	0	0	1	0
Ca4	8862323	G	A	34	45	60	7	0.85	AACAAAA	<F/FFFF	1	0	0	1	0	0.857143	0	0	1	0	1	0	0	1	0
Ca4	9059759	C	Y	22	22	23	7	0.57	..T,TTT	FFFFFFB	1	0	0	1	0	0.857143	0	0	1	0	1	0	0	1	0
Ca4	9065765	C	Y	76	95	50	10	0.6	T,,T.T,TTT	BFFFFFFFFB	1	0	0	1	0	0.8	0	0	1	0	0.9	0	0	1	0
Ca4	9087128	G	R	32	32	46	8	0.37	,,,AA.A.	BFFFFFBF	1	0	0	1	0	0.875	0	0	1	0	1	0	0	1	0
Ca4	9127579	G	A	49	51	19	14	0.57	AAAAAA.,A,A...	BFFFFF/FFFFFBB	1	0	0	1	0	0.785714	0	0	1	0	0.857143	0	0	1	0
Ca4	9162018	G	R	41	41	51	13	0.3	,...,,..AA,AA	FFFFFFFFFFFFB	1	0	0	1	0	0.769231	0	0	1	0	0.846154	0	0	1	0
Ca4	9166034	C	T	37	39	21	8	0.5	TT,.T..T	FFFFFFFF	1	0	0	1	0	0.875	0	0	1	0	1	0	0	1	0
Ca4	9169973	G	R	48	48	52	7	0.42	,AA.A.,	FFFFFFF	1	0	0	1	0	0.857143	0	0	1	0	1	0	0	1	0
Ca4	9178288	C	Y	52	56	35	13	0.3	TTT........T.	FFFFF/FFFFFFB	1	0	0	1	0	0.769231	0	0	1	0	0.846154	0	0	1	0
Ca4	9178328	C	Y	36	36	23	15	0.33	...TT..,..,,TTT	BFFBFBBFFFFFFFF	1	0	0	1	0	0.733333	0	0	1	0	0.866667	0	0	1	0
Ca4	9361680	C	T	20	20	8	8	0.5	,TT,,T,T	BFBFBFFB	1	0	0	1	0	0.875	0	0	1	0	1	0	0	1	0
Ca4	9631992	C	Y	42	102	55	15	0.73	TTT,.TTTTTTT.T,	BFFFFFFFFF<FFF<	1	0	0	1	0	0.733333	0	0	1	0	0.866667	0	0	1	0
Ca4	9943312	G	A	33	39	40	7	0.57	AAAA...	FFBFFFF	1	0	0	1	0	0.857143	0	0	1	0	1	0	0	1	0
Ca4	10265381	C	Y	93	128	60	11	0.54	.TT.T,TT..T	FFBFFFFFBFF	1	0	0	1	0	0.818182	0	0	1	0	0.909091	0	0	1	0
Ca4	11225145	C	Y	52	52	60	9	0.33	.,,.,T,TT	FFFFFFFFF	1	0	0	1	0	0.777778	0	0	1	0	0.888889	0	0	1	0
Ca4	11528729	G	R	30	30	36	8	0.37	,,AA,,,A	FFB<FFFF	1	0	0	1	0	0.875	0	0	1	0	1	0	0	1	0
Ca4	11528790	G	R	37	37	32	15	0.33	AA,.A,A...,...A	FFFFFFFFFFFFFFF	1	0	0	1	0	0.733333	0	0	1	0	0.866667	0	0	1	0
Ca4	11641310	C	T	48	48	15	17	0.41	..,,TT.,,T.T,T.TT	BFFFFFFFBFFFFFFFF	1	0	0	1	0	0.764706	0	0	1	0	0.823529	0	0	1	0
Ca4	12415113	C	T	24	45	30	9	0.66	TTT,.TTT,	<<FFFFFBF	1	0	0	1	0	0.777778	0	0	1	0	0.888889	0	0	1	0
Ca4	12461771	C	T	31	36	18	8	0.37	,T,,TT,,	FFFFBBFB	1	0	0	1	0	0.875	0	0	1	0	1	0	0	1	0
Ca4	12482340	C	T	48	48	57	7	1	TTTTTTT	FBFFFFF	1	0	0	1	0	0.857143	0	0	0	1	1	0	0	1	0
Ca4	12485303	G	R	131	152	31	24	0.45	AAAAA.A.AAA.,,.T.,T,A,A.	FFFFFFFFFF<BFFFFFBBFF<FF	1	0	0	1	0	0.75	0	0	1	0	0.833333	0	0	1	0
Ca4	12583424	C	T	60	60	60	11	1	TTTTTTTTTTT	FFFFBFFFFFB	1	0	0	1	0	0.818182	0	0	0	1	0.909091	0	0	0	1
Ca4	12607478	C	T	51	51	51	8	1	TTTTTTTT	FFFFF<FB	1	0	0	1	0	0.875	0	0	0	1	1	0	0	1	0
Ca4	13131719	C	Y	98	98	58	11	0.45	,.T,T,,T,TT	BFFFFFBFFFF	1	0	0	1	0	0.818182	0	0	1	0	0.909091	0	0	1	0
Ca4	13908685	G	R	29	63	43	9	0.55	AA..A..AA	FFFFFBFFB	1	0	0	1	0	0.777778	0	0	1	0	0.888889	0	0	1	0
Ca4	14147952	G	R	56	56	52	13	0.38	..,AA,A,,.A.A	FFFBFFFFFF<FF	1	0	0	1	0	0.769231	0	0	1	0	0.846154	0	0	1	0
Ca4	14211295	C	Y	28	28	20	33	0.33	.TTTT..TTT....TT.T....,.T........	FBF<FFFBFFBFFBF<FFFFFFFFFFFFFFFBB	1	0	0	1	0	0.69697	0	0	1	0	0.787879	0	0	1	0
Ca4	14265972	C	T	30	30	14	9	0.33	.,,,,,TTT	FFFFBBFFF	1	0	0	1	0	0.777778	0	0	1	0	0.888889	0	0	1	0
Ca4	14384312	C	Y	62	119	47	15	0.66	TTTTTT.T.,TT..T	FFBBFFFFFFFFF<B	1	0	0	1	0	0.733333	0	0	1	0	0.866667	0	0	1	0
Ca4	14393340	C	Y	103	103	47	37	0.32	.,T.,,,.....T,T,..TT.TTT.TT,,,,.T,T,,	FFFFFFFFFFFFBFFFFFF/FFFFFFFFFFFFFFFFF	1	0	0	1	0	0.702703	0	0	1	0	0.783784	0	0	1	0
Ca4	14398543	G	A	32	39	20	8	0.5	A,.AA,,A	FF/FFBFB	1	0	0	1	0	0.875	0	0	1	0	1	0	0	1	0
Ca4	14399961	C	Y	44	44	32	9	0.33	T.,T.,T..	FFFFF<FFF	1	0	0	1	0	0.777778	0	0	1	0	0.888889	0	0	1	0
Ca4	14401109	C	Y	198	215	49	29	0.51	.T.T.,T,,,,.,T.TTTTTTT,T,TT.T	FFFFFFFFFFFFFFFFFFFFBFBBFFFBF	1	0	0	1	0	0.724138	0	0	1	0	0.793103	0	0	1	0
Ca4	14401369	G	R	128	128	43	38	0.34	.,.A,AAA.,,A.AA,A,.,.AA,..,A,AA.......	FF<<FFB<FFFFFFFFFFFBFFFFFFFBFFFFFFFFFF	1	0	0	1	0	0.710526	0	0	1	0	0.763158	0	0	1	0
Ca4	14424542	C	Y	95	95	46	13	0.46	,,,...TTTTT,T	BFFFFFFFFFFFB	1	0	0	1	0	0.769231	0	0	1	0	0.846154	0	0	1	0
Ca4	15016287	C	Y	27	27	35	14	0.35	,T.TT,,T,.,T..	FFFFFFFFFFFFFB	1	0	0	1	0	0.785714	0	0	1	0	0.857143	0	0	1	0
Ca4	15340499	C	Y	57	57	37	10	0.4	,,..,TTT.T	FFFFFFF<FB	1	0	0	1	0	0.8	0	0	1	0	0.9	0	0	1	0
Ca4	15596399	C	Y	29	68	39	11	0.45	T.TT.T,..T.	BFB<FFFFF<B	1	0	0	1	0	0.818182	0	0	1	0	0.909091	0	0	1	0
Ca4	15925792	C	T	48	48	57	7	1	TTTTTTT	BFFFFFF	1	0	0	1	0	0.857143	0	0	0	1	1	0	0	1	0
Ca4	15961111	G	A	57	57	60	10	1	AAAAAAAAAA	FFFFFFFFBB	1	0	0	1	0	0.8	0	0	0	1	0.9	0	0	0	1
Ca4	15984755	G	R	116	116	34	27	0.44	AAA,,...AAAA...AAAA,.,.A..,	BFFFFFFFFFFFFFBFFFFFF<FFFB<	1	0	0	1	0	0.703704	0	0	1	0	0.814815	0	0	1	0
Ca4	16016735	G	A	23	36	18	7	0.42	AA,A.,,	FFBFFFB	1	0	0	1	0	0.857143	0	0	1	0	1	0	0	1	0
Ca4	16026852	G	A	51	51	60	8	1	AAAAAAAA	FFBFFFBB	1	0	0	1	0	0.875	0	0	0	1	1	0	0	1	0
Ca4	16044371	C	T	48	48	45	7	1	TTTTTTT	BFFFFFF	1	0	0	1	0	0.857143	0	0	0	1	1	0	0	1	0
Ca4	16084238	C	T	51	51	60	8	1	TTTTTTTT	BBFFFB<B	1	0	0	1	0	0.875	0	0	0	1	1	0	0	1	0
Ca4	16094073	G	R	22	22	22	11	0.45	,.AAAA,,A,,	FFFFFFFFFFF	1	0	0	1	0	0.818182	0	0	1	0	0.909091	0	0	1	0
Ca4	16355798	C	T	21	48	22	10	0.7	TT,,T,TTTT	BFFFFFFFFF	1	0	0	1	0	0.8	0	0	1	0	0.9	0	0	1	0
Ca4	16401317	C	T	25	51	46	9	0.88	TTTTTT,TT	BFFBFFF/F	1	0	0	1	0	0.777778	0	0	0	1	0.888889	0	0	1	0
Ca4	16552098	C	T	63	63	58	12	1	TTTTTTTTTTTT	FBFFFFFFFFFF	1	0	0	1	0	0.75	0	0	0	1	0.916667	0	0	0	1
Ca4	16603043	C	Y	43	43	41	7	0.42	TTT..,,	BFFFFFF	1	0	0	1	0	0.857143	0	0	1	0	1	0	0	1	0
Ca4	16604747	C	Y	38	38	48	10	0.4	..,TT.,T,T	FFFFFFFFFF	1	0	0	1	0	0.8	0	0	1	0	0.9	0	0	1	0
Ca4	16684402	G	R	29	29	45	9	0.33	AAA,..,,.	FBFF/FFFF	1	0	0	1	0	0.777778	0	0	1	0	0.888889	0	0	1	0
Ca4	16957273	C	T	51	51	60	8	1	TTTTTTTT	FFFBFFFF	1	0	0	1	0	0.875	0	0	0	1	1	0	0	1	0
Ca4	17002627	C	Y	35	46	27	7	0.57	TTTT..,	FFFFFFB	1	0	0	1	0	0.857143	0	0	1	0	1	0	0	1	0
Ca4	17006380	C	T	54	54	49	9	1	TTTTTTTTT	FFFFFBFFF	1	0	0	1	0	0.777778	0	0	0	1	0.888889	0	0	0	1
Ca4	17081211	C	Y	52	52	35	10	0.5	T.,T.TT,,T	FFFFFBFFFB	1	0	0	1	0	0.8	0	0	1	0	0.9	0	0	1	0
Ca4	17081503	C	Y	111	111	49	18	0.44	..T,...,TTTTT.T,,T	FFF<FFFFFF<FFFFFFF	1	0	0	1	0	0.777778	0	0	1	0	0.833333	0	0	1	0
Ca4	17083527	G	R	68	68	55	20	0.3	,A.AA.,AA,,A,,,.,.,,	FF/FFFFFFFFFFFFFFBFF	1	0	0	1	0	0.75	0	0	1	0	0.85	0	0	1	0
Ca4	17086319	C	Y	50	50	47	8	0.5	..TTT.T.	FFFFFFFB	1	0	0	1	0	0.875	0	0	1	0	1	0	0	1	0
Ca4	17089306	G	A	51	51	60	8	1	AAAAAAAA	FFFFBFFF	1	0	0	1	0	0.875	0	0	0	1	1	0	0	1	0
Ca4	17089309	G	A	51	51	60	8	1	AAAAAAAA	FFFFFFFF	1	0	0	1	0	0.875	0	0	0	1	1	0	0	1	0
Ca4	17098529	G	A	51	51	47	8	1	AAAAAAAA	BFFFFF/F	1	0	0	1	0	0.875	0	0	0	1	1	0	0	1	0
Ca4	17338588	G	R	27	27	26	7	0.42	A.,..AA	FFFFF<B	1	0	0	1	0	0.857143	0	0	1	0	1	0	0	1	0
Ca4	17400061	G	A	54	54	60	9	1	AAAAAAAAA	FFFFFFFFF	1	0	0	1	0	0.777778	0	0	0	1	0.888889	0	0	0	1
Ca4	17411399	C	T	48	48	25	7	1	TTTTTTT	FBFFFFB	1	0	0	1	0	0.857143	0	0	0	1	1	0	0	1	0
Ca4	17418945	C	T	26	33	13	22	0.31	..,.T,.,.T..TTT.T.,,T,	BFF<FFFFFFFFFFFFFFFFFF	1	0	0	1	0	0.727273	0	0	1	0	0.818182	0	0	1	0
Ca4	17442413	G	A	57	57	60	10	1	AAAAAAAAAA	<FFFFFFFFF	1	0	0	1	0	0.8	0	0	0	1	0.9	0	0	0	1
Ca4	17491203	G	A	54	54	60	9	1	AAAAAAAAA	FFFFFFFBB	1	0	0	1	0	0.777778	0	0	0	1	0.888889	0	0	0	1
Ca4	17525616	G	A	63	63	60	12	1	AAAAAAAAAAAA	FFFFBFFFFFFB	1	0	0	1	0	0.75	0	0	0	1	0.916667	0	0	0	1
Ca4	17581182	C	Y	49	49	44	10	0.3	,TTT..,.,.	FFFFFBFFFF	1	0	0	1	0	0.8	0	0	1	0	0.9	0	0	1	0
Ca4	17581694	G	R	38	38	36	9	0.44	.,..AAAA.	FFBFFFFFB	1	0	0	1	0	0.777778	0	0	1	0	0.888889	0	0	1	0
Ca4	17626374	C	T	57	57	53	10	1	TTTTTTTTTT	BFF<FBFFFB	1	0	0	1	0	0.8	0	0	0	1	0.9	0	0	0	1
Ca4	17643488	G	A	48	48	25	7	1	AAAAAAA	FFFFFFF	1	0	0	1	0	0.857143	0	0	0	1	1	0	0	1	0
Ca4	17693454	G	A	54	54	60	9	1	AAAAAAAAA	FFFFFFFB7	1	0	0	1	0	0.777778	0	0	0	1	0.888889	0	0	0	1
[truncated: 3,083 more rows]
