# Supplementary material for: MutMap Approach Enables Rapid Identification of Candidate Genes and Development of Markers Associated With Early Flowering and Enhanced Seed Size in Chickpea (Cicer arietinum L.)
Source: Front Plant Sci. 2021 Jul 12;12:688694. doi: 10.3389/fpls.2021.688694 (PMC8313520; doi:10.3389/fpls.2021.688694)
Supplement: Supplementary Table 7 — Summary of SNPs identified in large seed size pool. [file Table_7.XLSX]

## Sheet: mybulk_HBSW_q30p90_filtered_pva
Supplementary Table 7: Summary of SNPs identified in large seed size pool
Chrom	coordinate	Ref base	consensus base	consensus quality	SNP quality	mapping quality	number of reads covering the site	SNP-index	read bases	base qualities	U90	L90	set value -1 if (SNP-index < L90), else set 0	set value 1 if (L90 <= SNP-index <= H90), else set 0	set value 1 if (U90 < SNP-index), else set 0	U95	L95	set value -1 if (SNP-index < L95), else set 0	set value 1 if (L95 <= SNP-index <= H95), else set 0	set value 1 if (U95 < SNP-index), else set 0	U99	L99	set value -1 if (SNP-index < L99), else set 0	set value 1 if (L99 <= SNP-index <= H99), else set 0	set value 1 if (U99 < SNP-index), else set 0
Ca1	4943	G	R	66	114	46	17	0.41	,,A,,,A,A,,A,A,AA	FF/FFFFFFFFFFFFFF	1	0	0	1	0	0.764706	0	0	1	0	0.823529	0	0	1	0
Ca1	9985	G	R	48	52	32	7	0.57	A..A.AA	FFFFFFF	1	0	0	1	0	0.857143	0	0	1	0	1	0	0	1	0
Ca1	11567	G	A	25	45	31	13	0.46	,A,,AAAAA.,,,	BFFBFFFFFFFFB	1	0	0	1	0	0.769231	0	0	1	0	0.846154	0	0	1	0
Ca1	93360	C	Y	77	106	54	10	0.6	T,..TTTT,T	FFBFFFFFF/	1	0	0	1	0	0.8	0	0	1	0	0.9	0	0	1	0
Ca1	365232	C	Y	93	93	43	12	0.41	.TT,.TTT..,.	FFFFFFFFFFFF	1	0	0	1	0	0.75	0	0	1	0	0.916667	0	0	1	0
Ca1	804755	G	R	33	45	47	7	0.42	A...A.A	BF/FFFF	1	0	0	1	0	0.857143	0	0	1	0	1	0	0	1	0
Ca1	1741298	C	T	51	51	60	8	1	TTTTTTTT	FFFFBFFF	1	0	0	1	0	0.875	0	0	0	1	0.875	0	0	0	1
Ca1	1789010	G	A	48	48	60	7	1	AAAAAAA	FBFFBFF	1	0	0	1	0	0.857143	0	0	0	1	1	0	0	1	0
Ca1	2045719	C	Y	34	34	44	14	0.42	T..TTTT,.,T,,,	FFFFFFFFFFFFBF	1	0	0	1	0	0.785714	0	0	1	0	0.857143	0	0	1	0
Ca1	2070745	C	Y	40	40	39	15	0.33	T,,..TTTT,.,.,,	FFFFFFBFFFFFFFF	1	0	0	1	0	0.733333	0	0	1	0	0.866667	0	0	1	0
Ca1	2081552	C	Y	54	54	51	7	0.42	TT,T,,,	BFFFFFB	1	0	0	1	0	0.857143	0	0	1	0	1	0	0	1	0
Ca1	2115553	C	T	48	48	45	7	1	TTTTTTT	FFFFFBF	1	0	0	1	0	0.857143	0	0	0	1	1	0	0	1	0
Ca1	2115708	C	T	51	51	54	8	1	TTTTTTTT	FFFFFFFF	1	0	0	1	0	0.875	0	0	0	1	0.875	0	0	0	1
Ca1	2461639	C	Y	42	97	60	12	0.75	.TTTTT,T.TTT	FFFFFFFFFFFF	1	0	0	1	0	0.75	0	0	1	0	0.916667	0	0	1	0
Ca1	2532805	G	R	38	38	41	9	0.44	..,..AAAA	FFFFFFFBF	1	0	0	1	0	0.777778	0	0	1	0	0.888889	0	0	1	0
Ca1	2546708	G	R	20	20	43	9	0.44	,,.AA.A.A	FFFFFBFBB	1	0	0	1	0	0.777778	0	0	1	0	0.888889	0	0	1	0
Ca1	2824789	G	R	23	23	38	7	0.42	.A.A,,A	FFFFFFF	1	0	0	1	0	0.857143	0	0	1	0	1	0	0	1	0
Ca1	2941387	G	R	26	26	53	10	0.3	A.AA,,.,.,	BFFFFFFFFF	1	0	0	1	0	0.8	0	0	1	0	0.9	0	0	1	0
Ca1	3101464	G	R	39	39	40	9	0.33	..,,,.AAA	B<<FF/FB<	1	0	0	1	0	0.777778	0	0	1	0	0.888889	0	0	1	0
Ca1	3518424	C	Y	29	29	31	10	0.5	TT,T,.TT..	FFFFFFFBFF	1	0	0	1	0	0.8	0	0	1	0	0.9	0	0	1	0
Ca1	3518848	G	R	44	44	45	9	0.33	.A.,AA,..	FFBFFFBFB	1	0	0	1	0	0.777778	0	0	1	0	0.888889	0	0	1	0
Ca1	3754942	C	T	48	48	56	7	1	TTTTTTT	FBFFFFF	1	0	0	1	0	0.857143	0	0	0	1	1	0	0	1	0
Ca1	4160402	C	Y	125	125	60	15	0.46	..,..TT,T,T,TTT	BFF<F/FFFFFFFFB	1	0	0	1	0	0.733333	0	0	1	0	0.866667	0	0	1	0
Ca1	4266057	G	R	45	87	60	8	0.62	A.A,,AAA	F<FFFFFF	1	0	0	1	0	0.875	0	0	1	0	0.875	0	0	1	0
Ca1	4435290	C	Y	52	52	50	9	0.33	T,.,TT.,.	FFFFFFFF<	1	0	0	1	0	0.777778	0	0	1	0	0.888889	0	0	1	0
Ca1	4435322	G	R	40	40	42	10	0.3	,,AA,.A...	FFFFFF<FFB	1	0	0	1	0	0.8	0	0	1	0	0.9	0	0	1	0
Ca1	4435827	G	A	23	23	11	24	0.45	AA,AA,AA,A,A,A,A,,.A,.,.	BFFFFFFBFBFBFFFFFFF<FFFB	1	0	0	1	0	0.708333	0	0	1	0	0.791667	0	0	1	0
Ca1	4469333	C	T	39	40	10	10	0.5	T.TTTT,..,	FFFFFFFFFB	1	0	0	1	0	0.8	0	0	1	0	0.9	0	0	1	0
Ca1	4515392	G	R	56	56	60	11	0.36	,..AA,A...A	FFFBFFFFFFF	1	0	0	1	0	0.818182	0	0	1	0	0.909091	0	0	1	0
Ca1	4936063	C	T	48	48	13	14	0.5	,TT,TT.,T,,T,T	BFFFFFF<FBBFBF	1	0	0	1	0	0.785714	0	0	1	0	0.857143	0	0	1	0
Ca1	4969578	G	A	49	63	58	13	0.92	A.AAAAAAAAAAA	F<FFB/FF/FFFF	1	0	0	1	0	0.769231	0	0	0	1	0.846154	0	0	0	1
Ca1	5024400	C	Y	49	100	44	18	0.44	TTTTT,T,,.,....TT,	FFF<<FFF/FFFFBFFFF	1	0	0	1	0	0.777778	0	0	1	0	0.833333	0	0	1	0
Ca1	5024486	C	Y	76	76	44	13	0.38	T.,,.,T.T.,TT	FFFFFFFF/F/BF	1	0	0	1	0	0.769231	0	0	1	0	0.846154	0	0	1	0
Ca1	5321557	G	R	58	58	60	7	0.42	,A.AA,,	BFFFFFF	1	0	0	1	0	0.857143	0	0	1	0	1	0	0	1	0
Ca1	5359346	G	R	76	76	60	11	0.45	,A.AA,.,.AA	BFBFFBFFFFB	1	0	0	1	0	0.818182	0	0	1	0	0.909091	0	0	1	0
Ca1	5362413	G	R	78	78	60	8	0.5	A.,AA,.A	FFFFFFF<	1	0	0	1	0	0.875	0	0	1	0	0.875	0	0	1	0
Ca1	5543272	G	R	51	51	55	11	0.36	AA.,AA.,,.,	BFFFFFFFFFF	1	0	0	1	0	0.818182	0	0	1	0	0.909091	0	0	1	0
Ca1	5547439	C	Y	56	56	60	11	0.36	.,TT,,T,,T,	FFFFFFFFFBB	1	0	0	1	0	0.818182	0	0	1	0	0.909091	0	0	1	0
Ca1	5793815	G	A	51	51	60	8	1	AAAAAAAA	FFF<FFFF	1	0	0	1	0	0.875	0	0	0	1	0.875	0	0	0	1
Ca1	5803933	G	R	158	158	60	24	0.37	A,AA.,,A,,A.A,AA..,..,A,	FFFFFFFFFFFFFFFFBFBFFFF7	1	0	0	1	0	0.708333	0	0	1	0	0.791667	0	0	1	0
Ca1	5853692	G	R	42	63	36	11	0.45	AA.,.AA,..A	FBFFFF<FFB/	1	0	0	1	0	0.818182	0	0	1	0	0.909091	0	0	1	0
Ca1	5870619	C	T	48	48	60	7	1	TTTTTTT	BFFFFFF	1	0	0	1	0	0.857143	0	0	0	1	1	0	0	1	0
Ca1	5897977	C	T	23	39	41	7	0.57	T,T,TT,	FFFBFFF	1	0	0	1	0	0.857143	0	0	1	0	1	0	0	1	0
Ca1	5988416	G	R	44	44	39	18	0.33	....A.,.A..A.AA.,A	FFFFBFFFFFFFFBBFFF	1	0	0	1	0	0.777778	0	0	1	0	0.833333	0	0	1	0
Ca1	6076193	G	R	40	40	22	20	0.35	.A.....AA.AA.....AA.	BFFFFFFFFFFFFFF/FFFF	1	0	0	1	0	0.75	0	0	1	0	0.8	0	0	1	0
Ca1	6079274	G	R	35	35	57	9	0.33	AAA,,,,,.	FBBFBFF/B	1	0	0	1	0	0.777778	0	0	1	0	0.888889	0	0	1	0
Ca1	6131350	C	T	51	51	60	8	1	TTTTTTTT	BFBFFFFB	1	0	0	1	0	0.875	0	0	0	1	0.875	0	0	0	1
Ca1	6174020	G	R	74	119	36	19	0.36	,A,,AA,AA.,,.AA.,,,	<BFFFFFFFFFFFF<FFFF	1	0	0	1	0	0.736842	0	0	1	0	0.842105	0	0	1	0
Ca1	6174126	C	T	24	45	35	15	0.4	.,,,,TTT,TT,,,T	FFFFFFFFFFFFB/F	1	0	0	1	0	0.733333	0	0	1	0	0.866667	0	0	1	0
Ca1	6174191	G	A	40	66	37	16	0.81	,,AAAAAAAAA,AAAA	FFFFFFFFFFFFFFFB	1	0	0	1	0	0.75	0	0	0	1	0.8125	0	0	1	0
Ca1	6177130	C	T	51	51	60	8	1	TTTTTTTT	FFFFFFFB	1	0	0	1	0	0.875	0	0	0	1	0.875	0	0	0	1
Ca1	6201502	G	R	47	47	46	13	0.3	,AA.A.,,A,...	BFF<FFFFFBFFF	1	0	0	1	0	0.769231	0	0	1	0	0.846154	0	0	1	0
Ca1	6202713	C	Y	20	20	45	10	0.4	,TT.T.T,..	BBFFFBFBFB	1	0	0	1	0	0.8	0	0	1	0	0.9	0	0	1	0
Ca1	6204205	G	R	81	81	55	10	0.5	...AAAA,A,	FFFFBFFFFF	1	0	0	1	0	0.8	0	0	1	0	0.9	0	0	1	0
Ca1	6219320	G	A	48	48	57	7	1	AAAAAAA	FFFFFBF	1	0	0	1	0	0.857143	0	0	0	1	1	0	0	1	0
Ca1	6226928	G	A	48	48	60	7	1	AAAAAAA	F/FFBFF	1	0	0	1	0	0.857143	0	0	0	1	1	0	0	1	0
Ca1	6255585	C	T	51	51	60	8	1	TTTTTTTT	BFFFFF<F	1	0	0	1	0	0.875	0	0	0	1	0.875	0	0	0	1
Ca1	6296858	G	A	51	51	54	8	1	AAAAAAAA	FFFFF</F	1	0	0	1	0	0.875	0	0	0	1	0.875	0	0	0	1
Ca1	6505137	C	Y	68	104	25	19	0.47	TTT,T,T,,TTTT.,.,,.	FFFFBFFFBFFFFFFFBBF	1	0	0	1	0	0.736842	0	0	1	0	0.842105	0	0	1	0
Ca1	6574326	C	Y	47	54	41	7	0.42	,..TT.T	BFFFFFB	1	0	0	1	0	0.857143	0	0	1	0	1	0	0	1	0
Ca1	6611754	G	R	76	97	57	9	0.55	AA,AAA...	FFFFFFFFB	1	0	0	1	0	0.777778	0	0	1	0	0.888889	0	0	1	0
Ca1	7109321	G	A	35	35	16	7	0.57	.A,.AAA	FFFFFF/	1	0	0	1	0	0.857143	0	0	1	0	1	0	0	1	0
Ca1	7403780	G	A	29	29	12	7	0.57	.,AAAA,	FFFFFFF	1	0	0	1	0	0.857143	0	0	1	0	1	0	0	1	0
Ca1	7571189	C	Y	27	27	55	9	0.33	.....TT,T	FFFBF<BFF	1	0	0	1	0	0.777778	0	0	1	0	0.888889	0	0	1	0
Ca1	7652089	C	T	51	51	60	8	1	TTTTTTTT	FFFBFFFF	1	0	0	1	0	0.875	0	0	0	1	0.875	0	0	0	1
Ca1	7668545	G	A	37	48	60	8	0.87	AAATAAAA	FFF/FFFF	1	0	0	1	0	0.875	0	0	1	0	0.875	0	0	1	0
Ca1	7705223	C	T	51	51	57	8	1	TTTTTTTT	FFFF<FF<	1	0	0	1	0	0.875	0	0	0	1	0.875	0	0	0	1
Ca1	7782386	C	T	48	48	53	7	1	TTTTTTT	FFFFFFF	1	0	0	1	0	0.857143	0	0	0	1	1	0	0	1	0
Ca1	7789857	G	A	54	54	55	9	1	AAAAAAAAA	FFFFFFFFF	1	0	0	1	0	0.777778	0	0	0	1	0.888889	0	0	0	1
Ca1	7791235	C	T	51	51	54	8	1	TTTTTTTT	B<FFFFFF	1	0	0	1	0	0.875	0	0	0	1	0.875	0	0	0	1
Ca1	7843978	G	A	48	48	49	7	1	AAAAAAA	FFFF<FF	1	0	0	1	0	0.857143	0	0	0	1	1	0	0	1	0
Ca1	7892021	G	A	66	66	50	13	1	AAAAAAAAAAAAA	FFFFFFFFFFFFB	1	0	0	1	0	0.769231	0	0	0	1	0.846154	0	0	0	1
Ca1	7995956	C	T	54	54	45	9	1	TTTTTTTTT	FFFFFFFFF	1	0	0	1	0	0.777778	0	0	0	1	0.888889	0	0	0	1
Ca1	8013919	C	T	54	54	60	9	1	TTTTTTTTT	FFFFFFFFF	1	0	0	1	0	0.777778	0	0	0	1	0.888889	0	0	0	1
Ca1	8025540	C	T	57	57	60	10	1	TTTTTTTTTT	FFFFFFFFBF	1	0	0	1	0	0.8	0	0	0	1	0.9	0	0	0	1
Ca1	8042982	G	A	48	48	57	7	1	AAAAAAA	FFFFFFF	1	0	0	1	0	0.857143	0	0	0	1	1	0	0	1	0
Ca1	8057052	G	R	55	55	34	9	0.44	AAA..,.A.	FFFBFFFFF	1	0	0	1	0	0.777778	0	0	1	0	0.888889	0	0	1	0
Ca1	8141275	C	T	54	54	57	9	1	TTTTTTTTT	FFFFFFFFF	1	0	0	1	0	0.777778	0	0	0	1	0.888889	0	0	0	1
Ca1	8407991	G	R	23	23	46	10	0.4	.AAAA.,,..	FFFFF/FFFF	1	0	0	1	0	0.8	0	0	1	0	0.9	0	0	1	0
Ca1	8415470	G	R	31	31	48	9	0.44	,.A,AA,,A	FFFFFFFFB	1	0	0	1	0	0.777778	0	0	1	0	0.888889	0	0	1	0
Ca1	8420398	C	Y	21	59	30	10	0.5	..,TTTT,,T	F/FFBFFFFF	1	0	0	1	0	0.8	0	0	1	0	0.9	0	0	1	0
Ca1	8428083	C	Y	120	120	53	15	0.46	TTT,,.TT.,TT...	FFFFFFF/FFFFFFB	1	0	0	1	0	0.733333	0	0	1	0	0.866667	0	0	1	0
Ca1	8428095	G	R	89	89	53	15	0.33	AA,,.AA.,A....,	FFFFFBFFFFFFFBF	1	0	0	1	0	0.733333	0	0	1	0	0.866667	0	0	1	0
Ca1	8437504	G	R	93	102	33	17	0.52	A,AAAA,A,A,.AA,..	FFFFFB<BFFFFFFFF<	1	0	0	1	0	0.764706	0	0	1	0	0.823529	0	0	1	0
Ca1	8534596	C	Y	55	55	60	10	0.4	T.TT..T...	FF<FFFFFFB	1	0	0	1	0	0.8	0	0	1	0	0.9	0	0	1	0
Ca1	8636595	C	Y	49	94	44	10	0.6	TTT.T,T.T,	FF//FFFFFB	1	0	0	1	0	0.8	0	0	1	0	0.9	0	0	1	0
Ca1	8646441	G	A	33	36	15	8	0.37	.A,..AA,	<FFBF/FF	1	0	0	1	0	0.875	0	0	1	0	0.875	0	0	1	0
Ca1	8825177	C	Y	61	61	52	9	0.44	T,.T,T,,T	BFBFFBFFF	1	0	0	1	0	0.777778	0	0	1	0	0.888889	0	0	1	0
Ca1	8951178	G	R	50	50	49	9	0.44	AAA,..,A,	FFBFBFFFF	1	0	0	1	0	0.777778	0	0	1	0	0.888889	0	0	1	0
Ca1	8951210	G	R	59	59	51	8	0.5	A,.,A,AA	BFFBBF<B	1	0	0	1	0	0.875	0	0	1	0	0.875	0	0	1	0
Ca1	8961229	C	Y	53	76	43	9	0.44	TTT.,.T..	FFFF/FBFB	1	0	0	1	0	0.777778	0	0	1	0	0.888889	0	0	1	0
Ca1	9149262	C	T	22	31	17	7	0.42	T.T..T.	FFFFFFF	1	0	0	1	0	0.857143	0	0	1	0	1	0	0	1	0
Ca1	9237386	G	R	51	51	41	19	0.36	A.,.,.A,,,A.,AA,AA.	FFFFFFFFFFFFFFFF/BB	1	0	0	1	0	0.736842	0	0	1	0	0.842105	0	0	1	0
Ca1	10073808	G	R	77	77	48	11	0.45	.,.,,,AAAAA	FFFFFFFFF/B	1	0	0	1	0	0.818182	0	0	1	0	0.909091	0	0	1	0
Ca1	10118090	G	R	81	81	49	13	0.38	,,,.A,AAA,,AZ.	FFFFFFFFFFFFB	1	0	0	1	0	0.769231	0	0	1	0	0.846154	0	0	1	0
Ca1	10118178	G	R	42	42	47	12	0.41	AA,,AA,,.A,,	FFFBFBBFF<<F	1	0	0	1	0	0.75	0	0	1	0	0.916667	0	0	1	0
Ca1	10119130	G	R	22	22	42	7	0.42	..,.AAA	<FFFFFF	1	0	0	1	0	0.857143	0	0	1	0	1	0	0	1	0
Ca1	11025323	C	Y	100	121	34	25	0.48	.TTTTTT.T...T.....TT,.TT.	FFFFFFFFFFFF<FFFFFFFBFFBB	1	0	0	1	0	0.72	0	0	1	0	0.8	0	0	1	0
Ca1	11027116	G	R	24	24	30	28	0.35	,A,,A,,,AAA,,AA..,..A,A.,.A.	BFFFFFFBFFBFFFFFFF/F/BFFFFFF	1	0	0	1	0	0.714286	0	0	1	0	0.785714	0	0	1	0
Ca1	11032797	G	A	23	42	25	13	0.38	AAAAA...,...,	FFFFFFFFFFFFF	1	0	0	1	0	0.769231	0	0	1	0	0.846154	0	0	1	0
Ca1	11064975	C	T	51	51	46	8	1	TTTTTTTT	BFBFFFFF	1	0	0	1	0	0.875	0	0	0	1	0.875	0	0	0	1
Ca1	11618085	G	R	25	31	19	25	0.36	A.....A.AAA,..,A..AA...A.	FFFFFFFF/FFFFFFFFFFFFFFFF	1	0	0	1	0	0.72	0	0	1	0	0.8	0	0	1	0
Ca1	11728719	G	A	47	48	28	8	0.87	AA,AAAAA	F<FFFFFF	1	0	0	1	0	0.875	0	0	1	0	0.875	0	0	1	0
Ca1	11735134	G	A	21	39	19	8	0.5	.AA.A,A.	FBFFFF/F	1	0	0	1	0	0.875	0	0	1	0	0.875	0	0	1	0
Ca1	12466346	G	A	32	48	35	14	0.5	AA,,.,,A,,AAAA	FBFFFFFFFFFFF<	1	0	0	1	0	0.785714	0	0	1	0	0.857143	0	0	1	0
Ca1	12863208	G	R	55	79	47	9	0.44	AAA,A.,,.	FFFFFFFFF	1	0	0	1	0	0.777778	0	0	1	0	0.888889	0	0	1	0
Ca1	12983041	C	Y	49	49	41	11	0.36	TT,T...,T..	FBBFFFFFFFF	1	0	0	1	0	0.818182	0	0	1	0	0.909091	0	0	1	0
Ca1	13005732	G	R	104	111	60	11	0.54	.AA,A,A,AA.	FFBFBFFFFFF	1	0	0	1	0	0.818182	0	0	1	0	0.909091	0	0	1	0
Ca1	13009776	C	Y	45	45	43	14	0.42	,,T,.,T.T,TTT,	FFFFFFFFFFFFFB	1	0	0	1	0	0.785714	0	0	1	0	0.857143	0	0	1	0
Ca1	13127708	C	Y	62	114	29	19	0.42	.TT,.T..TTT,.,.T.T.	FFFFFFFFFFFFFFFFFFB	1	0	0	1	0	0.736842	0	0	1	0	0.842105	0	0	1	0
Ca1	13392266	C	T	36	45	39	8	0.75	TTTT,TT,	/<FFFFFF	1	0	0	1	0	0.875	0	0	1	0	0.875	0	0	1	0
Ca1	13904086	G	A	37	39	15	7	0.57	.AAA.,A	FFF<FFF	1	0	0	1	0	0.857143	0	0	1	0	1	0	0	1	0
Ca1	14210498	G	R	22	22	24	14	0.35	.A....A.,AA.A,	FFF<FBBBFF/FFF	1	0	0	1	0	0.785714	0	0	1	0	0.857143	0	0	1	0
Ca1	14436958	G	R	42	87	60	9	0.66	AAAAA,,A,	FFFBFFFFF	1	0	0	1	0	0.777778	0	0	1	0	0.888889	0	0	1	0
Ca1	14462821	C	Y	23	68	60	8	0.75	T,TTTT.T	BFFFFFFF	1	0	0	1	0	0.875	0	0	1	0	0.875	0	0	1	0
Ca1	14484540	G	R	75	107	60	9	0.55	,.AA.AAA,	FFBFFFFF<	1	0	0	1	0	0.777778	0	0	1	0	0.888889	0	0	1	0
Ca1	14491962	G	R	23	68	60	8	0.75	AAA.,AAA	BFFFFFFF	1	0	0	1	0	0.875	0	0	1	0	0.875	0	0	1	0
Ca1	14537518	G	R	20	68	51	9	0.77	,.AAAAAAA	FFFFFBFBB	1	0	0	1	0	0.777778	0	0	1	0	0.888889	0	0	1	0
Ca1	14553643	C	Y	74	74	60	8	0.5	T,,,TT.T	FFFFFFF<	1	0	0	1	0	0.875	0	0	1	0	0.875	0	0	1	0
Ca1	14584754	G	R	30	87	60	13	0.76	AA,AAA,AAA,AA	FFFBFFFFFFFFF	1	0	0	1	0	0.769231	0	0	1	0	0.846154	0	0	1	0
Ca1	14651312	C	Y	72	75	60	8	0.5	T...,TTT	FFFF<FBB	1	0	0	1	0	0.875	0	0	1	0	0.875	0	0	1	0
Ca1	14698155	C	Y	22	22	48	8	0.37	.,,..TTT	FFFFF<FF	1	0	0	1	0	0.875	0	0	1	0	0.875	0	0	1	0
Ca1	14701055	C	Y	79	99	60	9	0.55	,TTT.T,,T	FFBFF<FFF	1	0	0	1	0	0.777778	0	0	1	0	0.888889	0	0	1	0
Ca1	14749669	C	Y	22	64	60	7	0.71	,TTTTT.	FFFFFFB	1	0	0	1	0	0.857143	0	0	1	0	1	0	0	1	0
Ca1	14785195	C	Y	86	86	60	8	0.5	TT,TT,..	FFFFFFFF	1	0	0	1	0	0.875	0	0	1	0	0.875	0	0	1	0
Ca1	14804424	C	Y	48	106	60	14	0.71	.TTTTTT.TTT,,T	FFFF/FFFF<FF/<	1	0	0	1	0	0.785714	0	0	1	0	0.857143	0	0	1	0
Ca1	14807866	C	Y	116	157	60	14	0.57	TT,TT.T.,T,T,T	FFFFBFFFF<FFBF	1	0	0	1	0	0.785714	0	0	1	0	0.857143	0	0	1	0
Ca1	14825008	G	A	20	54	60	10	0.9	AAAAAA,AAA	FBBFFFFFFF	1	0	0	1	0	0.8	0	0	0	1	0.9	0	0	1	0
Ca1	14968802	C	T	39	42	19	9	0.55	.TTTTT.,,	BFFFFFFFB	1	0	0	1	0	0.777778	0	0	1	0	0.888889	0	0	1	0
Ca1	14979096	C	Y	42	102	60	15	0.73	TT,TTT.TT,TTTT.	FFFFFFFBF/FFFFB	1	0	0	1	0	0.733333	0	0	1	0	0.866667	0	0	1	0
Ca1	15045720	G	R	22	70	60	10	0.7	A,AAAAA,A,	F/F/FFFFFF	1	0	0	1	0	0.8	0	0	1	0	0.9	0	0	1	0
Ca1	15267924	G	R	49	97	60	10	0.7	,AAAAA.A,A	FFF<FFFFFF	1	0	0	1	0	0.8	0	0	1	0	0.9	0	0	1	0
Ca1	15407580	G	R	44	44	45	9	0.55	AAAA,A,,,	F</FF</FF	1	0	0	1	0	0.777778	0	0	1	0	0.888889	0	0	1	0
Ca1	15549438	G	R	32	74	48	8	0.62	,AA,A,AA	FFFFFBBB	1	0	0	1	0	0.875	0	0	1	0	0.875	0	0	1	0
Ca1	15642405	C	Y	89	99	60	10	0.5	.TT.TT..T,	FFFFFFFFF<	1	0	0	1	0	0.8	0	0	1	0	0.9	0	0	1	0
Ca1	15690295	C	Y	100	107	59	10	0.5	.T.,TTTT,,	FFFFFFFFF<	1	0	0	1	0	0.8	0	0	1	0	0.9	0	0	1	0
Ca1	15729305	G	R	54	54	60	7	0.42	,.,AA,A	BFFFFFB	1	0	0	1	0	0.857143	0	0	1	0	1	0	0	1	0
Ca1	15759269	C	Y	48	85	60	7	0.57	.TT.TT.	FFFFFFF	1	0	0	1	0	0.857143	0	0	1	0	1	0	0	1	0
Ca1	15871845	C	Y	34	34	60	9	0.33	..,..T,TT	FFFFFFFF<	1	0	0	1	0	0.777778	0	0	1	0	0.888889	0	0	1	0
Ca1	15872960	C	Y	50	82	60	7	0.57	,T.TT.T	BFFFBBF	1	0	0	1	0	0.857143	0	0	1	0	1	0	0	1	0
Ca1	15886968	C	Y	93	128	60	11	0.54	T.TTT.T,T..	BFFFFFFFFFB	1	0	0	1	0	0.818182	0	0	1	0	0.909091	0	0	1	0
Ca1	15923963	G	R	52	97	60	9	0.66	..AAAAA,A	FFFFFFFFF	1	0	0	1	0	0.777778	0	0	1	0	0.888889	0	0	1	0
Ca1	16017962	C	T	33	42	25	10	0.5	..T..TTT.T	FFFBFFFFFB	1	0	0	1	0	0.8	0	0	1	0	0.9	0	0	1	0
Ca1	16081151	C	Y	48	48	57	8	0.5	TT.,,,TT	BBF/FFF<	1	0	0	1	0	0.875	0	0	1	0	0.875	0	0	1	0
Ca1	16089499	C	Y	66	66	55	10	0.4	..A,T.TTT.	<F/FFFFFFF	1	0	0	1	0	0.8	0	0	1	0	0.9	0	0	1	0
Ca1	16089559	G	R	45	45	57	9	0.33	.,.AAA...	BFFFFFFFF	1	0	0	1	0	0.777778	0	0	1	0	0.888889	0	0	1	0
Ca1	16089977	G	R	22	64	60	7	0.71	A.AAA,A	FBFFFFB	1	0	0	1	0	0.857143	0	0	1	0	1	0	0	1	0
Ca1	16090013	C	Y	80	102	60	9	0.55	TTT,TT,..	FFFFF<FFB	1	0	0	1	0	0.777778	0	0	1	0	0.888889	0	0	1	0
Ca1	16090134	C	Y	54	56	53	7	0.57	.T,TTT.	FFFFBFB	1	0	0	1	0	0.857143	0	0	1	0	1	0	0	1	0
Ca1	16091061	C	Y	50	50	55	9	0.44	..TT,T.T.	FFFFFBFFB	1	0	0	1	0	0.777778	0	0	1	0	0.888889	0	0	1	0
Ca1	16093036	G	R	26	68	57	7	0.71	AA.AAA,	FFFFFFF	1	0	0	1	0	0.857143	0	0	1	0	1	0	0	1	0
Ca1	16096034	G	R	82	90	60	10	0.5	AA,AA,A,,,	/FFFFFFFFF	1	0	0	1	0	0.8	0	0	1	0	0.9	0	0	1	0
Ca1	16097198	C	T	33	45	21	9	0.66	.T.TTTT.T	FFFFFFFFF	1	0	0	1	0	0.777778	0	0	1	0	0.888889	0	0	1	0
Ca1	16106311	G	R	48	48	60	9	0.33	,A.,,A,A.	FFFFFFFBF	1	0	0	1	0	0.777778	0	0	1	0	0.888889	0	0	1	0
Ca1	16112974	C	Y	83	96	55	9	0.55	.,TTTT.,T	FFFFF<FFF	1	0	0	1	0	0.777778	0	0	1	0	0.888889	0	0	1	0
Ca1	16115666	G	R	49	49	50	8	0.5	A.,.AAA.	FFFFFFFF	1	0	0	1	0	0.875	0	0	1	0	0.875	0	0	1	0
Ca1	16116643	G	R	80	125	60	10	0.6	A.A.AAAA,,	FFFFFFFFFF	1	0	0	1	0	0.8	0	0	1	0	0.9	0	0	1	0
Ca1	16119051	C	Y	72	72	60	9	0.44	,.T,T.T,T	FFBFFBFFB	1	0	0	1	0	0.777778	0	0	1	0	0.888889	0	0	1	0
Ca1	16120203	C	Y	72	72	57	8	0.5	.,TTT,T.	FFFFFFBF	1	0	0	1	0	0.875	0	0	1	0	0.875	0	0	1	0
Ca1	16123930	C	Y	51	93	42	8	0.62	.TTTTT,.	FFFFFBBF	1	0	0	1	0	0.875	0	0	1	0	0.875	0	0	1	0
Ca1	16133952	G	R	104	104	60	11	0.45	A,,AA..A,A,	FFFFFFFFFFF	1	0	0	1	0	0.818182	0	0	1	0	0.909091	0	0	1	0
Ca1	16134131	C	Y	45	87	60	8	0.62	..TTTT.T	FFFFFFFB	1	0	0	1	0	0.875	0	0	1	0	0.875	0	0	1	0
Ca1	16158938	G	A	48	48	53	7	1	AAAAAAA	FBFFFFF	1	0	0	1	0	0.857143	0	0	0	1	1	0	0	1	0
Ca1	16159707	G	R	79	85	60	9	0.55	,AA,,.AAA	FFFFFFFFF	1	0	0	1	0	0.777778	0	0	1	0	0.888889	0	0	1	0
Ca1	16160401	C	Y	52	97	60	9	0.66	TT,T,T.TT	FFF<FFFFF	1	0	0	1	0	0.777778	0	0	1	0	0.888889	0	0	1	0
Ca1	16160931	G	R	79	110	60	9	0.55	,,.AAAA,A	FFFFFFFFF	1	0	0	1	0	0.777778	0	0	1	0	0.888889	0	0	1	0
Ca1	16161056	G	R	65	76	57	8	0.5	A,.,AA,A	FFF/BFFF	1	0	0	1	0	0.875	0	0	1	0	0.875	0	0	1	0
Ca1	16162251	G	R	89	89	58	14	0.35	.A,AA....,.AA.	FFFFFFFFFFFFFB	1	0	0	1	0	0.785714	0	0	1	0	0.857143	0	0	1	0
Ca1	16166615	C	Y	58	81	60	7	0.57	TTT.,,T	FFBFFFF	1	0	0	1	0	0.857143	0	0	1	0	1	0	0	1	0
Ca1	16167552	C	Y	69	69	54	8	0.5	,T,.,TTT	FFFFFFFF	1	0	0	1	0	0.875	0	0	1	0	0.875	0	0	1	0
Ca1	16168243	G	R	94	94	55	10	0.5	...AAAAA.,	FFFFFFFFBF	1	0	0	1	0	0.8	0	0	1	0	0.9	0	0	1	0
Ca1	16173807	C	Y	89	100	58	10	0.5	.,T,TT,TT.	FBF<FFBFFB	1	0	0	1	0	0.8	0	0	1	0	0.9	0	0	1	0
Ca1	16178503	C	Y	32	32	60	8	0.37	.,T,,,TT	/F/BFFFF	1	0	0	1	0	0.875	0	0	1	0	0.875	0	0	1	0
Ca1	16183081	C	Y	58	79	57	7	0.57	..TTTT,	FFFFFFF	1	0	0	1	0	0.857143	0	0	1	0	1	0	0	1	0
Ca1	16183856	C	Y	68	68	54	8	0.5	..T.TTT.	FFFFBFFF	1	0	0	1	0	0.875	0	0	1	0	0.875	0	0	1	0
Ca1	16199978	G	R	74	74	57	8	0.5	A,.A.,AA	FFFFFFFF	1	0	0	1	0	0.875	0	0	1	0	0.875	0	0	1	0
Ca1	16201916	G	R	65	76	57	8	0.5	,,AAAA,,	BFFFFFFF	1	0	0	1	0	0.875	0	0	1	0	0.875	0	0	1	0
Ca1	16203028	G	R	75	75	55	9	0.55	A.A,AA,A,	BFFFFFFFF	1	0	0	1	0	0.777778	0	0	1	0	0.888889	0	0	1	0
Ca1	16206296	C	Y	68	76	57	8	0.5	T.T..TT.	BFFFFFFF	1	0	0	1	0	0.875	0	0	1	0	0.875	0	0	1	0
Ca1	16206954	G	R	27	27	49	7	0.42	.,,.AAA	FFFFFFF	1	0	0	1	0	0.857143	0	0	1	0	1	0	0	1	0
Ca1	16209230	G	R	98	98	60	12	0.41	A.,AA,.,,A,A	BFFFFFFFFFFF	1	0	0	1	0	0.75	0	0	1	0	0.916667	0	0	1	0
Ca1	16214030	C	Y	41	41	60	7	0.42	.,TT,.T	FFBFBFB	1	0	0	1	0	0.857143	0	0	1	0	1	0	0	1	0
Ca1	16235895	C	Y	142	165	60	15	0.53	T,.,.TT,.TTTTT.	FFFFFFFFFFFFFFF	1	0	0	1	0	0.733333	0	0	1	0	0.866667	0	0	1	0
Ca1	16247204	C	Y	58	58	60	7	0.42	T.T,,.T	FFF<FFF	1	0	0	1	0	0.857143	0	0	1	0	1	0	0	1	0
Ca1	16248174	C	Y	55	86	60	9	0.55	,T.T.TTTG	FFFFFFFF/	1	0	0	1	0	0.777778	0	0	1	0	0.888889	0	0	1	0
Ca1	16269530	G	R	22	22	20	14	0.71	.,AAAAAA.ATAAA	FFFFFFFBFFF<<B	1	0	0	1	0	0.785714	0	0	1	0	0.857143	0	0	1	0
Ca1	16283440	G	R	74	125	60	12	0.66	A,AA.AA,.AAA	FFFFFFFFFFFB	1	0	0	1	0	0.75	0	0	1	0	0.916667	0	0	1	0
Ca1	16286093	G	R	21	63	60	7	0.71	AA,AA,A	FFFFFFF	1	0	0	1	0	0.857143	0	0	1	0	1	0	0	1	0
Ca1	16288186	C	T	20	54	50	10	0.9	,TTTTTTTTT	FFFFFFFFFF	1	0	0	1	0	0.8	0	0	0	1	0.9	0	0	1	0
Ca1	16323020	G	R	78	78	60	8	0.5	.A.,AAA,	FF<FFBFF	1	0	0	1	0	0.875	0	0	1	0	0.875	0	0	1	0
Ca1	16369966	C	Y	76	95	56	9	0.55	.TT,,T,TT	FFFFFFBBB	1	0	0	1	0	0.777778	0	0	1	0	0.888889	0	0	1	0
Ca1	16467447	C	Y	68	68	60	8	0.5	TT,T,T,,	FFFFFFFF	1	0	0	1	0	0.875	0	0	1	0	0.875	0	0	1	0
Ca1	16467468	G	R	48	48	60	7	0.42	A,A,A,,	FFFFFFF	1	0	0	1	0	0.857143	0	0	1	0	1	0	0	1	0
Ca1	16507235	C	Y	21	63	57	7	0.71	,T,TTTT	FFFFFFF	1	0	0	1	0	0.857143	0	0	1	0	1	0	0	1	0
Ca1	16595970	C	Y	42	97	60	12	0.75	TTTTTTT,..TT	FFFFFFFFFF/F	1	0	0	1	0	0.75	0	0	1	0	0.916667	0	0	1	0
Ca1	16688651	G	R	47	47	53	14	0.35	..,AA..A,.A.A.	FFFFFFFBFFFFBB	1	0	0	1	0	0.785714	0	0	1	0	0.857143	0	0	1	0
Ca1	16688654	G	R	59	59	51	15	0.4	..,AA..A,.A.A.A	BFFFFFFFFFFFFBB	1	0	0	1	0	0.733333	0	0	1	0	0.866667	0	0	1	0
Ca1	16695761	C	Y	58	85	54	7	0.57	TTT,..T	FFFFFFF	1	0	0	1	0	0.857143	0	0	1	0	1	0	0	1	0
Ca1	16719988	C	Y	41	41	45	13	0.3	.,TT,,,T,...T	FFFFFB/FF<FBF	1	0	0	1	0	0.769231	0	0	1	0	0.846154	0	0	1	0
Ca1	16765637	G	R	81	138	55	15	0.66	.AAA.AAA,AAA,.A	FBFFFFFFFFFBBFF	1	0	0	1	0	0.733333	0	0	1	0	0.866667	0	0	1	0
Ca1	16807111	G	R	48	48	56	7	0.42	,AA.A,.	FFFFFFB	1	0	0	1	0	0.857143	0	0	1	0	1	0	0	1	0
Ca1	16875850	G	R	79	100	60	9	0.55	AA.,A..AA	BBFFFFFFB	1	0	0	1	0	0.777778	0	0	1	0	0.888889	0	0	1	0
Ca1	16894640	G	A	48	48	45	7	1	AAAAAAA	BFFF<FB	1	0	0	1	0	0.857143	0	0	0	1	1	0	0	1	0
Ca1	17015836	C	Y	21	63	60	7	0.71	TT..TTT	FFFF<FF	1	0	0	1	0	0.857143	0	0	1	0	1	0	0	1	0
Ca1	17124768	C	Y	72	76	46	9	0.55	,TT,TT,T.	BFFFFFFBB	1	0	0	1	0	0.777778	0	0	1	0	0.888889	0	0	1	0
Ca1	17125069	C	Y	35	47	30	12	0.33	T.,....T.TT,	FFFF/F<FFFFF	1	0	0	1	0	0.75	0	0	1	0	0.916667	0	0	1	0
Ca1	17125087	C	Y	31	66	33	10	0.5	T.,.T.TT,T	BFBFBFFFBB	1	0	0	1	0	0.8	0	0	1	0	0.9	0	0	1	0
Ca1	17133724	C	Y	113	113	45	30	0.33	...T.T,T,T,,T,T,,.T..T,..,T.,T	FFFFFFFFFFFBFFFFFFFFF<FFF/FFFB	1	0	0	1	0	0.7	0	0	1	0	0.766667	0	0	1	0
Ca1	17243542	C	T	38	39	12	7	0.57	...TTTT	FFF</<B	1	0	0	1	0	0.857143	0	0	1	0	1	0	0	1	0
Ca1	17375081	C	Y	65	65	60	8	0.5	TT.,,,TT	FFFFFFBF	1	0	0	1	0	0.875	0	0	1	0	0.875	0	0	1	0
Ca1	17409911	C	Y	82	82	60	8	0.5	T,,TT,.T	FFFFFFFF	1	0	0	1	0	0.875	0	0	1	0	0.875	0	0	1	0
Ca1	17449077	C	Y	26	68	60	7	0.71	TTT,.TT	BFFFF/F	1	0	0	1	0	0.857143	0	0	1	0	1	0	0	1	0
Ca1	17470916	G	R	118	137	60	14	0.57	A,AAAAA.A,.,A,	FFFFBFFFFFFFFF	1	0	0	1	0	0.785714	0	0	1	0	0.857143	0	0	1	0
Ca1	17488646	C	Y	80	102	60	9	0.55	TT,T.T,.T	FFFFFFBFF	1	0	0	1	0	0.777778	0	0	1	0	0.888889	0	0	1	0
Ca1	17503840	G	R	26	68	60	7	0.71	A,.AAAA	FFFFBFF	1	0	0	1	0	0.857143	0	0	1	0	1	0	0	1	0
Ca1	17540487	C	Y	104	110	60	11	0.54	T.TT,.T,.TT	FFFFFFFFFF<	1	0	0	1	0	0.818182	0	0	1	0	0.909091	0	0	1	0
Ca1	17553856	C	Y	91	94	60	11	0.45	TTTT,.,.,.T	BBFFBF/F/FB	1	0	0	1	0	0.818182	0	0	1	0	0.909091	0	0	1	0
Ca1	17556032	C	Y	52	97	60	9	0.66	.TTT.T,TT	FFFFFFFFF	1	0	0	1	0	0.777778	0	0	1	0	0.888889	0	0	1	0
Ca1	17562678	C	Y	79	79	60	8	0.5	TT,,T,.T	BFFFFFFB	1	0	0	1	0	0.875	0	0	1	0	0.875	0	0	1	0
Ca1	17573970	C	Y	83	83	60	9	0.44	.T,TT..T,	FFFFFFFFF	1	0	0	1	0	0.777778	0	0	1	0	0.888889	0	0	1	0
Ca1	17591773	C	Y	26	68	59	7	0.71	TTT,.TT	FFFFF/F	1	0	0	1	0	0.857143	0	0	1	0	1	0	0	1	0
Ca1	17605013	G	R	55	96	60	8	0.62	A,.A,AAA	FFF/FFFF	1	0	0	1	0	0.875	0	0	1	0	0.875	0	0	1	0
Ca1	17716994	G	R	55	97	60	8	0.62	.AA,AAA,	FFFFFFFF	1	0	0	1	0	0.875	0	0	1	0	0.875	0	0	1	0
Ca1	17752861	G	A	21	45	60	7	0.85	.AAAAAA	<FFFFFF	1	0	0	1	0	0.857143	0	0	1	0	1	0	0	1	0
Ca1	17911294	C	Y	94	94	48	23	0.39	.TT..TT....T.TT..T..T..	FFBFFFFFFFFFFFFFFFFFFFF	1	0	0	1	0	0.73913	0	0	1	0	0.826087	0	0	1	0
Ca1	17955329	C	Y	43	43	49	11	0.36	T..TT,..T,.	FFFFFBFFFFF	1	0	0	1	0	0.818182	0	0	1	0	0.909091	0	0	1	0
Ca1	18006061	G	R	86	137	46	13	0.61	.AAAA,,,AAAA,	BFFFFFFFFFFFF	1	0	0	1	0	0.769231	0	0	1	0	0.846154	0	0	1	0
Ca1	18296010	C	Y	163	163	50	29	0.37	..,T,..T,..TTT..T.T,T..TT.,.T	FFFFFFFFFFFFFFFFFFFFFFFFFFFBB	1	0	0	1	0	0.724138	0	0	1	0	0.793103	0	0	1	0
Ca1	18296072	C	Y	168	168	44	27	0.44	T..T.TT..TT,.T,,,.TT,,.TT,T	FFFFFFFFFFFFFFFFFFFFFFFFFFF	1	0	0	1	0	0.740741	0	0	1	0	0.814815	0	0	1	0
Ca1	18301552	C	Y	64	64	34	14	0.42	T,,T,T..TT.T..	FFFF<FBFFFFFF<	1	0	0	1	0	0.785714	0	0	1	0	0.857143	0	0	1	0
Ca1	18301554	G	R	64	64	34	14	0.42	A,,A,A..AA.A..	FFFFFFFFFFFFFF	1	0	0	1	0	0.785714	0	0	1	0	0.857143	0	0	1	0
Ca1	18301752	C	Y	46	46	32	11	0.36	,T.T,..TT,.	FFFF<FFFFFB	1	0	0	1	0	0.818182	0	0	1	0	0.909091	0	0	1	0
Ca1	18304222	G	R	21	63	41	7	0.71	AAA.AA.	FFFFFFF	1	0	0	1	0	0.857143	0	0	1	0	1	0	0	1	0
Ca1	18305249	C	Y	38	38	50	7	0.42	,,..TTT	BFFFFBF	1	0	0	1	0	0.857143	0	0	1	0	1	0	0	1	0
Ca1	18318213	G	R	25	25	49	7	0.42	AAA,.,,	FFFFFBF	1	0	0	1	0	0.857143	0	0	1	0	1	0	0	1	0
Ca1	18319878	C	Y	95	95	38	23	0.3	,T,.,T,..T,,.TT,.T,T,,.	FFFFFFFFFFFBFFFBF/FFFFB	1	0	0	1	0	0.73913	0	0	1	0	0.826087	0	0	1	0
Ca1	18357679	G	R	42	67	27	10	0.5	,,AA,AA,,A	FFFFFFFFBF	1	0	0	1	0	0.8	0	0	1	0	0.9	0	0	1	0
Ca1	18363258	G	R	68	68	25	20	0.35	,.,A.,AA,,,A,.A,A.A.	BFFFFFFF/FFFFFFFFFFB	1	0	0	1	0	0.75	0	0	1	0	0.8	0	0	1	0
Ca1	18364700	G	R	31	45	27	12	0.33	,,,,,AAA,A,,	FFBFFFFFFF/B	1	0	0	1	0	0.75	0	0	1	0	0.916667	0	0	1	0
Ca1	18418368	G	A	47	48	38	8	0.87	AAAAAA.A	FFBFFFFB	1	0	0	1	0	0.875	0	0	1	0	0.875	0	0	1	0
Ca1	18451233	G	R	87	87	56	13	0.38	,AA,A.A..,,,A	FFFFFFFFFFFFB	1	0	0	1	0	0.769231	0	0	1	0	0.846154	0	0	1	0
Ca1	18519726	G	R	52	97	60	9	0.66	A,AA.,AAA	FFFFFFBBF	1	0	0	1	0	0.777778	0	0	1	0	0.888889	0	0	1	0
Ca1	18552656	G	R	41	41	50	7	0.42	,A,AA,,	FFF<FFF	1	0	0	1	0	0.857143	0	0	1	0	1	0	0	1	0
Ca1	18626063	G	R	57	57	58	10	0.4	..A..AA.A,	FFFFBFFFFF	1	0	0	1	0	0.8	0	0	1	0	0.9	0	0	1	0
Ca1	18695690	G	R	59	107	60	11	0.63	.A.AAAA.AA.	FFFFFFFFFFF	1	0	0	1	0	0.818182	0	0	1	0	0.909091	0	0	1	0
Ca1	18706300	C	Y	45	87	57	8	0.62	TT.TT.T.	BFFFFFFF	1	0	0	1	0	0.875	0	0	1	0	0.875	0	0	1	0
Ca1	18735992	C	Y	76	76	39	15	0.33	,,,,,TT.TTT,,,,	BFFFFF<FFF<FFF<	1	0	0	1	0	0.733333	0	0	1	0	0.866667	0	0	1	0
Ca1	18900663	C	Y	76	121	60	10	0.6	T.T.T.,TTT	BFFFFFFFFF	1	0	0	1	0	0.8	0	0	1	0	0.9	0	0	1	0
Ca1	18965732	G	R	52	52	60	9	0.33	,AA....,A	FFFFBBFFF	1	0	0	1	0	0.777778	0	0	1	0	0.888889	0	0	1	0
Ca1	19126913	G	R	29	29	36	7	0.42	AA,,,A,	FFFFFFF	1	0	0	1	0	0.857143	0	0	1	0	1	0	0	1	0
Ca1	19137424	G	R	42	84	59	8	0.62	A,AAA,A,	FFFFFFFB	1	0	0	1	0	0.875	0	0	1	0	0.875	0	0	1	0
Ca1	19222302	C	T	41	51	19	17	0.47	...TT,TTTT...T,T.	FFFFFFFFFFFFFFFBB	1	0	0	1	0	0.764706	0	0	1	0	0.823529	0	0	1	0
Ca1	19266889	G	R	55	97	60	8	0.62	AAAA.,A.	FFFFFFFF	1	0	0	1	0	0.875	0	0	1	0	0.875	0	0	1	0
Ca1	19271082	G	R	124	124	34	27	0.4	.,A,,,AAA,,A,A,.,A.AAA.,A..	FFFFFF/FFFFFFFFBF<BFFFFFFFF	1	0	0	1	0	0.740741	0	0	1	0	0.814815	0	0	1	0
Ca1	19272420	G	R	25	25	29	20	0.3	,...A.A.,A.AA,,,,..A	BFFBFBFFFFFFFFFFF/FB	1	0	0	1	0	0.75	0	0	1	0	0.8	0	0	1	0
Ca1	19293957	C	Y	98	146	60	12	0.58	TT.T,.,TT,TT	FFFBFFFFFBFF	1	0	0	1	0	0.75	0	0	1	0	0.916667	0	0	1	0
Ca1	19310524	G	R	80	80	60	10	0.4	.AA,.A.A.,	<FFFBF/FFF	1	0	0	1	0	0.8	0	0	1	0	0.9	0	0	1	0
Ca1	19425184	G	R	61	106	48	12	0.5	AAAA.,AA,,,.	FFBFFFFFFFFB	1	0	0	1	0	0.75	0	0	1	0	0.916667	0	0	1	0
Ca1	19463892	C	Y	67	121	60	13	0.69	T,TTTT..TTT.T	/FFFFFFFFFFFF	1	0	0	1	0	0.769231	0	0	1	0	0.846154	0	0	1	0
Ca1	19465706	C	Y	51	93	57	8	0.62	.,TT,TTT	FFFFBFF7	1	0	0	1	0	0.875	0	0	1	0	0.875	0	0	1	0
Ca1	19469992	G	R	28	28	60	8	0.37	A,,,AA,.	FFFFF//F	1	0	0	1	0	0.875	0	0	1	0	0.875	0	0	1	0
Ca1	19494364	C	Y	49	97	57	10	0.7	TTTTT,T,T.	FFFFFF7FBF	1	0	0	1	0	0.8	0	0	1	0	0.9	0	0	1	0
Ca1	19507662	C	Y	55	94	56	8	0.62	T.,TTT,T	FFFFFFFF	1	0	0	1	0	0.875	0	0	1	0	0.875	0	0	1	0
Ca1	19510402	C	Y	55	97	60	8	0.62	T,.TTT.T	FFFFFFFF	1	0	0	1	0	0.875	0	0	1	0	0.875	0	0	1	0
Ca1	19518970	C	Y	23	68	60	8	0.75	TTTT.TT,	FFBFFBBF	1	0	0	1	0	0.875	0	0	1	0	0.875	0	0	1	0
Ca1	19528549	G	R	63	63	32	11	0.45	AA,A,.A,A,,	FFFBFFFFFF<	1	0	0	1	0	0.818182	0	0	1	0	0.909091	0	0	1	0
Ca1	19535854	C	T	48	48	57	7	1	TTTTTTT	FFFFBFF	1	0	0	1	0	0.857143	0	0	0	1	1	0	0	1	0
Ca1	19541445	C	Y	104	104	60	11	0.45	,T,TT,.,TT,	FFFFFFFFFFF	1	0	0	1	0	0.818182	0	0	1	0	0.909091	0	0	1	0
Ca1	19544268	G	R	85	85	60	10	0.5	AA.AAA,,,,	F/FFFBFFFF	1	0	0	1	0	0.8	0	0	1	0	0.9	0	0	1	0
Ca1	19548879	G	R	51	51	60	8	0.37	.A,,.A,A	BFFFFF<B	1	0	0	1	0	0.875	0	0	1	0	0.875	0	0	1	0
Ca1	19554849	G	R	37	37	55	9	0.33	A,,.,A.A,	FFFBFFFBF	1	0	0	1	0	0.777778	0	0	1	0	0.888889	0	0	1	0
Ca1	19557217	G	R	32	32	51	8	0.37	,A,,A.A.	BFFBBFFF	1	0	0	1	0	0.875	0	0	1	0	0.875	0	0	1	0
Ca1	19558753	G	R	41	41	58	10	0.3	,.,AA,..A.	FFBFFFFFFB	1	0	0	1	0	0.8	0	0	1	0	0.9	0	0	1	0
Ca1	19559255	C	Y	87	87	52	12	0.5	TTT,..,T.T.T	FB//FFFFFFBB	1	0	0	1	0	0.75	0	0	1	0	0.916667	0	0	1	0
Ca1	19563356	G	A	20	54	58	10	0.9	A,AAAAAAAA	BFFFFFFFFF	1	0	0	1	0	0.8	0	0	0	1	0.9	0	0	1	0
Ca1	19564202	G	R	58	81	60	7	0.57	A,AAA..	BFFFFFF	1	0	0	1	0	0.857143	0	0	1	0	1	0	0	1	0
Ca1	19572160	C	Y	48	85	60	7	0.57	T,T,,TT	FFFFFFF	1	0	0	1	0	0.857143	0	0	1	0	1	0	0	1	0
Ca1	19574890	G	R	58	60	53	7	0.57	,.AAAA,	FFFFFFF	1	0	0	1	0	0.857143	0	0	1	0	1	0	0	1	0
Ca1	19575272	G	R	91	91	45	16	0.43	.,AAAA.A,AA,.,.,	FFBFFBFFFFFFFF/F	1	0	0	1	0	0.75	0	0	1	0	0.8125	0	0	1	0
Ca1	19575315	C	Y	64	64	54	8	0.5	,,TTT,T.	FFFFBFFF	1	0	0	1	0	0.875	0	0	1	0	0.875	0	0	1	0
Ca1	19576908	C	Y	58	58	60	7	0.42	.,T,,TT	FFFFFFF	1	0	0	1	0	0.857143	0	0	1	0	1	0	0	1	0
Ca1	19579666	C	Y	49	49	60	7	0.42	T,.TT,,	FFF<FFF	1	0	0	1	0	0.857143	0	0	1	0	1	0	0	1	0
Ca1	19579995	G	R	54	85	60	7	0.57	A.AA,A.	FFFFBFF	1	0	0	1	0	0.857143	0	0	1	0	1	0	0	1	0
Ca1	19580317	C	Y	26	68	60	7	0.71	TT,T.TT	FFF/FFF	1	0	0	1	0	0.857143	0	0	1	0	1	0	0	1	0
Ca1	19580612	C	Y	69	87	55	9	0.55	TT,TT...T	FFB/FFFFF	1	0	0	1	0	0.777778	0	0	1	0	0.888889	0	0	1	0
Ca1	19583559	G	R	88	89	55	10	0.5	AA.AA..,,A	FFFFFFFF/B	1	0	0	1	0	0.8	0	0	1	0	0.9	0	0	1	0
Ca1	19585762	C	Y	49	97	60	10	0.7	,TTTTT.T.T	FFFFFFFFFF	1	0	0	1	0	0.8	0	0	1	0	0.9	0	0	1	0
Ca1	19589561	G	R	58	58	60	7	0.42	...AAA.	FFFFFFB	1	0	0	1	0	0.857143	0	0	1	0	1	0	0	1	0
Ca1	19590947	G	R	93	124	60	11	0.54	,,AA,AAAA,.	BFFFFFFFBFF	1	0	0	1	0	0.818182	0	0	1	0	0.909091	0	0	1	0
Ca1	19591117	G	R	97	158	60	17	0.64	AA.,AAAAAAAA.A...	BFFFFFFFFFBFFFFFF	1	0	0	1	0	0.764706	0	0	1	0	0.823529	0	0	1	0
Ca1	19591926	C	Y	49	97	58	10	0.7	.TTTTT.,TT	FFFFFFFFFB	1	0	0	1	0	0.8	0	0	1	0	0.9	0	0	1	0
Ca1	19595806	C	Y	46	46	60	8	0.37	T...T,.T	<F<FFFFF	1	0	0	1	0	0.875	0	0	1	0	0.875	0	0	1	0
Ca1	19598393	C	Y	50	50	57	7	0.42	.T,TT,,	FFFFFFF	1	0	0	1	0	0.857143	0	0	1	0	1	0	0	1	0
Ca1	19598657	C	Y	58	79	57	7	0.57	.,T.TTT	FFFFFFF	1	0	0	1	0	0.857143	0	0	1	0	1	0	0	1	0
Ca1	19598749	C	Y	45	87	57	8	0.62	TTT..T.T	FFFFFFFF	1	0	0	1	0	0.875	0	0	1	0	0.875	0	0	1	0
Ca1	19602538	G	R	45	84	60	7	0.57	,AA.AA.	BFFFFF<	1	0	0	1	0	0.857143	0	0	1	0	1	0	0	1	0
Ca1	19607334	C	Y	36	36	57	9	0.33	,,,TT.T..	FFFFFFFFF	1	0	0	1	0	0.777778	0	0	1	0	0.888889	0	0	1	0
Ca1	19624714	G	R	51	51	34	27	0.74	AA.AA,.AA.AAAAA.AAA..AAAAAA	BFFFFFFFFFFFFFFFFFF<FFFFFFF	1	0	0	1	0	0.740741	0	0	1	0	0.814815	0	0	1	0
Ca1	19629809	C	Y	156	157	60	16	0.5	,T,..TTTTT,..T.T	BFFFFFFFFBFFFFFF	1	0	0	1	0	0.75	0	0	1	0	0.8125	0	0	1	0
Ca1	19629973	C	Y	52	52	60	9	0.33	,,,.TT.T,	FFFFFFFFB	1	0	0	1	0	0.777778	0	0	1	0	0.888889	0	0	1	0
Ca1	19633499	G	R	46	88	60	8	0.62	A.AAA,.A	B<FFFFFF	1	0	0	1	0	0.875	0	0	1	0	0.875	0	0	1	0
Ca1	19633778	C	Y	44	89	60	9	0.66	,T,TTT.TT	BFFFFFBF<	1	0	0	1	0	0.777778	0	0	1	0	0.888889	0	0	1	0
Ca1	19638052	C	Y	44	44	60	7	0.42	,T.,T,T	F<BFFFB	1	0	0	1	0	0.857143	0	0	1	0	1	0	0	1	0
Ca1	19638822	G	R	58	77	60	7	0.57	AA,..AA	FFFFFF<	1	0	0	1	0	0.857143	0	0	1	0	1	0	0	1	0
Ca1	19642525	C	Y	88	88	55	10	0.5	,TT,..TTT,	FFFFFFFFFF	1	0	0	1	0	0.8	0	0	1	0	0.9	0	0	1	0
Ca1	19643387	G	R	116	116	57	12	0.5	..,.,AAA,AAWA	FFFFFFFBFFFB	1	0	0	1	0	0.75	0	0	1	0	0.916667	0	0	1	0
Ca1	19643719	C	Y	45	87	53	8	0.62	,,TTTT,T	FFFF<FFF	1	0	0	1	0	0.875	0	0	1	0	0.875	0	0	1	0
Ca1	19644436	G	R	34	34	47	7	0.57	.,AAAA.	FBFFBFB	1	0	0	1	0	0.857143	0	0	1	0	1	0	0	1	0
Ca1	19650658	C	Y	65	65	60	9	0.44	TTT..T,,.	FFFFFFB<B	1	0	0	1	0	0.777778	0	0	1	0	0.888889	0	0	1	0
Ca1	19650772	C	Y	35	35	60	7	0.42	,.,T.TT	BFFFFF/	1	0	0	1	0	0.857143	0	0	1	0	1	0	0	1	0
Ca1	19657386	G	R	40	75	53	7	0.57	A..A.AA	FFFF<FB	1	0	0	1	0	0.857143	0	0	1	0	1	0	0	1	0
Ca1	19658407	G	R	58	58	60	7	0.42	AAA,,..	FFFFFFF	1	0	0	1	0	0.857143	0	0	1	0	1	0	0	1	0
Ca1	19680099	G	R	21	63	60	7	0.71	AA.AAA.	FFFFFFF	1	0	0	1	0	0.857143	0	0	1	0	1	0	0	1	0
Ca1	19680100	C	Y	21	63	60	7	0.71	TT.TTT.	FFFFFFF	1	0	0	1	0	0.857143	0	0	1	0	1	0	0	1	0
Ca1	19683094	C	Y	91	91	58	11	0.45	T.,.T.T,T,T	FFFFFFFFF/F	1	0	0	1	0	0.818182	0	0	1	0	0.909091	0	0	1	0
Ca1	19687082	G	R	55	97	60	8	0.62	.AAAA,A.	FBFBFFBF	1	0	0	1	0	0.875	0	0	1	0	0.875	0	0	1	0
Ca1	19687259	C	Y	68	126	58	15	0.66	,TT.T.TTTTTT,,T	FFFFFBF/FFFFB/B	1	0	0	1	0	0.733333	0	0	1	0	0.866667	0	0	1	0
Ca1	19690888	C	Y	45	67	43	8	0.62	,,TTTTT,	FFFFFFFF	1	0	0	1	0	0.875	0	0	1	0	0.875	0	0	1	0
Ca1	19692622	G	R	39	97	60	13	0.76	AAA.AAA.AAAA,	FFFFFFFFFFF/F	1	0	0	1	0	0.769231	0	0	1	0	0.846154	0	0	1	0
Ca1	19713139	C	Y	21	63	60	7	0.71	TTTTT..	FFFFFFF	1	0	0	1	0	0.857143	0	0	1	0	1	0	0	1	0
Ca1	19714424	C	Y	20	68	60	9	0.77	TTTT,TTT.	FFFFFFFFF	1	0	0	1	0	0.777778	0	0	1	0	0.888889	0	0	1	0
Ca1	19714425	C	Y	20	68	60	9	0.77	TTTT,TTT.	FFFBFFFFF	1	0	0	1	0	0.777778	0	0	1	0	0.888889	0	0	1	0
Ca1	19733559	G	R	88	104	60	10	0.5	AA,..A,A,A	BFF/FFFFFF	1	0	0	1	0	0.8	0	0	1	0	0.9	0	0	1	0
Ca1	19746946	G	A	34	39	27	9	0.44	AAAA.....	BFFFFFBBB	1	0	0	1	0	0.777778	0	0	1	0	0.888889	0	0	1	0
Ca1	19775126	C	Y	48	93	53	9	0.66	TTTT,T.T.	F<BFFFFFB	1	0	0	1	0	0.777778	0	0	1	0	0.888889	0	0	1	0
Ca1	19783978	C	Y	55	91	51	8	0.62	T.TTT,.T	FFFF<FFF	1	0	0	1	0	0.875	0	0	1	0	0.875	0	0	1	0
Ca1	19787394	C	Y	48	93	60	9	0.66	,T.TTTT.T	FFBFFFFFB	1	0	0	1	0	0.777778	0	0	1	0	0.888889	0	0	1	0
Ca1	19787528	C	Y	47	47	60	10	0.4	T.,,,T..TT	FFBFFFFF/F	1	0	0	1	0	0.8	0	0	1	0	0.9	0	0	1	0
Ca1	19789685	G	A	48	48	60	7	1	AAAAAAA	FFFFFBF	1	0	0	1	0	0.857143	0	0	0	1	1	0	0	1	0
Ca1	19789930	G	R	26	68	60	7	0.71	A.A,AAA	FFFFFFB	1	0	0	1	0	0.857143	0	0	1	0	1	0	0	1	0
Ca1	19794050	C	Y	73	73	58	10	0.4	,TTTT.,,,.	FFFFF/BFFB	1	0	0	1	0	0.8	0	0	1	0	0.9	0	0	1	0
Ca1	19794359	C	Y	62	91	57	9	0.55	TT,,,TT,T	FFFBFFFFF	1	0	0	1	0	0.777778	0	0	1	0	0.888889	0	0	1	0
Ca1	19796176	C	Y	99	100	58	10	0.5	.TT..T,TT.	FFFFFFFFFF	1	0	0	1	0	0.8	0	0	1	0	0.9	0	0	1	0
Ca1	19798657	C	Y	58	89	60	7	0.57	TT,T,T.	FFFFFFF	1	0	0	1	0	0.857143	0	0	1	0	1	0	0	1	0
Ca1	19800082	G	R	21	63	60	7	0.71	A,AAAA,	FFFFF<F	1	0	0	1	0	0.857143	0	0	1	0	1	0	0	1	0
Ca1	19816497	C	Y	32	32	41	9	0.33	T...TT...	BFBFFFFFB	1	0	0	1	0	0.777778	0	0	1	0	0.888889	0	0	1	0
Ca1	19816732	G	R	111	115	38	20	0.35	AA,.A..AA.A,,,,A.,..	FFFFFFFFFFFFBFBFFFBB	1	0	0	1	0	0.75	0	0	1	0	0.8	0	0	1	0
Ca1	19828187	C	Y	42	84	58	8	0.62	.TTTTT..	BFFBFFFF	1	0	0	1	0	0.875	0	0	1	0	0.875	0	0	1	0
Ca1	19847002	G	A	37	42	24	15	0.33	AAAA,A.,,,,,,,,	FFFFFFFFFFFFFF/	1	0	0	1	0	0.733333	0	0	1	0	0.866667	0	0	1	0
Ca1	19849461	G	R	34	34	22	17	0.41	A.AAA..A...AA...,	FBFFFFFFBFFFFFFBF	1	0	0	1	0	0.764706	0	0	1	0	0.823529	0	0	1	0
Ca1	19939909	G	R	76	76	59	10	0.4	A,...AAA..	FFFFFFFFFB	1	0	0	1	0	0.8	0	0	1	0	0.9	0	0	1	0
Ca1	19964684	G	R	126	165	60	17	0.58	,AA.AA,AAAA..AA..	FF/FFFBF/FFFFFBFF	1	0	0	1	0	0.764706	0	0	1	0	0.823529	0	0	1	0
Ca1	19973873	C	T	40	51	60	9	0.88	,TTTTTTTT	/FFFFFFFB	1	0	0	1	0	0.777778	0	0	0	1	0.888889	0	0	1	0
Ca1	20027742	C	Y	64	65	50	9	0.44	..TTT.T..	FFFF<F<FB	1	0	0	1	0	0.777778	0	0	1	0	0.888889	0	0	1	0
Ca1	20038359	C	Y	110	128	60	12	0.5	..T..T,T.TTT	FBFFFFFFFFFF	1	0	0	1	0	0.75	0	0	1	0	0.916667	0	0	1	0
Ca1	20053663	G	R	101	121	60	11	0.54	AAA.A,,AA,.	<FFFFFFBFFB	1	0	0	1	0	0.818182	0	0	1	0	0.909091	0	0	1	0
Ca1	21619477	C	T	47	48	44	8	0.87	TTTT.TTT	FFFFFBBB	1	0	0	1	0	0.875	0	0	1	0	0.875	0	0	1	0
Ca1	21622458	C	Y	44	44	40	7	0.57	.TT,T.T	FFFFFF<	1	0	0	1	0	0.857143	0	0	1	0	1	0	0	1	0
Ca1	21655535	G	R	26	26	20	36	0.38	,...,AA..AA.,A,A.A.,.,.A.,AA.,,AATAA	FBFFFFFBFFFFFFBBFFFFFFFFFFFFFFB/FFBB	1	0	0	1	0	0.694444	0	0	1	0	0.777778	0	0	1	0
Ca1	21656633	G	R	23	23	22	51	0.35	.A.AA,AAAAA..,A.A.,A,,A..,A.,...A,A,,,,,,.A.,AA,,.,	FFFB<FFFFF<F<BFFFBFFFFFF<FF/FBFFF<FFFFFFBFFFFFFF/BF	1	0	0	1	0	0.686275	0	0	1	0	0.764706	0	0	1	0
Ca1	21675858	C	Y	39	87	58	10	0.7	T,,TT,TTTT	FFFFFFFFFB	1	0	0	1	0	0.8	0	0	1	0	0.9	0	0	1	0
Ca1	21767061	G	A	51	51	57	8	1	AAAAAAAA	FFFFFFFF	1	0	0	1	0	0.875	0	0	0	1	0.875	0	0	0	1
Ca1	21815900	G	R	20	75	56	12	0.75	.AAA.AAAAA,A	FFFFFFBFFFF<	1	0	0	1	0	0.75	0	0	1	0	0.916667	0	0	1	0
Ca1	21848750	C	T	39	39	14	9	0.44	,TT,,T,T,	FFFFFFFFF	1	0	0	1	0	0.777778	0	0	1	0	0.888889	0	0	1	0
Ca1	21911450	G	R	73	118	59	10	0.6	A.,A.AAAA.	FFFBFFFFFB	1	0	0	1	0	0.8	0	0	1	0	0.9	0	0	1	0
Ca1	21998269	C	T	20	54	33	10	0.9	TTT.TTTTTFT	FFFFF<FFFB	1	0	0	1	0	0.8	0	0	0	1	0.9	0	0	1	0
Ca1	22021928	C	Y	99	145	60	13	0.53	TT,TT.,TT,.,T	FFFFFFFFFB/FB	1	0	0	1	0	0.769231	0	0	1	0	0.846154	0	0	1	0
Ca1	22022329	C	Y	71	110	60	9	0.55	..,TTTTT,	BFFFFFFF<	1	0	0	1	0	0.777778	0	0	1	0	0.888889	0	0	1	0
Ca1	22340798	G	R	58	58	60	7	0.42	.,A,AA,	FBFFFF<	1	0	0	1	0	0.857143	0	0	1	0	1	0	0	1	0
Ca1	22341612	G	R	78	78	60	8	0.5	A,..AAA,	FFFFFFBF	1	0	0	1	0	0.875	0	0	1	0	0.875	0	0	1	0
Ca1	22359939	G	R	55	55	60	8	0.37	A,AA,.,,	FFFFFFFF	1	0	0	1	0	0.875	0	0	1	0	0.875	0	0	1	0
Ca1	22363305	G	R	26	68	60	7	0.71	A.AAAA,	BFFFFFF	1	0	0	1	0	0.857143	0	0	1	0	1	0	0	1	0
Ca1	22375271	G	R	55	55	60	8	0.37	,A,,A.,A	FFFBFFFF	1	0	0	1	0	0.875	0	0	1	0	0.875	0	0	1	0
Ca1	22406984	G	R	96	127	60	11	0.54	AAA.,..A.AA	FFFFFFFFFFF	1	0	0	1	0	0.818182	0	0	1	0	0.909091	0	0	1	0
Ca1	22413295	G	R	32	32	43	10	0.4	A,,,,AAA,,	FFFFFFFF/F	1	0	0	1	0	0.8	0	0	1	0	0.9	0	0	1	0
Ca1	22512382	C	Y	42	87	51	9	0.66	TT.T.TTT.	FFFFFFFFF	1	0	0	1	0	0.777778	0	0	1	0	0.888889	0	0	1	0
Ca1	22557612	G	A	39	39	13	12	0.33	.......AA.AA	FBFFBFFFFFFF	1	0	0	1	0	0.75	0	0	1	0	0.916667	0	0	1	0
Ca1	22564602	C	Y	66	112	49	12	0.66	T.,TTTTTTT,.	/<FFFFFFFFFF	1	0	0	1	0	0.75	0	0	1	0	0.916667	0	0	1	0
Ca1	22568868	C	Y	62	62	60	9	0.44	..T,T,TT.	FFFFFFBFB	1	0	0	1	0	0.777778	0	0	1	0	0.888889	0	0	1	0
Ca1	22578151	G	R	55	97	60	8	0.62	A.AAA,,A	FFFFFFFF	1	0	0	1	0	0.875	0	0	1	0	0.875	0	0	1	0
Ca1	22579656	G	R	52	97	60	9	0.66	AAAA,.A,A	FFFFFFFFF	1	0	0	1	0	0.777778	0	0	1	0	0.888889	0	0	1	0
Ca1	22599322	C	Y	104	104	60	11	0.45	.TT.T,T,..T	FFFFFFFFFFF	1	0	0	1	0	0.818182	0	0	1	0	0.909091	0	0	1	0
Ca1	22644580	C	Y	42	87	60	9	0.66	TTTTTT,,,	FFFFFFFFF	1	0	0	1	0	0.777778	0	0	1	0	0.888889	0	0	1	0
Ca1	22748530	C	Y	82	83	60	8	0.5	T.T,,TT,	FFFFFFBF	1	0	0	1	0	0.875	0	0	1	0	0.875	0	0	1	0
Ca1	22778479	C	T	44	45	21	8	0.75	TT,TT,TT	F<FFFFBF	1	0	0	1	0	0.875	0	0	1	0	0.875	0	0	1	0
Ca1	22832025	G	R	105	105	33	58	0.31	..AA,.A.,A.A,..,.A.AAA...A.AA,.*.AA,*.A,,.,.,,A,,.,,AA,,..	FFFFFFF/FFFBFBFFFFFFFF/FFFF/FFFFFFFF/FFFFFFFFFFFFFFFFFFFFF	1	0	0	1	0	0.689655	0	0	1	0	0.758621	0	0	1	0
Ca1	22832671	G	R	51	51	39	13	0.38	,A,A,...A,A,A	FFFFFFFFFFFFF	1	0	0	1	0	0.769231	0	0	1	0	0.846154	0	0	1	0
Ca1	22834559	C	Y	38	38	33	12	0.33	TT.,,T..T,,.	BFFFFB<BFFFB	1	0	0	1	0	0.75	0	0	1	0	0.916667	0	0	1	0
Ca1	22837291	G	R	36	36	52	10	0.4	..AAAA,,,,	FFFFFFFFFF	1	0	0	1	0	0.8	0	0	1	0	0.9	0	0	1	0
Ca1	22860600	G	A	44	45	51	7	0.85	AA.AAAA	FFFFFFF	1	0	0	1	0	0.857143	0	0	1	0	1	0	0	1	0
Ca1	22862711	G	R	20	20	37	20	0.3	,,.,AA.A.A..,AA.....	FFFFFFFF/FFFF/F<BFBB	1	0	0	1	0	0.75	0	0	1	0	0.8	0	0	1	0
Ca1	22884267	G	A	33	39	20	7	0.57	A.A..AA	FFFFFFF	1	0	0	1	0	0.857143	0	0	1	0	1	0	0	1	0
Ca1	22884818	G	R	45	45	43	13	0.3	,.,,.,AAA,.,A	BFFFFFBFFFFFF	1	0	0	1	0	0.769231	0	0	1	0	0.846154	0	0	1	0
Ca1	22896289	C	Y	54	54	41	13	0.46	.T.TT.T.T...T	<FFFBFFF<FFFF	1	0	0	1	0	0.769231	0	0	1	0	0.846154	0	0	1	0
Ca1	22897071	C	Y	40	40	46	8	0.37	,TT,,,.T	FFFFFBFF	1	0	0	1	0	0.875	0	0	1	0	0.875	0	0	1	0
Ca1	22930106	C	T	27	51	42	11	0.72	T.,TTTTTT,T	FFFFFFFFFFF	1	0	0	1	0	0.818182	0	0	1	0	0.909091	0	0	1	0
Ca1	23149053	G	R	48	75	60	7	0.57	AAA,,A,	FF<FFFF	1	0	0	1	0	0.857143	0	0	1	0	1	0	0	1	0
Ca1	23172765	G	R	65	65	60	10	0.4	...AA.,AA.	<FFF7FFFFF	1	0	0	1	0	0.8	0	0	1	0	0.9	0	0	1	0
Ca1	23232103	G	R	61	91	41	11	0.45	,.,AA.A,AA,	F<FFFFFFFFF	1	0	0	1	0	0.818182	0	0	1	0	0.909091	0	0	1	0
Ca1	23250577	C	T	27	48	16	20	0.35	,T,..,,,,,T.T.,,TTTT	FFFFFFFFFFFFFFFFFFFF	1	0	0	1	0	0.75	0	0	1	0	0.8	0	0	1	0
Ca1	23290315	G	A	63	63	10	33	0.45	,.,,,,A,A...,AAAA.A..AA.,,,AAAAAA	FFFF/FFFFFF/FFFFFFFBFFFFFFFFFFFBB	1	0	0	1	0	0.69697	0	0	1	0	0.787879	0	0	1	0
Ca1	23304426	G	R	73	118	60	10	0.6	,,AAAA.A,A	BFFFFFFFFF	1	0	0	1	0	0.8	0	0	1	0	0.9	0	0	1	0
Ca1	23312661	G	R	78	82	60	8	0.5	AAA.A.,,	FFFFFFF<	1	0	0	1	0	0.875	0	0	1	0	0.875	0	0	1	0
Ca1	23493182	G	R	54	112	43	22	0.45	..AA,,A,,AAAAA,,.A,A..	FFFFFFF/FFFFFFFFFFFFFB	1	0	0	1	0	0.727273	0	0	1	0	0.818182	0	0	1	0
Ca1	23516441	C	T	51	51	53	8	1	TTTTTTTT	FFFF/<FF	1	0	0	1	0	0.875	0	0	0	1	0.875	0	0	0	1
Ca1	23526222	C	Y	38	38	39	8	0.37	.T.T,T,,	<FBFF<FF	1	0	0	1	0	0.875	0	0	1	0	0.875	0	0	1	0
Ca1	23536639	G	A	54	54	9	25	0.4	A.AAAAAAA....AA..........	BFFFFFFB7FFFF<FFFFFFFFFBB	1	0	0	1	0	0.72	0	0	1	0	0.8	0	0	1	0
Ca1	23542185	C	T	48	48	22	16	0.43	TTTT.,,,,TT,,,,T	FFFFFFFBBFF<<FFF	1	0	0	1	0	0.75	0	0	1	0	0.8125	0	0	1	0
Ca1	23822457	C	Y	21	21	48	7	0.42	,TT,,,T	FFFFFFB	1	0	0	1	0	0.857143	0	0	1	0	1	0	0	1	0
Ca1	23823868	C	T	25	25	4	44	0.93	TTTTTTTTTTTTTTTTTTTTTTTTTTTTTTTTTTTTTTTTT..,	BBBFFFFFFFFFFBFFBBBFFFFFFFFBFFFFFFFFFFFFF/FB	1	0	0	1	0	0.704545	0	0	0	1	0.772727	0	0	0	1
Ca1	23996880	G	R	58	58	60	7	0.42	AAA,..,	FFFFFFF	1	0	0	1	0	0.857143	0	0	1	0	1	0	0	1	0
Ca1	24022880	G	A	33	36	17	7	0.42	.,.,AAA	<FBFFFF	1	0	0	1	0	0.857143	0	0	1	0	1	0	0	1	0
Ca1	24030399	C	Y	49	49	44	10	0.3	T.,..,,T,T	FFBFFFFFFF	1	0	0	1	0	0.8	0	0	1	0	0.9	0	0	1	0
Ca1	24182794	C	Y	76	111	60	10	0.6	,.TTTTT.T.	FFBBFBFFFF	1	0	0	1	0	0.8	0	0	1	0	0.9	0	0	1	0
Ca1	24188992	G	R	34	34	25	57	0.33	AAA,,AA,AAAA,,.,A,,,.A,,AA,,,A,,,,A,,,,,AA.,,,A.,.,A,....	BBBBBFFFFFFFFFFFFFFFFFFFFFFFFFFFFFFBFFFFFFFFBFFFFFBFFFFFB	1	0	0	1	0	0.684211	0	0	1	0	0.754386	0	0	1	0
Ca1	24285423	C	Y	55	97	60	8	0.62	TT.,TT.T	BFFFFFFF	1	0	0	1	0	0.875	0	0	1	0	0.875	0	0	1	0
Ca1	24350535	G	R	47	47	49	9	0.44	,.,,AAAA.	FFFFFFFFB	1	0	0	1	0	0.777778	0	0	1	0	0.888889	0	0	1	0
Ca1	24384397	G	R	39	84	43	9	0.66	..AAAAAA.	FFBFF<FFB	1	0	0	1	0	0.777778	0	0	1	0	0.888889	0	0	1	0
Ca1	24384475	G	R	95	140	54	12	0.58	.AA.A.,AAA,A	FFFFFBFFFFFF	1	0	0	1	0	0.75	0	0	1	0	0.916667	0	0	1	0
Ca1	24394905	G	A	23	39	26	7	0.57	,,AAA,A	FFBFFFF	1	0	0	1	0	0.857143	0	0	1	0	1	0	0	1	0
Ca1	24397273	C	T	24	42	18	9	0.55	TTT**T.,T	FBFFBFFBF	1	0	0	1	0	0.777778	0	0	1	0	0.888889	0	0	1	0
Ca1	24407248	G	R	68	106	55	10	0.6	.AAA,AA,A,	FFFFFFBFBF	1	0	0	1	0	0.8	0	0	1	0	0.9	0	0	1	0
Ca1	24411657	G	R	63	63	55	13	0.3	AAA..,..,A.,,	FF<FFFFFFFFF<	1	0	0	1	0	0.769231	0	0	1	0	0.846154	0	0	1	0
Ca1	24419019	C	Y	113	113	58	15	0.4	TT,..,..,TTTT,,	FBFFFFFFFFBFFBF	1	0	0	1	0	0.733333	0	0	1	0	0.866667	0	0	1	0
Ca1	24423763	G	R	127	127	55	16	0.43	.A.AAA.....AA,,A	/FFF<FFFFFFFFFFF	1	0	0	1	0	0.75	0	0	1	0	0.8125	0	0	1	0
Ca1	24432840	G	R	86	86	53	10	0.5	,,,AAA..AA	BFFFFFFFFF	1	0	0	1	0	0.8	0	0	1	0	0.9	0	0	1	0
Ca1	24433469	G	R	42	52	41	7	0.57	,,AAAA,	FF<FFFB	1	0	0	1	0	0.857143	0	0	1	0	1	0	0	1	0
Ca1	24447971	G	R	31	31	30	13	0.38	A,,A...A,,A.A	FFFFFFFFFFFFF	1	0	0	1	0	0.769231	0	0	1	0	0.846154	0	0	1	0
Ca1	24457486	G	R	33	72	44	9	0.55	A,..A.AAA	FF/FFFF7F	1	0	0	1	0	0.777778	0	0	1	0	0.888889	0	0	1	0
Ca1	24511537	C	Y	38	38	37	13	0.46	,T.,,.,,TTTTT	FBFBFFFFFBFF<	1	0	0	1	0	0.769231	0	0	1	0	0.846154	0	0	1	0
Ca1	24512031	G	R	72	72	32	25	0.32	,,,....,,,A.,,,AAAAAA,,A.	BFFFFFBFFFBFFF<<FFFF<FFF/	1	0	0	1	0	0.72	0	0	1	0	0.8	0	0	1	0
Ca1	24521464	C	Y	51	93	60	8	0.62	,,TTTTT.	FFFFFFFB	1	0	0	1	0	0.875	0	0	1	0	0.875	0	0	1	0
Ca1	24571867	C	Y	60	60	44	47	0.31	,.,,T,TTTTT.,,.,,T,,,,T,T.TT,,.T,,,,T,,,,T,T,,,	BFBBFFFFFFBFFFFF<FFBFFBFBFFFFFFFFFFFFFFFFFFFBFF	1	0	0	1	0	0.702128	0	0	1	0	0.765957	0	0	1	0
Ca1	24611343	C	Y	22	22	47	9	0.44	TT.T..T,.	FBFFFFFFF	1	0	0	1	0	0.777778	0	0	1	0	0.888889	0	0	1	0
Ca1	24724801	C	T	29	48	37	13	0.53	TTT.T.TT....FT	FFFFFFFFFFFFB	1	0	0	1	0	0.769231	0	0	1	0	0.846154	0	0	1	0
Ca1	24726619	G	A	46	48	27	12	0.58	,....AAAAAAA	FFFFFFFFFFFB	1	0	0	1	0	0.75	0	0	1	0	0.916667	0	0	1	0
Ca1	24726838	G	A	23	36	22	8	0.37	.,,.,AAA	/FFBFFFB	1	0	0	1	0	0.875	0	0	1	0	0.875	0	0	1	0
Ca1	24727114	C	T	34	36	18	8	0.37	..TTT..,	FBFBFFFF	1	0	0	1	0	0.875	0	0	1	0	0.875	0	0	1	0
Ca1	24965483	C	Y	40	40	42	8	0.37	,T,TT,,F,	BFFFBFBF	1	0	0	1	0	0.875	0	0	1	0	0.875	0	0	1	0
Ca1	24973727	C	Y	21	21	47	14	0.42	..,T,TT.TT.T,,	FFFFFFFFFFFFFF	1	0	0	1	0	0.785714	0	0	1	0	0.857143	0	0	1	0
Ca1	24978044	C	Y	37	82	42	13	0.46	..T,.,..TTTTT	FFFFFF<FFFFFF	1	0	0	1	0	0.769231	0	0	1	0	0.846154	0	0	1	0
Ca1	25014160	C	Y	35	35	36	8	0.37	.....TTT	FFFFFFFB	1	0	0	1	0	0.875	0	0	1	0	0.875	0	0	1	0
Ca1	25036501	C	Y	98	129	60	12	0.58	TT.,,T.T,TTT	FFFFBFF/FFBB	1	0	0	1	0	0.75	0	0	1	0	0.916667	0	0	1	0
Ca1	25046613	C	Y	80	108	60	10	0.6	,T..,TTTTT	FFFFFFF<BB	1	0	0	1	0	0.8	0	0	1	0	0.9	0	0	1	0
Ca1	25143296	C	Y	82	82	60	8	0.5	.T,.T.TT	FFFFFFFF	1	0	0	1	0	0.875	0	0	1	0	0.875	0	0	1	0
Ca1	25209652	C	T	37	39	13	10	0.4	,.,TT,.T,T	BFFFFFFFBF	1	0	0	1	0	0.8	0	0	1	0	0.9	0	0	1	0
Ca1	25223964	C	Y	81	81	44	13	0.38	T...T..T.T..T	FFFFFFFFFFFFB	1	0	0	1	0	0.769231	0	0	1	0	0.846154	0	0	1	0
Ca1	25229935	C	T	24	24	6	16	0.56	T,,,,TTT,,TTT,TT	BFF/FFFFFFFFFFBB	1	0	0	1	0	0.75	0	0	1	0	0.8125	0	0	1	0
Ca1	25261414	C	T	51	51	57	8	1	TTTTTTTT	BFFFFFFF	1	0	0	1	0	0.875	0	0	0	1	0.875	0	0	0	1
Ca1	25296709	C	Y	27	27	34	11	0.36	TTT,,T...,,	FFFFFFFFFBF	1	0	0	1	0	0.818182	0	0	1	0	0.909091	0	0	1	0
Ca1	25299523	G	R	23	23	53	8	0.37	...,AAA.	/FFFFFFF	1	0	0	1	0	0.875	0	0	1	0	0.875	0	0	1	0
Ca1	25341097	C	T	42	48	47	9	0.77	TTTT..TTT	FFFFFFFFF	1	0	0	1	0	0.777778	0	0	1	0	0.888889	0	0	1	0
Ca1	25345887	G	R	40	40	37	8	0.5	,.AAA,,A	FFFFFFBB	1	0	0	1	0	0.875	0	0	1	0	0.875	0	0	1	0
Ca1	25391698	G	A	31	57	53	11	0.9	AA.AAAAAAAA	FBFBFFFFFFF	1	0	0	1	0	0.818182	0	0	0	1	0.909091	0	0	1	0
Ca1	25394390	G	R	58	58	53	7	0.42	,AAA...	FFFFFFF	1	0	0	1	0	0.857143	0	0	1	0	1	0	0	1	0
Ca1	25478585	G	R	63	124	58	16	0.68	AAAAA,AA,,,A,AAA	FFFFFFF/FFFFFFFF	1	0	0	1	0	0.75	0	0	1	0	0.8125	0	0	1	0
Ca1	25497486	C	Y	24	24	27	30	0.3	,,T...,T,.T.,T,,,,.,.TT..,TTT,	FFFFFFFFFFF/FFFF<BFFFFFFFFFFFF	1	0	0	1	0	0.7	0	0	1	0	0.766667	0	0	1	0
Ca1	25535186	C	T	23	36	18	8	0.37	T,TT,,,,	FFFFF/FB	1	0	0	1	0	0.875	0	0	1	0	0.875	0	0	1	0
Ca1	25535350	G	R	47	47	28	19	0.36	,A.AAA,..A.,,.,AA,,	FFFFFFBFF<F/FFFFFFF	1	0	0	1	0	0.736842	0	0	1	0	0.842105	0	0	1	0
Ca1	25535478	G	R	51	51	29	19	0.31	A,.,..,.AAA.A..,A.,	BB<FFFFFFFFBFFBFFFF	1	0	0	1	0	0.736842	0	0	1	0	0.842105	0	0	1	0
Ca1	25592849	G	R	51	51	39	13	0.3	AA,.,.AA..,,.	FFFFFFFBBFFFF	1	0	0	1	0	0.769231	0	0	1	0	0.846154	0	0	1	0
Ca1	25845635	G	R	35	35	37	7	0.42	,.A.A.A	FFFFFFF	1	0	0	1	0	0.857143	0	0	1	0	1	0	0	1	0
Ca1	25895909	C	T	20	45	22	10	0.6	TTTT.T.,T.	FFFFFFFFBB	1	0	0	1	0	0.8	0	0	1	0	0.9	0	0	1	0
Ca1	25898987	C	Y	89	89	39	30	0.3	T.,,.,.T.....,.T...,.T,TTTT,,T	FBFFFF/FFFFFFF/FFFFFFFFFFFFBFB	1	0	0	1	0	0.7	0	0	1	0	0.766667	0	0	1	0
Ca1	25899227	C	Y	107	107	36	30	0.33	,,.,TT,,T.,.TTT.,,,TT.,,.T,T,,	BBFF/FFFFFFFFFFFFFFFFFFFFFFFFF	1	0	0	1	0	0.7	0	0	1	0	0.766667	0	0	1	0
Ca1	25931877	C	Y	72	72	30	16	0.37	,,.TT,,T.,,TT,T.	FFFF<FFFFFFFFFFB	1	0	0	1	0	0.75	0	0	1	0	0.8125	0	0	1	0
Ca1	26068873	C	Y	31	76	41	14	0.42	,TT,.TTTT,,...	BFFFFFFF<BFFFB	1	0	0	1	0	0.785714	0	0	1	0	0.857143	0	0	1	0
Ca1	26072577	C	Y	53	64	39	13	0.3	,T.T,,,,,T,,T	FFFFFFFFFFFFB	1	0	0	1	0	0.769231	0	0	1	0	0.846154	0	0	1	0
Ca1	26073594	G	R	31	31	24	16	0.31	,A,,,AA....A,A..	FFFFFFFFFFFFFBFF	1	0	0	1	0	0.75	0	0	1	0	0.8125	0	0	1	0
Ca1	26171882	C	Y	58	78	60	7	0.57	.,.TTTT	FFFFBFB	1	0	0	1	0	0.857143	0	0	1	0	1	0	0	1	0
Ca1	26299515	C	T	25	39	16	11	0.36	,,,,,.,TTTT	FFFFFFFFFF<	1	0	0	1	0	0.818182	0	0	1	0	0.909091	0	0	1	0
Ca1	26400027	C	Y	45	45	31	12	0.41	.,.T,,T,,TTT	FFFFB<FFFFFF	1	0	0	1	0	0.75	0	0	1	0	0.916667	0	0	1	0
Ca1	26400224	C	Y	53	53	42	9	0.55	T..T.T.TT	FFFFFFFFF	1	0	0	1	0	0.777778	0	0	1	0	0.888889	0	0	1	0
Ca1	26489828	C	Y	123	123	41	19	0.42	,TT,T,..,TTT.TTA...	FFFFFFFFFFFFFFF/FFF	1	0	0	1	0	0.736842	0	0	1	0	0.842105	0	0	1	0
Ca1	26490191	G	R	83	134	37	20	0.4	AAAA,.,..A.A,,A,,,.A	FFFFFFFFFFFFFFFFFFFF	1	0	0	1	0	0.75	0	0	1	0	0.8	0	0	1	0
Ca1	26501888	G	A	30	30	6	13	0.69	A.AA,AA.AAAA,	FFBFFBFFFFFFF	1	0	0	1	0	0.769231	0	0	1	0	0.846154	0	0	1	0
Ca1	26509115	C	Y	97	125	37	15	0.6	.,,TTTTTTTT.T.,	FFFFFFFFFFFFFFF	1	0	0	1	0	0.733333	0	0	1	0	0.866667	0	0	1	0
Ca1	26541961	G	R	60	71	33	14	0.5	..AAAA.A.AA.,.	FBFFFFBFFFFBFF	1	0	0	1	0	0.785714	0	0	1	0	0.857143	0	0	1	0
Ca1	26544187	G	R	28	28	50	9	0.33	,..AA..,A	BFFBFFFFF	1	0	0	1	0	0.777778	0	0	1	0	0.888889	0	0	1	0
Ca1	26590779	C	Y	23	23	38	7	0.57	T,,TTT.	FFFBFFB	1	0	0	1	0	0.857143	0	0	1	0	1	0	0	1	0
Ca1	26654814	C	Y	71	119	53	12	0.58	TT..T.TT.T.T	FFFFFFFFFFFF	1	0	0	1	0	0.75	0	0	1	0	0.916667	0	0	1	0
Ca1	26686128	C	T	51	57	12	19	0.52	.TTTTTTTTTT.,,,,.,.	FBFFFFFFFFBFFFFFF7B	1	0	0	1	0	0.736842	0	0	1	0	0.842105	0	0	1	0
Ca1	26705819	C	Y	139	139	60	16	0.43	.,.TT,.T,,TTTT..	FFFFFFFFFFFFFFBB	1	0	0	1	0	0.75	0	0	1	0	0.8125	0	0	1	0
Ca1	26890361	G	R	51	93	60	8	0.62	,.AA,AAA	BFFFFFBB	1	0	0	1	0	0.875	0	0	1	0	0.875	0	0	1	0
Ca1	26943429	C	Y	74	117	60	11	0.63	.,TTT.T,TTT	FFF<FF/BFFF	1	0	0	1	0	0.818182	0	0	1	0	0.909091	0	0	1	0
Ca1	26983031	C	Y	21	63	60	7	0.71	T.TTTT.	FF<FFFF	1	0	0	1	0	0.857143	0	0	1	0	1	0	0	1	0
Ca1	26995556	C	Y	34	34	33	12	0.33	,,.T,.,T.TET.	FFFFBFFBBBBB	1	0	0	1	0	0.75	0	0	1	0	0.916667	0	0	1	0
Ca1	27017833	G	R	56	95	33	13	0.61	AAAAAAAA,...,	BFFFFFFFFFFBF	1	0	0	1	0	0.769231	0	0	1	0	0.846154	0	0	1	0
Ca1	27097964	G	R	76	119	60	10	0.6	..A,AAA.AA	FFFFFFFFFF	1	0	0	1	0	0.8	0	0	1	0	0.9	0	0	1	0
Ca1	27107356	G	R	35	35	44	8	0.37	....AA.A	FF/FFFFF	1	0	0	1	0	0.875	0	0	1	0	0.875	0	0	1	0
Ca1	27107385	C	Y	36	36	42	7	0.42	..TT.T,	FFFFF<B	1	0	0	1	0	0.857143	0	0	1	0	1	0	0	1	0
Ca1	27118666	C	Y	93	128	58	12	0.58	TT.T.,T.T.TT	FBFFFFFFFFFF	1	0	0	1	0	0.75	0	0	1	0	0.916667	0	0	1	0
Ca1	27144817	C	Y	45	45	39	10	0.4	T,.T.,TT,,	FFFBFFFF/F	1	0	0	1	0	0.8	0	0	1	0	0.9	0	0	1	0
Ca1	27145727	G	R	28	28	46	7	0.42	A,.AA,,	FFFFFFF	1	0	0	1	0	0.857143	0	0	1	0	1	0	0	1	0
Ca1	27149405	G	R	22	22	30	11	0.36	..AA.,A.,A,	FFFBFFFFF/F	1	0	0	1	0	0.818182	0	0	1	0	0.909091	0	0	1	0
Ca1	27177519	C	Y	77	104	60	10	0.5	.TT,.T.T.T	FFFF/FFF<B	1	0	0	1	0	0.8	0	0	1	0	0.9	0	0	1	0
Ca1	27225901	C	Y	32	32	51	11	0.36	T.T.T.,.T.,	FFFFFFBFFFB	1	0	0	1	0	0.818182	0	0	1	0	0.909091	0	0	1	0
Ca1	27233306	G	R	33	33	38	10	0.3	A,,,,,.AAO.	BFFFFFFFFB	1	0	0	1	0	0.8	0	0	1	0	0.9	0	0	1	0
Ca1	27243728	C	Y	23	68	52	8	0.75	.T,TTTTT	FFFFFFFF	1	0	0	1	0	0.875	0	0	1	0	0.875	0	0	1	0
Ca1	27247248	C	T	39	39	10	11	0.45	..TTTT....T	FFFBFFBFFFF	1	0	0	1	0	0.818182	0	0	1	0	0.909091	0	0	1	0
Ca1	27264732	G	R	42	42	45	12	0.5	,.,A,A.A,AAA	FFFFFFFFFFFB	1	0	0	1	0	0.75	0	0	1	0	0.916667	0	0	1	0
Ca1	27348313	G	R	20	68	47	9	0.77	,AAA.AAAA	FBFFFFFFB	1	0	0	1	0	0.777778	0	0	1	0	0.888889	0	0	1	0
Ca1	27445185	C	T	50	51	26	11	0.72	T,,TTTTTTT,	BFFF/F/FF<B	1	0	0	1	0	0.818182	0	0	1	0	0.909091	0	0	1	0
Ca1	27445945	C	Y	67	67	33	10	0.4	.,,,.TTT.T	FBBFBFFFFF	1	0	0	1	0	0.8	0	0	1	0	0.9	0	0	1	0
Ca1	27446441	C	Y	35	35	34	8	0.5	.,,,TTTT	FB<FFFF/	1	0	0	1	0	0.875	0	0	1	0	0.875	0	0	1	0
Ca1	27458743	G	A	35	35	9	11	0.54	A.AA.AA..,A	BFBFFFFFFFF	1	0	0	1	0	0.818182	0	0	1	0	0.909091	0	0	1	0
Ca1	27462880	C	Y	32	83	37	16	0.5	T.T,TT..,,TTTT,,	FBFFFFFFFFFFFFFF	1	0	0	1	0	0.75	0	0	1	0	0.8125	0	0	1	0
Ca1	27484784	G	R	28	70	32	13	0.38	A,.,AA,A.,..A	FFFFFFBFFFFFF	1	0	0	1	0	0.769231	0	0	1	0	0.846154	0	0	1	0
Ca1	27510071	G	R	28	28	40	17	0.35	A,A.A..A,A.,.,A,,	FFFFFFFFFFFF<FFFF	1	0	0	1	0	0.764706	0	0	1	0	0.823529	0	0	1	0
Ca1	27524786	C	Y	45	45	49	8	0.37	TT.,,.,T	FFFFFFFF	1	0	0	1	0	0.875	0	0	1	0	0.875	0	0	1	0
Ca1	27532605	G	A	39	45	18	9	0.66	A.A.A,AAA	FFF/FFFFB	1	0	0	1	0	0.777778	0	0	1	0	0.888889	0	0	1	0
Ca1	27534551	C	T	53	54	46	11	0.81	TTT.TTTTT.T	F<FFFFFFFFF	1	0	0	1	0	0.818182	0	0	1	0	0.909091	0	0	1	0
Ca1	27542763	C	Y	31	31	57	7	0.42	T,.TT..	FFF/FFB	1	0	0	1	0	0.857143	0	0	1	0	1	0	0	1	0
Ca1	27626624	C	T	46	48	17	14	0.5	T,TT,,,T,T,TT,	FFBFBFFFFFFFFF	1	0	0	1	0	0.785714	0	0	1	0	0.857143	0	0	1	0
Ca1	27642992	G	R	20	20	41	9	0.55	,.,,AAAAA	FBFFFFFFF	1	0	0	1	0	0.777778	0	0	1	0	0.888889	0	0	1	0
Ca1	27720128	G	A	23	33	42	12	0.66	CAAAA,AAA,,A	7FFBFFFFFFFF	1	0	0	1	0	0.75	0	0	1	0	0.916667	0	0	1	0
Ca1	27766112	C	Y	115	169	59	15	0.6	TTTT.T,T..,TTT.	FFBFFFFFFFFFFFF	1	0	0	1	0	0.733333	0	0	1	0	0.866667	0	0	1	0
Ca1	27768160	G	R	26	74	48	10	0.7	AA,A,AAA,A	BFFFFFFFFF	1	0	0	1	0	0.8	0	0	1	0	0.9	0	0	1	0
Ca1	27768667	C	Y	32	33	33	7	0.42	,TT,T,,	FFFFFFF	1	0	0	1	0	0.857143	0	0	1	0	1	0	0	1	0
Ca1	27820123	G	R	36	41	23	13	0.3	A.A....A.A...	FFBFFFFFFFBBB	1	0	0	1	0	0.769231	0	0	1	0	0.846154	0	0	1	0
Ca1	27829138	G	R	23	68	57	9	0.66	AAA,AAA..	FFFFFFBFF	1	0	0	1	0	0.777778	0	0	1	0	0.888889	0	0	1	0
Ca1	27842870	C	T	30	39	23	12	0.33	TTTT,,,,,,,,	FFFFFFF<FFFF	1	0	0	1	0	0.75	0	0	1	0	0.916667	0	0	1	0
Ca1	28013024	G	R	83	83	31	19	0.42	,,..,,,..AA,AAA.AAA	BFFFFFFFB<FFFFFFF<F	1	0	0	1	0	0.736842	0	0	1	0	0.842105	0	0	1	0
Ca1	28014068	G	R	29	29	35	10	0.4	..AA.AA...	FFFFFFFFFB	1	0	0	1	0	0.8	0	0	1	0	0.9	0	0	1	0
Ca1	28051971	C	Y	54	55	33	11	0.36	,.T,,T,.,TT	F/BFFFFFBFB	1	0	0	1	0	0.818182	0	0	1	0	0.909091	0	0	1	0
Ca1	28144237	G	R	43	73	44	9	0.44	A,.,AAA..	FFFBFFFFF	1	0	0	1	0	0.777778	0	0	1	0	0.888889	0	0	1	0
Ca1	28289796	G	A	28	60	45	13	0.84	AAAAAAAAAA,A.	FFFFFFFFFFFFB	1	0	0	1	0	0.769231	0	0	0	1	0.846154	0	0	1	0
Ca1	28290809	C	Y	35	35	56	7	0.42	T,,.T.T	<FFFFFF	1	0	0	1	0	0.857143	0	0	1	0	1	0	0	1	0
Ca1	28381359	C	Y	52	97	60	9	0.66	TT,TTTT,.	FBFFFFFFF	1	0	0	1	0	0.777778	0	0	1	0	0.888889	0	0	1	0
Ca1	28585466	C	Y	23	23	37	13	0.46	,,.TTTTT,T,..	FFFFFFFFFFFFF	1	0	0	1	0	0.769231	0	0	1	0	0.846154	0	0	1	0
Ca1	28595162	C	Y	42	97	60	12	0.75	T,TTT.T.TTTT	FFFFFFFFFBBB	1	0	0	1	0	0.75	0	0	1	0	0.916667	0	0	1	0
Ca1	28665583	C	Y	50	50	50	16	0.31	.,,...T.,TT.TT..	FFFFBFBFFFFFFFFB	1	0	0	1	0	0.75	0	0	1	0	0.8125	0	0	1	0
Ca1	28691378	C	Y	73	73	51	10	0.4	,T..,,T,TT	FFFFFFBFFB	1	0	0	1	0	0.8	0	0	1	0	0.9	0	0	1	0
Ca1	28793320	C	T	39	42	11	13	0.38	TT,TT.T,,,,,,	FFFFFFB<FFFF<	1	0	0	1	0	0.769231	0	0	1	0	0.846154	0	0	1	0
Ca1	28862966	G	A	44	45	48	7	0.85	A.AAAAA	F/FFFFF	1	0	0	1	0	0.857143	0	0	1	0	1	0	0	1	0
Ca1	28863573	C	T	38	60	50	14	0.78	TTT,T,T,TTTTTT	FFFBFFFBFFFFBF	1	0	0	1	0	0.785714	0	0	1	0	0.857143	0	0	1	0
Ca1	28904888	C	Y	45	45	57	7	0.42	TTT,..,	FB<FFFF	1	0	0	1	0	0.857143	0	0	1	0	1	0	0	1	0
Ca1	28905681	C	Y	70	115	28	22	0.54	TT,TT.T,,,.TTTT,,TTT,,	FFFFFFFBFFFFFFFF<FFB<F	1	0	0	1	0	0.727273	0	0	1	0	0.818182	0	0	1	0
Ca1	28910355	C	Y	108	108	57	15	0.4	,T,,.,T,,T,T,TT	FFFFFFBFFFBFBFF	1	0	0	1	0	0.733333	0	0	1	0	0.866667	0	0	1	0
Ca1	28912775	G	R	63	63	54	8	0.5	.,AAA,,A	BFFFFFFF	1	0	0	1	0	0.875	0	0	1	0	0.875	0	0	1	0
Ca1	28917601	C	Y	84	84	47	12	0.58	,TTT.T..TT,T	FF<FFFFFFFFF	1	0	0	1	0	0.75	0	0	1	0	0.916667	0	0	1	0
Ca1	28920685	C	Y	54	78	49	8	0.5	T,TT..T,	FF<FFBFF	1	0	0	1	0	0.875	0	0	1	0	0.875	0	0	1	0
Ca1	28940440	C	Y	77	77	38	22	0.31	TT,.T.,,TT.,..,,...,TT	FFFFFFFBFFFFBFFFFFFFBB	1	0	0	1	0	0.727273	0	0	1	0	0.818182	0	0	1	0
Ca1	28984946	C	T	38	39	40	7	0.57	TT.T..T	FFFFFFF	1	0	0	1	0	0.857143	0	0	1	0	1	0	0	1	0
Ca1	28985425	G	A	44	45	42	10	0.6	A,,,,AAAAA	BFFFFFFFFB	1	0	0	1	0	0.8	0	0	1	0	0.9	0	0	1	0
Ca1	29144384	G	A	38	45	19	12	0.5	,,,A,A,A,AA.A	BFFFFFFFBFFF	1	0	0	1	0	0.75	0	0	1	0	0.916667	0	0	1	0
Ca1	29264193	C	Y	81	81	34	11	0.45	T,TT.,,TT..	FFFFFFFFFFF	1	0	0	1	0	0.818182	0	0	1	0	0.909091	0	0	1	0
Ca1	29330870	C	Y	53	92	36	15	0.33	,,..T..,TTT.T.,	FFF<FFFFFFFFFFF	1	0	0	1	0	0.733333	0	0	1	0	0.866667	0	0	1	0
Ca1	29334230	G	R	24	63	42	9	0.44	AA,A.,,A,	FFFFFFFFF	1	0	0	1	0	0.777778	0	0	1	0	0.888889	0	0	1	0
Ca1	29334235	C	Y	20	56	42	9	0.44	TT,T.,,T,	B<FFFFBFF	1	0	0	1	0	0.777778	0	0	1	0	0.888889	0	0	1	0
Ca1	29420612	G	R	31	44	21	21	0.38	AA,,A..,...,..AAA.AA.	BBFFFFFFFFFFFFFBFFFFB	1	0	0	1	0	0.761905	0	0	1	0	0.809524	0	0	1	0
Ca1	29520639	C	T	38	45	54	7	0.85	,TTTTTT	FFF<FFB	1	0	0	1	0	0.857143	0	0	1	0	1	0	0	1	0
Ca1	29524402	G	R	90	90	60	11	0.45	AA.,...AAA.	FBFFFFFFBFB	1	0	0	1	0	0.818182	0	0	1	0	0.909091	0	0	1	0
Ca1	29539159	G	A	33	36	16	7	0.42	AA,,..A	FFFB<<F	1	0	0	1	0	0.857143	0	0	1	0	1	0	0	1	0
Ca1	29550677	G	R	35	35	53	9	0.44	.A.A,A.A,	FFFFFFFFF	1	0	0	1	0	0.777778	0	0	1	0	0.888889	0	0	1	0
Ca1	29557120	C	Y	37	37	39	10	0.3	TTT,.,,,,,*.	FBFFFFFFFB	1	0	0	1	0	0.8	0	0	1	0	0.9	0	0	1	0
Ca1	29557403	C	Y	101	101	41	15	0.4	T.T.T,,T,,.TT,.	BFFFFFBBFFFFFFB	1	0	0	1	0	0.733333	0	0	1	0	0.866667	0	0	1	0
Ca1	29597320	G	R	46	88	60	8	0.62	,A.,AAAA	<FFFFFFB	1	0	0	1	0	0.875	0	0	1	0	0.875	0	0	1	0
Ca1	29601291	C	T	25	51	51	9	0.88	TTT,TTTTT	BFFFFFFFF	1	0	0	1	0	0.777778	0	0	0	1	0.888889	0	0	1	0
Ca1	29617526	C	T	23	23	11	11	0.36	.T,.TTT,,,,	FBFFFFFFFBB	1	0	0	1	0	0.818182	0	0	1	0	0.909091	0	0	1	0
Ca1	29649245	G	R	65	65	34	24	0.41	A,AA..AAA.,.,,,,,,AA,A,A	BBBFBFFFF<FFFFFFFFFFFFFB	1	0	0	1	0	0.708333	0	0	1	0	0.791667	0	0	1	0
Ca1	29652692	G	R	26	26	27	15	0.33	,,AA,AA,,A.,.,.	BFFFBFFFFBFFFFB	1	0	0	1	0	0.733333	0	0	1	0	0.866667	0	0	1	0
Ca1	29707015	C	Y	37	40	27	11	0.45	T,TT...T..T	FFFFFFFFFFF	1	0	0	1	0	0.818182	0	0	1	0	0.909091	0	0	1	0
Ca1	29715819	C	Y	20	23	31	7	0.42	.TT,T.,	FFFFFBB	1	0	0	1	0	0.857143	0	0	1	0	1	0	0	1	0
Ca1	29715829	C	Y	23	23	35	7	0.42	TT,T.,.	FFBFFFB	1	0	0	1	0	0.857143	0	0	1	0	1	0	0	1	0
Ca1	29746460	C	Y	57	57	35	18	0.33	T.TTT,,,...T,,...T	FFFFBFFFFFFFFFFFFF	1	0	0	1	0	0.777778	0	0	1	0	0.833333	0	0	1	0
Ca1	29750640	G	R	52	52	59	9	0.33	A,...A.A.	FFFFFFFFF	1	0	0	1	0	0.777778	0	0	1	0	0.888889	0	0	1	0
Ca1	29814264	G	A	50	51	46	9	0.88	AAAAA,AAA	FFFFFFFFF	1	0	0	1	0	0.777778	0	0	0	1	0.888889	0	0	1	0
Ca1	29850547	G	R	29	29	21	29	0.31	.A.,A,,,.A,AAA,.A.,,A,A,,,.,*.	FFFF/FBFFFFFFFFFFFFFFFFFFFFFB	1	0	0	1	0	0.724138	0	0	1	0	0.793103	0	0	1	0
Ca1	29855124	C	Y	89	89	60	16	0.31	T.TTT,,,..T.....	FFFFFFFBFFFFFFFF	1	0	0	1	0	0.75	0	0	1	0	0.8125	0	0	1	0
Ca1	29890435	C	Y	26	26	35	9	0.33	,T,T,T..,	FFFFFBFFF	1	0	0	1	0	0.777778	0	0	1	0	0.888889	0	0	1	0
Ca1	29937892	C	Y	28	28	29	13	0.3	.....T...TTT.	FFFFBFFFFFBFF	1	0	0	1	0	0.769231	0	0	1	0	0.846154	0	0	1	0
Ca1	29943664	C	T	24	24	8	15	0.33	TTT.,T..,..T,,,	FFFFBFFFFF/BFBF	1	0	0	1	0	0.733333	0	0	1	0	0.866667	0	0	1	0
Ca1	29983728	G	R	66	66	20	32	0.34	A.,A,A.A.AAA,,,A,A.A.,,.,.A...,,	FFFFFFFFFFFFFFFFFFFFFFFFFFFBFFF<	1	0	0	1	0	0.71875	0	0	1	0	0.78125	0	0	1	0
Ca1	29999338	C	Y	128	128	40	21	0.38	...T,,,T,TT,,TT,T.,T,	BFFFFFFFFFFFFFFFFFFFF	1	0	0	1	0	0.761905	0	0	1	0	0.809524	0	0	1	0
Ca1	29999587	G	R	27	27	24	10	0.4	,,,,AAAA,,	BFFFFF/FBF	1	0	0	1	0	0.8	0	0	1	0	0.9	0	0	1	0
Ca1	30110042	G	R	41	41	34	10	0.3	,.,..A.AA,	FFFFFFFFFB	1	0	0	1	0	0.8	0	0	1	0	0.9	0	0	1	0
Ca1	30111088	C	Y	99	99	32	20	0.35	.T,,,.,T,T,,T..T,,TT	FFFFFFFFFF<FFFFFFFFF	1	0	0	1	0	0.75	0	0	1	0	0.8	0	0	1	0
Ca1	30140126	G	R	63	63	60	10	0.4	,.AAAA.,..	BF<FBFFBFB	1	0	0	1	0	0.8	0	0	1	0	0.9	0	0	1	0
Ca1	30163765	C	Y	43	75	44	8	0.5	T,TT.,.T	FFFBFFFB	1	0	0	1	0	0.875	0	0	1	0	0.875	0	0	1	0
Ca1	30164334	C	Y	41	41	43	7	0.42	T,TT,..	FBF<FFF	1	0	0	1	0	0.857143	0	0	1	0	1	0	0	1	0
Ca1	30247765	C	Y	23	63	31	7	0.57	,TTTT,,	FFBFF<F	1	0	0	1	0	0.857143	0	0	1	0	1	0	0	1	0
Ca1	30322689	C	T	21	21	0	7	1	TTTTTTT	FFFFF/F	1	0	0	1	0	0.857143	0	0	0	1	1	0	0	1	0
Ca1	30326416	C	Y	21	63	60	7	0.71	T,,TTTT	BFFFFFF	1	0	0	1	0	0.857143	0	0	1	0	1	0	0	1	0
Ca1	30420978	C	Y	47	92	50	10	0.6	TTTTT...T,	FFFFFFFBFB	1	0	0	1	0	0.8	0	0	1	0	0.9	0	0	1	0
Ca1	30421074	G	R	32	77	37	12	0.5	A...A,,AAAA,	FFFFF/FFFFFF	1	0	0	1	0	0.75	0	0	1	0	0.916667	0	0	1	0
Ca1	30478347	G	A	56	57	53	11	0.9	AAAAAAAAA,A	FFFFFBFFFBF	1	0	0	1	0	0.818182	0	0	0	1	0.909091	0	0	1	0
Ca1	30531313	C	Y	93	93	60	12	0.41	T,..T.T,,T,T	FFFFFFFFFFFF	1	0	0	1	0	0.75	0	0	1	0	0.916667	0	0	1	0
Ca1	30682198	G	A	26	26	9	20	0.3	AA..,A,,,,.,,AAA,,.,	FFFFFF/FFFFFFFBFFFBB	1	0	0	1	0	0.75	0	0	1	0	0.8	0	0	1	0
Ca1	30767043	G	R	78	78	46	12	0.41	A..A,A,,,,AA	FFFBB/BFFFFB	1	0	0	1	0	0.75	0	0	1	0	0.916667	0	0	1	0
Ca1	30770392	G	R	73	73	60	13	0.38	,.A,.AAA,.A.,	BFFBBFFF<BFFF	1	0	0	1	0	0.769231	0	0	1	0	0.846154	0	0	1	0
Ca1	30772079	C	Y	42	42	31	8	0.5	.TT.TT.,	FFFFFF<F	1	0	0	1	0	0.875	0	0	1	0	0.875	0	0	1	0
Ca1	30860665	G	R	67	69	29	14	0.5	,,,AAAA,.AA,.A	FFFFBFFFBFFFFF	1	0	0	1	0	0.785714	0	0	1	0	0.857143	0	0	1	0
Ca1	30866125	C	Y	74	74	35	14	0.42	.TTTTT.,..,..T	/FFFFFFFFFFF/F	1	0	0	1	0	0.785714	0	0	1	0	0.857143	0	0	1	0
Ca1	30867749	C	T	47	48	34	9	0.77	,TTT,TTTT	FFBFF/FFB	1	0	0	1	0	0.777778	0	0	1	0	0.888889	0	0	1	0
Ca1	30869776	C	Y	44	44	26	51	0.45	..,.,,..T..,,TTT.,TTTTTT.TT.,.TTT,TT,,T.TTTT,..T...	FFBFFFFFFFFFBF/FFFFFFFFFFFFFFFBF<F<<FBFFFFF<FF/FFFF	1	0	0	1	0	0.686275	0	0	1	0	0.764706	0	0	1	0
Ca1	30923917	G	R	21	21	34	10	0.3	.A..,A,A.,	BFFFFFFFFF	1	0	0	1	0	0.8	0	0	1	0	0.9	0	0	1	0
Ca1	30943544	G	R	68	68	43	9	0.44	AA.A,.,A.	FFFFFFFFF	1	0	0	1	0	0.777778	0	0	1	0	0.888889	0	0	1	0
Ca1	30960863	G	A	31	48	38	9	0.77	AAAAAA..A	FFFFBFFBB	1	0	0	1	0	0.777778	0	0	1	0	0.888889	0	0	1	0
Ca1	31051182	C	Y	40	75	27	18	0.33	T..T....,TT.,,..TT	FFFFF/FBFFFFFFFFF<	1	0	0	1	0	0.777778	0	0	1	0	0.833333	0	0	1	0
Ca1	31051369	C	T	38	48	37	14	0.5	TT,TT.T,,..T,T	BBFFFFFFFFFF<<	1	0	0	1	0	0.785714	0	0	1	0	0.857143	0	0	1	0
Ca1	31063679	C	Y	100	100	47	13	0.46	T.T.TT.T.,,T,	FF<FFFFFFFFFF	1	0	0	1	0	0.769231	0	0	1	0	0.846154	0	0	1	0
Ca1	31129011	C	Y	76	121	60	10	0.6	T,.,,TTTTT	BFFFFBFFF<	1	0	0	1	0	0.8	0	0	1	0	0.9	0	0	1	0
Ca1	31144091	C	Y	20	68	60	9	0.77	.TTTTT,TT	FFFFFFFBF	1	0	0	1	0	0.777778	0	0	1	0	0.888889	0	0	1	0
Ca1	31149911	C	Y	21	21	24	31	0.38	T..T.....TT,,.T,..,,TTT,TT.,TT.	BFFFFFBFFFFFFFFFFFFFFFFFFFFFFFB	1	0	0	1	0	0.709677	0	0	1	0	0.806452	0	0	1	0
Ca1	31150260	G	R	30	30	36	10	0.3	,,A,..A,,A	FFFFFBFBFF	1	0	0	1	0	0.8	0	0	1	0	0.9	0	0	1	0
Ca1	31184627	C	Y	71	71	53	13	0.3	..,TTT...,.T,	FFFFFFFFFFFFF	1	0	0	1	0	0.769231	0	0	1	0	0.846154	0	0	1	0
Ca1	31184726	G	R	39	72	45	7	0.57	,.A.AAA	BFFFFBF	1	0	0	1	0	0.857143	0	0	1	0	1	0	0	1	0
Ca1	31198494	G	R	116	138	48	15	0.6	AA.A,.AAA,A,AA.	FFFFFFFFFF<FFFB	1	0	0	1	0	0.733333	0	0	1	0	0.866667	0	0	1	0
Ca1	31228514	C	T	36	42	31	9	0.55	TTTTT,,,,	FFBFFBFFF	1	0	0	1	0	0.777778	0	0	1	0	0.888889	0	0	1	0
Ca1	31264673	G	R	23	68	55	8	0.75	,AAAA.AA	FFFFFFBF	1	0	0	1	0	0.875	0	0	1	0	0.875	0	0	1	0
Ca1	31311822	G	R	46	46	30	15	0.4	AAAA,,AA,,,,...	FFFFFFFFFFBF/FB	1	0	0	1	0	0.733333	0	0	1	0	0.866667	0	0	1	0
Ca1	31344133	G	R	23	23	40	10	0.6	.AA.A.AAA.	FFFFFFFBFF	1	0	0	1	0	0.8	0	0	1	0	0.9	0	0	1	0
Ca1	31521283	C	Y	32	71	38	10	0.4	.T..TT...T	FFFFFFFFFF	1	0	0	1	0	0.8	0	0	1	0	0.9	0	0	1	0
Ca1	31566719	G	R	67	67	46	15	0.33	,.,AA.AA...,,.A	FBFFFFFFFFFFFFF	1	0	0	1	0	0.733333	0	0	1	0	0.866667	0	0	1	0
Ca1	31579505	C	Y	91	131	56	11	0.54	.,.,TTTT,TT	FFFFFFFFFFF	1	0	0	1	0	0.818182	0	0	1	0	0.909091	0	0	1	0
Ca1	31584731	G	R	100	100	46	18	0.44	AA..,,.AAA.A.,A.A.	FFFFFFFFFFF<FFFFFF	1	0	0	1	0	0.777778	0	0	1	0	0.833333	0	0	1	0
Ca1	31599585	G	R	80	80	54	20	0.3	,.A..A.A...,...A.AA.	BFBFFFFFFFFFFFFBFFFB	1	0	0	1	0	0.75	0	0	1	0	0.8	0	0	1	0
Ca1	31599993	C	Y	90	90	59	13	0.38	,T.T.T,TT,..,	BFFFBFBFFF/FF	1	0	0	1	0	0.769231	0	0	1	0	0.846154	0	0	1	0
Ca1	31613079	G	R	108	114	30	25	0.4	.,.,,A..A,,A.AA.A..A,AAA,	BF/FBFFFFFBFFFFBBFFFF/FFF	1	0	0	1	0	0.72	0	0	1	0	0.8	0	0	1	0
Ca1	31613141	C	Y	47	47	28	35	0.54	...T,.,,T,TT..T,T.,T,TTTTT.TTTTT,TT	FFFFFFFFFFBBFFFFFFFFFFFFFBFFFFFB</F	1	0	0	1	0	0.714286	0	0	1	0	0.771429	0	0	1	0
Ca1	31711689	G	R	30	30	39	7	0.42	AAA,...	/FFBF/F	1	0	0	1	0	0.857143	0	0	1	0	1	0	0	1	0
Ca1	31726569	G	R	44	44	28	20	0.35	.,A.A,,..,A,AA,.A..A	FFF<FFFFFFFFFFFBFFF7	1	0	0	1	0	0.75	0	0	1	0	0.8	0	0	1	0
Ca1	31770272	G	A	32	32	12	8	0.37	A.,AA,,,	FFFFFFFF	1	0	0	1	0	0.875	0	0	1	0	0.875	0	0	1	0
Ca1	31772230	C	Y	28	28	33	10	0.6	,,TTT.TT,T	BFFFFFFFFB	1	0	0	1	0	0.8	0	0	1	0	0.9	0	0	1	0
Ca1	31773381	C	Y	27	45	35	10	0.3	TT.,..T,,,	BFFFFFFF/F	1	0	0	1	0	0.8	0	0	1	0	0.9	0	0	1	0
Ca1	31775025	G	R	34	34	46	10	0.3	....AA,,.A	FFF<FFFFFF	1	0	0	1	0	0.8	0	0	1	0	0.9	0	0	1	0
Ca1	31778982	C	Y	182	182	58	21	0.47	T..TT...,,.,TTT,T.TTT	BBFFFFFFFFFFFFFFFFFFF	1	0	0	1	0	0.761905	0	0	1	0	0.809524	0	0	1	0
Ca1	31781311	C	Y	27	27	40	13	0.3	,,TTT,.,,T...	FFFFF<F/FBBB<	1	0	0	1	0	0.769231	0	0	1	0	0.846154	0	0	1	0
Ca1	31781810	C	Y	41	41	47	8	0.5	TTT.,.T,	FFFFFFBF	1	0	0	1	0	0.875	0	0	1	0	0.875	0	0	1	0
Ca1	31792637	C	Y	128	128	55	23	0.34	TTTTTT,..,T,...T.,.,...	FFFFFFFFFFFFFFFFFFFFBFF	1	0	0	1	0	0.73913	0	0	1	0	0.826087	0	0	1	0
Ca1	31803523	G	R	35	35	29	15	0.33	A,AA.,A....A..,	FFFFFFFBFFFFFFF	1	0	0	1	0	0.733333	0	0	1	0	0.866667	0	0	1	0
Ca1	31847942	G	R	58	70	56	7	0.57	AA.A,A.	FFFFFFF	1	0	0	1	0	0.857143	0	0	1	0	1	0	0	1	0
Ca1	31866790	G	R	82	82	58	8	0.5	.A,.,AAA	FFFFFFFF	1	0	0	1	0	0.875	0	0	1	0	0.875	0	0	1	0
Ca1	31914216	C	T	25	51	55	9	0.88	TTTT.TTTT	FFFFFFFFF	1	0	0	1	0	0.777778	0	0	0	1	0.888889	0	0	1	0
Ca1	31963941	G	A	33	45	55	7	0.85	AAAA,AA	FFFFBBB	1	0	0	1	0	0.857143	0	0	1	0	1	0	0	1	0
Ca1	32002617	C	Y	45	45	44	11	0.36	T,T,.T.T.,.	BFFFF<FFFFF	1	0	0	1	0	0.818182	0	0	1	0	0.909091	0	0	1	0
Ca1	32006328	G	A	39	51	54	9	0.88	AAAAAAA,A	FFFFFFFFF	1	0	0	1	0	0.777778	0	0	0	1	0.888889	0	0	1	0
Ca1	32048608	G	R	66	117	40	21	0.38	AAA..AA..,.A...,.A..A	FFFFFBFFFFFBFFFFBFFFB	1	0	0	1	0	0.761905	0	0	1	0	0.809524	0	0	1	0
Ca1	32049437	G	R	61	61	30	23	0.34	,.,A,..,.AAA.A.,,A,.A,A	BFFFFB<FFBFFFFFFFFFFFFB	1	0	0	1	0	0.73913	0	0	1	0	0.826087	0	0	1	0
Ca1	32061062	G	R	24	24	44	16	0.31	.AAA.A,..A,.,.,.	FFFFFBFFFFFFFFFF	1	0	0	1	0	0.75	0	0	1	0	0.8125	0	0	1	0
Ca1	32145938	G	R	116	124	60	14	0.5	.AA.A,.,.AA.AA	FFF<FF/BFFFFFF	1	0	0	1	0	0.785714	0	0	1	0	0.857143	0	0	1	0
Ca1	32152033	G	R	108	121	60	12	0.5	....A,AAAAA.	FFBFFFFF<FFB	1	0	0	1	0	0.75	0	0	1	0	0.916667	0	0	1	0
Ca1	32152241	C	Y	165	203	60	20	0.55	TT.T,,T.TTT.T..,TT,T	FFFFBFFFFBFFFFFBFFFB	1	0	0	1	0	0.75	0	0	1	0	0.8	0	0	1	0
Ca1	32152623	C	Y	110	110	60	13	0.46	.,T,TT.T.T..T	FFFFFFFFFFBFF	1	0	0	1	0	0.769231	0	0	1	0	0.846154	0	0	1	0
Ca1	32157968	G	R	62	86	60	8	0.5	AA.A..A.	FFBFFFFB	1	0	0	1	0	0.875	0	0	1	0	0.875	0	0	1	0
Ca1	32158328	G	R	77	77	60	11	0.36	.,A.A.A,A.,	7FFFFFFFFFF	1	0	0	1	0	0.818182	0	0	1	0	0.909091	0	0	1	0
Ca1	32184027	G	R	30	30	22	11	0.45	AA.A.,A.,A,	FFFFFFFFFBF	1	0	0	1	0	0.818182	0	0	1	0	0.909091	0	0	1	0
Ca1	32195371	C	Y	39	39	60	9	0.33	T.,T,..T.	FFFFFFFBF	1	0	0	1	0	0.777778	0	0	1	0	0.888889	0	0	1	0
Ca1	32234851	G	A	37	45	21	10	0.6	AAA.A.A,,A	BFFFFFFFFB	1	0	0	1	0	0.8	0	0	1	0	0.9	0	0	1	0
Ca1	32311936	G	A	21	39	31	11	0.36	A,.A.A.,.A.	FFFFFFFFF<B	1	0	0	1	0	0.818182	0	0	1	0	0.909091	0	0	1	0
Ca1	32366190	G	R	71	71	34	26	0.38	.,,,..AA..AAA,.AA,.....AAA	FFFFFFFFF/FFFFFFFFFFFFFFFF	1	0	0	1	0	0.730769	0	0	1	0	0.807692	0	0	1	0
Ca1	32366419	G	R	95	95	45	16	0.43	,A,,.A,,..,AAAAA	BFFFFFFFFFFFFFFF	1	0	0	1	0	0.75	0	0	1	0	0.8125	0	0	1	0
Ca1	32374528	G	R	73	73	28	32	0.31	,.,.A.A,,A.A,,,.AA.A.A,,.A,A....	FFFFFFFFFFFFFFFFFFFFFFFFFFFFFF/F	1	0	0	1	0	0.71875	0	0	1	0	0.78125	0	0	1	0
Ca1	32386735	C	Y	36	36	54	12	0.33	T.,TT,T,..,.	BFFFFFFFFFFB	1	0	0	1	0	0.75	0	0	1	0	0.916667	0	0	1	0
Ca1	32415544	C	Y	31	70	60	7	0.57	T..T.TT	FF/FFFF	1	0	0	1	0	0.857143	0	0	1	0	1	0	0	1	0
Ca1	32457821	G	R	84	84	55	15	0.33	,.,..AA,.AA..A,	FFFBFFFBFFFFFFF	1	0	0	1	0	0.733333	0	0	1	0	0.866667	0	0	1	0
Ca1	32457857	G	R	71	71	56	12	0.33	,.AA,A,,,,,A	FFFFFFFFFFFB	1	0	0	1	0	0.75	0	0	1	0	0.916667	0	0	1	0
Ca1	32457952	G	R	40	40	25	20	0.35	A,AAAA,.A,A,.,..,,,,	FBFBFFF<FFFFFF</FFFF	1	0	0	1	0	0.75	0	0	1	0	0.8	0	0	1	0
Ca1	32524655	C	Y	56	56	39	12	0.33	..TT,.T..T,.	FFBFFFF/FBFF	1	0	0	1	0	0.75	0	0	1	0	0.916667	0	0	1	0
Ca1	32603008	C	T	37	48	18	20	0.35	TT,TT,TT,...,,T,..,,	BFFFF<FFBFFFFFFFBB<F	1	0	0	1	0	0.75	0	0	1	0	0.8	0	0	1	0
Ca1	32827996	C	T	30	36	32	8	0.37	..TT.T..	FFFFFFFB	1	0	0	1	0	0.875	0	0	1	0	0.875	0	0	1	0
Ca1	32959843	C	T	28	51	15	26	0.3	.....,.......,TT,TT..T,TTT	FFFFFFFFFFFFBFFFFFFFF<FFFF	1	0	0	1	0	0.730769	0	0	1	0	0.807692	0	0	1	0
Ca1	33006414	C	Y	23	23	28	9	0.33	,,,T.T.,T	FFFFFF<BF	1	0	0	1	0	0.777778	0	0	1	0	0.888889	0	0	1	0
Ca1	33099342	C	Y	58	85	59	7	0.57	TT.,T.T	FFFFFFF	1	0	0	1	0	0.857143	0	0	1	0	1	0	0	1	0
Ca1	33281574	G	A	34	54	24	25	0.36	AAA.AA.,A,,A,,,..,A...,A.	FFFFFF/FFBFFFFFFFFF<FFBBB	1	0	0	1	0	0.72	0	0	1	0	0.8	0	0	1	0
Ca1	33282106	C	Y	33	33	20	19	0.42	,.,..TT,T,,TTTT,.T.	FFFFFFFFFFFFFFBFF/F	1	0	0	1	0	0.736842	0	0	1	0	0.842105	0	0	1	0
Ca1	33297500	G	A	25	51	57	9	0.88	AAAAAAA.A	F/F/FFFFF	1	0	0	1	0	0.777778	0	0	0	1	0.888889	0	0	1	0
Ca1	33307044	C	T	25	39	28	9	0.44	.TTTT....	FFFFF/F/F	1	0	0	1	0	0.777778	0	0	1	0	0.888889	0	0	1	0
Ca1	33309177	C	T	24	45	38	12	0.5	TTTT,T..,T..	FFFFFBFFFBBB	1	0	0	1	0	0.75	0	0	1	0	0.916667	0	0	1	0
Ca1	33339565	G	R	92	149	50	17	0.58	,AA,.A...AAAA.AAA	FFFFFFBBF/FFFFFFF	1	0	0	1	0	0.764706	0	0	1	0	0.823529	0	0	1	0
Ca1	33486437	C	T	28	45	24	7	0.85	TTT,TTT	FFFFFFF	1	0	0	1	0	0.857143	0	0	1	0	1	0	0	1	0
Ca1	33501570	C	T	48	48	44	7	1	TTTTTTT	FFFB<FF	1	0	0	1	0	0.857143	0	0	0	1	1	0	0	1	0
Ca1	33508966	G	R	76	127	47	15	0.53	.,,AA,.AA,A,AAA	FFFFFFFFFFBFFFF	1	0	0	1	0	0.733333	0	0	1	0	0.866667	0	0	1	0
Ca1	33639068	C	Y	86	100	29	23	0.52	TTT,,T,TT,.T,TT,T,,.T.T	BFFFFFFFFFFFFFFFFFFFFFF	1	0	0	1	0	0.73913	0	0	1	0	0.826087	0	0	1	0
Ca1	33643393	C	Y	21	64	22	24	0.58	T,.TTT,T,TT,TT,TT..TT.T.	BFFF/FFFFFFFFFFFFFFFFFFF	1	0	0	1	0	0.708333	0	0	1	0	0.791667	0	0	1	0
Ca1	33730656	G	R	30	75	47	10	0.6	AAAAAA.,,.	BBFFFFFFFB	1	0	0	1	0	0.8	0	0	1	0	0.9	0	0	1	0
Ca1	33731703	G	A	28	51	54	10	0.8	,.AAAAAAAA	B/FFF/FFFF	1	0	0	1	0	0.8	0	0	1	0	0.9	0	0	1	0
Ca1	33791025	C	T	25	25	4	23	0.6	TTT.T.A*TTTTT.,T.TT.TT,	FFFFFFFFFFFFFFFFFFFFFFF	1	0	0	1	0	0.73913	0	0	1	0	0.826087	0	0	1	0
Ca1	33815644	G	R	92	97	43	13	0.53	,.A,A,AA.AA,A	FFFFFFFFFFFFF	1	0	0	1	0	0.769231	0	0	1	0	0.846154	0	0	1	0
Ca1	33844879	G	R	45	45	34	10	0.3	,,.....AAEA	BFFFFFFFFB	1	0	0	1	0	0.8	0	0	1	0	0.9	0	0	1	0
Ca1	33872176	C	Y	45	55	25	19	0.42	T,TT,,,,,TT,.,TTT,,	BFFBFFFFFFFFFF/BFFF	1	0	0	1	0	0.736842	0	0	1	0	0.842105	0	0	1	0
Ca1	33898065	C	T	21	69	49	20	0.7	TTTTTTT,TTTT.T,.,TT,	FFFFFFFFFFFFFFBFFFF<	1	0	0	1	0	0.75	0	0	1	0	0.8	0	0	1	0
Ca1	33903908	C	T	50	51	49	11	0.72	TTTT,,TT,TT	BFF<FBFFFFF	1	0	0	1	0	0.818182	0	0	1	0	0.909091	0	0	1	0
Ca1	33925164	G	R	64	100	44	10	0.5	AAAAA.,,,,	FFFFFFFFFF	1	0	0	1	0	0.8	0	0	1	0	0.9	0	0	1	0
Ca1	33974935	G	R	40	40	31	16	0.31	,A.,,,.A.A,,,,AA	FF/FFFFFFFFFFFFF	1	0	0	1	0	0.75	0	0	1	0	0.8125	0	0	1	0
Ca1	33974964	C	Y	55	55	36	12	0.33	T,,,.T,,,,TT	BBBFFFFFFFFB	1	0	0	1	0	0.75	0	0	1	0	0.916667	0	0	1	0
Ca1	34096560	G	R	36	73	31	10	0.5	A...AA,AA,	FFFFFFFFFB	1	0	0	1	0	0.8	0	0	1	0	0.9	0	0	1	0
Ca1	34097767	G	R	42	42	32	15	0.33	,,.,,,,,*AAAA.A	FBFFFFFFFFB/FFF	1	0	0	1	0	0.733333	0	0	1	0	0.866667	0	0	1	0
Ca1	34099360	C	Y	59	119	51	16	0.68	T..TTTTTTTTTT...	BBFFFFFBFFFFFFFB	1	0	0	1	0	0.75	0	0	1	0	0.8125	0	0	1	0
Ca1	34107005	G	R	34	34	53	8	0.37	,A.,A,.A	FFFF<FBB	1	0	0	1	0	0.875	0	0	1	0	0.875	0	0	1	0
Ca1	34108645	C	Y	79	79	42	23	0.3	,,TTT,TT.,.,T.T,,.....,	FFFFFFBBFF/FFFFFFFFFBBB	1	0	0	1	0	0.73913	0	0	1	0	0.826087	0	0	1	0
Ca1	34150227	C	Y	72	72	27	32	0.34	.,,,,,T..,.TT,.T,,..T.,T,.T.TTTT	FFFFFFFFFFFFFFFFFFF<FFBBFFBFFFFF	1	0	0	1	0	0.71875	0	0	1	0	0.78125	0	0	1	0
Ca1	34156542	G	R	26	68	28	12	0.41	.,.,,AA,,AAA	FBFFFFFFFFFB	1	0	0	1	0	0.75	0	0	1	0	0.916667	0	0	1	0
Ca1	34175861	G	R	36	36	23	13	0.61	AA.AAA.A,.AA,	FFFFFFFFFFFFF	1	0	0	1	0	0.769231	0	0	1	0	0.846154	0	0	1	0
Ca1	34239301	C	T	45	45	21	12	0.5	T.TTT...T..T	BFFFFBFBFFBF	1	0	0	1	0	0.75	0	0	1	0	0.916667	0	0	1	0
Ca1	34239313	G	A	42	42	21	10	0.5	AAA...A..A	<FFFFFBFFF	1	0	0	1	0	0.8	0	0	1	0	0.9	0	0	1	0
Ca1	34248554	G	R	45	87	60	8	0.62	AA,,,AAA	FFFFF/FF	1	0	0	1	0	0.875	0	0	1	0	0.875	0	0	1	0
Ca1	34407662	G	R	38	39	29	9	0.33	,A,A,,,,A	FFFFFFFFB	1	0	0	1	0	0.777778	0	0	1	0	0.888889	0	0	1	0
Ca1	34420105	G	A	22	22	16	10	0.3	,.AA,.A,,,	/FFFFFFFFF	1	0	0	1	0	0.8	0	0	1	0	0.9	0	0	1	0
Ca1	34426117	C	Y	55	97	60	8	0.62	TTTT.,T.	BFFFFFFF	1	0	0	1	0	0.875	0	0	1	0	0.875	0	0	1	0
Ca1	34434368	G	R	37	37	37	9	0.33	A,.A,A,..	FF/FFFFFB	1	0	0	1	0	0.777778	0	0	1	0	0.888889	0	0	1	0
Ca1	34535574	C	Y	71	99	43	10	0.5	.T,T,T,.TT	FFBFFF<FFF	1	0	0	1	0	0.8	0	0	1	0	0.9	0	0	1	0
Ca1	34535658	C	Y	71	71	51	8	0.5	TTTT,...	BFFFFFFF	1	0	0	1	0	0.875	0	0	1	0	0.875	0	0	1	0
Ca1	34536405	C	Y	135	141	43	19	0.47	.,,TT.TT.T.TT,.,T,T	FFFBFF<FFFFBFBFFFFB	1	0	0	1	0	0.736842	0	0	1	0	0.842105	0	0	1	0
Ca1	34560355	G	A	36	36	13	10	0.3	..A.....AA	FFFFBBBBBB	1	0	0	1	0	0.8	0	0	1	0	0.9	0	0	1	0
Ca1	34673494	C	T	36	36	17	9	0.33	,,TT,,,,T	FFFFBFBFF	1	0	0	1	0	0.777778	0	0	1	0	0.888889	0	0	1	0
Ca1	34683203	G	R	44	44	46	9	0.33	,A,A,,,A.	FFFFBFFFF	1	0	0	1	0	0.777778	0	0	1	0	0.888889	0	0	1	0
Ca1	34834846	G	A	59	60	55	12	0.91	AAAAAAAAA,AA	FFF/FF<FFFFF	1	0	0	1	0	0.75	0	0	0	1	0.916667	0	0	1	0
Ca1	34836154	G	R	71	102	60	9	0.55	.AAA,.A,A	FFFFFBF<F	1	0	0	1	0	0.777778	0	0	1	0	0.888889	0	0	1	0
Ca1	34924387	G	R	25	85	44	18	0.61	A,AAAAA.,AA,,AA,.A	FFFFFFFFFFFFBFFFFF	1	0	0	1	0	0.777778	0	0	1	0	0.833333	0	0	1	0
Ca1	34997378	C	Y	48	99	27	25	0.32	,..,..T,.,.,.,T.TT,T.TTT,	B<FFFFFFFFFFFFFFFBFFFFFFF	1	0	0	1	0	0.72	0	0	1	0	0.8	0	0	1	0
Ca1	34997538	C	Y	102	131	34	20	0.45	,.T,T,TTT.TTTT...,.,	FFFFFFFFFFFFFFFFFFF/	1	0	0	1	0	0.75	0	0	1	0	0.8	0	0	1	0
Ca1	35254952	C	T	51	51	60	8	1	TTTTTTTT	BBFFBFFF	1	0	0	1	0	0.875	0	0	0	1	0.875	0	0	0	1
Ca1	35254965	C	T	54	54	60	9	1	TTTTTTTTT	FFFFFFFFF	1	0	0	1	0	0.777778	0	0	0	1	0.888889	0	0	0	1
Ca1	35267102	C	T	20	36	26	8	0.37	,,,T,T,T	FFFFFFFB	1	0	0	1	0	0.875	0	0	1	0	0.875	0	0	1	0
Ca1	35294177	C	Y	76	76	27	19	0.36	T,.T,T,.,,T,T..T,,T	FBFFFFFFFFFFBFFFFFF	1	0	0	1	0	0.736842	0	0	1	0	0.842105	0	0	1	0
Ca1	35295984	C	Y	53	107	33	24	0.37	,T,.,...T.T.TTT,.T..T.T,	FFFFFFFFFFF<FFB<FFFFFFFF	1	0	0	1	0	0.708333	0	0	1	0	0.791667	0	0	1	0
Ca1	35409244	G	R	60	60	32	23	0.3	.A.A..AAA.A,.,.,.,A,,,,	FFFFFBFFFBFFFFFFFFBFFFF	1	0	0	1	0	0.73913	0	0	1	0	0.826087	0	0	1	0
Ca1	35438407	G	R	71	71	60	9	0.44	AAA..A.,,	F<FFFFFFF	1	0	0	1	0	0.777778	0	0	1	0	0.888889	0	0	1	0
Ca1	35491907	C	Y	51	71	57	7	0.57	,TT,TT.	FFFBFFF	1	0	0	1	0	0.857143	0	0	1	0	1	0	0	1	0
Ca1	35506805	G	R	130	156	53	16	0.56	,AAAAA,...A.A.AA	FFFFFFFFFFFBFFFF	1	0	0	1	0	0.75	0	0	1	0	0.8125	0	0	1	0
Ca1	35508075	C	T	54	54	57	9	1	TTTTTTTTT	FFFFFFFFF	1	0	0	1	0	0.777778	0	0	0	1	0.888889	0	0	0	1
Ca1	35634250	C	Y	90	90	51	10	0.5	T.,TTT...T	BFFFFFFFFF	1	0	0	1	0	0.8	0	0	1	0	0.9	0	0	1	0
Ca1	35637196	G	R	34	34	34	9	0.44	,..,.AAAA	BFFFFF<BB	1	0	0	1	0	0.777778	0	0	1	0	0.888889	0	0	1	0
Ca1	35641823	C	T	31	45	52	8	0.75	T,TT,TTT	FFFFFFF<	1	0	0	1	0	0.875	0	0	1	0	0.875	0	0	1	0
Ca1	35686321	G	R	51	51	40	13	0.3	....A,,.AAA,,	FFFFFFF<<FFFF	1	0	0	1	0	0.769231	0	0	1	0	0.846154	0	0	1	0
Ca1	35686579	C	Y	86	86	38	17	0.35	,T.,T,,.,,.,TTTTH,	FFFFFFFFFFFFFFFBF	1	0	0	1	0	0.764706	0	0	1	0	0.823529	0	0	1	0
Ca1	35759442	C	Y	65	65	60	9	0.44	T..,,T,TT	FBF<FFFFF	1	0	0	1	0	0.777778	0	0	1	0	0.888889	0	0	1	0
Ca1	35781404	G	R	44	67	47	8	0.62	.AAAAA,F,	BFFFFFFF	1	0	0	1	0	0.875	0	0	1	0	0.875	0	0	1	0
Ca1	35784608	C	Y	33	33	23	15	0.73	TTTTTTT,TT,T..T	FFFFFFBFBFFFFFF	1	0	0	1	0	0.733333	0	0	1	0	0.866667	0	0	1	0
Ca1	35788751	C	Y	25	25	40	9	0.33	.T.,,T.T.	FFFFFFFFF	1	0	0	1	0	0.777778	0	0	1	0	0.888889	0	0	1	0
Ca1	35802080	G	R	40	40	20	17	0.35	,AAA.,.,,.A...A.A	FFFFFFFFFFFFFFFFF	1	0	0	1	0	0.764706	0	0	1	0	0.823529	0	0	1	0
Ca1	35822931	C	Y	52	52	48	11	0.36	TTT..,T,..,	FFFFFFFFFFF	1	0	0	1	0	0.818182	0	0	1	0	0.909091	0	0	1	0
Ca1	35823333	G	R	23	23	38	10	0.4	AA,A,.A,,.	BFFFFFFFFB	1	0	0	1	0	0.8	0	0	1	0	0.9	0	0	1	0
Ca1	35824154	G	A	29	42	31	13	0.38	AAA.,,.,.AA,.	FFFFFFFFFFFFF	1	0	0	1	0	0.769231	0	0	1	0	0.846154	0	0	1	0
Ca1	35854742	C	Y	40	88	35	20	0.35	,.,.,,TTTT...T,,.,TT	FFFFFFFFFFBFFFFFFFFF	1	0	0	1	0	0.75	0	0	1	0	0.8	0	0	1	0
Ca1	35913546	G	R	32	32	48	8	0.37	..A,,AA,	FFFFFFFF	1	0	0	1	0	0.875	0	0	1	0	0.875	0	0	1	0
Ca1	36006193	G	R	52	54	30	12	0.41	,,,A,A,AA,,A	BFFFFFFFFFF/	1	0	0	1	0	0.75	0	0	1	0	0.916667	0	0	1	0
Ca1	36009887	C	T	42	42	23	16	0.31	...T.......TT.TT	FFFFFFFFFFFFFFFB	1	0	0	1	0	0.75	0	0	1	0	0.8125	0	0	1	0
Ca1	36043194	C	Y	122	122	59	12	0.5	.,T.T.TT,,TT	FFFFBFFFBFFF	1	0	0	1	0	0.75	0	0	1	0	0.916667	0	0	1	0
Ca1	36132835	C	Y	58	78	60	7	0.57	TT.T.,T	BFFFFFB	1	0	0	1	0	0.857143	0	0	1	0	1	0	0	1	0
Ca1	36150676	C	Y	30	78	50	12	0.58	TTTTTT,T,,,,	FBFFFFFFFFFF	1	0	0	1	0	0.75	0	0	1	0	0.916667	0	0	1	0
Ca1	36163267	C	Y	48	48	40	15	0.33	,..,,,,TTT,,.TT	FFFBFBBFFFBBFFF	1	0	0	1	0	0.733333	0	0	1	0	0.866667	0	0	1	0
Ca1	36225878	C	Y	21	63	60	7	0.71	,TTTT,T	FBFFFFF	1	0	0	1	0	0.857143	0	0	1	0	1	0	0	1	0
Ca1	36244040	C	T	38	39	36	8	0.5	TTT,T,,,	FFFFFFFF	1	0	0	1	0	0.875	0	0	1	0	0.875	0	0	1	0
Ca1	36283648	G	R	67	67	43	11	0.36	AA.A,,..A..	FFFFF/FFFFF	1	0	0	1	0	0.818182	0	0	1	0	0.909091	0	0	1	0
Ca1	36336112	G	A	27	33	14	9	0.55	,,,A,AAAA	FFFFFFFFF	1	0	0	1	0	0.777778	0	0	1	0	0.888889	0	0	1	0
Ca1	36416031	C	T	23	45	51	8	0.75	TTTTTT..	FFFBFFFB	1	0	0	1	0	0.875	0	0	1	0	0.875	0	0	1	0
Ca1	36515834	C	Y	24	24	44	8	0.37	,,.,,TTT	BFFFFFFF	1	0	0	1	0	0.875	0	0	1	0	0.875	0	0	1	0
Ca1	36533041	C	T	32	32	9	13	0.46	T..TT..T.T.,T	FFFFFFFFFFFFF	1	0	0	1	0	0.769231	0	0	1	0	0.846154	0	0	1	0
Ca1	36560254	C	Y	49	97	60	10	0.7	TTT,TTTT,.	FFFFFFFFFF	1	0	0	1	0	0.8	0	0	1	0	0.9	0	0	1	0
Ca1	36566104	C	Y	52	91	35	11	0.63	,T,T,.TTTTT	FFFFFFFFFFF	1	0	0	1	0	0.818182	0	0	1	0	0.909091	0	0	1	0
Ca1	36717383	C	Y	26	26	22	25	0.4	TT.,.,TTT.,.T..,.TT,.TT..	FFFFFFFFFFBFFFFFFFFFF/FBB	1	0	0	1	0	0.72	0	0	1	0	0.8	0	0	1	0
Ca1	36727120	G	R	73	73	39	19	0.31	AA.AA.,,.A,,,A..,.,	FFFFBFFFFFF/FFFFFFF	1	0	0	1	0	0.736842	0	0	1	0	0.842105	0	0	1	0
Ca1	36767353	G	A	26	39	37	8	0.5	..AAA.A,	BBFFFFFF	1	0	0	1	0	0.875	0	0	1	0	0.875	0	0	1	0
Ca1	36785834	G	R	24	24	35	7	0.57	.,AA,AA	FFFFBF<	1	0	0	1	0	0.857143	0	0	1	0	1	0	0	1	0
Ca1	36854670	C	T	20	21	39	11	0.81	TTTTGTTTT,T	FFFFFFFFFFF	1	0	0	1	0	0.818182	0	0	1	0	0.909091	0	0	1	0
Ca1	36855264	C	Y	95	110	44	19	0.42	TTTT.TT.....TT....E.	FFFFFF<FFFFFFFFFFBB	1	0	0	1	0	0.736842	0	0	1	0	0.842105	0	0	1	0
Ca1	36919438	C	Y	38	42	26	16	0.31	T..TTT.....T..,,	FFFFBFFFFFBFFFFB	1	0	0	1	0	0.75	0	0	1	0	0.8125	0	0	1	0
Ca1	36927651	G	R	54	89	60	7	0.57	.A,AAA,	BFFFFFF	1	0	0	1	0	0.857143	0	0	1	0	1	0	0	1	0
Ca1	36996654	G	R	26	55	30	10	0.7	AAAA..AA.A	/FFFFFFFFF	1	0	0	1	0	0.8	0	0	1	0	0.9	0	0	1	0
Ca1	36997178	C	Y	62	62	42	20	0.3	.,.,,,,T,,.TT,T.T,.T	FBFFFFFFFBFFFFF/F/FB	1	0	0	1	0	0.75	0	0	1	0	0.8	0	0	1	0
Ca1	37082190	C	Y	98	98	49	12	0.5	..T,..TTT,TT	FFBFFFBFFFFF	1	0	0	1	0	0.75	0	0	1	0	0.916667	0	0	1	0
Ca1	37091028	G	R	35	35	29	7	0.42	,A..AA,	BFFFFFF	1	0	0	1	0	0.857143	0	0	1	0	1	0	0	1	0
Ca1	37100132	C	Y	56	56	53	12	0.33	.T.,T..T,,.T	FFFFFFFFFFBB	1	0	0	1	0	0.75	0	0	1	0	0.916667	0	0	1	0
Ca1	37100892	G	R	37	37	55	9	0.33	A.A.,,,A.	FFFFFBFFB	1	0	0	1	0	0.777778	0	0	1	0	0.888889	0	0	1	0
Ca1	37102860	G	R	54	54	49	10	0.4	A..A,A.,A.	FFFFFF<FFF	1	0	0	1	0	0.8	0	0	1	0	0.9	0	0	1	0
Ca1	37124356	C	Y	36	36	31	13	0.53	T....T.T.TTTT	FBFFBFFFFBFFB	1	0	0	1	0	0.769231	0	0	1	0	0.846154	0	0	1	0
Ca1	37152812	C	Y	34	34	45	10	0.4	T,.TT..T,,	FF<FFFFFBF	1	0	0	1	0	0.8	0	0	1	0	0.9	0	0	1	0
Ca1	37157320	G	R	49	77	34	10	0.6	AAA,AA,,,A	FBFF/FFFFF	1	0	0	1	0	0.8	0	0	1	0	0.9	0	0	1	0
Ca1	37157968	C	Y	135	135	59	23	0.34	TT,,T,.,,T.T.,T..,..T.T	FFFFFFFFFBFFFFFFFFFFFFF	1	0	0	1	0	0.73913	0	0	1	0	0.826087	0	0	1	0
Ca1	37163727	C	Y	68	68	58	8	0.5	TT,TT...	FFFFFFFF	1	0	0	1	0	0.875	0	0	1	0	0.875	0	0	1	0
Ca1	37163729	C	Y	68	68	58	8	0.5	TT,TT...	FFFFFFFF	1	0	0	1	0	0.875	0	0	1	0	0.875	0	0	1	0
Ca1	37165138	C	Y	104	104	58	11	0.45	,T.,,T..TTT	FFFFFFFFFFF	1	0	0	1	0	0.818182	0	0	1	0	0.909091	0	0	1	0
Ca1	37167179	C	Y	101	101	60	20	0.35	,T.,TT.TT.T.T....,,,	FFFFFFFFFFBFFFFFFFFF	1	0	0	1	0	0.75	0	0	1	0	0.8	0	0	1	0
Ca1	37174736	G	R	51	51	55	8	0.37	AA...,.A	FFFFFFFB	1	0	0	1	0	0.875	0	0	1	0	0.875	0	0	1	0
Ca1	37178189	G	R	49	49	41	10	0.5	.,.AAAAA,F,	FFFFFFFFFB	1	0	0	1	0	0.8	0	0	1	0	0.9	0	0	1	0
Ca1	37179096	G	R	131	187	56	17	0.58	,AA.AA.,.,AAAAA,A	BFFFFFFFFFFBFFFFB	1	0	0	1	0	0.764706	0	0	1	0	0.823529	0	0	1	0
Ca1	37186872	G	A	39	51	49	10	0.8	AAA.AAAA.A	BFFBFFFFFF	1	0	0	1	0	0.8	0	0	1	0	0.9	0	0	1	0
Ca1	37219764	C	T	23	42	23	11	0.45	TT.TT.,,T.,	BFFFFFFFFFF	1	0	0	1	0	0.818182	0	0	1	0	0.909091	0	0	1	0
Ca1	37248596	C	Y	45	87	57	8	0.62	TT,TT,,T	FFFFFFFF	1	0	0	1	0	0.875	0	0	1	0	0.875	0	0	1	0
Ca1	37271459	C	Y	76	76	50	9	0.44	TT..T.,,T	BFFFFFFFB	1	0	0	1	0	0.777778	0	0	1	0	0.888889	0	0	1	0
Ca1	37271492	C	Y	97	97	46	13	0.46	T..T.,,TTT.,T	BFFFFFFFFFFFF	1	0	0	1	0	0.769231	0	0	1	0	0.846154	0	0	1	0
Ca1	37271531	G	R	66	66	37	17	0.47	AA.AA.,,AA,A.A..,	/FFFFFFFFFFFFFFFB	1	0	0	1	0	0.764706	0	0	1	0	0.823529	0	0	1	0
Ca1	37271598	G	R	66	66	28	14	0.5	A..,AAA,AA,A..	FFFFFFFFFBBBFF	1	0	0	1	0	0.785714	0	0	1	0	0.857143	0	0	1	0
Ca1	37406933	G	R	115	151	41	17	0.47	,,.,.,AAAA,A,AA,A	FFFFFFFFFFFFFFFFB	1	0	0	1	0	0.764706	0	0	1	0	0.823529	0	0	1	0
Ca1	37410457	C	Y	59	59	53	12	0.41	...T,T*,TTT,	FFFFFFFFFFFF	1	0	0	1	0	0.75	0	0	1	0	0.916667	0	0	1	0
Ca1	37414139	G	R	43	43	32	9	0.55	A,A,A.AA.	FFFFFFFF/	1	0	0	1	0	0.777778	0	0	1	0	0.888889	0	0	1	0
Ca1	37420129	C	Y	181	224	58	29	0.48	TT.....TTT..TT..TT.,.TT,T,TT.	FFFFFFFFFFFFFFFFFFFFFFFFFFFFB	1	0	0	1	0	0.724138	0	0	1	0	0.793103	0	0	1	0
Ca1	37432577	C	Y	49	49	53	11	0.36	...TTT..T.,	FFFFFFFF/FF	1	0	0	1	0	0.818182	0	0	1	0	0.909091	0	0	1	0
Ca1	37624593	C	T	27	34	23	8	0.37	...TT.T.	FBB/F<FB	1	0	0	1	0	0.875	0	0	1	0	0.875	0	0	1	0
Ca1	37626132	C	T	36	36	14	10	0.3	...T...TT,	FFFBFFFFFB	1	0	0	1	0	0.8	0	0	1	0	0.9	0	0	1	0
Ca1	37656996	G	R	74	74	60	12	0.33	,,,A,A..,A,A	FFFFFFF/FF/F	1	0	0	1	0	0.75	0	0	1	0	0.916667	0	0	1	0
Ca1	37708690	C	T	39	54	12	16	0.56	,,..T,TT.TTTT.TT	FF<FFFFFFFFFFFFF	1	0	0	1	0	0.75	0	0	1	0	0.8125	0	0	1	0
Ca1	37711815	C	Y	106	106	39	18	0.33	,.,.T.,.,,T.TT,.TT	BFFFFFFFFFFFFFFFFF	1	0	0	1	0	0.777778	0	0	1	0	0.833333	0	0	1	0
Ca1	37777595	G	R	45	87	60	8	0.62	,A.A,AAA	FB<FF<BF	1	0	0	1	0	0.875	0	0	1	0	0.875	0	0	1	0
Ca1	37885840	C	Y	93	93	60	10	0.5	,,T.TTT..T	BFFFFBFFFB	1	0	0	1	0	0.8	0	0	1	0	0.9	0	0	1	0
Ca1	37919000	G	R	27	27	44	11	0.36	,AA,A.A,,..	FFFFFFFFFFF	1	0	0	1	0	0.818182	0	0	1	0	0.909091	0	0	1	0
Ca1	37925776	G	R	79	79	53	9	0.44	,AA..,AA.	BFFFFFFFF	1	0	0	1	0	0.777778	0	0	1	0	0.888889	0	0	1	0
Ca1	37925789	C	Y	79	83	57	9	0.55	.TTT,,T,T	FF<FFFFF/	1	0	0	1	0	0.777778	0	0	1	0	0.888889	0	0	1	0
Ca1	37929884	G	R	31	82	37	12	0.66	.AAAAAA.AA,.	F/FFFFFFFFFF	1	0	0	1	0	0.75	0	0	1	0	0.916667	0	0	1	0
Ca1	38021959	G	R	35	35	36	11	0.45	A.A,..,,AAA	FFFF<FBFFFF	1	0	0	1	0	0.818182	0	0	1	0	0.909091	0	0	1	0
Ca1	38022160	G	R	29	29	46	9	0.33	,.,,,AA.A	FFFFFFFFF	1	0	0	1	0	0.777778	0	0	1	0	0.888889	0	0	1	0
Ca1	38053704	G	R	85	85	60	10	0.5	A,,.AA.A,A	FFFFF/FFFB	1	0	0	1	0	0.8	0	0	1	0	0.9	0	0	1	0
Ca1	38177178	G	R	27	41	25	10	0.5	AA.AA..,A.	FFFF<FFFBB	1	0	0	1	0	0.8	0	0	1	0	0.9	0	0	1	0
Ca1	38177573	G	R	35	80	27	12	0.5	AA.,A,,.AAA,	FF<FFFFBBFFF	1	0	0	1	0	0.75	0	0	1	0	0.916667	0	0	1	0
Ca1	38200860	G	A	25	39	16	10	0.4	AAA...A,..	FFF/FFFFFB	1	0	0	1	0	0.8	0	0	1	0	0.9	0	0	1	0
Ca1	38234520	C	Y	86	86	26	51	0.33	T,T,.,TT..T.,,TTT...T,....,,.,,,,,.,.T,T..TT.,.TTTT	FFFFFFFFFFFFFF<FFFBFFFFFFFFFFFFFFBFFFFFFFFFFFFFFFFB	1	0	0	1	0	0.686275	0	0	1	0	0.764706	0	0	1	0
Ca1	38234780	G	R	100	100	40	27	0.37	.,,.,,AA.AAAA,.,AAA..,A,,,.	BFFFFFFFFFBFFFFFFBFFFFBFFBB	1	0	0	1	0	0.740741	0	0	1	0	0.814815	0	0	1	0
Ca1	38235200	C	Y	81	81	33	16	0.43	..,,TTG,,T.TTT,T	BFFFFF/FFFFFFFFF	1	0	0	1	0	0.75	0	0	1	0	0.8125	0	0	1	0
Ca1	38294220	G	R	69	69	60	9	0.44	,A.AA.A,,	FFFFFF<BF	1	0	0	1	0	0.777778	0	0	1	0	0.888889	0	0	1	0
Ca1	38333371	C	T	54	54	16	14	0.64	.T.T.T.TTTTTT.	BFFFFFFFFFFFFF	1	0	0	1	0	0.785714	0	0	1	0	0.857143	0	0	1	0
Ca1	38335312	C	Y	48	93	60	9	0.66	TTTT.,TT.	FFFFFFFFB	1	0	0	1	0	0.777778	0	0	1	0	0.888889	0	0	1	0
Ca1	38369523	C	Y	21	21	31	9	0.55	,TTT,TT,,	FFFFBFFFF	1	0	0	1	0	0.777778	0	0	1	0	0.888889	0	0	1	0
Ca1	38392406	G	R	40	79	46	8	0.5	AAAA,,..	FFFF<FFF	1	0	0	1	0	0.875	0	0	1	0	0.875	0	0	1	0
Ca1	38452698	C	T	48	48	60	7	1	TTTTTTT	BFFFFFF	1	0	0	1	0	0.857143	0	0	0	1	1	0	0	1	0
Ca1	38538974	G	R	32	39	21	30	0.3	,A..,,,A,A,.,,A,,,,A,.A.,A,A,WA	BBFFFFBFFFFFFFFFFFFFFBFFFF<FFB	1	0	0	1	0	0.7	0	0	1	0	0.766667	0	0	1	0
Ca1	38540230	C	Y	53	57	46	8	0.5	T.TT..T,	FFFFFFFF	1	0	0	1	0	0.875	0	0	1	0	0.875	0	0	1	0
Ca1	38579117	C	Y	39	39	39	10	0.3	.T..T,.T..	FFFFFFFFFF	1	0	0	1	0	0.8	0	0	1	0	0.9	0	0	1	0
Ca1	38618681	G	R	25	25	37	10	0.3	,,A,A,,,A,	FFFFBFFFFF	1	0	0	1	0	0.8	0	0	1	0	0.9	0	0	1	0
Ca1	38631867	C	T	57	57	58	10	1	TTTTTTTTTT	FF<<FB<FFF	1	0	0	1	0	0.8	0	0	0	1	0.9	0	0	0	1
Ca1	38644203	G	A	21	42	19	15	0.33	AA..A.A,......A	FB/BFFFFFFFFB<B	1	0	0	1	0	0.733333	0	0	1	0	0.866667	0	0	1	0
Ca1	38666815	G	R	35	35	42	13	0.38	...,AAAAA.,,.	BFFFFFFFFFFFB	1	0	0	1	0	0.769231	0	0	1	0	0.846154	0	0	1	0
Ca1	38684210	G	R	23	62	46	8	0.5	A.A..AA.	BFFFFFBF	1	0	0	1	0	0.875	0	0	1	0	0.875	0	0	1	0
Ca1	38699194	G	A	21	45	43	8	0.75	,,AAAAAA	BFFFFFFF	1	0	0	1	0	0.875	0	0	1	0	0.875	0	0	1	0
Ca1	38701435	G	A	25	39	33	7	0.57	AA,,AA,	FFFBFFF	1	0	0	1	0	0.857143	0	0	1	0	1	0	0	1	0
Ca1	38715820	G	R	71	122	49	13	0.61	.AAA.A,.AAAA.	FFFF<FFFFFFFF	1	0	0	1	0	0.769231	0	0	1	0	0.846154	0	0	1	0
Ca1	38784048	C	Y	48	82	60	7	0.57	TT..T.T	FFFFFFB	1	0	0	1	0	0.857143	0	0	1	0	1	0	0	1	0
Ca1	38827513	G	R	70	121	57	12	0.66	AA.AAA.A.AA,	FFFFFBFFFFFF	1	0	0	1	0	0.75	0	0	1	0	0.916667	0	0	1	0
Ca1	38926275	G	R	21	21	40	9	0.44	,,AA,AA..	FFFFFF/FB	1	0	0	1	0	0.777778	0	0	1	0	0.888889	0	0	1	0
Ca1	39025523	C	Y	25	25	41	8	0.5	TTTT..,.	FBFFBFFF	1	0	0	1	0	0.875	0	0	1	0	0.875	0	0	1	0
Ca1	39047309	G	R	22	22	17	41	0.43	.,,,,.AAA.,,A.A,,..AAA,,AAAAA,AAAA.....A,	FFFFFFBFB<FFFFFFFFFF<FFFFF<FFFFFFFFFFF<BB	1	0	0	1	0	0.707317	0	0	1	0	0.780488	0	0	1	0
Ca1	39084543	G	R	20	20	25	7	0.42	,,A,ATA	FFFFBFF	1	0	0	1	0	0.857143	0	0	1	0	1	0	0	1	0
Ca1	39168119	C	Y	21	21	44	9	0.33	..TT,,T,.	<FFFBFFFB	1	0	0	1	0	0.777778	0	0	1	0	0.888889	0	0	1	0
Ca1	39170322	G	A	21	30	11	16	0.43	A.,..A.AA,,,AAA*.	FFFFFFFF<FBFFFBB	1	0	0	1	0	0.75	0	0	1	0	0.8125	0	0	1	0
Ca1	39173539	G	R	20	20	41	10	0.3	,,..A,.,AA	BFFFFFFFFF	1	0	0	1	0	0.8	0	0	1	0	0.9	0	0	1	0
Ca1	39180827	C	T	23	42	43	8	0.62	,T,TT,TT	FFFFFFFB	1	0	0	1	0	0.875	0	0	1	0	0.875	0	0	1	0
Ca1	39181535	C	Y	50	50	44	11	0.45	,T.T,T,T,T,	FFFFFFFBFFF	1	0	0	1	0	0.818182	0	0	1	0	0.909091	0	0	1	0
Ca1	39181590	C	Y	54	86	48	8	0.5	,,,TT.TT	BFFFFFFF	1	0	0	1	0	0.875	0	0	1	0	0.875	0	0	1	0
Ca1	39231726	C	Y	52	52	54	9	0.33	TTT,....,	FFFF/FFBF	1	0	0	1	0	0.777778	0	0	1	0	0.888889	0	0	1	0
Ca1	39247481	G	R	110	110	58	13	0.46	AA.A,AA.,A...	FFFFFFFF<F<BB	1	0	0	1	0	0.769231	0	0	1	0	0.846154	0	0	1	0
Ca1	39267111	G	R	82	82	60	10	0.5	.AAAA,A.,.	<FFFFBFFFB	1	0	0	1	0	0.8	0	0	1	0	0.9	0	0	1	0
Ca1	39312021	C	Y	62	62	46	11	0.36	.,.,,T,TT.T	FFFFBFFFFBB	1	0	0	1	0	0.818182	0	0	1	0	0.909091	0	0	1	0
Ca1	39318778	G	R	69	69	44	18	0.33	,,,A,.A,,AA,..A.A.	BBFBFBFBFFFBF/BFFF	1	0	0	1	0	0.777778	0	0	1	0	0.833333	0	0	1	0
Ca1	39320215	C	T	21	45	57	7	0.85	TTTTTT,	FFFBB<<	1	0	0	1	0	0.857143	0	0	1	0	1	0	0	1	0
Ca1	39488765	G	R	28	68	30	13	0.38	A..A.,,A.A,,A	FFFFFFFFFFFFB	1	0	0	1	0	0.769231	0	0	1	0	0.846154	0	0	1	0
Ca1	39502747	C	Y	80	80	57	9	0.44	T.T.,T,T.	BFFFFFFFF	1	0	0	1	0	0.777778	0	0	1	0	0.888889	0	0	1	0
Ca1	39529748	G	A	22	45	23	16	0.37	AAAAA,,,,A.....,	BBBFFFFFF/FFB/FF	1	0	0	1	0	0.75	0	0	1	0	0.8125	0	0	1	0
Ca1	39554116	G	R	45	45	57	10	0.3	,.AA.,,,A.	FFFBFFFFFF	1	0	0	1	0	0.8	0	0	1	0	0.9	0	0	1	0
Ca1	39600634	C	T	28	54	43	13	0.69	T.T.TTTTT..TT	BFFFFFFFFFFFF	1	0	0	1	0	0.769231	0	0	1	0	0.846154	0	0	1	0
Ca1	39646142	C	Y	51	51	44	9	0.33	TT...,T,.	FFFFFFFFF	1	0	0	1	0	0.777778	0	0	1	0	0.888889	0	0	1	0
Ca1	39746415	G	R	39	81	52	8	0.62	...AAAAA	FFFFFFFF	1	0	0	1	0	0.875	0	0	1	0	0.875	0	0	1	0
Ca1	39813424	G	R	82	86	60	8	0.5	AA,..A.A	FFFFFFFF	1	0	0	1	0	0.875	0	0	1	0	0.875	0	0	1	0
Ca1	39845969	G	R	38	107	45	21	0.66	AA.AAA,AA,A,AAA,A.A.A	FFBFFFFFFFFFFFFFFFFFF	1	0	0	1	0	0.761905	0	0	1	0	0.809524	0	0	1	0
Ca1	39862808	G	R	49	97	60	10	0.7	.AA.AAA,AA	FFFFFFFFFF	1	0	0	1	0	0.8	0	0	1	0	0.9	0	0	1	0
Ca1	39912018	G	A	39	51	32	9	0.88	AAAA,AAAA	FFFBFFFFF	1	0	0	1	0	0.777778	0	0	0	1	0.888889	0	0	1	0
Ca1	39946302	G	R	82	82	60	10	0.5	A,.AAA,A,,	FFFFFFFFFB	1	0	0	1	0	0.8	0	0	1	0	0.9	0	0	1	0
Ca1	39954612	C	Y	39	39	21	29	0.31	,,,,,T,,T,T,,T,T,,,,,,,T,TT,T	FBBFFFFFFFBFFFBFFFFFFFFFFFFFF	1	0	0	1	0	0.724138	0	0	1	0	0.793103	0	0	1	0
Ca1	39982060	C	Y	42	87	60	9	0.66	,TTTT,T,T	FFFFFFFFF	1	0	0	1	0	0.777778	0	0	1	0	0.888889	0	0	1	0
Ca1	40064110	C	Y	48	48	58	9	0.33	,T....T,T	BF/FFFFFB	1	0	0	1	0	0.777778	0	0	1	0	0.888889	0	0	1	0
Ca1	40070489	C	Y	36	40	31	8	0.37	.TTT,.,.	FFFFFFFB	1	0	0	1	0	0.875	0	0	1	0	0.875	0	0	1	0
Ca1	40112657	G	R	51	96	41	13	0.46	,AA,..A,AA,A.	FFFFFFF/FFFFF	1	0	0	1	0	0.769231	0	0	1	0	0.846154	0	0	1	0
Ca1	40167316	G	R	34	73	57	7	0.57	A.,AA,A	FFBFF/B	1	0	0	1	0	0.857143	0	0	1	0	1	0	0	1	0
Ca1	40201949	G	A	25	36	16	8	0.37	..A...AA	BFFFFFFF	1	0	0	1	0	0.875	0	0	1	0	0.875	0	0	1	0
Ca1	40206259	G	A	50	51	22	10	0.8	AA,AAA,AAA	FFF<FFFB/B	1	0	0	1	0	0.8	0	0	1	0	0.9	0	0	1	0
Ca1	40210457	C	T	56	57	34	11	0.9	TTTTTTTTTT,	FFFFFFFFFFF	1	0	0	1	0	0.818182	0	0	0	1	0.909091	0	0	1	0
Ca1	40221353	C	T	50	51	48	9	0.88	TTTTT,TTT	FFFFF<BFF	1	0	0	1	0	0.777778	0	0	0	1	0.888889	0	0	1	0
Ca1	40226965	C	Y	75	75	60	9	0.44	TT.TT....	BFFFF<FFF	1	0	0	1	0	0.777778	0	0	1	0	0.888889	0	0	1	0
Ca1	40228301	G	R	55	55	60	8	0.37	,..,,AAA	FFFBFFFF	1	0	0	1	0	0.875	0	0	1	0	0.875	0	0	1	0
Ca1	40228789	C	Y	113	113	56	17	0.35	.,,TT,T.TT,,T,.,.	FFFFFFFFFFFBFFFFF	1	0	0	1	0	0.764706	0	0	1	0	0.823529	0	0	1	0
Ca1	40252335	C	T	40	42	32	9	0.55	TT,,T.T,T	FFFFFFFFF	1	0	0	1	0	0.777778	0	0	1	0	0.888889	0	0	1	0
Ca1	40265983	C	T	48	48	54	7	1	TTTTTTT	FFFF/FF	1	0	0	1	0	0.857143	0	0	0	1	1	0	0	1	0
Ca1	40271251	C	Y	43	82	47	7	0.57	T.TT,,T	FFFFFFF	1	0	0	1	0	0.857143	0	0	1	0	1	0	0	1	0
Ca1	40296282	C	Y	27	66	49	8	0.5	,T,T,,TT	FFFFB<FB	1	0	0	1	0	0.875	0	0	1	0	0.875	0	0	1	0
Ca1	40379809	C	Y	43	43	52	16	0.31	.,,..,..,,.TTTTT	FFFFFFFFFFFFFFBF	1	0	0	1	0	0.75	0	0	1	0	0.8125	0	0	1	0
Ca1	40394628	C	T	41	51	42	10	0.8	T.T.TTTTTT	FFF<FFFFFF	1	0	0	1	0	0.8	0	0	1	0	0.9	0	0	1	0
Ca1	40425162	C	Y	43	43	60	9	0.33	.T..T.,.T	F<F<FFFFF	1	0	0	1	0	0.777778	0	0	1	0	0.888889	0	0	1	0
Ca1	40448509	C	Y	43	43	59	9	0.33	T..TT....	FFF<FFFFB	1	0	0	1	0	0.777778	0	0	1	0	0.888889	0	0	1	0
Ca1	40525008	G	R	34	34	60	9	0.33	A,.,.AA,.	FFFFB<FFF	1	0	0	1	0	0.777778	0	0	1	0	0.888889	0	0	1	0
Ca1	40543301	C	Y	20	20	23	9	0.44	TT,,,T,T,	BBBFFFF<B	1	0	0	1	0	0.777778	0	0	1	0	0.888889	0	0	1	0
Ca1	40808224	C	T	25	36	16	9	0.33	..,T..TT,	FF/FFFFF/	1	0	0	1	0	0.777778	0	0	1	0	0.888889	0	0	1	0
Ca1	40808229	C	T	25	36	16	9	0.33	..,T..TT,	<FBFFFFFF	1	0	0	1	0	0.777778	0	0	1	0	0.888889	0	0	1	0
Ca1	40815310	G	A	48	48	15	28	0.92	AAAAAAAAAAAAAAAAAAAAAAA.AAA.	FFF/FFBFFFFFFFFFFFFFFFFBFFFB	1	0	0	1	0	0.714286	0	0	0	1	0.785714	0	0	0	1
Ca1	40829910	G	R	26	30	19	26	0.38	.,A...,...A,,.A,.A,AA.AAAA	FFFFFFFFF/FFBFFFFFFFFB7FBF	1	0	0	1	0	0.730769	0	0	1	0	0.807692	0	0	1	0
Ca1	40875030	C	Y	34	34	55	10	0.3	,,,,.T.T,T	BFFFFFFFFF	1	0	0	1	0	0.8	0	0	1	0	0.9	0	0	1	0
Ca1	40877438	C	Y	52	97	60	9	0.66	.TT.TTTT,	FF<F/FFFF	1	0	0	1	0	0.777778	0	0	1	0	0.888889	0	0	1	0
Ca1	40878582	C	Y	128	128	57	18	0.38	..,,,..TTT.T,,TTGT	FFBFFFFFFFFFFFFF/B	1	0	0	1	0	0.777778	0	0	1	0	0.833333	0	0	1	0
Ca1	40885758	C	T	34	39	21	13	0.3	TTT,...,.T,..	BFFFFFFFFFFFF	1	0	0	1	0	0.769231	0	0	1	0	0.846154	0	0	1	0
Ca1	40895239	C	Y	99	99	60	10	0.5	T,T..T,TT.	FFFFFFFFFF	1	0	0	1	0	0.8	0	0	1	0	0.9	0	0	1	0
Ca1	40975578	C	Y	20	20	24	8	0.37	..T.TT..	FFFFFBFF	1	0	0	1	0	0.875	0	0	1	0	0.875	0	0	1	0
Ca1	40976575	G	R	92	92	47	15	0.33	A...AAA....A,..	FFFFFFFFFFFFF/B	1	0	0	1	0	0.733333	0	0	1	0	0.866667	0	0	1	0
Ca1	41085146	C	T	48	48	60	7	1	TTTTTTT	FFFFFFB	1	0	0	1	0	0.857143	0	0	0	1	1	0	0	1	0
Ca1	41085147	G	A	48	48	60	7	1	AAAAAAA	F<FFFBB	1	0	0	1	0	0.857143	0	0	0	1	1	0	0	1	0
Ca1	41126272	C	Y	22	22	55	9	0.33	T,T..T.,.	/F<FFFFFF	1	0	0	1	0	0.777778	0	0	1	0	0.888889	0	0	1	0
Ca1	41126323	C	Y	114	114	56	17	0.41	..T.,.T,.,TTTT,.T	BFFFFFF<FBFFFF/FF	1	0	0	1	0	0.764706	0	0	1	0	0.823529	0	0	1	0
Ca1	41240148	G	R	43	43	30	15	0.46	,,AA.AA.A.,,A,A	FFFFFFFFFFFFF/B	1	0	0	1	0	0.733333	0	0	1	0	0.866667	0	0	1	0
Ca1	41242382	C	Y	84	84	44	15	0.33	TTTT,T....,,,,F,	FFFFFFF<FFFFFFF	1	0	0	1	0	0.733333	0	0	1	0	0.866667	0	0	1	0
Ca1	41246184	G	R	53	53	51	12	0.41	,.,.AA.A,,AA	FBFFFFFFFFBF	1	0	0	1	0	0.75	0	0	1	0	0.916667	0	0	1	0
Ca1	41246286	C	Y	73	73	48	17	0.41	,,TT..T.T,.,TTT,.	BBFFF/FFFFFFFFFFF	1	0	0	1	0	0.764706	0	0	1	0	0.823529	0	0	1	0
Ca1	41247121	C	Y	71	71	50	14	0.42	,..T.,TT.T,,TT	FFFFFFFFFFFFFB	1	0	0	1	0	0.785714	0	0	1	0	0.857143	0	0	1	0
Ca1	41267357	G	R	95	95	36	16	0.43	A,,,AAA,AA.A,...	BFFFFFFFFFFFFFFB	1	0	0	1	0	0.75	0	0	1	0	0.8125	0	0	1	0
Ca1	41272185	C	Y	101	105	50	12	0.58	TTTT.TT.,,T,	FFF/FFFFFFFF	1	0	0	1	0	0.75	0	0	1	0	0.916667	0	0	1	0
Ca1	41273373	G	R	40	40	38	8	0.37	.,,.,AAA	FFFFFFFF	1	0	0	1	0	0.875	0	0	1	0	0.875	0	0	1	0
Ca1	41363550	G	R	54	80	32	11	0.54	,,AAAA.,A,JA	FFFFFFFFFFB	1	0	0	1	0	0.818182	0	0	1	0	0.909091	0	0	1	0
Ca1	41372612	C	Y	55	97	60	8	0.62	T,TTT,.T	FFFFFFFF	1	0	0	1	0	0.875	0	0	1	0	0.875	0	0	1	0
Ca1	41392689	C	T	46	48	15	11	0.63	TTTT.,TTT,,	FFFFFFFFF/F	1	0	0	1	0	0.818182	0	0	1	0	0.909091	0	0	1	0
Ca1	41402809	C	T	37	39	36	7	0.57	T,.TT,T	BFFFFFF	1	0	0	1	0	0.857143	0	0	1	0	1	0	0	1	0
Ca1	41404407	C	Y	42	87	42	18	0.44	.TTTT,TT.,,...T.T*A	FBFFFFFFFFFFFFBFF/	1	0	0	1	0	0.777778	0	0	1	0	0.833333	0	0	1	0
Ca1	41505115	C	Y	62	62	60	10	0.4	,TTTT,,,,,	FFFFFFFFFF	1	0	0	1	0	0.8	0	0	1	0	0.9	0	0	1	0
Ca1	41530716	G	A	21	45	60	7	0.85	AAAAA.A	FF<FF<B	1	0	0	1	0	0.857143	0	0	1	0	1	0	0	1	0
Ca1	41531675	C	Y	55	100	60	10	0.6	.TTTT,..TT	/FFFFFFBFB	1	0	0	1	0	0.8	0	0	1	0	0.9	0	0	1	0
Ca1	41540234	G	R	21	63	60	7	0.71	AAAA,,A	BFFFFFF	1	0	0	1	0	0.857143	0	0	1	0	1	0	0	1	0
Ca1	41587101	G	R	34	34	37	13	0.38	A,,,.A,AA.A,,	FFFFFFFFFFFFF	1	0	0	1	0	0.769231	0	0	1	0	0.846154	0	0	1	0
Ca1	41597667	C	Y	79	79	60	9	0.44	.,,TTTT,,	FFFFFFFFB	1	0	0	1	0	0.777778	0	0	1	0	0.888889	0	0	1	0
Ca1	41703178	G	R	25	25	36	8	0.5	,.AA,AA.	FFFFFFFF	1	0	0	1	0	0.875	0	0	1	0	0.875	0	0	1	0
Ca1	41713192	C	T	22	48	46	8	0.87	TT,TTTTT	/FFFFFFF	1	0	0	1	0	0.875	0	0	1	0	0.875	0	0	1	0
Ca1	41717245	G	R	40	40	20	30	0.3	.....AA.,AAA.AAA,.A,.,,,,,,,.,	FFFFBFFFFFFFFFFFFFFFFFF/FFFFFF	1	0	0	1	0	0.7	0	0	1	0	0.766667	0	0	1	0
Ca1	41730757	C	Y	74	74	60	8	0.5	TT.T,T,.	F<FFFFFF	1	0	0	1	0	0.875	0	0	1	0	0.875	0	0	1	0
Ca1	41761704	G	R	54	54	60	7	0.42	,,,AAA.	FFFFFBF	1	0	0	1	0	0.857143	0	0	1	0	1	0	0	1	0
Ca1	41792821	G	A	54	54	60	9	1	AAAAAAAAA	FFFFFBFFB	1	0	0	1	0	0.777778	0	0	0	1	0.888889	0	0	0	1
Ca1	41804810	G	R	54	85	60	7	0.57	,.AAA.A	FBFFFFF	1	0	0	1	0	0.857143	0	0	1	0	1	0	0	1	0
Ca1	41807359	C	T	36	41	12	13	0.38	TT,,,,T...TT,	FFFFFFBFBFFFB	1	0	0	1	0	0.769231	0	0	1	0	0.846154	0	0	1	0
Ca1	41836610	C	Y	77	125	60	11	0.63	,,TTTTTT.T.	FFFFFFFFFFF	1	0	0	1	0	0.818182	0	0	1	0	0.909091	0	0	1	0
Ca1	41860086	G	R	79	79	60	9	0.44	,.A,.AAA.	B<FFFFFFF	1	0	0	1	0	0.777778	0	0	1	0	0.888889	0	0	1	0
Ca1	41870234	G	R	39	97	60	13	0.76	.AAAAAAAA.A,A	FFFFFFF<FF/FF	1	0	0	1	0	0.769231	0	0	1	0	0.846154	0	0	1	0
Ca1	41892050	G	R	38	38	60	7	0.42	A,.A.,A	/FFFFFF	1	0	0	1	0	0.857143	0	0	1	0	1	0	0	1	0
Ca1	41903231	C	Y	121	141	59	13	0.53	,TTT.,TT,T.,T	FFFFFFFFFFFFF	1	0	0	1	0	0.769231	0	0	1	0	0.846154	0	0	1	0
Ca1	41948711	C	Y	81	126	60	11	0.54	T,,T,TT,T.T	BFFF/FFFFFF	1	0	0	1	0	0.818182	0	0	1	0	0.909091	0	0	1	0
Ca1	42016957	G	A	23	51	14	26	0.3	,..,,..,AA..A,..,AA,,AA,.A	BFFFFFFFFFFFFFFFFFFFFFFFBF	1	0	0	1	0	0.730769	0	0	1	0	0.807692	0	0	1	0
Ca1	42021996	C	Y	36	36	31	16	0.37	,TTT,.,,TT,,.,T,	FFFFFFFFFFB<<<FF	1	0	0	1	0	0.75	0	0	1	0	0.8125	0	0	1	0
Ca1	42084240	C	T	48	48	54	7	1	TTTTTTFT	FFFFFFB	1	0	0	1	0	0.857143	0	0	0	1	1	0	0	1	0
Ca1	42086965	C	Y	30	30	49	12	0.41	..,.TT,T.T.T	FFFFFF/<FFFF	1	0	0	1	0	0.75	0	0	1	0	0.916667	0	0	1	0
Ca1	42090762	G	R	45	45	30	20	0.4	,,,,,,.,,.A.AA,AAAAA	FFFFFFFFFFFFF<FBFFBF	1	0	0	1	0	0.75	0	0	1	0	0.8	0	0	1	0
Ca1	42091057	C	Y	24	24	37	13	0.3	T,.,,TT,,,,,T	FFFFFBFFFFFFF	1	0	0	1	0	0.769231	0	0	1	0	0.846154	0	0	1	0
Ca1	42171695	C	T	24	38	22	11	0.36	TTT.......T	FFFBFFFFFBB	1	0	0	1	0	0.818182	0	0	1	0	0.909091	0	0	1	0
Ca1	42203345	C	Y	45	100	35	24	0.54	.TT..T..TTTT,.,TTT,ATT.T	FFFF<FFFFFFFBFFF<FF/FFFF	1	0	0	1	0	0.708333	0	0	1	0	0.791667	0	0	1	0
Ca1	42238111	G	R	29	30	36	9	0.66	,AA,,AAAWA	FFFFFFFFB	1	0	0	1	0	0.777778	0	0	1	0	0.888889	0	0	1	0
Ca1	42244330	C	T	33	45	18	12	0.5	.T..,TT.TTT,	FFFBBFF//FFF	1	0	0	1	0	0.75	0	0	1	0	0.916667	0	0	1	0
Ca1	42245946	G	A	37	39	42	7	0.57	,A.AA,A	FFFFFFB	1	0	0	1	0	0.857143	0	0	1	0	1	0	0	1	0
Ca1	42329389	C	T	36	36	16	10	0.3	,,,,,T,,TT	BFBF<FFFFF	1	0	0	1	0	0.8	0	0	1	0	0.9	0	0	1	0
Ca1	42331040	C	T	45	45	15	17	0.35	T.,..TTTTT...,...	FFFFFF<FFFFFFFFFF	1	0	0	1	0	0.764706	0	0	1	0	0.823529	0	0	1	0
Ca1	42402461	C	Y	58	89	60	7	0.57	TTT,,T.	FFFFFFF	1	0	0	1	0	0.857143	0	0	1	0	1	0	0	1	0
Ca1	42417018	G	R	119	139	46	16	0.43	A,.A,.A.,AAA.,A,	FFBFFFFFFFFFFFFF	1	0	0	1	0	0.75	0	0	1	0	0.8125	0	0	1	0
Ca1	42500440	G	R	86	134	47	14	0.5	...,,.AA,AAAAA	FFFFBFFFFFFFFF	1	0	0	1	0	0.785714	0	0	1	0	0.857143	0	0	1	0
Ca1	42501132	C	T	69	69	60	14	1	TTTTTTTTTTTTTT	FFFFBFFFFFF<FF	1	0	0	1	0	0.785714	0	0	0	1	0.857143	0	0	0	1
Ca1	42586400	C	T	20	36	18	9	0.33	T.,,TT,,,	FFFFFFFFB	1	0	0	1	0	0.777778	0	0	1	0	0.888889	0	0	1	0
Ca1	42617067	C	T	22	39	23	13	0.3	.T....T.TT.,.	FFFBFFBFFFFFF	1	0	0	1	0	0.769231	0	0	1	0	0.846154	0	0	1	0
Ca1	42788148	G	R	43	100	36	17	0.58	.AA.AA,.A...AAAZAFA	FFFFFFFFFFFFFBFFF	1	0	0	1	0	0.764706	0	0	1	0	0.823529	0	0	1	0
Ca1	42788284	C	Y	49	49	38	10	0.3	TTT..,,,..	FFFFFFFFFB	1	0	0	1	0	0.8	0	0	1	0	0.9	0	0	1	0
Ca1	42873645	G	A	60	60	43	11	1	AAAAAAAAAAA	FFFFFFF<F<B	1	0	0	1	0	0.818182	0	0	0	1	0.909091	0	0	0	1
Ca1	42934027	G	R	26	68	60	7	0.71	AAAAA,.	FFFFFFF	1	0	0	1	0	0.857143	0	0	1	0	1	0	0	1	0
Ca1	42947411	C	Y	101	125	60	11	0.54	TT.,,TTT.,T	FFFBFFFFFFB	1	0	0	1	0	0.818182	0	0	1	0	0.909091	0	0	1	0
Ca1	43001762	G	A	30	36	33	7	0.42	.AA.A..	FFFFFFF	1	0	0	1	0	0.857143	0	0	1	0	1	0	0	1	0
Ca1	43055638	G	R	76	107	60	9	0.55	AA,AA,.A.	FFFFBBFFB	1	0	0	1	0	0.777778	0	0	1	0	0.888889	0	0	1	0
Ca1	43070745	C	Y	26	68	60	7	0.71	TTT.,TT	BFFFFF7	1	0	0	1	0	0.857143	0	0	1	0	1	0	0	1	0
Ca1	43091775	G	R	92	141	60	13	0.53	AAAAA,A,,.,.A	FFFFFFFB<FF/F	1	0	0	1	0	0.769231	0	0	1	0	0.846154	0	0	1	0
Ca1	43158892	G	A	57	57	36	10	1	AAAAAAAAAA	FFFFFFFFFF	1	0	0	1	0	0.8	0	0	0	1	0.9	0	0	0	1
Ca1	43210515	C	Y	87	87	59	13	0.38	.TT..TT..T...	FBFFFFFFFFFFF	1	0	0	1	0	0.769231	0	0	1	0	0.846154	0	0	1	0
Ca1	43280232	G	R	21	63	55	7	0.71	AAAAA,,	BFFFFFF	1	0	0	1	0	0.857143	0	0	1	0	1	0	0	1	0
Ca1	43364816	C	T	31	31	12	7	0.42	.,TAT.T	FFF/FFB	1	0	0	1	0	0.857143	0	0	1	0	1	0	0	1	0
Ca1	43364972	C	T	25	39	15	10	0.4	T.T..T.T..	FFFFFFFFFB	1	0	0	1	0	0.8	0	0	1	0	0.9	0	0	1	0
Ca1	43464174	G	R	55	55	48	17	0.35	A,....AA.,,AA,.A.	/FFFFFFF<BFFFBBFB	1	0	0	1	0	0.764706	0	0	1	0	0.823529	0	0	1	0
Ca1	43694332	G	A	40	42	28	8	0.62	AA.,A,AA	FFFFFFF<	1	0	0	1	0	0.875	0	0	1	0	0.875	0	0	1	0
Ca1	43801355	C	Y	52	97	60	9	0.66	TTT,.TTT.	FFFFFFFFF	1	0	0	1	0	0.777778	0	0	1	0	0.888889	0	0	1	0
Ca1	43833185	G	R	37	37	30	10	0.4	A,A,,A,,,A	FFFFFFFBFF	1	0	0	1	0	0.8	0	0	1	0	0.9	0	0	1	0
Ca1	43847412	C	Y	38	38	60	7	0.42	T,,..TT	FFBFFF/	1	0	0	1	0	0.857143	0	0	1	0	1	0	0	1	0
Ca1	43920712	G	R	23	68	60	8	0.75	.A,AAAAA	FFFFFF/F	1	0	0	1	0	0.875	0	0	1	0	0.875	0	0	1	0
Ca1	43924264	G	R	63	108	43	11	0.54	..AA,,AAA,A	F7FFFFBFFFB	1	0	0	1	0	0.818182	0	0	1	0	0.909091	0	0	1	0
Ca1	44007279	C	Y	60	60	49	10	0.5	,,.T.TT.TT	FFFFFFFFFF	1	0	0	1	0	0.8	0	0	1	0	0.9	0	0	1	0
Ca1	44013188	C	T	28	54	58	10	0.9	TTTTTTTT.T	FFFFFFFFBB	1	0	0	1	0	0.8	0	0	0	1	0.9	0	0	1	0
Ca1	44157150	C	Y	40	40	33	13	0.38	,.T....TT.TT.	BFFFFFFFFFFFB	1	0	0	1	0	0.769231	0	0	1	0	0.846154	0	0	1	0
Ca1	44192934	G	R	134	172	28	68	0.36	,.A,AA,,,,.,,A,A.,AA,,,A,A,A.AA.A.A.AA,.A,AAA.AA.,,.,AA.A.,,,,.....,	BFFFFFBFFFFFFFF<BFFFFFFFFFFFF<FFFFBFFBFFFFFFFFFFFFFFB<FFBFFFF/FBBBB<	1	0	0	1	0	0.676471	0	0	1	0	0.75	0	0	1	0
Ca1	44220715	G	R	92	146	60	14	0.64	A,A,AAAAA..,AA	FBFFFFFFFFFFFF	1	0	0	1	0	0.785714	0	0	1	0	0.857143	0	0	1	0
Ca1	44264718	G	R	31	31	30	10	0.4	,...,AAAA,	BF<<FFFFF/	1	0	0	1	0	0.8	0	0	1	0	0.9	0	0	1	0
Ca1	44362720	C	Y	43	43	53	7	0.42	TTT.,.,	FFFFFFF	1	0	0	1	0	0.857143	0	0	1	0	1	0	0	1	0
Ca1	44465864	G	R	52	97	58	9	0.66	AAAAA,.,A	FFFFFFFFB	1	0	0	1	0	0.777778	0	0	1	0	0.888889	0	0	1	0
Ca1	44543353	C	Y	31	62	60	7	0.57	,TT,TT,	FFFFF//	1	0	0	1	0	0.857143	0	0	1	0	1	0	0	1	0
Ca1	44545799	G	R	26	26	43	10	0.3	.AA.A..,,,	FFFBFFFFFB	1	0	0	1	0	0.8	0	0	1	0	0.9	0	0	1	0
Ca1	44616591	G	R	20	45	41	7	0.42	A..,A.A	FFFFFFB	1	0	0	1	0	0.857143	0	0	1	0	1	0	0	1	0
Ca1	44665086	C	Y	51	93	57	9	0.55	,,TTTTT,,	FF<FFFF<<	1	0	0	1	0	0.777778	0	0	1	0	0.888889	0	0	1	0
Ca1	44755851	G	R	29	80	33	21	0.38	AA..A..A.AA..,A...A.,	FFFFFFFFFF<FBFFFFFFFF	1	0	0	1	0	0.761905	0	0	1	0	0.809524	0	0	1	0
Ca1	44756993	C	Y	77	77	31	23	0.3	,.,,,....,,,..TTT,,TTTT	BFFFBF/FFFBFFFFFF<BFFFF	1	0	0	1	0	0.73913	0	0	1	0	0.826087	0	0	1	0
Ca1	44871886	G	R	20	20	34	9	0.33	AA,,,,A,,	FFFFBFBFF	1	0	0	1	0	0.777778	0	0	1	0	0.888889	0	0	1	0
Ca1	44874287	G	A	44	57	23	18	0.55	AA,A,.A.,AAA,,A,AA	F<FFFFFFFFF<FBBFFB	1	0	0	1	0	0.777778	0	0	1	0	0.833333	0	0	1	0
Ca1	44874642	C	Y	56	56	34	12	0.33	,..,.,T.TT,T	BFFFFFFFFFBF	1	0	0	1	0	0.75	0	0	1	0	0.916667	0	0	1	0
Ca1	44923506	G	R	211	228	38	49	0.46	,....,,AAA.A.AA,AA,A...A.,.,.A,A,A,A,.A.AAAAAAA.A	BFF<FFFFFBFFFFFFFFFFBBBF<FFFFFFFFFFBFFFFFBFFFFFFF	1	0	0	1	0	0.693878	0	0	1	0	0.77551	0	0	1	0
Ca1	44936795	C	Y	108	108	49	26	0.3	T.T,..,.TT,..,.,TT,.,.T,T,	BFFFFFFFFFFFFFFFB<FFFFFFFF	1	0	0	1	0	0.730769	0	0	1	0	0.807692	0	0	1	0
Ca1	44939105	C	Y	42	90	37	13	0.53	...TTTT,,T,TT	FFFFFFBBFBFFF	1	0	0	1	0	0.769231	0	0	1	0	0.846154	0	0	1	0
Ca1	44939235	G	R	81	81	41	15	0.46	AA,,,A,A,A,..AA	FFFFFFFFFBFFF<F	1	0	0	1	0	0.733333	0	0	1	0	0.866667	0	0	1	0
Ca1	44939388	G	R	31	31	27	13	0.38	....AAAA,,A,,	FF<FFB/FFFFFF	1	0	0	1	0	0.769231	0	0	1	0	0.846154	0	0	1	0
Ca1	44998870	G	R	55	55	32	24	0.45	,A,.A.AAA,.A,.A..A,A.AA,	BFFFFFF/FFFFFFBFFF<FFBF<	1	0	0	1	0	0.708333	0	0	1	0	0.791667	0	0	1	0
Ca1	45059097	G	R	73	73	23	30	0.3	.,.,,.,,.AA.,A,,,A,,AA,A.,A,,A	FBFBFFFFFFFFBFFFFFFFFFFFFFFFF<	1	0	0	1	0	0.7	0	0	1	0	0.766667	0	0	1	0
Ca1	45118830	C	T	33	33	11	11	0.36	TTT.,T.,..,	FFFFBFBFFFF	1	0	0	1	0	0.818182	0	0	1	0	0.909091	0	0	1	0
Ca1	45120139	C	T	32	36	15	8	0.37	T..T.,T.	FFFFFFFF	1	0	0	1	0	0.875	0	0	1	0	0.875	0	0	1	0
Ca1	45160925	G	R	20	20	47	12	0.33	.A..A...AA,.	FFFFFFBFFFFB	1	0	0	1	0	0.75	0	0	1	0	0.916667	0	0	1	0
Ca1	45175560	G	A	20	48	28	18	0.38	.AA,A..,AA....AA..	FFFFFF/<BFFBFBFFFB	1	0	0	1	0	0.777778	0	0	1	0	0.833333	0	0	1	0
Ca1	45204409	G	A	48	48	58	7	1	AAAAAAA	BFFBFFF	1	0	0	1	0	0.857143	0	0	0	1	1	0	0	1	0
Ca1	45265546	C	T	29	60	22	28	0.39	.T,,....TTT...T...TTT..T.,TT	FBBBB<FBFFFFFF/FFFFFBFFFFFBF	1	0	0	1	0	0.714286	0	0	1	0	0.785714	0	0	1	0
Ca1	45265548	C	T	32	60	20	24	0.45	T...TTT...T...TTT..T.,TT	FFFFFFFFFFFFF7FFFFFBFBB/	1	0	0	1	0	0.708333	0	0	1	0	0.791667	0	0	1	0
Ca1	45269419	G	A	23	36	17	9	0.33	AA,.A...,	FBFBFFFFF	1	0	0	1	0	0.777778	0	0	1	0	0.888889	0	0	1	0
Ca1	45298795	G	R	56	56	38	12	0.33	.AA..A.A.,,.	FFFFFFFFBFFB	1	0	0	1	0	0.75	0	0	1	0	0.916667	0	0	1	0
Ca1	45299591	C	Y	34	59	18	33	0.3	.TT...T.TT...,.T...,.,,.T,.TT.,T,	FFBFFFFFBFFFFFFFFFBFFBF</FFFFFFFF	1	0	0	1	0	0.69697	0	0	1	0	0.787879	0	0	1	0
Ca1	45335565	C	T	44	45	40	7	0.85	TTTTT,T	FFFBFFF	1	0	0	1	0	0.857143	0	0	1	0	1	0	0	1	0
Ca1	45336123	G	A	41	54	34	12	0.75	AA..AA,AAAAA	/FFBFFF/<FFF	1	0	0	1	0	0.75	0	0	1	0	0.916667	0	0	1	0
Ca1	45336720	C	T	37	51	28	12	0.66	TTTTTT,T..T,	FFFBFFFFFFFF	1	0	0	1	0	0.75	0	0	1	0	0.916667	0	0	1	0
Ca1	45337549	C	Y	34	34	29	23	0.47	.TT..,TT.TT.,TT,TTT,,,,	FFFFFFFFFF/FFFFFFFF/FFB	1	0	0	1	0	0.73913	0	0	1	0	0.826087	0	0	1	0
Ca1	45338741	G	A	34	45	45	8	0.75	.AAAAAA.	/FFFFFFF	1	0	0	1	0	0.875	0	0	1	0	0.875	0	0	1	0
Ca1	45349030	C	T	24	48	48	10	0.7	.,TT,TTTTT	FFFFF/FFFB	1	0	0	1	0	0.8	0	0	1	0	0.9	0	0	1	0
Ca1	45350332	C	Y	69	69	29	21	0.33	TT.T..T,T,,T,T......,	FFFFFFFFFFFFBFFFFFFF/	1	0	0	1	0	0.761905	0	0	1	0	0.809524	0	0	1	0
Ca1	45351615	C	Y	27	27	45	9	0.44	,,.T,.TTT	FFFFFFFFF	1	0	0	1	0	0.777778	0	0	1	0	0.888889	0	0	1	0
Ca1	45402466	C	Y	52	97	60	9	0.66	T,.T,TTTT	FFFFFFFF/	1	0	0	1	0	0.777778	0	0	1	0	0.888889	0	0	1	0
Ca1	45472672	G	R	99	99	60	10	0.5	,.AA,A,AA.	FFFFFFFFFB	1	0	0	1	0	0.8	0	0	1	0	0.9	0	0	1	0
Ca1	45510913	G	R	22	64	60	7	0.71	AA,.AAA	FFBFFFF	1	0	0	1	0	0.857143	0	0	1	0	1	0	0	1	0
Ca1	45619028	C	Y	40	40	43	11	0.54	TTTTTT,....	FFFFFFFFFFB	1	0	0	1	0	0.818182	0	0	1	0	0.909091	0	0	1	0
Ca1	45660575	G	R	27	66	50	7	0.57	.AAAA..	BFFFFF/	1	0	0	1	0	0.857143	0	0	1	0	1	0	0	1	0
Ca1	45694120	C	Y	45	45	31	14	0.42	..,TTT,T.TT.,,	FFFFFFF/FFFFF/	1	0	0	1	0	0.785714	0	0	1	0	0.857143	0	0	1	0
Ca1	45738286	C	T	25	45	42	7	0.85	TT,TTTWT	FFFFFFB	1	0	0	1	0	0.857143	0	0	1	0	1	0	0	1	0
Ca1	45741803	C	Y	56	56	34	12	0.33	..T.,TT.T.,,	FFFFFFFFFFFF	1	0	0	1	0	0.75	0	0	1	0	0.916667	0	0	1	0
Ca1	45750004	C	T	63	63	57	12	1	TTTTTTTTTTTT	FFFFFFFFFFFB	1	0	0	1	0	0.75	0	0	0	1	0.916667	0	0	0	1
Ca1	46104311	G	A	48	48	60	7	1	AAAAAAA	BFFF/<F	1	0	0	1	0	0.857143	0	0	0	1	1	0	0	1	0
Ca1	46119178	C	Y	40	88	39	11	0.63	,.TT.T,TTTT	FFBBFFFFFFF	1	0	0	1	0	0.818182	0	0	1	0	0.909091	0	0	1	0
Ca1	46181412	G	R	26	26	44	12	0.33	,.,.A.A,AA..	FFF<FFFFFFFB	1	0	0	1	0	0.75	0	0	1	0	0.916667	0	0	1	0
Ca1	46193832	G	R	32	32	20	22	0.36	.A.A,,..,..AAA.A,A,A,.	F<FFFFFFFFFFFFFFBFFF<B	1	0	0	1	0	0.727273	0	0	1	0	0.818182	0	0	1	0
Ca1	46264066	C	T	42	48	35	12	0.58	TTT,.,.TTTT,	FFFFFFFFFFFB	1	0	0	1	0	0.75	0	0	1	0	0.916667	0	0	1	0
Ca1	46324192	G	A	53	54	34	12	0.75	A.AAA.AAAA.A	FBFFFFFB/FF<	1	0	0	1	0	0.75	0	0	1	0	0.916667	0	0	1	0
Ca1	46325795	C	Y	82	82	27	22	0.31	T..TT.T...T.T,.,,,.T..	FFFFFFFFFFFFFBFFFFFFFB	1	0	0	1	0	0.727273	0	0	1	0	0.818182	0	0	1	0
Ca1	46339470	C	T	38	51	17	24	0.33	,,T,.,...TT,T..,T...,TTT	FFFFFFFFFF/FBFFFBBFFFFFB	1	0	0	1	0	0.708333	0	0	1	0	0.791667	0	0	1	0
Ca1	46390516	C	Y	54	54	60	7	0.42	..T,.TT	FFFBFFB	1	0	0	1	0	0.857143	0	0	1	0	1	0	0	1	0
Ca1	46394999	G	R	45	45	60	7	0.42	A,,,A.A	FFFFFFB	1	0	0	1	0	0.857143	0	0	1	0	1	0	0	1	0
Ca1	46453249	G	R	116	116	60	16	0.37	A..A...A.,AA,.,A	FFFFFFFFFFFFFFFF	1	0	0	1	0	0.75	0	0	1	0	0.8125	0	0	1	0
Ca1	46456567	G	R	90	90	60	17	0.35	A,AAA,.A,,,.A,,,.	FFFF/FFFFBFFFBFFB	1	0	0	1	0	0.764706	0	0	1	0	0.823529	0	0	1	0
Ca1	46480436	C	T	43	45	42	8	0.75	TTTT,T.T	FFFFFFFF	1	0	0	1	0	0.875	0	0	1	0	0.875	0	0	1	0
Ca1	46480766	C	T	34	51	43	12	0.66	TT.,T.TT.TTT	BFFFFFFFFFFB	1	0	0	1	0	0.75	0	0	1	0	0.916667	0	0	1	0
Ca1	46480769	C	T	37	54	45	13	0.69	TT.,T.TT.TTTT	B<FFFFFFFFFFB	1	0	0	1	0	0.769231	0	0	1	0	0.846154	0	0	1	0
Ca1	46504053	C	Y	115	115	60	13	0.46	T.,T..T,T,T,T	FFFFFF<FFFFFF	1	0	0	1	0	0.769231	0	0	1	0	0.846154	0	0	1	0
Ca1	46512009	C	Y	53	85	60	9	0.55	TT.TTT,,,	FFFFFF</F	1	0	0	1	0	0.777778	0	0	1	0	0.888889	0	0	1	0
Ca1	46518574	C	Y	124	124	60	17	0.41	,,,,.TTT,.TTT..T,	FFFFFBFFFFFBFFFF<	1	0	0	1	0	0.764706	0	0	1	0	0.823529	0	0	1	0
Ca1	46520348	C	Y	30	90	57	14	0.78	.TTTT.,TTTTTTT	FFFFFFFFFFF/FF	1	0	0	1	0	0.785714	0	0	1	0	0.857143	0	0	1	0
Ca1	46574677	C	Y	107	107	60	10	0.5	T,T..TT.,T	FFFFFFFFFF	1	0	0	1	0	0.8	0	0	1	0	0.9	0	0	1	0
Ca1	46631662	C	Y	31	57	26	10	0.7	TTTT.,T.TT	<FFFFFFFFB	1	0	0	1	0	0.8	0	0	1	0	0.9	0	0	1	0
Ca1	46661916	C	Y	89	89	47	26	0.3	T,,TT.,,.,,....,,T,,T,TT,T	FFFBFFFFFFF/FFFF<FBBF/FBFB	1	0	0	1	0	0.730769	0	0	1	0	0.807692	0	0	1	0
Ca1	46668106	C	Y	27	66	45	7	0.57	TTT.T..	FFFFFFB	1	0	0	1	0	0.857143	0	0	1	0	1	0	0	1	0
Ca1	46678357	G	A	54	54	57	9	1	AAAAAAAAA	FFFFFFFFF	1	0	0	1	0	0.777778	0	0	0	1	0.888889	0	0	0	1
Ca1	46699728	G	A	25	36	17	9	0.33	AAA..,..,	FFFFFFFFF	1	0	0	1	0	0.777778	0	0	1	0	0.888889	0	0	1	0
Ca1	46704020	C	Y	34	34	30	16	0.68	.,,,.TTTTTTTTTTT	FFFFFFFFFFBFFFBB	1	0	0	1	0	0.75	0	0	1	0	0.8125	0	0	1	0
Ca1	46849233	C	Y	76	108	31	27	0.33	..TT....T,,.TT..,T.,,TT.,.RT	FFFFFFFFFFFFFFFFFFFF<F/BFBF	1	0	0	1	0	0.740741	0	0	1	0	0.814815	0	0	1	0
Ca1	46851931	G	R	46	61	33	9	0.44	A..,AA,A.	FFFFFFFFB	1	0	0	1	0	0.777778	0	0	1	0	0.888889	0	0	1	0
Ca1	46864858	G	R	21	21	19	45	0.37	.AAA.AAAA,A.A..A.,..A...A,.A..A..A...,A...A.,	FFFFFFFFFFFFFFFBFFFFFFFFBFFFFFFFF<FFFFFFFFFFB	1	0	0	1	0	0.688889	0	0	1	0	0.777778	0	0	1	0
Ca1	46895029	C	Y	70	70	51	23	0.3	T.....T.,T..,TT.,T..,T,	FFFFFFFFFFFFFFFFFFFFFF/	1	0	0	1	0	0.73913	0	0	1	0	0.826087	0	0	1	0
Ca1	46895345	G	R	47	125	41	21	0.8	AA,AAAA.AA.AAAAAAAA,A	FFFFBFFFFFFFFFFFFFFFB	1	0	0	1	0	0.761905	0	0	0	1	0.809524	0	0	1	0
Ca1	47109123	G	R	55	55	60	8	0.37	AA.,.,A,	FFFFFFFF	1	0	0	1	0	0.875	0	0	1	0	0.875	0	0	1	0
Ca1	47110008	G	R	73	118	60	10	0.6	AAAA.A.,,A	FBFFFFFBBF	1	0	0	1	0	0.8	0	0	1	0	0.9	0	0	1	0
Ca1	47157099	G	R	99	99	30	19	0.36	,,,,.,,..,AAAAA.AA.	BFFFFFFFFBFFFFFFFFB	1	0	0	1	0	0.736842	0	0	1	0	0.842105	0	0	1	0
Ca1	47192060	C	Y	70	118	60	11	0.63	TTTT,,.T,TT	FBFFFFFFBFF	1	0	0	1	0	0.818182	0	0	1	0	0.909091	0	0	1	0
Ca1	47193299	C	Y	35	77	57	8	0.62	.TT,TTT,	FFF/FFFF	1	0	0	1	0	0.875	0	0	1	0	0.875	0	0	1	0
Ca1	47233838	G	R	42	87	60	9	0.66	.A,AA,AAA	<FFFFFFFF	1	0	0	1	0	0.777778	0	0	1	0	0.888889	0	0	1	0
Ca1	47275427	G	A	26	37	14	10	0.4	.,A,,AAA,,	FFFFFFFFFF	1	0	0	1	0	0.8	0	0	1	0	0.9	0	0	1	0
Ca1	47299656	C	Y	58	73	60	7	0.57	TT.T.,T	<FFFFFB	1	0	0	1	0	0.857143	0	0	1	0	1	0	0	1	0
Ca1	47300875	C	Y	58	74	60	7	0.57	TT,T..T	FBFFFF<	1	0	0	1	0	0.857143	0	0	1	0	1	0	0	1	0
Ca1	47346506	C	T	48	48	60	7	1	TTTTTTT	FBFFBFF	1	0	0	1	0	0.857143	0	0	0	1	1	0	0	1	0
Ca1	47370738	C	Y	88	88	56	11	0.45	.T..,.TT,TT	FBFFFFFFFFB	1	0	0	1	0	0.818182	0	0	1	0	0.909091	0	0	1	0
Ca1	47444562	G	R	26	74	60	10	0.7	A.A,AAA,AA	F/FFFFFFBB	1	0	0	1	0	0.8	0	0	1	0	0.9	0	0	1	0
Ca1	47491907	G	R	55	97	60	8	0.62	A,.AA.AA	BFFFFFFB	1	0	0	1	0	0.875	0	0	1	0	0.875	0	0	1	0
Ca1	47562544	G	R	26	68	60	7	0.71	A,AA.AA	FFFBFB<	1	0	0	1	0	0.857143	0	0	1	0	1	0	0	1	0
Ca1	47576892	G	R	42	42	43	7	0.42	.AA.A,,	FFFFFFB	1	0	0	1	0	0.857143	0	0	1	0	1	0	0	1	0
Ca1	47620987	C	Y	70	86	27	13	0.61	T.,TTT,.T,TTT	FFFFFFFFFBFFF	1	0	0	1	0	0.769231	0	0	1	0	0.846154	0	0	1	0
Ca1	47645291	G	R	42	42	49	14	0.42	A.A.AAAA....,.	BF<FFFFFFFFFFB	1	0	0	1	0	0.785714	0	0	1	0	0.857143	0	0	1	0
Ca1	47680839	C	Y	78	86	60	8	0.5	,..T.TTT	BFFFFFFF	1	0	0	1	0	0.875	0	0	1	0	0.875	0	0	1	0
Ca1	47861883	G	R	58	103	43	11	0.54	,,AA,AAAA..	FFFFBFBFFFF	1	0	0	1	0	0.818182	0	0	1	0	0.909091	0	0	1	0
Ca1	48007288	C	T	48	48	7	20	0.6	.T..,T.,TTTT,TTTTT.T	FFF<FFFFFFFF<FFFF/FF	1	0	0	1	0	0.75	0	0	1	0	0.8	0	0	1	0
Ca1	48086719	G	R	80	116	60	10	0.6	AAAA,,..AA	BF<FFFFFFB	1	0	0	1	0	0.8	0	0	1	0	0.9	0	0	1	0
Ca1	48094487	G	R	87	138	57	13	0.61	A,AAA.AA,.,AA	FFFFF<FBFFBF<	1	0	0	1	0	0.769231	0	0	1	0	0.846154	0	0	1	0
Ca1	48178780	C	Y	48	69	60	7	0.57	,T.,TTT	FF<FF<<	1	0	0	1	0	0.857143	0	0	1	0	1	0	0	1	0
Ca1	48207387	G	R	42	42	60	8	0.37	A.,A.,A.	BFFFFBFF	1	0	0	1	0	0.875	0	0	1	0	0.875	0	0	1	0
Ca1	48259098	C	Y	69	138	60	19	0.73	T,TT.TT..TTTT.TTTTT	BFFFBFFFFFFF<FF<FFF	1	0	0	1	0	0.736842	0	0	1	0	0.842105	0	0	1	0
Ca1	48288302	G	R	79	107	60	9	0.55	.AA,A,,AA	FFFFFFFFB	1	0	0	1	0	0.777778	0	0	1	0	0.888889	0	0	1	0
Ca1	48329259	G	R	80	81	32	15	0.4	..A..A.AA...AA.	FF<FFFFFFFFFFBB	1	0	0	1	0	0.733333	0	0	1	0	0.866667	0	0	1	0
Ca2	250501	G	A	37	45	23	10	0.6	A.AA,AA.A,	BFFFFFFFFF	1	0	0	1	0	0.8	0	0	1	0	0.9	0	0	1	0
Ca2	280433	C	Y	44	92	46	12	0.58	.TT,.T.TT.TT	FBBFBFBFFFF/	1	0	0	1	0	0.75	0	0	1	0	0.916667	0	0	1	0
Ca2	286322	C	Y	24	24	48	9	0.33	*..*,T,TT	FFFFFFFFF	1	0	0	1	0	0.777778	0	0	1	0	0.888889	0	0	1	0
Ca2	296394	G	R	83	83	34	15	0.33	..,,,.AA.,,AAA.	FFFFFBFFFFFFFFF	1	0	0	1	0	0.733333	0	0	1	0	0.866667	0	0	1	0
Ca2	299505	G	A	25	25	11	7	0.42	A.,A.A.	F/FFFFF	1	0	0	1	0	0.857143	0	0	1	0	1	0	0	1	0
Ca2	382682	G	A	48	48	60	7	1	AAAAAAA	FFFFFFF	1	0	0	1	0	0.857143	0	0	0	1	1	0	0	1	0
Ca2	451513	G	A	48	48	60	7	1	AAAAAAA	BF<FFFF	1	0	0	1	0	0.857143	0	0	0	1	1	0	0	1	0
Ca2	527113	G	A	38	39	18	8	0.5	..A.AAA.	FFFFFFFF	1	0	0	1	0	0.875	0	0	1	0	0.875	0	0	1	0
Ca2	540805	C	T	62	63	9	14	0.85	TTTTT,,TTTTTTT	FFFFFFFFF/FFFF	1	0	0	1	0	0.785714	0	0	0	1	0.857143	0	0	1	0
Ca2	550313	C	T	57	57	57	10	1	TTTTTTTTTT	FF<FFFF<FF	1	0	0	1	0	0.8	0	0	0	1	0.9	0	0	0	1
Ca2	745076	C	T	66	66	56	13	1	TTTTTTTTTTTTT	BFFFFFFFFFFFF	1	0	0	1	0	0.769231	0	0	0	1	0.846154	0	0	0	1
Ca2	769840	C	T	27	36	22	8	0.37	TT....T.	BFFFFFFF	1	0	0	1	0	0.875	0	0	1	0	0.875	0	0	1	0
Ca2	832618	C	Y	61	65	60	8	0.5	TTT,T,,,	FF/<FFFF	1	0	0	1	0	0.875	0	0	1	0	0.875	0	0	1	0
Ca2	927783	G	A	43	69	50	15	0.93	A,AAAAAAAAAAAAA	BFFBFFFFFFB/FFF	1	0	0	1	0	0.733333	0	0	0	1	0.866667	0	0	0	1
Ca2	1040171	G	R	25	25	52	9	0.33	..A,.AA..	FBFFFFFFF	1	0	0	1	0	0.777778	0	0	1	0	0.888889	0	0	1	0
Ca2	1041434	G	R	59	59	52	13	0.3	,,A,A.A.....A	BFBFBFFFFFF<F	1	0	0	1	0	0.769231	0	0	1	0	0.846154	0	0	1	0
Ca2	1042119	C	Y	91	91	52	11	0.45	,TT,...T.TT	FFFFFFFFFFF	1	0	0	1	0	0.818182	0	0	1	0	0.909091	0	0	1	0
Ca2	1047390	C	Y	79	79	58	14	0.35	TTT.,,T..,.T.,	FFFFFFFFFFFFFF	1	0	0	1	0	0.785714	0	0	1	0	0.857143	0	0	1	0
Ca2	1047872	C	Y	71	71	57	9	0.44	T.TTT,,,,	FFFFFBFFF	1	0	0	1	0	0.777778	0	0	1	0	0.888889	0	0	1	0
Ca2	1049431	C	Y	68	68	60	8	0.5	,.TTTT,.	BFFFFFF<	1	0	0	1	0	0.875	0	0	1	0	0.875	0	0	1	0
Ca2	1156583	C	Y	67	67	39	17	0.35	,.,..,,TT,,,TTTT,	BFFFFBF<FFFFFFFFF	1	0	0	1	0	0.764706	0	0	1	0	0.823529	0	0	1	0
Ca2	1156651	G	R	67	67	46	13	0.38	AAAA,.A....,,	FFFFFFFFFFFFF	1	0	0	1	0	0.769231	0	0	1	0	0.846154	0	0	1	0
Ca2	1258380	G	R	51	51	58	11	0.36	..,..,AAAA.	/FFFFFF/FFB	1	0	0	1	0	0.818182	0	0	1	0	0.909091	0	0	1	0
Ca2	1462573	G	R	31	37	30	14	0.71	AAAAA,A.A..AAA	FFFBFFFFFFFFFB	1	0	0	1	0	0.785714	0	0	1	0	0.857143	0	0	1	0
Ca2	1540697	C	Y	21	21	34	13	0.38	TT..T.T...,T.	FFFFFFFFFFFFB	1	0	0	1	0	0.769231	0	0	1	0	0.846154	0	0	1	0
Ca2	1540983	G	R	44	44	31	13	0.46	AA,AA,,.A,..A	FFFFFFFFFFFFF	1	0	0	1	0	0.769231	0	0	1	0	0.846154	0	0	1	0
Ca2	1545989	G	R	35	35	30	7	0.42	A,,AA,,	FFFFFFF	1	0	0	1	0	0.857143	0	0	1	0	1	0	0	1	0
Ca2	1574080	C	T	51	51	60	8	1	TTTTTTTT	FFFFFFFF	1	0	0	1	0	0.875	0	0	0	1	0.875	0	0	0	1
Ca2	2168827	G	R	27	27	21	42	0.3	AAAA.,AAA...,,,,.A,.A,,.,A.A.,..A.,..,.A,,	BFFFFFFBF<FFFFFFF<FFBFFBFFFBFFFFBFFFFBFBFF	1	0	0	1	0	0.690476	0	0	1	0	0.761905	0	0	1	0
Ca2	2326081	C	T	24	57	53	12	0.83	TTTT,.TTTTTT	BFFFFFFFFFFF	1	0	0	1	0	0.75	0	0	0	1	0.916667	0	0	1	0
Ca2	2713575	C	T	37	42	21	7	0.71	T..TTTT	FFFFFFF	1	0	0	1	0	0.857143	0	0	1	0	1	0	0	1	0
Ca2	2915775	C	Y	42	42	37	12	0.33	T,.....TT.T.	FFFFBFFFFFFF	1	0	0	1	0	0.75	0	0	1	0	0.916667	0	0	1	0
Ca2	2916043	C	Y	50	59	39	10	0.4	TTTT,,,,,,	FFFFFFFFFF	1	0	0	1	0	0.8	0	0	1	0	0.9	0	0	1	0
Ca2	2949069	G	A	34	34	8	11	0.9	AAAAAAAA,AA	FFFFFFFFFFF	1	0	0	1	0	0.818182	0	0	0	1	0.909091	0	0	1	0
Ca2	2988675	C	T	54	54	45	9	1	TTTTTTTTT	FF/FFFBFF	1	0	0	1	0	0.777778	0	0	0	1	0.888889	0	0	0	1
Ca2	3464758	C	Y	88	133	49	13	0.53	TT.TT.TTT.,Z,,	BFFFFFFFFF/BB	1	0	0	1	0	0.769231	0	0	1	0	0.846154	0	0	1	0
Ca2	3868524	G	A	47	48	38	9	0.77	AA.AA.AAA	FFFFFFBBB	1	0	0	1	0	0.777778	0	0	1	0	0.888889	0	0	1	0
Ca2	3977555	C	Y	83	102	60	9	0.55	T,TTT,T..	FFFFFF<FF	1	0	0	1	0	0.777778	0	0	1	0	0.888889	0	0	1	0
Ca2	4195425	G	R	21	72	35	18	0.44	AAA,AAA,A.,.,....A	BFFBFFBFFFFFFFFF/B	1	0	0	1	0	0.777778	0	0	1	0	0.833333	0	0	1	0
Ca2	4267531	C	Y	64	64	36	10	0.5	TTT..,TT..	FFFFFF<FFF	1	0	0	1	0	0.8	0	0	1	0	0.9	0	0	1	0
Ca2	4276244	G	A	34	36	16	7	0.42	,A..A.A	F<F7FBF	1	0	0	1	0	0.857143	0	0	1	0	1	0	0	1	0
Ca2	4279138	C	Y	27	37	30	10	0.4	,T,,TGT,,T	FFFF///<FB	1	0	0	1	0	0.8	0	0	1	0	0.9	0	0	1	0
Ca2	4285779	C	Y	29	29	43	14	0.5	,TTT..TT..T.,T	FBFFFFFFFFBFFF	1	0	0	1	0	0.785714	0	0	1	0	0.857143	0	0	1	0
Ca2	4293563	C	Y	83	83	57	9	0.44	,,..TTTT.	BFFFFFFFB	1	0	0	1	0	0.777778	0	0	1	0	0.888889	0	0	1	0
Ca2	4295367	G	A	25	51	57	9	0.88	AAAAA.AAA	FFFFFFF<B	1	0	0	1	0	0.777778	0	0	0	1	0.888889	0	0	1	0
Ca2	4458688	G	R	98	118	47	14	0.42	.,,,,,,,AAAAAA	FBFFFFFBFFFFFF	1	0	0	1	0	0.785714	0	0	1	0	0.857143	0	0	1	0
Ca2	4496547	G	A	22	22	7	44	0.36	.A,.A..,,.,.,,A.A.,A.,AA,..,,AAA.A,AAA,,.AA.	BFFFFFFFFFFFFFFFFFFFFFFFFFFFFFFFFFFFFFFFFBBB	1	0	0	1	0	0.704545	0	0	1	0	0.772727	0	0	1	0
Ca2	4549472	C	Y	45	87	37	13	0.38	T,TT.T,.,.T,.	FFFFFFFFBBFBF	1	0	0	1	0	0.769231	0	0	1	0	0.846154	0	0	1	0
Ca2	4583758	C	Y	21	21	34	18	0.5	,T.TT,TT....T,TT,T	BBFFFFFFFFFFFFFFFB	1	0	0	1	0	0.777778	0	0	1	0	0.833333	0	0	1	0
Ca2	4670474	G	A	52	57	19	19	0.52	....A..AA..A.AAAAAA	F<FFFFFF//<FFFFBFFF	1	0	0	1	0	0.736842	0	0	1	0	0.842105	0	0	1	0
Ca2	4677610	C	Y	52	52	42	17	0.35	.,,T..T.,.T,T,.TT	F<FFF/FFFFFFFFBBF	1	0	0	1	0	0.764706	0	0	1	0	0.823529	0	0	1	0
Ca2	4678155	C	Y	21	21	30	9	0.44	TT.TT..,,	/FFFFFFFF	1	0	0	1	0	0.777778	0	0	1	0	0.888889	0	0	1	0
Ca2	4733399	G	A	39	63	56	14	0.85	AAAAA,AAA.AAAA	BF<FFFFFFFFFFF	1	0	0	1	0	0.785714	0	0	0	1	0.857143	0	0	1	0
Ca2	4913985	G	R	29	29	38	10	0.5	,..AA,.AAA	BFFFFFBFFF	1	0	0	1	0	0.8	0	0	1	0	0.9	0	0	1	0
Ca2	4919873	G	R	61	65	37	9	0.55	,,AAA.A,A	FBFFFFFFF	1	0	0	1	0	0.777778	0	0	1	0	0.888889	0	0	1	0
Ca2	5007124	G	R	29	29	52	9	0.33	.,.AA.A,.	FFFBFBFFB	1	0	0	1	0	0.777778	0	0	1	0	0.888889	0	0	1	0
Ca2	5343955	C	Y	46	46	32	17	0.35	.TT.,TT.T,,T.,.,,	FFBFFFFFFBFFFFF</	1	0	0	1	0	0.764706	0	0	1	0	0.823529	0	0	1	0
Ca2	5528913	G	R	30	30	49	7	0.42	,,,AAA.	FFFF/FF	1	0	0	1	0	0.857143	0	0	1	0	1	0	0	1	0
Ca2	5535929	G	R	23	50	51	13	0.61	AACA,A,,AAA.A	BF<FFFFFFFFFF	1	0	0	1	0	0.769231	0	0	1	0	0.846154	0	0	1	0
Ca2	5701011	C	Y	33	33	54	15	0.33	T.,T..TT,T,,,..	BFF<FFFFF<FFBFB	1	0	0	1	0	0.733333	0	0	1	0	0.866667	0	0	1	0
Ca2	5703330	C	Y	63	63	47	13	0.46	..TT.,,TTT.T.	FFFFF<F/F<FFB	1	0	0	1	0	0.769231	0	0	1	0	0.846154	0	0	1	0
Ca2	5705265	G	R	112	112	59	22	0.31	,.,,.A,,,.A.AA.,..,AAA	FFFFFFFFFFFFFFFFFFFFBF	1	0	0	1	0	0.727273	0	0	1	0	0.818182	0	0	1	0
Ca2	5706389	G	R	56	56	41	14	0.35	,.A..A.,A.A,A.	BFFFFFFFFFFFFB	1	0	0	1	0	0.785714	0	0	1	0	0.857143	0	0	1	0
Ca2	5730210	C	Y	67	79	43	9	0.44	T,,TT,T.,	FFFFFFFFF	1	0	0	1	0	0.777778	0	0	1	0	0.888889	0	0	1	0
Ca2	5735229	C	Y	57	58	48	7	0.42	,TT.,.T	FFFBFFF	1	0	0	1	0	0.857143	0	0	1	0	1	0	0	1	0
Ca2	5741812	C	Y	38	38	27	8	0.5	T..T.,TT	<FFBFFFF	1	0	0	1	0	0.875	0	0	1	0	0.875	0	0	1	0
Ca2	6300536	C	Y	59	73	37	11	0.36	,..,TT.T..PT	BBFFFFFFFFF	1	0	0	1	0	0.818182	0	0	1	0	0.909091	0	0	1	0
Ca2	6307067	G	R	67	103	48	10	0.5	A,AA.,..AA	FFFFF/FFBF	1	0	0	1	0	0.8	0	0	1	0	0.9	0	0	1	0
Ca2	6315977	G	R	40	40	31	8	0.37	A.,..AA.	BFFFFFB<	1	0	0	1	0	0.875	0	0	1	0	0.875	0	0	1	0
Ca2	6639484	G	R	58	112	45	13	0.69	A,.A,AAAAA.AA	FFFFFFFFFFFBF	1	0	0	1	0	0.769231	0	0	1	0	0.846154	0	0	1	0
Ca2	6656470	G	R	51	65	38	8	0.5	A.,.AAA.	FFFFFFBB	1	0	0	1	0	0.875	0	0	1	0	0.875	0	0	1	0
Ca2	6665833	G	R	48	48	33	15	0.33	.AA.,..AAA.....	FFFFFFFFFFF/FFB	1	0	0	1	0	0.733333	0	0	1	0	0.866667	0	0	1	0
Ca2	6667922	G	R	74	74	31	14	0.42	,A,AAA,,A.A..,	FFF/FFFFFBFF/F	1	0	0	1	0	0.785714	0	0	1	0	0.857143	0	0	1	0
Ca2	6672772	G	R	26	26	50	13	0.38	,A.A,AAA,,...	FFFFF/FFFFBBB	1	0	0	1	0	0.769231	0	0	1	0	0.846154	0	0	1	0
Ca2	6674691	C	Y	103	103	39	20	0.35	,,,,.T,,...,,TTT.TTT	FFFFFFFBFFFFFFFFFFFF	1	0	0	1	0	0.75	0	0	1	0	0.8	0	0	1	0
Ca2	6685518	C	Y	43	108	24	35	0.37	.,,T,,.,..,T..,,,T,TT,,TT,T.T.TTT.T	FBBF<FFFFFFFFFBFFFFFFBFF<FFFFFFFFFB	1	0	0	1	0	0.714286	0	0	1	0	0.771429	0	0	1	0
Ca2	6687598	G	R	25	25	30	8	0.5	AA..A.A,	BFF/FFFF	1	0	0	1	0	0.875	0	0	1	0	0.875	0	0	1	0
Ca2	6784781	G	R	25	108	31	43	0.79	.......AAAAAA,AAAAAAAAAAAAAAAAAAAAA,AAAFAFAFAA	FFBFFFFFFFFFFFFFFFFFFFFFFFFFFF/F<FBBBBBBBBB	1	0	0	1	0	0.697674	0	0	0	1	0.767442	0	0	0	1
Ca2	6811525	G	A	36	41	25	7	0.71	AAAAAT.	FFFFF<B	1	0	0	1	0	0.857143	0	0	1	0	1	0	0	1	0
Ca2	7170305	C	Y	48	48	29	20	0.4	....T....T.T.TTTT,.T	FF/FFFFFFFFFFFFFFFFB	1	0	0	1	0	0.75	0	0	1	0	0.8	0	0	1	0
Ca2	7171984	C	Y	101	101	50	21	0.42	.TT,,TTTTT..,,T...T,.	FFFFFBFFFFFFFFFFFFBFB	1	0	0	1	0	0.761905	0	0	1	0	0.809524	0	0	1	0
Ca2	7205301	C	Y	20	20	51	12	0.33	..,.,,,TTT,T	FFFFFFFFF/BB	1	0	0	1	0	0.75	0	0	1	0	0.916667	0	0	1	0
Ca2	7268990	C	Y	57	85	44	11	0.45	,T.,T.T,T.T	F/FFFFFFFFF	1	0	0	1	0	0.818182	0	0	1	0	0.909091	0	0	1	0
Ca2	7275183	G	R	42	96	35	17	0.52	.,A,,,AAAA.A.A,AA	FFFFFFFFFFFFBFFFF	1	0	0	1	0	0.764706	0	0	1	0	0.823529	0	0	1	0
Ca2	7280527	C	T	28	28	14	36	0.52	,TTTTTTTT.T.T,TTT,TTT...,.T,,,T,T...	BBBFFFFFBBFFFFFFFFFFFFFBF<FBFFFBFFFB	1	0	0	1	0	0.694444	0	0	1	0	0.777778	0	0	1	0
Ca2	7280970	C	T	28	32	14	7	0.42	.TTT,,,	FFFF<BF	1	0	0	1	0	0.857143	0	0	1	0	1	0	0	1	0
Ca2	7330637	C	T	47	48	46	8	0.87	TTTT.TTT	FFBF<FFB	1	0	0	1	0	0.875	0	0	1	0	0.875	0	0	1	0
Ca2	7369438	C	T	49	51	49	10	0.8	TTTT,TT.TT	BFFFFFFFFB	1	0	0	1	0	0.8	0	0	1	0	0.9	0	0	1	0
Ca2	7441726	G	R	37	82	55	9	0.66	AAAA,A,.A	FFF<FFFFB	1	0	0	1	0	0.777778	0	0	1	0	0.888889	0	0	1	0
Ca2	7441737	C	Y	37	82	55	9	0.66	TTTT,T,.T	FFFBFFFFF	1	0	0	1	0	0.777778	0	0	1	0	0.888889	0	0	1	0
Ca2	7443788	G	R	79	124	60	11	0.54	A,AA,AAA,,,	FFFFFFFFFFF	1	0	0	1	0	0.818182	0	0	1	0	0.909091	0	0	1	0
Ca2	7444797	G	R	45	45	60	8	0.37	,.A,.AA,	FFFFFFFF	1	0	0	1	0	0.875	0	0	1	0	0.875	0	0	1	0
Ca2	7445801	G	A	20	54	53	10	0.9	A,AAAAAAAA	FFFF/F/FFF	1	0	0	1	0	0.8	0	0	0	1	0.9	0	0	1	0
Ca2	7450787	C	Y	50	50	57	7	0.42	..TTT.,	FFFFFFF	1	0	0	1	0	0.857143	0	0	1	0	1	0	0	1	0
Ca2	7621222	C	Y	76	99	60	10	0.6	.,TTTT..TT	FFFFFFFFFF	1	0	0	1	0	0.8	0	0	1	0	0.9	0	0	1	0
Ca2	7732909	C	T	21	21	13	10	0.3	TT,.,,,,T.	FFFFFFFF/F	1	0	0	1	0	0.8	0	0	1	0	0.9	0	0	1	0
Ca2	7732923	C	T	34	34	13	10	0.3	TT,.,,,,T.	FFFFFBFFFF	1	0	0	1	0	0.8	0	0	1	0	0.9	0	0	1	0
Ca2	7844934	C	T	50	51	28	10	0.8	TTTTT,TTT,	FBFFFFFFFF	1	0	0	1	0	0.8	0	0	1	0	0.9	0	0	1	0
Ca2	7949387	C	Y	62	99	60	9	0.55	T.,.TT.TT	B/FFFFFFF	1	0	0	1	0	0.777778	0	0	1	0	0.888889	0	0	1	0
Ca2	8008204	G	R	34	38	30	7	0.57	AAA.A..	FFBFFFB	1	0	0	1	0	0.857143	0	0	1	0	1	0	0	1	0
Ca2	8025662	C	T	42	45	25	11	0.54	,T,T,T.TTT.	FFFFFFFFBFB	1	0	0	1	0	0.818182	0	0	1	0	0.909091	0	0	1	0
Ca2	8230008	G	A	35	36	16	10	0.3	.,A,,,A,.A	<FFFFFB/FF	1	0	0	1	0	0.8	0	0	1	0	0.9	0	0	1	0
Ca2	8230012	C	T	35	36	16	10	0.3	.,T,,,T,.T	FFFFBFFFFF	1	0	0	1	0	0.8	0	0	1	0	0.9	0	0	1	0
Ca2	8265575	G	A	48	48	60	7	1	AAAAAAA	FFFFFFF	1	0	0	1	0	0.857143	0	0	0	1	1	0	0	1	0
Ca2	8429404	G	R	37	37	34	9	0.44	,A.,AA,,A	BBFB/FFFF	1	0	0	1	0	0.777778	0	0	1	0	0.888889	0	0	1	0
Ca2	8448763	C	T	63	63	60	12	1	TTTTTTTTTTTT	FFFF<FFFFFBF	1	0	0	1	0	0.75	0	0	0	1	0.916667	0	0	0	1
Ca2	8477883	C	Y	93	124	60	12	0.5	TT,T,,TT,,,T	FFFFFFFFFFFF	1	0	0	1	0	0.75	0	0	1	0	0.916667	0	0	1	0
Ca2	8727954	C	T	36	36	25	10	0.3	T.,,,,,,TUT	FFBFFF//BB	1	0	0	1	0	0.8	0	0	1	0	0.9	0	0	1	0
Ca2	9231292	C	T	41	42	21	9	0.55	.T.T..TTT	FFFFFFFBB	1	0	0	1	0	0.777778	0	0	1	0	0.888889	0	0	1	0
Ca2	9271927	G	A	49	51	33	10	0.8	.,AAAAAAAA	FFFBFF/FFF	1	0	0	1	0	0.8	0	0	1	0	0.9	0	0	1	0
Ca2	9282440	G	A	51	51	58	8	1	AAAAAAAA	FBFFFFFF	1	0	0	1	0	0.875	0	0	0	1	0.875	0	0	0	1
Ca2	9305740	C	Y	31	31	49	10	0.4	TT.TT....,	FFBFFFFFFF	1	0	0	1	0	0.8	0	0	1	0	0.9	0	0	1	0
Ca2	9351836	C	T	50	51	26	24	0.33	T,T.T,T....,TT..T..T.,..	FFFFFFBFFFFBFFFFFFFFFFFF	1	0	0	1	0	0.708333	0	0	1	0	0.791667	0	0	1	0
Ca2	9354592	G	R	31	31	60	7	0.42	A.A,.A,	/FFFFFF	1	0	0	1	0	0.857143	0	0	1	0	1	0	0	1	0
Ca2	9402230	G	R	62	62	25	18	0.38	.,....AAAA...A.A.A	B<F/FFFFFF<FF/FBBB	1	0	0	1	0	0.777778	0	0	1	0	0.833333	0	0	1	0
Ca2	9467754	C	Y	26	80	25	24	0.37	,.,TT.T..T,,,,,,,,TTT,TT	BBFFFFFFFFFFFFFFFFF<FFFB	1	0	0	1	0	0.708333	0	0	1	0	0.791667	0	0	1	0
Ca2	9493730	G	R	48	48	53	7	0.42	AA.,A.,	FF/FFFF	1	0	0	1	0	0.857143	0	0	1	0	1	0	0	1	0
Ca2	9498604	G	R	28	28	32	10	0.3	..,A.A..A.	FFFFFFFFFF	1	0	0	1	0	0.8	0	0	1	0	0.9	0	0	1	0
Ca2	9499509	C	Y	30	30	31	30	0.3	,T,,.,...T.,,..T,,,.T.TT.,,TTT	</BBFFFFFFFFFFFFFFFFFFFFFFFFFF	1	0	0	1	0	0.7	0	0	1	0	0.766667	0	0	1	0
Ca2	9602053	C	T	39	39	21	13	0.3	TT..T.,.....T	FFFBFBFFFFFFF	1	0	0	1	0	0.769231	0	0	1	0	0.846154	0	0	1	0
Ca2	9792893	G	A	48	48	49	7	1	AAAAAAA	FFFFFFF	1	0	0	1	0	0.857143	0	0	0	1	1	0	0	1	0
Ca2	10035506	C	T	48	48	53	7	1	TTTTTTT	FFBBFFF	1	0	0	1	0	0.857143	0	0	0	1	1	0	0	1	0
Ca2	10111615	C	Y	103	103	35	17	0.52	.,...T,TTT,.TTTTT	FFFFFFBF<FFFF<F/B	1	0	0	1	0	0.764706	0	0	1	0	0.823529	0	0	1	0
Ca2	10131074	G	A	31	48	35	11	0.63	AA,.AAAA.A,	<FFFFFFFF/B	1	0	0	1	0	0.818182	0	0	1	0	0.909091	0	0	1	0
Ca2	10131531	C	T	29	42	14	15	0.33	TTT.,.TT..,....	FFFFFFFFFFFFFFB	1	0	0	1	0	0.733333	0	0	1	0	0.866667	0	0	1	0
Ca2	10175093	C	T	34	42	18	11	0.45	.T.TT...T.T	FFFBFFFFFBB	1	0	0	1	0	0.818182	0	0	1	0	0.909091	0	0	1	0
Ca2	10310057	C	Y	48	69	47	8	0.5	.T,TT,T,	FFFFF<F/	1	0	0	1	0	0.875	0	0	1	0	0.875	0	0	1	0
Ca2	10540663	C	T	51	51	18	16	0.5	,,,T.T,T.TTT,,TT	FBBFFFFFFFFFFFFF	1	0	0	1	0	0.75	0	0	1	0	0.8125	0	0	1	0
Ca2	10544109	C	T	48	48	25	7	1	TTTTTTT	FFFFFFB	1	0	0	1	0	0.857143	0	0	0	1	1	0	0	1	0
Ca2	10622662	G	A	35	42	18	13	0.38	A.,,...AA.AA.	FFFFFFF<FF<FF	1	0	0	1	0	0.769231	0	0	1	0	0.846154	0	0	1	0
Ca2	10671342	C	T	38	39	13	7	0.57	T.TT..T	FFFFFFF	1	0	0	1	0	0.857143	0	0	1	0	1	0	0	1	0
Ca2	10712492	G	A	60	60	50	11	1	AAAAAAAAAAA	FFFBFFFFFFF	1	0	0	1	0	0.818182	0	0	0	1	0.909091	0	0	0	1
Ca2	10791762	G	R	45	87	59	9	0.55	AAA.,AA,,	BFF/BBF<F	1	0	0	1	0	0.777778	0	0	1	0	0.888889	0	0	1	0
Ca2	10792625	G	R	55	97	57	8	0.62	AA.AAA,,	FFFFFFFF	1	0	0	1	0	0.875	0	0	1	0	0.875	0	0	1	0
Ca2	10849951	C	Y	27	27	39	16	0.31	T,.T.T.T.T,,,...	FFFFFFF/FFFFFFFB	1	0	0	1	0	0.75	0	0	1	0	0.8125	0	0	1	0
Ca2	10877703	C	Y	38	38	37	12	0.33	.,,.TT,,,,TT	BFBFFBFFFBF/	1	0	0	1	0	0.75	0	0	1	0	0.916667	0	0	1	0
Ca2	10879371	C	Y	48	68	44	8	0.5	T.T.TT,.	FFFFFFBF	1	0	0	1	0	0.875	0	0	1	0	0.875	0	0	1	0
Ca2	10884531	G	R	43	43	33	13	0.3	.A..A....A,.A	BFFBFFFFFFFFB	1	0	0	1	0	0.769231	0	0	1	0	0.846154	0	0	1	0
Ca2	10884778	C	Y	132	132	41	25	0.4	TTT,.T,,,,,T,T.,...TTTT.,	FFFFFFFFFFFFFFFFFFFFFBFB/	1	0	0	1	0	0.72	0	0	1	0	0.8	0	0	1	0
Ca2	10889429	G	R	59	68	30	19	0.31	..,AA.A...,.A..A.A.	FFFFFFFFFFFFF<FFFFF	1	0	0	1	0	0.736842	0	0	1	0	0.842105	0	0	1	0
Ca2	10896038	G	R	26	36	38	7	0.71	.,AAAAA	FFF<FFF	1	0	0	1	0	0.857143	0	0	1	0	1	0	0	1	0
Ca2	10906694	G	A	31	48	17	22	0.31	A.,AA,A,,..A,.A,,.,..A	FFFFFFFFFF<FFFFFFFFFBF	1	0	0	1	0	0.727273	0	0	1	0	0.818182	0	0	1	0
Ca2	10907190	C	Y	70	115	34	23	0.34	TTTT.TTT,,,.T,....,,.,,	<FFFFFFBFFFFFFFBFFFFB<F	1	0	0	1	0	0.73913	0	0	1	0	0.826087	0	0	1	0
Ca2	10910060	C	Y	21	72	27	16	0.5	T.TT,T,..,,T.TTT	FFFFFFFFFFFFF</F	1	0	0	1	0	0.75	0	0	1	0	0.8125	0	0	1	0
Ca2	10910846	C	Y	41	41	32	11	0.54	,,TTTT.,TTO,	FFFFFFFFFFF	1	0	0	1	0	0.818182	0	0	1	0	0.909091	0	0	1	0
Ca2	10917725	C	Y	28	28	32	15	0.33	..TTTT.T.,.....	FBFFFFFF/FFFFFF	1	0	0	1	0	0.733333	0	0	1	0	0.866667	0	0	1	0
Ca2	10985306	C	T	26	45	52	7	0.85	.TTTTTT	FFF<BFF	1	0	0	1	0	0.857143	0	0	1	0	1	0	0	1	0
Ca2	11048014	G	R	36	36	50	9	0.33	.,AAA.,.,	F<FFFFFBF	1	0	0	1	0	0.777778	0	0	1	0	0.888889	0	0	1	0
Ca2	11048104	C	Y	87	87	44	23	0.39	....,T,.T,,TTTT,TTT..,,	FFFFFFFFFFBFFF/FFFFFFFF	1	0	0	1	0	0.73913	0	0	1	0	0.826087	0	0	1	0
Ca2	11090973	G	R	45	99	29	19	0.47	AA,A,AAA,..A.A,A.,.	FFFFBFFFFFFFFFFFFFB	1	0	0	1	0	0.736842	0	0	1	0	0.842105	0	0	1	0
Ca2	11106475	C	T	37	38	17	9	0.44	A,.T,T,TT	FFFFF/FFF	1	0	0	1	0	0.777778	0	0	1	0	0.888889	0	0	1	0
Ca2	11240143	G	A	47	54	24	11	0.81	AAAAAAA.A.A	FF<FFFFFFFF	1	0	0	1	0	0.818182	0	0	1	0	0.909091	0	0	1	0
Ca2	11241169	G	A	51	51	35	8	1	AAAAAAAA	F<<FFFFF	1	0	0	1	0	0.875	0	0	0	1	0.875	0	0	0	1
Ca2	11309296	C	Y	22	22	27	19	0.36	.TT.TT.,.,,T..,T.T.	FFFBFF/FFFFF/FFFFFF	1	0	0	1	0	0.736842	0	0	1	0	0.842105	0	0	1	0
Ca2	11309950	G	R	39	39	20	20	0.4	,,AA,A..,.AAAA.,.,,A	FFFFFFFFFFFFFFFFFFFF	1	0	0	1	0	0.75	0	0	1	0	0.8	0	0	1	0
Ca2	11310121	G	R	26	31	26	10	0.4	.,AA,,A.,A	FFBBBFBBBF	1	0	0	1	0	0.8	0	0	1	0	0.9	0	0	1	0
Ca2	11310191	G	R	54	54	21	23	0.34	,AA,A.A,A,A,..,A,.A,...	FFFFFFFFFFFFFFFFFFBFBBB	1	0	0	1	0	0.73913	0	0	1	0	0.826087	0	0	1	0
Ca2	11368177	G	A	43	45	13	13	0.46	AA.,,,.AAAA..	BB/BFFFFFFFFF	1	0	0	1	0	0.769231	0	0	1	0	0.846154	0	0	1	0
Ca2	11368359	C	Y	22	67	36	11	0.54	T.T.T.T.TT.	FFBFFFFFBFF	1	0	0	1	0	0.818182	0	0	1	0	0.909091	0	0	1	0
Ca2	11368738	G	A	32	45	20	10	0.6	A..,.AAAA*A	FFFFFFFF/B	1	0	0	1	0	0.8	0	0	1	0	0.9	0	0	1	0
Ca2	11567300	G	A	25	25	13	9	0.55	.AA.AAA..	FFFFFFFBF	1	0	0	1	0	0.777778	0	0	1	0	0.888889	0	0	1	0
Ca2	11671695	G	R	64	64	33	12	0.41	.,,.AA.AAA,.	FFFFFFFFFFFB	1	0	0	1	0	0.75	0	0	1	0	0.916667	0	0	1	0
Ca2	11687816	G	R	66	66	42	15	0.33	,.A,A,.,,,.A,AA	BFFFBFFFFFFFFF<	1	0	0	1	0	0.733333	0	0	1	0	0.866667	0	0	1	0
Ca2	11774374	C	Y	30	30	40	8	0.37	,.T,T,T,	FF<FFFF/	1	0	0	1	0	0.875	0	0	1	0	0.875	0	0	1	0
Ca2	11818630	G	R	22	22	30	9	0.33	.AA..A...	FFFBBFFFF	1	0	0	1	0	0.777778	0	0	1	0	0.888889	0	0	1	0
Ca2	11822956	G	R	45	45	57	7	0.42	....AAA	FFFFBFF	1	0	0	1	0	0.857143	0	0	1	0	1	0	0	1	0
Ca2	11859290	C	T	57	57	58	10	1	TTTTTTTTTT	FFFFFFFFFF	1	0	0	1	0	0.8	0	0	0	1	0.9	0	0	0	1
Ca2	11946665	G	R	21	21	28	10	0.5	..AAA.AA*,	FFFF<FFFB/	1	0	0	1	0	0.8	0	0	1	0	0.9	0	0	1	0
Ca2	12016217	G	R	97	97	60	15	0.46	..A,A..,.AAA.AA	FFFFFFFFFFFFFFB	1	0	0	1	0	0.733333	0	0	1	0	0.866667	0	0	1	0
Ca2	12388695	C	T	29	40	12	13	0.53	,,.TTT,.TT,TT	FBFFFFFFFFFFB	1	0	0	1	0	0.769231	0	0	1	0	0.846154	0	0	1	0
Ca2	12472302	G	R	35	35	34	7	0.42	,A,A..A	FFFFF<F	1	0	0	1	0	0.857143	0	0	1	0	1	0	0	1	0
Ca2	12478283	C	Y	68	85	33	15	0.4	TTTTTT..,,,..,.	FFFFFFFFFBFFFFB	1	0	0	1	0	0.733333	0	0	1	0	0.866667	0	0	1	0
Ca2	12500395	G	R	56	58	30	20	0.35	AA.,A,A,,,..A,,,A.A.	FFFFBFFFFFFFFFFB/FFF	1	0	0	1	0	0.75	0	0	1	0	0.8	0	0	1	0
Ca2	12500768	C	Y	42	42	41	7	0.42	TTT..,.	FFFFFFF	1	0	0	1	0	0.857143	0	0	1	0	1	0	0	1	0
Ca2	12518258	C	Y	74	74	52	12	0.41	.,T.TT.TT..,	FFFFFFFFFFFF	1	0	0	1	0	0.75	0	0	1	0	0.916667	0	0	1	0
Ca2	12581754	G	A	30	42	35	8	0.62	AA,A,A,A	BFFFFFFF	1	0	0	1	0	0.875	0	0	1	0	0.875	0	0	1	0
Ca2	12685991	C	Y	31	31	32	19	0.31	.,.,TT,T,,.T.T,,,,T	FFFFFFFFFFFBFFBFFFF	1	0	0	1	0	0.736842	0	0	1	0	0.842105	0	0	1	0
Ca2	12686275	C	Y	42	42	39	16	0.31	,,,.,..T,.,TTT,T	FFFFFFF/BFBFBFFF	1	0	0	1	0	0.75	0	0	1	0	0.8125	0	0	1	0
Ca2	12785033	C	Y	20	20	29	12	0.33	,.TT,T,.T,.,	FF<FFFFFFFFF	1	0	0	1	0	0.75	0	0	1	0	0.916667	0	0	1	0
Ca2	12840845	G	R	76	112	46	10	0.6	AAAA,AA.,,	FFF/FFFFFF	1	0	0	1	0	0.8	0	0	1	0	0.9	0	0	1	0
Ca2	12840847	C	Y	34	34	46	10	0.3	TTT,,,.,,.	FFBFFFFFFB	1	0	0	1	0	0.8	0	0	1	0	0.9	0	0	1	0
Ca2	12842930	C	Y	76	76	33	22	0.36	.,TTT,.T,..,TT,.T,.,T.	FFFFFFBFFFFFFFFFFFFBFB	1	0	0	1	0	0.727273	0	0	1	0	0.818182	0	0	1	0
Ca2	12845122	G	R	22	53	38	7	0.42	,AA.A..	FFBFFFF	1	0	0	1	0	0.857143	0	0	1	0	1	0	0	1	0
Ca2	12856140	C	T	36	39	19	9	0.44	TTT,.,..T	FBFFFFFFB	1	0	0	1	0	0.777778	0	0	1	0	0.888889	0	0	1	0
Ca2	12885204	G	R	65	68	47	8	0.5	AAA..A..	FFFFFFBF	1	0	0	1	0	0.875	0	0	1	0	0.875	0	0	1	0
Ca2	12885216	G	R	58	66	42	10	0.5	AAA..A...A	FFFBBFF<FB	1	0	0	1	0	0.8	0	0	1	0	0.9	0	0	1	0
Ca2	12889239	C	T	30	36	14	7	0.42	,.T,TT.	FFFFFFB	1	0	0	1	0	0.857143	0	0	1	0	1	0	0	1	0
Ca2	12945615	C	T	32	39	21	10	0.4	TTTT,,,,..	FFFFFFB<FB	1	0	0	1	0	0.8	0	0	1	0	0.9	0	0	1	0
Ca2	12983509	G	A	30	36	30	8	0.37	AA,A,,,,	FFFFFFFF	1	0	0	1	0	0.875	0	0	1	0	0.875	0	0	1	0
Ca2	12992668	G	R	96	96	34	20	0.35	AA.A,A,,A,,...AA,,.,	FB<FBFFFFFFFFFFFFF<F	1	0	0	1	0	0.75	0	0	1	0	0.8	0	0	1	0
Ca2	12992714	C	Y	73	73	33	22	0.31	.T,T,T,,A..TT,,.,,..TT	FFBFFFBFFFFBFFFFFFFFFB	1	0	0	1	0	0.727273	0	0	1	0	0.818182	0	0	1	0
Ca2	13101294	C	Y	30	78	60	10	0.7	TTTTT,.,TT	FFFFFF<<FF	1	0	0	1	0	0.8	0	0	1	0	0.9	0	0	1	0
Ca2	13215305	G	R	21	21	24	9	0.33	,,,,AAA,.	FFF/FFFFF	1	0	0	1	0	0.777778	0	0	1	0	0.888889	0	0	1	0
Ca2	13363519	C	T	51	51	59	8	1	TTTTTTTT	FFFFFFFB	1	0	0	1	0	0.875	0	0	0	1	0.875	0	0	0	1
Ca2	13402990	G	R	37	37	32	10	0.3	.,,.,.AA,A	FFFFFFFFFF	1	0	0	1	0	0.8	0	0	1	0	0.9	0	0	1	0
Ca2	13962988	G	R	106	106	60	16	0.37	,A..,,A,,A.,AAA.	FFBFFBFFFFFFF<FB	1	0	0	1	0	0.75	0	0	1	0	0.8125	0	0	1	0
Ca2	13967138	G	A	63	63	50	12	1	AAAAAAAAAAAA	FFFFFFFFFFB/	1	0	0	1	0	0.75	0	0	0	1	0.916667	0	0	0	1
Ca2	14088914	C	T	54	54	58	9	1	TTTTTTTTT	F/FFBFFFF	1	0	0	1	0	0.777778	0	0	0	1	0.888889	0	0	0	1
Ca2	14111153	C	T	27	51	45	10	0.8	TTTTT.TT,T	7BFFFFFFFB	1	0	0	1	0	0.8	0	0	1	0	0.9	0	0	1	0
Ca2	14112712	G	A	25	25	11	9	0.66	,,AAA,AAA	FFFFFFBFF	1	0	0	1	0	0.777778	0	0	1	0	0.888889	0	0	1	0
Ca2	14198184	C	T	40	51	35	10	0.8	TTTTTT..TT	BFFFFFFFFF	1	0	0	1	0	0.8	0	0	1	0	0.9	0	0	1	0
Ca2	15133114	G	R	50	50	56	11	0.36	.A,A.,AA,.,	BFF<FFFFFFF	1	0	0	1	0	0.818182	0	0	1	0	0.909091	0	0	1	0
Ca2	15165200	G	A	23	28	15	7	0.42	AA,A.,.	F/FFF<B	1	0	0	1	0	0.857143	0	0	1	0	1	0	0	1	0
Ca2	15346838	G	R	28	28	36	9	0.55	.,,A.AAAA	FFFBF/FF7	1	0	0	1	0	0.777778	0	0	1	0	0.888889	0	0	1	0
Ca2	15362058	C	Y	112	112	29	20	0.5	T,.,,TTT,.T,,.TTT.TT	BBFFFFFFFFFFFFFFFFFB	1	0	0	1	0	0.75	0	0	1	0	0.8	0	0	1	0
Ca2	15435626	C	T	57	57	60	10	1	TTTTTTTTTT	FFFFFFFFFF	1	0	0	1	0	0.8	0	0	0	1	0.9	0	0	0	1
Ca2	15441146	C	Y	28	28	48	9	0.33	.,T,...TT	FFFFFFBBB	1	0	0	1	0	0.777778	0	0	1	0	0.888889	0	0	1	0
Ca2	15510397	C	T	20	42	24	14	0.35	TT...T,,.T.T..	FBFFFFFFFFF<FF	1	0	0	1	0	0.785714	0	0	1	0	0.857143	0	0	1	0
Ca2	15541125	G	R	25	25	29	13	0.3	,,A,,,.,AA,A,	FFFFFFBF<FBFF	1	0	0	1	0	0.769231	0	0	1	0	0.846154	0	0	1	0
Ca2	15550674	C	T	29	29	11	8	0.5	TTTT,...	BFFBFFFF	1	0	0	1	0	0.875	0	0	1	0	0.875	0	0	1	0
Ca2	15615737	C	Y	100	121	33	23	0.43	T,T.TT,,T,...T...,TTTT,	FFBFFFFFFFFBFFFFFFFFFFB	1	0	0	1	0	0.73913	0	0	1	0	0.826087	0	0	1	0
Ca2	15705071	G	R	23	23	44	10	0.3	.,,,.A.A,A	BFFFFFFF<F	1	0	0	1	0	0.8	0	0	1	0	0.9	0	0	1	0
Ca2	15705550	G	R	108	108	37	18	0.38	A,.A,,A.A.A.,A,,.A	FFFFFFFFFFFF<FFBB<	1	0	0	1	0	0.777778	0	0	1	0	0.833333	0	0	1	0
Ca2	15740924	C	T	21	54	47	11	0.81	TT.T.TTTTTT	FFFFF/FFFFB	1	0	0	1	0	0.818182	0	0	1	0	0.909091	0	0	1	0
Ca2	15745455	C	T	20	36	29	8	0.37	T,.,,T.T	FFFFFFFB	1	0	0	1	0	0.875	0	0	1	0	0.875	0	0	1	0
Ca2	15795668	C	T	34	34	11	14	0.42	,,,,,,,TTTTTT,	FFFFFB/FFFFFFF	1	0	0	1	0	0.785714	0	0	1	0	0.857143	0	0	1	0
Ca2	15908220	C	T	35	36	22	7	0.42	TT.T...	FFF/FFB	1	0	0	1	0	0.857143	0	0	1	0	1	0	0	1	0
Ca2	15912676	C	Y	94	120	32	19	0.36	TTTT...,.,,,T,..TT.	FFFFFFFFFFFFFFFFFFB	1	0	0	1	0	0.736842	0	0	1	0	0.842105	0	0	1	0
Ca2	15913056	C	Y	81	81	29	30	0.3	T..,,,T,,,,,,,T.T..TT..,TT,,,T	FFFFFFFFFFFFFFFF/F/F<FFFFFFFF/	1	0	0	1	0	0.7	0	0	1	0	0.766667	0	0	1	0
Ca2	15914627	C	T	35	36	12	10	0.3	,,,,T.TT,.	FFFFFFF<FF	1	0	0	1	0	0.8	0	0	1	0	0.9	0	0	1	0
Ca2	15918058	C	Y	20	68	37	15	0.46	.,T.,,.,T,TTTTT	FFFFFFFFFBFFFFF	1	0	0	1	0	0.733333	0	0	1	0	0.866667	0	0	1	0
Ca2	16066385	G	A	84	84	43	19	1	AAAAAAAAAAAAAAAAAAA	BBBBBBFFFFFFFFBBBBF	1	0	0	1	0	0.736842	0	0	0	1	0.842105	0	0	0	1
Ca2	16145795	G	R	43	85	52	9	0.55	,A..A.AAA	BFF/FFFFF	1	0	0	1	0	0.777778	0	0	1	0	0.888889	0	0	1	0
Ca2	16217377	C	Y	78	126	60	12	0.58	TT.TTTT.T.,.	BF/FFFFFFFFF	1	0	0	1	0	0.75	0	0	1	0	0.916667	0	0	1	0
Ca2	16433412	G	A	36	36	15	9	0.33	,A,AA,,,,	FFFFBFFFF	1	0	0	1	0	0.777778	0	0	1	0	0.888889	0	0	1	0
Ca2	16514694	C	T	43	45	29	8	0.75	TTTTT.T,	FFBFBFFF	1	0	0	1	0	0.875	0	0	1	0	0.875	0	0	1	0
Ca2	16537675	G	R	44	89	41	10	0.6	A,AA.A,AA,	FFFFFFFFBB	1	0	0	1	0	0.8	0	0	1	0	0.9	0	0	1	0
Ca2	16537813	C	Y	27	27	31	7	0.42	,,TTT,,	FFFFFBF	1	0	0	1	0	0.857143	0	0	1	0	1	0	0	1	0
Ca2	16649906	C	Y	56	56	21	28	0.32	..,,,T,,T,,,T,T,.,T...,,TTTT	FFBFFFFBFBFFFFFFFFBFF/FFF<<F	1	0	0	1	0	0.714286	0	0	1	0	0.785714	0	0	1	0
Ca2	16650033	G	R	63	120	38	20	0.5	AAA.AAA,AA,,,,AA,,,,	BFFFFFFF/FFFB<FFFFFF	1	0	0	1	0	0.75	0	0	1	0	0.8	0	0	1	0
Ca2	16667999	G	A	38	39	17	8	0.5	.A.A..AA	FFFFF/FF	1	0	0	1	0	0.875	0	0	1	0	0.875	0	0	1	0
Ca2	16871626	G	A	39	39	14	13	0.3	,,.AA,,.A,A,,	BFFFFFFFFFFFB	1	0	0	1	0	0.769231	0	0	1	0	0.846154	0	0	1	0
Ca2	16987714	C	Y	41	41	32	21	0.42	TTTTTTT.T..,....T..,,	FFFBFFBFBFFFFFFF/FFFF	1	0	0	1	0	0.761905	0	0	1	0	0.809524	0	0	1	0
Ca2	17029872	G	A	36	45	37	7	0.85	AAAAA,A	FBFFFFF	1	0	0	1	0	0.857143	0	0	1	0	1	0	0	1	0
Ca2	17051394	C	T	43	51	14	18	0.5	.T.T,T.T.TTT,.T,T,	/FFFFFFFFFFFBFFFFB	1	0	0	1	0	0.777778	0	0	1	0	0.833333	0	0	1	0
Ca2	17059166	G	A	48	48	53	7	1	AAAAAAA	FFBFFFF	1	0	0	1	0	0.857143	0	0	0	1	1	0	0	1	0
Ca2	17090363	C	T	55	55	13	26	0.96	TTTTTTT,TTTTTTTTTTTTTTTTT*T	F/FFFFFFFFFFFFFFFFFFBBFF/F	1	0	0	1	0	0.730769	0	0	0	1	0.807692	0	0	0	1
Ca2	17264680	C	Y	27	27	34	10	0.4	.,TT,TT,,,	BFFF//FFFF	1	0	0	1	0	0.8	0	0	1	0	0.9	0	0	1	0
Ca2	17302191	C	Y	43	43	51	7	0.42	.TTT..,	BFFFFBF	1	0	0	1	0	0.857143	0	0	1	0	1	0	0	1	0
Ca2	17393612	G	R	49	49	47	12	0.33	.,AA,.,A,,A.	FFFFFBF<FFFB	1	0	0	1	0	0.75	0	0	1	0	0.916667	0	0	1	0
Ca2	17395417	C	Y	30	30	26	22	0.45	....TTTT...T.TT.TT.,T.	FFFFFFFFFFFFFFFFBFFFBF	1	0	0	1	0	0.727273	0	0	1	0	0.818182	0	0	1	0
Ca2	17398578	C	Y	28	76	31	15	0.46	..,T...TTT.TTT,	FBFFFBFFFFFBFF<	1	0	0	1	0	0.733333	0	0	1	0	0.866667	0	0	1	0
Ca2	17487710	C	Y	71	71	38	14	0.35	.TT,,T,TT.,,,,	BFBFFFFFFFFFFF	1	0	0	1	0	0.785714	0	0	1	0	0.857143	0	0	1	0
Ca2	17490599	G	R	30	30	25	13	0.3	..AA.TA.,..A.	FFFBFFFFFFFFF	1	0	0	1	0	0.769231	0	0	1	0	0.846154	0	0	1	0
Ca2	17550431	C	Y	21	21	27	10	0.3	T,,.T..,T,	FFF<FFFFFB	1	0	0	1	0	0.8	0	0	1	0	0.9	0	0	1	0
Ca2	17563648	C	Y	55	55	33	26	0.34	.TT,.TT,TTT,TT.,...,,.,,,.	FFFFFFFFFFFFFF<F<FFFFFFFFB	1	0	0	1	0	0.730769	0	0	1	0	0.807692	0	0	1	0
Ca2	17904594	C	T	44	45	19	7	0.85	TTTTT.T	FFBFF<F	1	0	0	1	0	0.857143	0	0	1	0	1	0	0	1	0
Ca2	18217317	G	R	22	22	46	10	0.4	A,,.,,.AAA	FFFFFFFFFF	1	0	0	1	0	0.8	0	0	1	0	0.9	0	0	1	0
Ca2	18217361	C	Y	78	78	46	18	0.38	,,.,,.TTT..TTT.,T.	FFFFFFFFFFF<FFFFBB	1	0	0	1	0	0.777778	0	0	1	0	0.833333	0	0	1	0
Ca2	18276639	G	A	47	48	56	8	0.87	AAAA.AAA	FBFF/FFF	1	0	0	1	0	0.875	0	0	1	0	0.875	0	0	1	0
Ca2	18277384	G	A	47	48	20	8	0.87	AAAAA,AA	B<FFFBFF	1	0	0	1	0	0.875	0	0	1	0	0.875	0	0	1	0
Ca2	18385913	G	R	35	35	46	9	0.44	,AA,,A,A.	BFFFFFFF/	1	0	0	1	0	0.777778	0	0	1	0	0.888889	0	0	1	0
Ca2	18397815	C	T	38	39	30	7	0.57	,,TT,TT	FF<FFFB	1	0	0	1	0	0.857143	0	0	1	0	1	0	0	1	0
Ca2	18496268	G	R	48	93	60	9	0.66	..AA,AAAA	FBFFFF/FF	1	0	0	1	0	0.777778	0	0	1	0	0.888889	0	0	1	0
Ca2	18552866	C	Y	24	24	36	33	0.33	.,,,.,....,TT.TT.,TT,,,.,,TT,TTT.	BFFFBFFFFFFFFFFB/FFFFFFFFFFFFFFFB	1	0	0	1	0	0.69697	0	0	1	0	0.787879	0	0	1	0
Ca2	18614634	G	R	37	37	39	20	0.35	,,AA.,,.AA.,,,A.AA,.	BBBFFFFBFFFFFFFFFFFB	1	0	0	1	0	0.75	0	0	1	0	0.8	0	0	1	0
Ca2	18641943	G	R	37	76	60	7	0.57	AA,,,AA	FF<BFFF	1	0	0	1	0	0.857143	0	0	1	0	1	0	0	1	0
Ca2	18705827	C	T	33	57	54	11	0.9	TTTTTTTTTGT	7FFFFFF/F<F	1	0	0	1	0	0.818182	0	0	0	1	0.909091	0	0	1	0
Ca2	18750256	C	Y	50	98	35	14	0.5	T.,,.T,,TTTT,T	BFFBFFFFFFFFFF	1	0	0	1	0	0.785714	0	0	1	0	0.857143	0	0	1	0
Ca2	18767983	G	R	29	29	41	11	0.36	.,.,.AA,AA.	BFFFFFFFBFB	1	0	0	1	0	0.818182	0	0	1	0	0.909091	0	0	1	0
Ca2	18768247	C	Y	41	41	37	11	0.45	,.TTTT..,T,	FFF/FBFFFFF	1	0	0	1	0	0.818182	0	0	1	0	0.909091	0	0	1	0
Ca2	18819586	C	T	38	38	11	33	0.3	TTTTTTT.,.,...,...,,,T,,T.,,.,T..	<F//FFFFFFFFFFFFFFFFBFFFFFF7FFFFB	1	0	0	1	0	0.69697	0	0	1	0	0.787879	0	0	1	0
Ca2	19053876	G	R	73	85	44	11	0.54	,,,.AAAAA,A	FFFFFBFFFFB	1	0	0	1	0	0.818182	0	0	1	0	0.909091	0	0	1	0
Ca2	19135970	C	Y	24	24	26	22	0.31	TTT..T..,.T...T,,.T..,	BFFFFFFFFFFFFFFFFFFFBF	1	0	0	1	0	0.727273	0	0	1	0	0.818182	0	0	1	0
Ca2	19174074	G	A	35	48	49	10	0.7	AAA,,AA.AA	FB<FFFFFFB	1	0	0	1	0	0.8	0	0	1	0	0.9	0	0	1	0
Ca2	19206598	C	Y	20	20	41	11	0.36	.,,..,.TTTT	FFBFFFBFBBB	1	0	0	1	0	0.818182	0	0	1	0	0.909091	0	0	1	0
Ca2	19252832	C	Y	100	100	28	36	0.33	TT.T.,.TTT.T.,T.T..,....TT.,...T.,,,	BFFFFFFFFFFFFFFFFFFBFFFFFFFFFFFFFFFF	1	0	0	1	0	0.694444	0	0	1	0	0.777778	0	0	1	0
Ca2	19253931	C	T	22	39	36	7	0.57	TTT,T,,	FFFBF<<	1	0	0	1	0	0.857143	0	0	1	0	1	0	0	1	0
Ca2	19309142	C	Y	40	58	28	12	0.41	,.,,TTT,,TT.	BFFFFBFF/FFF	1	0	0	1	0	0.75	0	0	1	0	0.916667	0	0	1	0
Ca2	19319834	C	Y	47	47	50	10	0.4	,,,.TTTT,.	BFBFFFFFFB	1	0	0	1	0	0.8	0	0	1	0	0.9	0	0	1	0
Ca2	19393154	C	Y	78	78	35	20	0.35	T...TT.T.,.T,T.,...T	<FFFFFFFFFFF<FFFFFFF	1	0	0	1	0	0.75	0	0	1	0	0.8	0	0	1	0
Ca2	19499760	G	R	56	56	41	12	0.58	AAA...,AAAA.	FBFFFFFFFFFB	1	0	0	1	0	0.75	0	0	1	0	0.916667	0	0	1	0
Ca2	19527830	C	T	41	46	15	15	0.46	.T,.,,AATT,TTTT	FFFFFF/FFFBFFFF	1	0	0	1	0	0.733333	0	0	1	0	0.866667	0	0	1	0
Ca2	19530036	G	R	130	130	56	19	0.36	A..AA..A,.,.A.A..A,	FFFFFFBFFFBFFFFFFFF	1	0	0	1	0	0.736842	0	0	1	0	0.842105	0	0	1	0
Ca2	19543717	G	R	50	62	43	10	0.4	AAA,,A,,,.	FFFFFFFFFF	1	0	0	1	0	0.8	0	0	1	0	0.9	0	0	1	0
Ca2	19545298	C	T	28	54	58	10	0.9	TTTT,TTTTT	BFFFFFFFFF	1	0	0	1	0	0.8	0	0	0	1	0.9	0	0	1	0
Ca2	19559258	C	Y	35	50	24	12	0.5	.TTT,T..T,,T	FFFFFFFFFFFF	1	0	0	1	0	0.75	0	0	1	0	0.916667	0	0	1	0
Ca2	19598733	G	R	59	59	24	48	0.37	.AAA..,AA..A.A,AA.AAA,,A.,.,.,AA.A,A,.A.,,,,...,	FFFFFFFFBBFFF<FFFFBFFFFFFFF/FFFFFFF<FFFFFFF<BBBF	1	0	0	1	0	0.6875	0	0	1	0	0.770833	0	0	1	0
Ca2	19706059	C	Y	24	24	22	22	0.31	T,,,,TTT,,T,,,,,,,TT,,	BFBFFFFFFFBFB<FF/F<F/F	1	0	0	1	0	0.727273	0	0	1	0	0.818182	0	0	1	0
Ca2	19743098	G	R	42	42	48	9	0.33	.,,,AAA..	FFFFFFFFB	1	0	0	1	0	0.777778	0	0	1	0	0.888889	0	0	1	0
Ca2	19743120	G	R	46	46	47	13	0.3	.,,,AAA...A,.	FFFF<FFFFFFFB	1	0	0	1	0	0.769231	0	0	1	0	0.846154	0	0	1	0
Ca2	19767618	C	Y	39	39	28	20	0.35	..T.,,,,,TT.,T.TT,T.	FFFFFFFFFFFFF/FFFBFF	1	0	0	1	0	0.75	0	0	1	0	0.8	0	0	1	0
Ca2	19899566	G	A	32	32	10	20	0.95	AAAAAAAAAAAAAAAAAA,A	<BBFFFFFBF/BFFFFF<BF	1	0	0	1	0	0.75	0	0	0	1	0.8	0	0	0	1
Ca2	19914080	C	T	21	51	36	12	0.66	,TTTT...TTTT	FFFFFFFFFFBB	1	0	0	1	0	0.75	0	0	1	0	0.916667	0	0	1	0
Ca2	19914135	C	T	47	48	42	8	0.87	TTTTT.TT	FFF<FFFF	1	0	0	1	0	0.875	0	0	1	0	0.875	0	0	1	0
Ca2	19929504	C	Y	91	128	39	19	0.47	TTT*T,,T,,TT,.,T,.T	BFF<FFFFFBBFFFFFFF<	1	0	0	1	0	0.736842	0	0	1	0	0.842105	0	0	1	0
Ca2	20075885	C	Y	45	95	24	33	0.42	.,..,T.T..,.TTTTTT,,TTT...TTT.,,,	FFFFFFFFFFFFFFFFFF<FFFFFFFBFFFFF<	1	0	0	1	0	0.69697	0	0	1	0	0.787879	0	0	1	0
Ca2	20077454	G	R	29	38	48	7	0.57	,A.AAAT	FFFFF<B	1	0	0	1	0	0.857143	0	0	1	0	1	0	0	1	0
Ca2	20078463	C	Y	30	30	44	10	0.4	..,T..TT.T	FFFBFFFFBF	1	0	0	1	0	0.8	0	0	1	0	0.9	0	0	1	0
Ca2	20087366	C	T	20	36	26	7	0.42	TT..T,,	BFFFFFF	1	0	0	1	0	0.857143	0	0	1	0	1	0	0	1	0
Ca2	20094555	G	R	37	37	44	8	0.37	,.,.,AAA	FBFBFFFF	1	0	0	1	0	0.875	0	0	1	0	0.875	0	0	1	0
Ca2	20149214	C	T	45	63	17	32	0.37	TT.TT,T.T...TTT.TT..,.........T.	FBFFBFFFFFFFFFFFFFFF/FFFFFFFFFFB	1	0	0	1	0	0.71875	0	0	1	0	0.78125	0	0	1	0
Ca2	20149378	C	T	57	61	15	42	0.35	..T..T.TTT......GTTTT,T.,.,..T,TT....T..T,	FFFFFFFFFFFFFFFF/FFFFFFFFFFFFFFBFFFFFFBBBB	1	0	0	1	0	0.690476	0	0	1	0	0.761905	0	0	1	0
Ca2	20191588	C	Y	57	57	34	32	0.34	TT,,T,,.T,,.,.,T...,,T,,TT,T.TT,	BFFFFFFFFFFFFFFFFFFFFFFFFFBFFFBF	1	0	0	1	0	0.71875	0	0	1	0	0.78125	0	0	1	0
Ca2	20265548	C	Y	93	93	34	17	0.35	,,...,T.T,.T.T.TT	BFFFFFFF<FFFFFFFF	1	0	0	1	0	0.764706	0	0	1	0	0.823529	0	0	1	0
Ca2	20653331	G	A	39	39	16	9	0.44	,,AAA,,,A	BFFFBFFFF	1	0	0	1	0	0.777778	0	0	1	0	0.888889	0	0	1	0
Ca2	20695456	C	Y	25	25	52	9	0.33	TT,,.T,..	FFFFFFFFF	1	0	0	1	0	0.777778	0	0	1	0	0.888889	0	0	1	0
Ca2	20727071	C	T	36	63	24	23	0.52	,,.T,TTTTT.T,TT,,TT,,T,	FF/FFF<FFFFFFFFFF/FFFF/	1	0	0	1	0	0.73913	0	0	1	0	0.826087	0	0	1	0
Ca2	20758185	C	Y	29	29	52	9	0.33	..,,,.TTT	FFFF<FFFF	1	0	0	1	0	0.777778	0	0	1	0	0.888889	0	0	1	0
Ca2	20813894	G	R	52	52	33	17	0.47	.,,,,.,AAAA.AA.AA	FFFFFFFFFFBFBFFBB	1	0	0	1	0	0.764706	0	0	1	0	0.823529	0	0	1	0
Ca2	20852552	G	R	23	65	30	11	0.45	A,A,A.A,,,A	FFFFFFFFFFB	1	0	0	1	0	0.818182	0	0	1	0	0.909091	0	0	1	0
Ca2	20852782	C	Y	27	69	43	9	0.55	,,,T,TTTT	/BFFFFFFB	1	0	0	1	0	0.777778	0	0	1	0	0.888889	0	0	1	0
Ca2	20934648	C	T	63	63	58	12	1	TTTTTTTTTTTT	FFBFFFFF<FFB	1	0	0	1	0	0.75	0	0	0	1	0.916667	0	0	0	1
Ca2	20950169	G	R	38	38	54	12	0.33	.A.A,A.,,,A,	FFFFFFFFFFFB	1	0	0	1	0	0.75	0	0	1	0	0.916667	0	0	1	0
Ca2	20997823	C	T	41	69	13	19	0.73	,,T,TTTTTTTTTTTT,,T	FF<BFB<FFFBFFFFFF<F	1	0	0	1	0	0.736842	0	0	1	0	0.842105	0	0	1	0
Ca2	21000072	C	Y	51	67	26	12	0.5	TT,.T.TTT,,,	FFFBFBFFFFFF	1	0	0	1	0	0.75	0	0	1	0	0.916667	0	0	1	0
Ca2	21009784	C	Y	23	23	36	8	0.37	TATT..,.	FFFFFFFF	1	0	0	1	0	0.875	0	0	1	0	0.875	0	0	1	0
Ca2	21027155	C	T	42	42	19	14	0.35	.....T..T.T.TT	FFFF/FFFFFFFFF	1	0	0	1	0	0.785714	0	0	1	0	0.857143	0	0	1	0
Ca2	21042110	G	A	39	45	19	13	0.46	,....AAAA.AA.	BFFFFBFFFFFFF	1	0	0	1	0	0.769231	0	0	1	0	0.846154	0	0	1	0
Ca2	21162077	G	R	92	96	35	23	0.3	AA.,A,.,.A.,A..A.,A,..*,	FFFFFFBFBFFFFFFFFBFBBBF	1	0	0	1	0	0.73913	0	0	1	0	0.826087	0	0	1	0
Ca2	21167324	G	R	39	39	43	15	0.33	,..,,AA..AAA,.,	FFFFFFFFBF<FFFF	1	0	0	1	0	0.733333	0	0	1	0	0.866667	0	0	1	0
Ca2	21254467	G	A	47	48	56	8	0.87	AAAAAA,A	FFFFFFFF	1	0	0	1	0	0.875	0	0	1	0	0.875	0	0	1	0
Ca2	21267130	G	A	41	42	18	8	0.62	AAA..AA.	FFFF<FFB	1	0	0	1	0	0.875	0	0	1	0	0.875	0	0	1	0
Ca2	21295640	G	R	29	29	32	10	0.3	A..A,,,.A,	FFFFFFFFF/	1	0	0	1	0	0.8	0	0	1	0	0.9	0	0	1	0
Ca2	21321838	G	R	73	73	50	12	0.5	..,,,AAAAA,A	FFFFBFF/FFFB	1	0	0	1	0	0.75	0	0	1	0	0.916667	0	0	1	0
Ca2	21369070	G	R	31	70	60	7	0.57	.AA..AA	FFF/FFF	1	0	0	1	0	0.857143	0	0	1	0	1	0	0	1	0
Ca2	21515321	C	Y	45	45	26	10	0.4	,.,,T,TTT.	FFFFFFFFFB	1	0	0	1	0	0.8	0	0	1	0	0.9	0	0	1	0
Ca2	21654837	G	R	170	176	56	20	0.55	AAA..,AA.,.AAAA,AA.,	FFFFFFFFFFFFFFFFFFFF	1	0	0	1	0	0.75	0	0	1	0	0.8	0	0	1	0
Ca2	21774779	C	Y	84	96	50	11	0.54	T.,TTT,.T,T	BFBFBFFFB/F	1	0	0	1	0	0.818182	0	0	1	0	0.909091	0	0	1	0
Ca2	21914237	C	T	69	69	60	14	1	TTTTTTTTTTTTTT	FFFFFFFFFFFFFF	1	0	0	1	0	0.785714	0	0	0	1	0.857143	0	0	0	1
Ca2	21933957	C	Y	31	31	30	12	0.41	....TTTT,T.,	FFFFF<FFFFFF	1	0	0	1	0	0.75	0	0	1	0	0.916667	0	0	1	0
Ca2	21946755	G	R	32	32	60	9	0.33	.,AA.,,.A	BFFFFFFF/	1	0	0	1	0	0.777778	0	0	1	0	0.888889	0	0	1	0
Ca2	21997547	C	Y	39	39	46	9	0.33	..,,,,TTT	FFFFFFFFB	1	0	0	1	0	0.777778	0	0	1	0	0.888889	0	0	1	0
Ca2	22071573	G	A	39	46	11	18	0.38	,AAA,,,,,AA,A,,A,,	BFFFFFBFFFFF<FFFFF	1	0	0	1	0	0.777778	0	0	1	0	0.833333	0	0	1	0
Ca2	22284071	C	T	30	36	24	7	0.42	TTT..*..	BFFFFBB	1	0	0	1	0	0.857143	0	0	1	0	1	0	0	1	0
Ca2	22284274	G	A	33	45	13	19	0.31	..,,.A.A.AA,A,.,,.A	FFFFFF<FFFFFFFFFFBF	1	0	0	1	0	0.736842	0	0	1	0	0.842105	0	0	1	0
Ca2	22403118	C	T	48	48	60	7	1	TTTTTTT	FFFFFBF	1	0	0	1	0	0.857143	0	0	0	1	1	0	0	1	0
Ca2	22410627	C	Y	29	29	53	9	0.33	TTT,.,...	FFFFFFFFF	1	0	0	1	0	0.777778	0	0	1	0	0.888889	0	0	1	0
Ca2	22482055	G	A	20	39	20	8	0.5	.AAA..A.	FFFFFFFF	1	0	0	1	0	0.875	0	0	1	0	0.875	0	0	1	0
Ca2	22667319	C	T	46	51	17	22	0.36	TT,,T,T,,T,.,T,,,,T,T,	BFFFBFF<FFBFFBFFFFFFFB	1	0	0	1	0	0.727273	0	0	1	0	0.818182	0	0	1	0
Ca2	22677643	C	Y	43	43	40	13	0.3	.,,,,,.,TTTT,	BFFFFFFFB<FFF	1	0	0	1	0	0.769231	0	0	1	0	0.846154	0	0	1	0
Ca2	22715493	G	A	42	42	12	13	0.38	.A,A..A...AA.	FFFFFFFFFFFFB	1	0	0	1	0	0.769231	0	0	1	0	0.846154	0	0	1	0
Ca2	22778697	G	R	27	27	22	12	0.33	AAAA,..,.,,,	FFFFFFFFFFFF	1	0	0	1	0	0.75	0	0	1	0	0.916667	0	0	1	0
Ca2	22778839	C	Y	20	20	24	24	0.41	.T,TT..T...TTT.TTT.,..,.	FFBFFFFFFFFBFFFFFFFFFFFF	1	0	0	1	0	0.708333	0	0	1	0	0.791667	0	0	1	0
Ca2	22783654	C	Y	35	35	29	9	0.44	.,,TT.TT.	FFFFFFFFF	1	0	0	1	0	0.777778	0	0	1	0	0.888889	0	0	1	0
Ca2	22793884	G	A	40	40	11	13	0.38	A,A.,A,A,,,.A	BFFF/F<FBB/BB	1	0	0	1	0	0.769231	0	0	1	0	0.846154	0	0	1	0
Ca2	22901055	C	T	22	48	45	8	0.87	TTTTT,TT	FFFFFFFF	1	0	0	1	0	0.875	0	0	1	0	0.875	0	0	1	0
Ca2	23039329	C	Y	80	80	50	13	0.46	T..,..T,T,TTT	FFFFFFFBFFFFF	1	0	0	1	0	0.769231	0	0	1	0	0.846154	0	0	1	0
Ca2	23044207	C	T	45	45	17	13	0.46	T.T..T..TT..T	FFFBFFFFBFFF/	1	0	0	1	0	0.769231	0	0	1	0	0.846154	0	0	1	0
Ca2	23090943	G	R	40	83	32	14	0.35	A,.AAAA,..,.,,	FFFFFFFFFBFBFF	1	0	0	1	0	0.785714	0	0	1	0	0.857143	0	0	1	0
Ca2	23092627	G	R	20	20	27	11	0.36	.,.AAAA...,	FFFFFFFFFFB	1	0	0	1	0	0.818182	0	0	1	0	0.909091	0	0	1	0
Ca2	23253356	C	Y	38	38	31	12	0.66	,TT..TTT.TTT	FFFFBFFFF<FF	1	0	0	1	0	0.75	0	0	1	0	0.916667	0	0	1	0
Ca2	23253672	C	T	60	60	20	35	0.31	,T.,..TTT,...,T.......TT.,,T...T.TT	BBFFFFFFFFFFFBFFFFFFFFFFFBFFFFBFFFF	1	0	0	1	0	0.714286	0	0	1	0	0.771429	0	0	1	0
Ca2	23311757	G	A	48	48	60	7	1	AAAAAAA	FFFBFFF	1	0	0	1	0	0.857143	0	0	0	1	1	0	0	1	0
Ca2	23364928	G	A	41	42	23	8	0.62	,AA,,AAA	BFFFFFFF	1	0	0	1	0	0.875	0	0	1	0	0.875	0	0	1	0
Ca2	23384348	C	Y	54	54	44	11	0.45	.,,..TTTTT.	FFFFFFFFFFF	1	0	0	1	0	0.818182	0	0	1	0	0.909091	0	0	1	0
Ca2	23465542	C	Y	68	113	60	10	0.6	TT,T.,,TTT	FF<FFFFFFB	1	0	0	1	0	0.8	0	0	1	0	0.9	0	0	1	0
Ca2	23567489	G	R	82	130	46	14	0.5	A,,AA.A..AA.A.	FBFFBFFFFFF/FB	1	0	0	1	0	0.785714	0	0	1	0	0.857143	0	0	1	0
Ca2	23896339	C	T	40	56	14	30	0.4	,T,.,,T,,TT,T,,T,,T,T,T.,TT,T,	FFFFFFFFFFFFFFFFBFFFFBFF/FFFFF	1	0	0	1	0	0.7	0	0	1	0	0.766667	0	0	1	0
Ca2	23897606	C	Y	44	45	37	7	0.42	TTT,,,,	FFFFFFB	1	0	0	1	0	0.857143	0	0	1	0	1	0	0	1	0
Ca2	23897618	C	Y	62	62	37	9	0.44	TTT,,,,T.	FFFFFFFFF	1	0	0	1	0	0.777778	0	0	1	0	0.888889	0	0	1	0
Ca2	23922747	C	Y	52	52	60	9	0.33	.TT,T,.,.	FFFFF<FFB	1	0	0	1	0	0.777778	0	0	1	0	0.888889	0	0	1	0
Ca2	23930800	G	A	27	45	22	10	0.6	A.AAAA,,,A	FFFFFFFF<F	1	0	0	1	0	0.8	0	0	1	0	0.9	0	0	1	0
Ca2	23987212	C	T	25	51	57	9	0.88	TTTTTTTT.	/FFFFFFFF	1	0	0	1	0	0.777778	0	0	0	1	0.888889	0	0	1	0
Ca2	23987216	C	T	28	54	58	10	0.9	TTTTTTTT.T	FFFFFF<FF/	1	0	0	1	0	0.8	0	0	0	1	0.9	0	0	1	0
Ca2	24148404	G	A	26	26	11	10	0.4	A,..AA,.A,	FFFFFFFF<B	1	0	0	1	0	0.8	0	0	1	0	0.9	0	0	1	0
Ca2	24310336	G	R	45	45	21	22	0.31	A.AA..,,A.A,,A,A.,.,.,	FFFFF<FFFFFFFFFFFFFFBF	1	0	0	1	0	0.727273	0	0	1	0	0.818182	0	0	1	0
Ca2	24376293	G	R	71	71	57	9	0.44	...AAAA,,	<FFFFFFFF	1	0	0	1	0	0.777778	0	0	1	0	0.888889	0	0	1	0
Ca2	24379047	C	Y	50	50	46	15	0.33	,..T.T.TT,..T,,	BBFFBFFFBBFFFF/	1	0	0	1	0	0.733333	0	0	1	0	0.866667	0	0	1	0
Ca2	24387918	G	A	25	51	57	9	0.88	AAAA,AAAA	FFFFBFFBF	1	0	0	1	0	0.777778	0	0	0	1	0.888889	0	0	1	0
Ca2	24388702	C	Y	45	45	47	12	0.33	...T,,..,TTT	F<FFFFFFBFFF	1	0	0	1	0	0.75	0	0	1	0	0.916667	0	0	1	0
Ca2	24393435	G	R	26	26	22	17	0.35	,,.AA,A,.,,A.,,AA	BFFFBFFFFFFFFFFFF	1	0	0	1	0	0.764706	0	0	1	0	0.823529	0	0	1	0
Ca2	24435059	C	Y	90	90	32	23	0.3	T.T.T.,T....,..,TT,,,T,	FFFFFFFFFFFFFFF/FFFF<BF	1	0	0	1	0	0.73913	0	0	1	0	0.826087	0	0	1	0
Ca2	24435165	G	R	49	49	34	13	0.53	,A,A.AAAAA...	BBFFFFFFFFFFF	1	0	0	1	0	0.769231	0	0	1	0	0.846154	0	0	1	0
Ca2	24435276	C	Y	43	43	31	17	0.47	T.T.T,,TT,.T,TT.,	FFF/FFFFFFFFFFFF/	1	0	0	1	0	0.764706	0	0	1	0	0.823529	0	0	1	0
Ca2	24510025	G	R	25	25	51	7	0.42	A.A...A	FFFFFFB	1	0	0	1	0	0.857143	0	0	1	0	1	0	0	1	0
Ca2	24572046	G	R	125	147	50	16	0.5	.A,A..AAA..AAA,.	FFFFFFFBFFF7BF<F	1	0	0	1	0	0.75	0	0	1	0	0.8125	0	0	1	0
Ca2	24613236	C	T	63	63	13	12	1	TTTTTTTTTTTT	FBFFFFBFFFFF	1	0	0	1	0	0.75	0	0	0	1	0.916667	0	0	0	1
Ca2	24720357	G	R	72	116	28	24	0.41	.AAA,AA,A,,,,.,,A,,A,A.A	FBFFF/FFFBFFFFFFFF<FF/BB	1	0	0	1	0	0.708333	0	0	1	0	0.791667	0	0	1	0
Ca2	24733492	G	R	39	84	60	9	0.66	..A.AAAAA	FFFBFFFFB	1	0	0	1	0	0.777778	0	0	1	0	0.888889	0	0	1	0
Ca2	24903185	C	Y	65	65	39	10	0.5	...TT.TTT,	FFFFFFFFFB	1	0	0	1	0	0.8	0	0	1	0	0.9	0	0	1	0
Ca2	24971671	C	Y	83	83	51	13	0.38	,TTT,TT,,..,.	FFFFFFFFFFFFF	1	0	0	1	0	0.769231	0	0	1	0	0.846154	0	0	1	0
Ca2	24971952	G	R	20	20	43	9	0.33	,.,AA,..A	FFFFBFFFB	1	0	0	1	0	0.777778	0	0	1	0	0.888889	0	0	1	0
Ca2	24972057	C	Y	64	64	42	14	0.42	...T,..TTTTT.*	F/FB/FBFFFFFFB	1	0	0	1	0	0.785714	0	0	1	0	0.857143	0	0	1	0
Ca2	24980662	G	R	20	20	36	11	0.45	A..,AAAA,.,	BFFFFFFFFF/	1	0	0	1	0	0.818182	0	0	1	0	0.909091	0	0	1	0
Ca2	25289577	C	Y	79	79	60	9	0.44	..,T,T,TT	FFFFFFFFF	1	0	0	1	0	0.777778	0	0	1	0	0.888889	0	0	1	0
Ca2	25449715	G	R	59	59	29	23	0.56	,..,..,AAAA.,AAAAAA,AAA	FFFFFFFFFFFFFFFFFFFFFFF	1	0	0	1	0	0.73913	0	0	1	0	0.826087	0	0	1	0
Ca2	25520331	G	A	48	48	39	7	1	AAAAAAA	FFFFFFB	1	0	0	1	0	0.857143	0	0	0	1	1	0	0	1	0
Ca2	25683074	C	T	44	45	30	7	0.85	.TTTTTT	FF<FFFB	1	0	0	1	0	0.857143	0	0	1	0	1	0	0	1	0
Ca2	25755306	G	R	59	65	22	19	0.52	A.A.AAA,,,,..,AAAAA	BFF/<FFFFFFFFBFFFFF	1	0	0	1	0	0.736842	0	0	1	0	0.842105	0	0	1	0
Ca2	25865909	C	T	39	42	14	10	0.5	.TT.TT,T,.	FFFFFFFFFF	1	0	0	1	0	0.8	0	0	1	0	0.9	0	0	1	0
Ca2	25866259	G	R	24	30	27	8	0.62	AA.,A.AA	FFFF/FFF	1	0	0	1	0	0.875	0	0	1	0	0.875	0	0	1	0
Ca2	25895295	C	Y	85	148	59	18	0.66	TTTT..T,TT,.T.TTTT	FFFFFFFBFFFFF/FFF/	1	0	0	1	0	0.777778	0	0	1	0	0.833333	0	0	1	0
Ca2	25905073	C	Y	31	73	37	9	0.55	T.TT.T..T	FFFFFFFBB	1	0	0	1	0	0.777778	0	0	1	0	0.888889	0	0	1	0
Ca2	26627141	G	A	51	51	54	8	1	AAAAAAAA	B<FFFFFF	1	0	0	1	0	0.875	0	0	0	1	0.875	0	0	0	1
Ca2	26638021	G	A	38	39	27	7	0.57	A..AA.FA	FFFFFFB	1	0	0	1	0	0.857143	0	0	1	0	1	0	0	1	0
Ca2	26639004	C	Y	20	20	23	10	0.3	T,TT,.....	FFFFFFFFBB	1	0	0	1	0	0.8	0	0	1	0	0.9	0	0	1	0
Ca2	26675155	C	Y	31	31	33	8	0.37	,...,TTT	BBFFFFFB	1	0	0	1	0	0.875	0	0	1	0	0.875	0	0	1	0
Ca2	26768942	G	R	29	71	45	9	0.55	AAAA...A.	F<FBFFFFB	1	0	0	1	0	0.777778	0	0	1	0	0.888889	0	0	1	0
Ca2	26873335	C	Y	42	42	54	9	0.33	,.,,T,.TT	FFFFFFFFF	1	0	0	1	0	0.777778	0	0	1	0	0.888889	0	0	1	0
Ca2	27102591	C	Y	24	72	26	14	0.5	,T,TT,,,T..TTT	FFFFFFFFFFFFFF	1	0	0	1	0	0.785714	0	0	1	0	0.857143	0	0	1	0
Ca2	27153668	G	A	48	48	60	7	1	AAAAAAA	FFFFFFF	1	0	0	1	0	0.857143	0	0	0	1	1	0	0	1	0
Ca2	27254943	C	Y	107	107	29	30	0.56	.TT,TTT,TT,TT,.T,T,.,TT.,,TTTT	FFFFFFFFBFFFFFFFFFFFFFFFFFFFFF	1	0	0	1	0	0.7	0	0	1	0	0.766667	0	0	1	0
Ca2	27429497	C	Y	43	43	41	9	0.33	TTT..,..,	<FFFF<FFF	1	0	0	1	0	0.777778	0	0	1	0	0.888889	0	0	1	0
Ca2	27433261	C	Y	87	87	37	14	0.5	,,,TTTT,,T.TT,	FFFFFFF<FFFFFF	1	0	0	1	0	0.785714	0	0	1	0	0.857143	0	0	1	0
Ca2	27462628	C	T	55	57	37	14	0.71	TTTTTTT.T.T,T.	FFFFFFFFFFFFFF	1	0	0	1	0	0.785714	0	0	1	0	0.857143	0	0	1	0
Ca2	27488012	C	T	34	50	39	16	0.5	,,G,TTT.TT.,,TTT	BBFFFFFBFFF/BFF/	1	0	0	1	0	0.75	0	0	1	0	0.8125	0	0	1	0
Ca2	27538342	C	Y	35	35	57	8	0.37	,.,..TTT	<FFFFFFB	1	0	0	1	0	0.875	0	0	1	0	0.875	0	0	1	0
Ca2	27538730	C	Y	42	87	47	9	0.66	,TTT,TTT,	FBFFFFFFF	1	0	0	1	0	0.777778	0	0	1	0	0.888889	0	0	1	0
Ca2	27546111	G	R	69	69	35	19	0.31	.A,A,A,A,,,.,,.AA,.	<BFFFFFFBFFFFFFFFFF	1	0	0	1	0	0.736842	0	0	1	0	0.842105	0	0	1	0
Ca2	27577660	G	A	57	57	60	10	1	AAAAAAAAAA	FFFF<FFFBB	1	0	0	1	0	0.8	0	0	0	1	0.9	0	0	0	1
Ca2	27581320	C	Y	48	48	50	11	0.36	,,,,T,,.TTT	FBFFFFFFFFF	1	0	0	1	0	0.818182	0	0	1	0	0.909091	0	0	1	0
Ca2	27807611	G	A	60	60	60	11	1	AAAAAAAAAAA	BF<FF<FF7FF	1	0	0	1	0	0.818182	0	0	0	1	0.909091	0	0	0	1
Ca2	27869406	C	Y	30	72	51	8	0.62	TTT.,,TT	FFF<FFFF	1	0	0	1	0	0.875	0	0	1	0	0.875	0	0	1	0
Ca2	27869436	C	Y	24	63	48	7	0.57	.,TTT,T	FFFFFFF	1	0	0	1	0	0.857143	0	0	1	0	1	0	0	1	0
Ca2	27888939	G	A	21	51	19	25	0.32	.AA,AA,,,,,,.A,,..,,A..AA	FFFFFFFFFFBFBFFFFFFFFFFFB	1	0	0	1	0	0.72	0	0	1	0	0.8	0	0	1	0
Ca2	28224044	G	A	54	54	60	9	1	AAAAAAAAA	BFFFFFFFF	1	0	0	1	0	0.777778	0	0	0	1	0.888889	0	0	0	1
Ca2	28262327	C	Y	40	57	42	7	0.57	,,TT,TT	F<BFFFF	1	0	0	1	0	0.857143	0	0	1	0	1	0	0	1	0
Ca2	28396257	G	R	31	31	50	10	0.4	A,,..AA..A	FFFFFFFFBF	1	0	0	1	0	0.8	0	0	1	0	0.9	0	0	1	0
Ca2	28396669	C	Y	31	31	50	9	0.33	...,T,T,T	FFFFFFB/<	1	0	0	1	0	0.777778	0	0	1	0	0.888889	0	0	1	0
Ca2	28419661	G	A	54	54	60	9	1	AAAAAAAAA	FFBFBFFFF	1	0	0	1	0	0.777778	0	0	0	1	0.888889	0	0	0	1
Ca2	28434343	G	R	140	140	36	21	0.47	AA.AA.,..AAAAA,A,,,,.	FFBFFFFBFFFFFFFFBFFFF	1	0	0	1	0	0.761905	0	0	1	0	0.809524	0	0	1	0
Ca2	28498908	C	Y	44	44	29	9	0.44	,,T.TT*T,	FFFFFFFFF	1	0	0	1	0	0.777778	0	0	1	0	0.888889	0	0	1	0
Ca2	28501588	C	Y	50	50	25	17	0.35	.T.,TT,,TT,....,T	FBFFFFFFFBFFFFFFB	1	0	0	1	0	0.764706	0	0	1	0	0.823529	0	0	1	0
Ca2	28512507	G	A	51	51	59	8	1	AAAAAAAA	FFFBFFFF	1	0	0	1	0	0.875	0	0	0	1	0.875	0	0	0	1
Ca2	28558229	G	R	76	104	58	9	0.55	..,.AAAAA	FFFBFFFBB	1	0	0	1	0	0.777778	0	0	1	0	0.888889	0	0	1	0
Ca2	28566880	C	T	38	38	8	33	0.3	TTTTT..,.,,.,.,..A.,,TAT.T,,,,TT,	FFFFFFFFFFFFFFFFFFFBFFFFFFF<FFFFF	1	0	0	1	0	0.69697	0	0	1	0	0.787879	0	0	1	0
Ca2	28580066	C	T	38	39	14	8	0.5	,TTT,,,T	BFFBFF<B	1	0	0	1	0	0.875	0	0	1	0	0.875	0	0	1	0
Ca2	28656416	C	T	54	54	60	9	1	TTTTTTTTT	FFFFFB<BB	1	0	0	1	0	0.777778	0	0	0	1	0.888889	0	0	0	1
Ca2	28829266	G	R	131	131	44	20	0.4	A.AA..A,A,,.AA,A,.,.	BFFFFFFFFBFBFFFFFFFB	1	0	0	1	0	0.75	0	0	1	0	0.8	0	0	1	0
Ca2	28853202	G	R	26	30	33	8	0.62	.AA,A,AA	FFFFFFFB	1	0	0	1	0	0.875	0	0	1	0	0.875	0	0	1	0
Ca2	28887945	C	Y	27	27	33	7	0.42	.,TT,T,	FFBFFFF	1	0	0	1	0	0.857143	0	0	1	0	1	0	0	1	0
Ca2	28887952	G	R	27	27	33	7	0.42	.,AA,A,	FFFFFFF	1	0	0	1	0	0.857143	0	0	1	0	1	0	0	1	0
Ca2	28890374	G	R	38	60	30	11	0.54	.,AAAA.,,AA	FFFBFFFFFFF	1	0	0	1	0	0.818182	0	0	1	0	0.909091	0	0	1	0
Ca2	28899243	C	Y	33	84	44	11	0.72	,,,TTTTTTTT	BFFFBF<FFFF	1	0	0	1	0	0.818182	0	0	1	0	0.909091	0	0	1	0
Ca2	28954760	G	A	48	48	60	7	1	AAAAAAA	FFFF/FB	1	0	0	1	0	0.857143	0	0	0	1	1	0	0	1	0
Ca2	29056024	G	R	62	62	45	15	0.33	..A..A.AA..,.A.	//FFBFFFFFF/FF<	1	0	0	1	0	0.733333	0	0	1	0	0.866667	0	0	1	0
Ca2	29056487	G	R	27	27	33	20	0.3	....AAA.A.,.,.,A..A.	FFBFFF<FFFFFFBBFFFFB	1	0	0	1	0	0.75	0	0	1	0	0.8	0	0	1	0
Ca2	29056948	G	R	24	24	27	21	0.33	A,AAA,,,A..,...A,A,,,	BB/FBFBFBBFFBFFF<<FFF	1	0	0	1	0	0.761905	0	0	1	0	0.809524	0	0	1	0
Ca2	29253248	G	R	54	54	53	7	0.42	A,A..A,	BFFFFFF	1	0	0	1	0	0.857143	0	0	1	0	1	0	0	1	0
Ca2	29298449	C	Y	33	33	49	9	0.33	,T,TT.,..	FBFBBFBFF	1	0	0	1	0	0.777778	0	0	1	0	0.888889	0	0	1	0
Ca2	29418156	G	A	69	69	49	14	1	AAAAAAAAAAAAAA	B/FFFFFFFFFFFB	1	0	0	1	0	0.785714	0	0	0	1	0.857143	0	0	0	1
Ca2	29497276	C	T	44	45	30	7	0.85	TTTTTT,	FFF/FFF	1	0	0	1	0	0.857143	0	0	1	0	1	0	0	1	0
Ca2	29719820	G	A	40	42	51	7	0.71	AAAAA.,	FFFFF<F	1	0	0	1	0	0.857143	0	0	1	0	1	0	0	1	0
Ca2	29727601	C	Y	30	30	32	7	0.42	TT,,,T,	FFFFBFB	1	0	0	1	0	0.857143	0	0	1	0	1	0	0	1	0
Ca2	29729786	G	R	20	20	24	23	0.34	A,A,A,,,.AA,,,.A.A,..A.	<FFFFFFFFFFFF<FFFFFFFFF	1	0	0	1	0	0.73913	0	0	1	0	0.826087	0	0	1	0
Ca2	29744651	G	R	57	57	28	16	0.43	A.A.AA...,..A.AA	BFFFFFFBBBFFFFFB	1	0	0	1	0	0.75	0	0	1	0	0.8125	0	0	1	0
Ca2	30088062	C	Y	72	72	47	10	0.5	,TTT,T,,,T	FFFFFFFBBB	1	0	0	1	0	0.8	0	0	1	0	0.9	0	0	1	0
Ca2	30147221	G	R	83	83	41	15	0.4	...,AA....AAA.A	FB<FF/FFFFFFBFF	1	0	0	1	0	0.733333	0	0	1	0	0.866667	0	0	1	0
Ca2	30160781	G	R	60	60	30	13	0.61	.,,A.AAA.AAAA	FFFFFFFFF<FFF	1	0	0	1	0	0.769231	0	0	1	0	0.846154	0	0	1	0
Ca2	30173468	G	R	79	79	60	9	0.44	AAA,.,A,.	FFFFFFFFF	1	0	0	1	0	0.777778	0	0	1	0	0.888889	0	0	1	0
Ca2	30314291	G	R	74	74	43	23	0.34	.A.A,,,A,,..A.A..A,A.A.	F<BFFFFFFFFFFFFFFFFFFF<	1	0	0	1	0	0.73913	0	0	1	0	0.826087	0	0	1	0
Ca2	30561239	C	T	48	48	60	7	1	TTTTTTT	F/FFFBF	1	0	0	1	0	0.857143	0	0	0	1	1	0	0	1	0
Ca2	30582558	C	T	60	60	60	11	1	TTTTTTTTTTT	BBFFFFFFFFF	1	0	0	1	0	0.818182	0	0	0	1	0.909091	0	0	0	1
Ca2	30651403	C	T	57	57	54	10	1	TTTTTTTTTT	FFFFBFFBFB	1	0	0	1	0	0.8	0	0	0	1	0.9	0	0	0	1
Ca2	30737552	C	T	51	51	57	8	1	TTTTTTTT	FFFFFFFB	1	0	0	1	0	0.875	0	0	0	1	0.875	0	0	0	1
Ca2	30755313	C	T	48	48	46	7	1	TTTTTTT	FFFFBFF	1	0	0	1	0	0.857143	0	0	0	1	1	0	0	1	0
Ca2	30755640	C	T	51	51	34	8	1	TTTTTTTT	BFFFFFBF	1	0	0	1	0	0.875	0	0	0	1	0.875	0	0	0	1
Ca2	30756843	G	A	50	51	29	9	0.88	AAAAAAAA,	FFFBFFFFF	1	0	0	1	0	0.777778	0	0	0	1	0.888889	0	0	1	0
Ca2	30782334	G	A	48	48	48	7	1	AAAAAAA	FFFFFFF	1	0	0	1	0	0.857143	0	0	0	1	1	0	0	1	0
Ca2	30785543	C	Y	76	95	29	19	0.36	TTT,,TT,T,,,T,,,.,,	FFFFFFFFFFFFFFFF<F<	1	0	0	1	0	0.736842	0	0	1	0	0.842105	0	0	1	0
Ca2	30795488	C	Y	29	29	35	7	0.42	.,TTT,.	FFFFFFF	1	0	0	1	0	0.857143	0	0	1	0	1	0	0	1	0
Ca2	30818313	C	T	39	39	21	9	0.44	...T.T.TT	FFBFFFFFB	1	0	0	1	0	0.777778	0	0	1	0	0.888889	0	0	1	0
Ca2	30876407	G	A	66	66	60	13	1	AAAAAAAAAAAAA	F<FFFFFBFFFFF	1	0	0	1	0	0.769231	0	0	0	1	0.846154	0	0	0	1
Ca2	30878086	G	A	48	48	60	7	1	AAAAAAA	FFFFFF<	1	0	0	1	0	0.857143	0	0	0	1	1	0	0	1	0
Ca2	30881593	C	T	54	54	60	9	1	TTTTTTTTT	F<FFFFFF/	1	0	0	1	0	0.777778	0	0	0	1	0.888889	0	0	0	1
Ca2	30923952	G	A	48	48	45	7	1	AAAAAAA	BF<FFFF	1	0	0	1	0	0.857143	0	0	0	1	1	0	0	1	0
Ca2	30925565	G	A	48	48	54	7	1	AAAAAAA	FFFFFBF	1	0	0	1	0	0.857143	0	0	0	1	1	0	0	1	0
Ca2	30980678	C	Y	21	63	60	7	0.71	..TTTTT	FFFFFFF	1	0	0	1	0	0.857143	0	0	1	0	1	0	0	1	0
Ca2	30991565	C	T	54	54	60	9	1	TTTTTTTTT	BFFF/FFFF	1	0	0	1	0	0.777778	0	0	0	1	0.888889	0	0	0	1
Ca2	31085756	C	T	54	54	60	9	1	TTTTTTTTT	FFFBFFF<F	1	0	0	1	0	0.777778	0	0	0	1	0.888889	0	0	0	1
Ca2	31224433	G	R	42	60	28	17	0.35	A.AA,,,AA,,,,A,..	FFFFFFFFF/FFFFBFF	1	0	0	1	0	0.764706	0	0	1	0	0.823529	0	0	1	0
Ca2	31261389	C	Y	142	142	55	15	0.46	.T.TTT.T,.TT,,Z,	FFFFFFFFFFFFBFF	1	0	0	1	0	0.733333	0	0	1	0	0.866667	0	0	1	0
Ca2	31263295	C	Y	76	76	38	15	0.33	.,,,....T,TTTT,	FFF<FFBFFFFFFBF	1	0	0	1	0	0.733333	0	0	1	0	0.866667	0	0	1	0
Ca2	31264832	G	R	29	29	37	7	0.57	,AAA.A.	FFFFFFF	1	0	0	1	0	0.857143	0	0	1	0	1	0	0	1	0
Ca2	31272944	C	Y	82	107	50	13	0.46	,,TT,,,T,T,TT	FFFFFFFFFFFFB	1	0	0	1	0	0.769231	0	0	1	0	0.846154	0	0	1	0
Ca2	31280762	G	R	71	116	36	22	0.36	AA,A,A,,.AA,,,,,,,A,,A	BFFFFFFFFFFFFFFFBFFFF/	1	0	0	1	0	0.727273	0	0	1	0	0.818182	0	0	1	0
Ca2	31281939	G	R	21	21	33	13	0.3	.,,A.A.,.A,A,	FFFF/FBFFFBFF	1	0	0	1	0	0.769231	0	0	1	0	0.846154	0	0	1	0
Ca2	31283225	C	Y	35	72	45	7	0.57	.,TTT.T	FFFFFFB	1	0	0	1	0	0.857143	0	0	1	0	1	0	0	1	0
Ca2	31288819	C	Y	54	61	43	7	0.57	,,.TTTT	BFFFFFF	1	0	0	1	0	0.857143	0	0	1	0	1	0	0	1	0
Ca2	31289705	C	Y	141	141	42	28	0.35	TTT,.......,T,..T,,,TT,T,TT,	FFFFB/FFFFFFBFFFFFFFFFFFFFBF	1	0	0	1	0	0.714286	0	0	1	0	0.785714	0	0	1	0
Ca2	31291143	C	Y	45	45	53	10	0.4	TTT,.,.,.T	FFFF/FFFF/	1	0	0	1	0	0.8	0	0	1	0	0.9	0	0	1	0
Ca2	31381069	C	Y	76	76	53	10	0.4	TT..T,..T.	FF<FFFFFFF	1	0	0	1	0	0.8	0	0	1	0	0.9	0	0	1	0
Ca2	31398131	C	Y	25	70	48	9	0.66	.,TTTTTT.	FFFFFFFFB	1	0	0	1	0	0.777778	0	0	1	0	0.888889	0	0	1	0
Ca2	31512731	G	R	46	46	41	8	0.5	..AA.A,A	FFFFFFFF	1	0	0	1	0	0.875	0	0	1	0	0.875	0	0	1	0
Ca2	31512826	G	R	51	80	29	16	0.56	A.,,.AAAAAA..AA,	BFFFFFFFFFFFBBBF	1	0	0	1	0	0.75	0	0	1	0	0.8125	0	0	1	0
Ca2	31538197	G	R	79	79	36	15	0.33	,,A,A,A,.,,,A,A	FFFBFFFFFFFFFFB	1	0	0	1	0	0.733333	0	0	1	0	0.866667	0	0	1	0
Ca2	31546076	G	R	62	62	40	20	0.5	,,,AA,A,A..,AAAA,,AA	BFFFFFFBF/FFFFFFFFFF	1	0	0	1	0	0.75	0	0	1	0	0.8	0	0	1	0
Ca2	31551401	C	Y	55	55	54	12	0.41	,....T,TTTT,	FFFFFFF/BFFF	1	0	0	1	0	0.75	0	0	1	0	0.916667	0	0	1	0
Ca2	31551507	C	Y	57	57	55	10	0.4	TT,T,.T,.,	FFFFFFF/FF	1	0	0	1	0	0.8	0	0	1	0	0.9	0	0	1	0
Ca2	31552257	C	Y	146	216	59	23	0.6	T.T.,T,TTTTT.T,TTT.T,T,	FFFFFFBFFFFFFFFBF<FFFF/	1	0	0	1	0	0.73913	0	0	1	0	0.826087	0	0	1	0
Ca2	31557441	C	T	63	63	52	12	1	TTTTTTTTTTTT	FFFFFFFFFFF<	1	0	0	1	0	0.75	0	0	0	1	0.916667	0	0	0	1
Ca2	31605181	G	A	41	42	23	8	0.62	,AAAA,,A	FFFFFFBB	1	0	0	1	0	0.875	0	0	1	0	0.875	0	0	1	0
Ca2	31632012	C	Y	31	45	21	14	0.35	T.,T,,,,,TT.,T	FFFFFFFFFFFFFF	1	0	0	1	0	0.785714	0	0	1	0	0.857143	0	0	1	0
Ca2	31632188	G	R	54	82	30	12	0.5	AA.,AAA,A,,.	FFFFFFFFFFFF	1	0	0	1	0	0.75	0	0	1	0	0.916667	0	0	1	0
Ca2	31704413	G	R	42	42	36	35	0.48	,.,.A.,A.A.,A,.A,.AA,.,A,AAAAAAAA.A	FFFFFFFFFFFFFFFFFFFFFFFFBFFFB/FFFBB	1	0	0	1	0	0.714286	0	0	1	0	0.771429	0	0	1	0
Ca2	31721764	G	R	51	51	38	10	0.4	....A.A,AA	BBFFFFF<FB	1	0	0	1	0	0.8	0	0	1	0	0.9	0	0	1	0
Ca2	31722631	C	Y	65	65	34	15	0.33	...,TT.,T,.T.TO.	FFFFFFFFFFFFFFB	1	0	0	1	0	0.733333	0	0	1	0	0.866667	0	0	1	0
Ca2	31800166	G	R	73	73	38	14	0.35	,A,.AAA,A.,.,,	FFFFFFFFFFFFFB	1	0	0	1	0	0.785714	0	0	1	0	0.857143	0	0	1	0
Ca2	31822049	C	Y	54	89	60	7	0.57	.TTT.,T	BFFFFFF	1	0	0	1	0	0.857143	0	0	1	0	1	0	0	1	0
Ca2	31884599	C	Y	40	40	29	7	0.42	..TT,.T	FFFFFBF	1	0	0	1	0	0.857143	0	0	1	0	1	0	0	1	0
Ca2	31894573	C	T	48	48	60	7	1	TTTTTTT	BFBFBFF	1	0	0	1	0	0.857143	0	0	0	1	1	0	0	1	0
Ca2	31934893	G	A	51	51	60	8	1	AAAAAAAA	BFFFFFFF	1	0	0	1	0	0.875	0	0	0	1	0.875	0	0	0	1
Ca2	31962219	G	R	54	54	37	9	0.44	A.A..A..A	FFFF/BFBB	1	0	0	1	0	0.777778	0	0	1	0	0.888889	0	0	1	0
Ca2	32089432	G	R	60	60	43	13	0.46	AAAA.,A...,A,	FFFFFFBFFFFFB	1	0	0	1	0	0.769231	0	0	1	0	0.846154	0	0	1	0
Ca2	32089865	C	Y	30	30	34	20	0.35	TT,,,,..TT.,,,T,,.TT	FFFFFFFFFFFFFBFFFFFF	1	0	0	1	0	0.75	0	0	1	0	0.8	0	0	1	0
Ca2	32116671	G	R	110	110	56	12	0.5	,A..AAAA,A.,	F/FFFFFFFFFF	1	0	0	1	0	0.75	0	0	1	0	0.916667	0	0	1	0
Ca2	32130801	G	A	57	57	60	10	1	AAAAAAAAAA	BFFFFFFBFF	1	0	0	1	0	0.8	0	0	0	1	0.9	0	0	0	1
Ca2	32149528	G	A	51	51	60	8	1	AAAAAAAA	FFFF<FFF	1	0	0	1	0	0.875	0	0	0	1	0.875	0	0	0	1
Ca2	32198856	C	Y	56	56	52	13	0.3	,..T..T,TT...	FFFFFFF<BFFFB	1	0	0	1	0	0.769231	0	0	1	0	0.846154	0	0	1	0
Ca2	32199553	C	Y	74	74	54	8	0.5	,TTT,,.T	FFFFFFBF	1	0	0	1	0	0.875	0	0	1	0	0.875	0	0	1	0
Ca2	32212950	G	R	35	35	38	12	0.33	.AA,AT....A.	F/FFFFFFFFBB	1	0	0	1	0	0.75	0	0	1	0	0.916667	0	0	1	0
Ca2	32251377	G	A	48	48	60	7	1	AAAAAAA	BFF/FFF	1	0	0	1	0	0.857143	0	0	0	1	1	0	0	1	0
Ca2	32269251	G	A	57	57	60	10	1	AAAAAAAAAA	/FFFFFFFFF	1	0	0	1	0	0.8	0	0	0	1	0.9	0	0	0	1
Ca2	32336630	C	Y	30	30	31	9	0.66	,TT.TT,TT	BBFFFFFFF	1	0	0	1	0	0.777778	0	0	1	0	0.888889	0	0	1	0
Ca2	32399447	C	T	63	63	54	12	1	TTTTTTTTTTTT	<FFFFFFFFFFF	1	0	0	1	0	0.75	0	0	0	1	0.916667	0	0	0	1
Ca2	32411008	G	R	58	58	60	7	0.42	...A.AA	FFFFFFF	1	0	0	1	0	0.857143	0	0	1	0	1	0	0	1	0
Ca2	32455453	C	T	30	30	6	12	0.66	TT.TTT.TT.,T	FFBFFFFFFFFF	1	0	0	1	0	0.75	0	0	1	0	0.916667	0	0	1	0
Ca2	32596587	G	R	27	27	44	13	0.3	,,,,,,AAA.,.A	FBFFFFFFFFBFF	1	0	0	1	0	0.769231	0	0	1	0	0.846154	0	0	1	0
Ca2	32599370	G	A	38	39	25	12	0.33	AAA.,,,,.A.,	FFFFFFBFFFFF	1	0	0	1	0	0.75	0	0	1	0	0.916667	0	0	1	0
Ca2	32987040	G	R	57	101	58	10	0.6	.AA.AAA.A.	F/FFFFFF/B	1	0	0	1	0	0.8	0	0	1	0	0.9	0	0	1	0
Ca2	32989206	G	R	47	47	57	8	0.37	..,..AAA	FFFFFFFF	1	0	0	1	0	0.875	0	0	1	0	0.875	0	0	1	0
Ca2	32989279	G	R	52	97	55	9	0.66	.AAA.A,AA	FFFFFBFF/	1	0	0	1	0	0.777778	0	0	1	0	0.888889	0	0	1	0
Ca2	33258743	C	Y	25	25	18	22	0.31	.T,T.T,TT..T,,,...,,,T	FFFFFFFFFFFFFFBFF<FFBF	1	0	0	1	0	0.727273	0	0	1	0	0.818182	0	0	1	0
Ca2	33385749	G	A	24	40	30	12	0.33	A,,AAA..,,.,	FFFFFFFFFFFF	1	0	0	1	0	0.75	0	0	1	0	0.916667	0	0	1	0
Ca2	33401726	C	Y	42	42	28	10	0.4	TT.T,.,,.T	FFFBFFBFFB	1	0	0	1	0	0.8	0	0	1	0	0.9	0	0	1	0
Ca2	33955180	G	A	33	39	16	7	0.57	A..AA.A	FFFFFFF	1	0	0	1	0	0.857143	0	0	1	0	1	0	0	1	0
Ca2	33969551	G	R	25	56	22	18	0.38	,,,AA,,,.A.,,AAAA,	FFFFFFFF<FFFBFFFFF	1	0	0	1	0	0.777778	0	0	1	0	0.833333	0	0	1	0
Ca2	33985515	G	R	51	51	40	12	0.33	...,,AAA..A,	FBFFFFFFFFFB	1	0	0	1	0	0.75	0	0	1	0	0.916667	0	0	1	0
Ca2	33986313	C	Y	64	64	28	25	0.4	,T..TTT,....T.TT....TTT..	FFFFFFFFFFBBFFFFFF<FBFFFF	1	0	0	1	0	0.72	0	0	1	0	0.8	0	0	1	0
Ca2	33999876	C	Y	91	140	43	20	0.4	TT,T,,T,,,,T,,,,.TTT	FFFBFFFFBF<FBF/FFBBF	1	0	0	1	0	0.75	0	0	1	0	0.8	0	0	1	0
Ca2	34000147	C	Y	32	32	39	10	0.4	,,,,TTTT,,	FFFFFFFFFF	1	0	0	1	0	0.8	0	0	1	0	0.9	0	0	1	0
Ca2	34074908	C	Y	62	62	60	10	0.4	TT.T...T,.	FFFFFFFFFF	1	0	0	1	0	0.8	0	0	1	0	0.9	0	0	1	0
Ca2	34075470	C	Y	121	121	55	18	0.38	.,TTT.,,T.T,.T...T	FFFFFFFFFFFFFFFBBF	1	0	0	1	0	0.777778	0	0	1	0	0.833333	0	0	1	0
Ca2	34075768	C	Y	58	58	53	10	0.4	.,T,TT.,T,	FFFBBFFFFF	1	0	0	1	0	0.8	0	0	1	0	0.9	0	0	1	0
Ca2	34075847	C	Y	85	85	54	12	0.41	TT,,T,TT,,,.	FFFFFFFFFFBF	1	0	0	1	0	0.75	0	0	1	0	0.916667	0	0	1	0
Ca2	34079614	C	Y	39	39	54	9	0.44	.TT.TT,A,	FF/FFFFFF	1	0	0	1	0	0.777778	0	0	1	0	0.888889	0	0	1	0
Ca2	34356602	G	A	24	24	7	10	0.6	.AA,A,AAA,	FFFFBFFFBF	1	0	0	1	0	0.8	0	0	1	0	0.9	0	0	1	0
Ca2	34485500	C	T	48	48	60	7	1	TTTTTTT	FFFFFBF	1	0	0	1	0	0.857143	0	0	0	1	1	0	0	1	0
Ca2	34503292	C	Y	56	56	50	12	0.33	.,,,,TT.T,T.	FFFFFFFFFBFF	1	0	0	1	0	0.75	0	0	1	0	0.916667	0	0	1	0
Ca2	34583120	G	R	44	44	48	8	0.37	,AA,A,,,	FFFFFFFF	1	0	0	1	0	0.875	0	0	1	0	0.875	0	0	1	0
Ca2	34584346	G	R	63	92	41	14	0.5	,AAA,A,,A,,A,A	FFFFF<FFFFFFFF	1	0	0	1	0	0.785714	0	0	1	0	0.857143	0	0	1	0
Ca2	34781504	C	Y	32	32	34	8	0.37	,T.TT,,,	FFFFFFFF	1	0	0	1	0	0.875	0	0	1	0	0.875	0	0	1	0
Ca2	34783562	C	T	29	29	7	17	0.58	TT.TT....TTT.T.TT	FFFFFFFBFFFFFFFBF	1	0	0	1	0	0.764706	0	0	1	0	0.823529	0	0	1	0
Ca2	34784320	G	R	100	100	32	29	0.31	AAAA,A,A,,,,,,,A.,,,.,,AA,...	/FFFFFFFFFFFFFFFFFFFFFFFFFFBB	1	0	0	1	0	0.724138	0	0	1	0	0.793103	0	0	1	0
Ca2	34823267	G	R	136	136	58	23	0.34	,,A.AA...,A,,....AAAA,.	BFFFFFFFFFFFFFFF/FBFFFF	1	0	0	1	0	0.73913	0	0	1	0	0.826087	0	0	1	0
Ca2	34836227	C	Y	77	77	32	16	0.37	,,,,T,TT,,.,T,TT	BBFFFFFBFF<FFFFB	1	0	0	1	0	0.75	0	0	1	0	0.8125	0	0	1	0
Ca2	34957084	G	A	35	36	16	10	0.3	,,,..A,A,A	FFFFFFFF<B	1	0	0	1	0	0.8	0	0	1	0	0.9	0	0	1	0
Ca2	35173857	C	Y	73	130	54	15	0.66	T.TTT.T,T.T.TTT	BFFFFFFFFF<FFFB	1	0	0	1	0	0.733333	0	0	1	0	0.866667	0	0	1	0
Ca2	35173866	C	Y	75	126	55	13	0.61	.TT.T,T.T.TTT	FFFFFFFFFBFFF	1	0	0	1	0	0.769231	0	0	1	0	0.846154	0	0	1	0
Ca2	35244432	G	R	34	85	32	13	0.61	A.AAA,,A.AAA.	BFFBFFFBFFFFF	1	0	0	1	0	0.769231	0	0	1	0	0.846154	0	0	1	0
Ca2	35247282	G	A	37	60	45	14	0.78	AAAAA,A,,AAAAA	FFFFFFFFFFFFFF	1	0	0	1	0	0.785714	0	0	1	0	0.857143	0	0	1	0
Ca2	35287227	C	Y	28	28	20	20	0.55	.,TTT,TTT.,T.TT..T,T	FBFFFFFFFFFFFFFFFFFF	1	0	0	1	0	0.75	0	0	1	0	0.8	0	0	1	0
Ca2	35300284	G	A	42	42	20	12	0.41	A..A.....AAFA	BFFFFFFFFFFB	1	0	0	1	0	0.75	0	0	1	0	0.916667	0	0	1	0
Ca2	35305647	C	Y	57	105	50	12	0.58	T,T,TT,T.TT.	FFFBFFFFFFFF	1	0	0	1	0	0.75	0	0	1	0	0.916667	0	0	1	0
Ca2	35334597	G	A	41	63	52	14	0.85	AAAAAA.A.AAAAA	FFFFFFF<FFFFFF	1	0	0	1	0	0.785714	0	0	0	1	0.857143	0	0	1	0
Ca2	35594485	C	T	48	48	60	7	1	TTTTTTT	FFFFFFF	1	0	0	1	0	0.857143	0	0	0	1	1	0	0	1	0
Ca2	35636034	G	A	48	48	54	7	1	AAAAAAA	FFFF/F<	1	0	0	1	0	0.857143	0	0	0	1	1	0	0	1	0
Ca2	35695899	G	R	136	143	52	15	0.53	.,AA.AAA,,AA,.A	FFFFFFFFFFFFFFF	1	0	0	1	0	0.733333	0	0	1	0	0.866667	0	0	1	0
Ca2	35709951	G	A	54	54	60	9	1	AAAAAAAAA	BFFBBFFFF	1	0	0	1	0	0.777778	0	0	0	1	0.888889	0	0	0	1
Ca2	35775299	G	A	57	57	60	10	1	AAAAAAAAAA	FFFF<FFFFF	1	0	0	1	0	0.8	0	0	0	1	0.9	0	0	0	1
Ca2	35884280	C	Y	94	94	54	21	0.33	TT.,..,,TTTT.,.T,,,.,	FFFFFFFFFFFFFFF<FF/FF	1	0	0	1	0	0.761905	0	0	1	0	0.809524	0	0	1	0
Ca2	35884624	C	Y	76	76	45	9	0.44	,.,.TTTT,	FFFFFFFBF	1	0	0	1	0	0.777778	0	0	1	0	0.888889	0	0	1	0
Ca2	35884626	C	Y	76	76	45	9	0.44	,.,.TTTT,	FFFFFFFBF	1	0	0	1	0	0.777778	0	0	1	0	0.888889	0	0	1	0
Ca2	35886690	G	A	29	63	57	13	0.92	AAAAA,AAAAAAA	/FFFFFF/FFFFF	1	0	0	1	0	0.769231	0	0	0	1	0.846154	0	0	0	1
Ca2	35887435	G	R	88	88	50	12	0.41	,A..A,A.AA..	BFFFFBBFFFBF	1	0	0	1	0	0.75	0	0	1	0	0.916667	0	0	1	0
Ca2	35887832	C	Y	96	97	53	11	0.45	TT.,T.TT,,,	FFFBFFFF/FB	1	0	0	1	0	0.818182	0	0	1	0	0.909091	0	0	1	0
Ca2	35889338	G	R	110	110	46	15	0.53	AA,A,,,AAAA..A.	FFFFFFFFFFBFFFB	1	0	0	1	0	0.733333	0	0	1	0	0.866667	0	0	1	0
Ca2	35944830	G	R	33	33	27	20	0.3	A....A...A.A...A.A..	FFFFBFFFFFFFFFFFFFFB	1	0	0	1	0	0.75	0	0	1	0	0.8	0	0	1	0
Ca2	35960370	G	A	48	48	49	7	1	AAAAAAA	F/FF/BF	1	0	0	1	0	0.857143	0	0	0	1	1	0	0	1	0
Ca2	35960594	C	T	60	60	60	11	1	TTTTTTTTTTT	FFFFFF/FFF<	1	0	0	1	0	0.818182	0	0	0	1	0.909091	0	0	0	1
Ca2	36044721	C	T	48	48	45	7	1	TTTTTTT	FFFFFFF	1	0	0	1	0	0.857143	0	0	0	1	1	0	0	1	0
Ca2	36057418	G	A	51	51	60	8	1	AAAAAAAA	FFFFFFFF	1	0	0	1	0	0.875	0	0	0	1	0.875	0	0	0	1
Ca2	36258941	G	R	28	62	53	7	0.57	AA.A.A,	FFFFF//	1	0	0	1	0	0.857143	0	0	1	0	1	0	0	1	0
Ca2	36482923	G	R	22	22	49	8	0.37	..,A,AA,	FFBFFF<F	1	0	0	1	0	0.875	0	0	1	0	0.875	0	0	1	0
Ca2	36607800	C	Y	133	133	50	19	0.36	T.T,T,T,,,..T..TT*.	FFFFFFFFFFFFF/FFFF<	1	0	0	1	0	0.736842	0	0	1	0	0.842105	0	0	1	0
Ca3	289094	C	Y	48	48	60	7	0.42	.,T,TT.	FFFFFFB	1	0	0	1	0	0.857143	0	0	1	0	1	0	0	1	0
Ca3	304427	G	R	31	31	33	7	0.42	AAA.,..	/FFFBBB	1	0	0	1	0	0.857143	0	0	1	0	1	0	0	1	0
Ca3	410099	G	R	32	32	44	8	0.37	,AA..A,.	FFFFFFFF	1	0	0	1	0	0.875	0	0	1	0	0.875	0	0	1	0
Ca3	427830	G	R	167	167	39	39	0.35	AA.A.A,...,,,,A...,AA,..A,.A,,.A,A,AAA,	/FFFFFFFFFFFFFFFFFFFFFFFFFFFFFFFFFFFF/F	1	0	0	1	0	0.692308	0	0	1	0	0.769231	0	0	1	0
Ca3	427865	C	Y	168	184	37	34	0.41	TT.,,,,T...TT,..T,.T,,.T,T,TTT,,TT	FBFFFFFFFFFFFFFFBFFFFFFF<FFFF<FFFF	1	0	0	1	0	0.705882	0	0	1	0	0.794118	0	0	1	0
Ca3	428426	C	Y	35	35	30	9	0.44	T,TT,T,,,	BFFBFFBFF	1	0	0	1	0	0.777778	0	0	1	0	0.888889	0	0	1	0
Ca3	455167	G	R	60	60	51	20	0.4	A.A,.A,.A.,.,AAAA..,	F<FFFBFFFBFFFFFFFFFF	1	0	0	1	0	0.75	0	0	1	0	0.8	0	0	1	0
Ca3	645957	G	A	27	36	20	8	0.37	,,,A,A,A	FFFFFFBF	1	0	0	1	0	0.875	0	0	1	0	0.875	0	0	1	0
Ca3	733891	C	T	36	42	26	9	0.55	TTT..T..T	BFFFF<FFF	1	0	0	1	0	0.777778	0	0	1	0	0.888889	0	0	1	0
Ca3	742521	C	Y	49	100	38	18	0.44	TTT,.T,T.,,TT.,,T.	FFFFFFBF/BFFFFFFBB	1	0	0	1	0	0.777778	0	0	1	0	0.833333	0	0	1	0
Ca3	755398	C	Y	29	29	43	13	0.3	,..,,.,..TTTT	BFFFFFFFFFFFB	1	0	0	1	0	0.769231	0	0	1	0	0.846154	0	0	1	0
Ca3	912330	C	Y	27	36	21	12	0.5	T.TTTT.,T.,.	FFFFFFFFFFBB	1	0	0	1	0	0.75	0	0	1	0	0.916667	0	0	1	0
Ca3	933144	G	R	89	129	47	15	0.66	A.A,A.AA,A,AAAA	FBFFFFBFFBFFFFF	1	0	0	1	0	0.733333	0	0	1	0	0.866667	0	0	1	0
Ca3	939396	G	R	23	23	38	9	0.44	,AA.,.AA,	BFFFFFFFF	1	0	0	1	0	0.777778	0	0	1	0	0.888889	0	0	1	0
Ca3	966875	C	Y	22	22	47	9	0.33	.,,T,T,T,	FFFFFFFFB	1	0	0	1	0	0.777778	0	0	1	0	0.888889	0	0	1	0
Ca3	975710	C	Y	69	69	35	14	0.42	T.TT,T,..T.T,.	FFF<FFFFFFFFFF	1	0	0	1	0	0.785714	0	0	1	0	0.857143	0	0	1	0
Ca3	1014519	C	Y	62	62	53	10	0.4	.T....TT.T	FFBFFFFFFF	1	0	0	1	0	0.8	0	0	1	0	0.9	0	0	1	0
Ca3	1122276	C	T	38	45	20	11	0.54	TTT.,T.TT..	BFFFFFFFFFF	1	0	0	1	0	0.818182	0	0	1	0	0.909091	0	0	1	0
Ca3	1133825	C	T	54	63	54	13	0.92	TTTT,TTTTTTTT	FFFFFFFFFFF<F	1	0	0	1	0	0.769231	0	0	0	1	0.846154	0	0	0	1
Ca3	1185638	C	Y	41	41	24	35	0.51	....TT.,.T.T.,..T..TTTT,TTTT.,TTTTT	FFFBFFFFFFFFFFFFFFFFFFFFFFFFFFFBBBB	1	0	0	1	0	0.714286	0	0	1	0	0.771429	0	0	1	0
Ca3	1207105	G	R	54	54	41	9	0.44	AA.A...,A	FFFFFFFFF	1	0	0	1	0	0.777778	0	0	1	0	0.888889	0	0	1	0
Ca3	1357214	C	T	34	35	12	18	0.44	,,,,,,T.T,TT,TTT,T	FFFFFFFFFBFFFBFFF/	1	0	0	1	0	0.777778	0	0	1	0	0.833333	0	0	1	0
Ca3	1359002	C	Y	32	32	30	8	0.37	.T.T,,,T	FFFFFFFB	1	0	0	1	0	0.875	0	0	1	0	0.875	0	0	1	0
Ca3	1406372	C	Y	48	48	30	16	0.37	T.TTTT..,....T,,	<FFFFFFFFBFFBFFF	1	0	0	1	0	0.75	0	0	1	0	0.8125	0	0	1	0
Ca3	1445194	C	Y	72	72	25	58	0.32	,,T,TTT,.,.T.,...,TT,T,..,,...T,,,TTT.T,T.TT,,,T.,,T,,.,T,	BBBFFFFFBFFFFFFFFFFFFFFFFFFFFFFFFFFFFFF/BFFFFFFFFBFFF<B<BF	1	0	0	1	0	0.689655	0	0	1	0	0.758621	0	0	1	0
Ca3	1484383	G	R	65	65	58	11	0.36	.,,.,,AAAA.	<FF<FF<FBFB	1	0	0	1	0	0.818182	0	0	1	0	0.909091	0	0	1	0
Ca3	1507048	G	R	28	45	37	9	0.44	AAA.A,...	BFFBFFFF<	1	0	0	1	0	0.777778	0	0	1	0	0.888889	0	0	1	0
Ca3	1512318	G	R	48	48	60	7	0.42	,.A.AA.	/FFFFFB	1	0	0	1	0	0.857143	0	0	1	0	1	0	0	1	0
Ca3	1526222	G	R	55	97	60	8	0.62	,.,AAAAA	FFFBFFFB	1	0	0	1	0	0.875	0	0	1	0	0.875	0	0	1	0
Ca3	1526416	C	Y	72	114	60	10	0.6	.TTT.,TTT,	<FFFFFBBFF	1	0	0	1	0	0.8	0	0	1	0	0.9	0	0	1	0
Ca3	1533039	G	R	29	36	21	14	0.5	A,,AA,.A,A..AA	/FFFFFFFFFF<FF	1	0	0	1	0	0.785714	0	0	1	0	0.857143	0	0	1	0
Ca3	1535082	G	R	63	63	28	16	0.31	,,,.,,A.A.,A,AA,	BFFFFFFFBFFFF/FF	1	0	0	1	0	0.75	0	0	1	0	0.8125	0	0	1	0
Ca3	1535302	C	T	32	45	51	7	0.85	TTTT,TT	FFFFFFB	1	0	0	1	0	0.857143	0	0	1	0	1	0	0	1	0
Ca3	1536166	C	Y	60	60	57	9	0.44	.,,.TTTT,	FFFFFFFFB	1	0	0	1	0	0.777778	0	0	1	0	0.888889	0	0	1	0
Ca3	1549555	G	A	41	45	17	16	0.37	AAAAAA,,,,,,,..,	FFFFF<FFFFFFFFFF	1	0	0	1	0	0.75	0	0	1	0	0.8125	0	0	1	0
Ca3	1646100	C	T	54	54	50	9	1	TTTTTTTTT	BFFFFFFBF	1	0	0	1	0	0.777778	0	0	0	1	0.888889	0	0	0	1
Ca3	1717873	G	A	36	36	18	8	0.37	...A.A.A	F/FFFFFF	1	0	0	1	0	0.875	0	0	1	0	0.875	0	0	1	0
Ca3	1800177	G	R	48	96	37	14	0.5	A,,,AAA,AAA,,,	FFFB/FFF<FF/FF	1	0	0	1	0	0.785714	0	0	1	0	0.857143	0	0	1	0
Ca3	1958254	C	Y	31	73	43	11	0.45	TTT,T,,.,,T	FFFFFFFF<FB	1	0	0	1	0	0.818182	0	0	1	0	0.909091	0	0	1	0
Ca3	2212501	G	A	27	39	21	10	0.4	.,AAA,..A.	/FBFFBF<FF	1	0	0	1	0	0.8	0	0	1	0	0.9	0	0	1	0
Ca3	2266320	C	Y	31	31	28	13	0.3	.T,,,T,T.T,.,	/FFFFFFFFF/FF	1	0	0	1	0	0.769231	0	0	1	0	0.846154	0	0	1	0
Ca3	2266663	G	R	41	41	25	11	0.36	A,,A,,,A,A,	FFFFFFFFFFF	1	0	0	1	0	0.818182	0	0	1	0	0.909091	0	0	1	0
Ca3	2309303	G	A	33	33	10	10	0.4	A,A,,,,AA,	/FFFFFFFBF	1	0	0	1	0	0.8	0	0	1	0	0.9	0	0	1	0
Ca3	2322684	G	A	63	63	60	12	1	AAAAAAAAAAAA	FFFBFFFFFFF<	1	0	0	1	0	0.75	0	0	0	1	0.916667	0	0	0	1
Ca3	2766294	G	R	53	53	37	13	0.3	,.,A.AAA.,,,,	F/FFFFFFBF/FF	1	0	0	1	0	0.769231	0	0	1	0	0.846154	0	0	1	0
Ca3	2777212	G	A	29	39	20	8	0.5	A..AA.A.	FFBFFFF/	1	0	0	1	0	0.875	0	0	1	0	0.875	0	0	1	0
Ca3	2949387	G	R	45	45	33	10	0.3	AA.,,.A,,.	FFFFFFBFFF	1	0	0	1	0	0.8	0	0	1	0	0.9	0	0	1	0
Ca3	3063760	G	R	22	22	39	8	0.37	...,A,AA	BBFFFFF<	1	0	0	1	0	0.875	0	0	1	0	0.875	0	0	1	0
Ca3	3074822	G	A	60	60	60	11	1	AAAAAAAAAAA	FFFFFFFFBFB	1	0	0	1	0	0.818182	0	0	0	1	0.909091	0	0	0	1
Ca3	3160153	C	Y	48	48	40	12	0.33	..T,.T,.T,.T	F/FFFBFFFFFF	1	0	0	1	0	0.75	0	0	1	0	0.916667	0	0	1	0
Ca3	3171561	G	R	53	53	39	15	0.33	A.,,A..,,AA,.A,	FFFBFFFFFFFFFFF	1	0	0	1	0	0.733333	0	0	1	0	0.866667	0	0	1	0
Ca3	3185831	C	Y	48	48	28	21	0.38	.T.,.TTTT,....TT,,T,.	FFFFFBFFBFFFFFFFFFFFF	1	0	0	1	0	0.761905	0	0	1	0	0.809524	0	0	1	0
Ca3	3205425	C	T	54	54	60	9	1	TTTTTTTTT	<FFFFFFFF	1	0	0	1	0	0.777778	0	0	0	1	0.888889	0	0	0	1
Ca3	3230587	G	A	21	28	15	7	0.42	.AA...A	FFFBFFF	1	0	0	1	0	0.857143	0	0	1	0	1	0	0	1	0
Ca3	3378085	G	R	39	39	43	9	0.33	AAA.,.,..	BFFFFFFFF	1	0	0	1	0	0.777778	0	0	1	0	0.888889	0	0	1	0
Ca3	3438987	C	Y	62	62	35	13	0.3	,,,.,.T.A.TTT	FFFFBFFFFFFF<	1	0	0	1	0	0.769231	0	0	1	0	0.846154	0	0	1	0
Ca3	3520498	C	Y	37	37	28	11	0.45	.,T,T.TT,,T	FFFFFFFFFFF	1	0	0	1	0	0.818182	0	0	1	0	0.909091	0	0	1	0
Ca3	3521013	G	R	40	40	31	23	0.52	A,,AAA,.,,AAA,AAA,A,.A,	BBF/<FFFF/FFFFFFFBFFF<F	1	0	0	1	0	0.73913	0	0	1	0	0.826087	0	0	1	0
Ca3	3569077	G	A	48	48	46	7	1	AAAAAAA	FFFFF/F	1	0	0	1	0	0.857143	0	0	0	1	1	0	0	1	0
Ca3	3734925	C	Y	75	87	35	18	0.33	,.,TTTT,,T,T.,,,,,	BFFFF/FFFF<FFFF<FB	1	0	0	1	0	0.777778	0	0	1	0	0.833333	0	0	1	0
Ca3	3750698	C	T	48	48	57	7	1	TTTTTTT	BBFFBFB	1	0	0	1	0	0.857143	0	0	0	1	1	0	0	1	0
Ca3	3788605	C	T	25	36	28	10	0.3	..T,,.TT..	FFFFFFFFFB	1	0	0	1	0	0.8	0	0	1	0	0.9	0	0	1	0
Ca3	3827177	C	Y	23	74	53	11	0.72	TT.,TTT,TTT	F/FFFF/FFFF	1	0	0	1	0	0.818182	0	0	1	0	0.909091	0	0	1	0
Ca3	3943215	G	R	64	64	41	15	0.6	.AAAA,A.A,,AAA,	BFFFFFFFFFFFFFF	1	0	0	1	0	0.733333	0	0	1	0	0.866667	0	0	1	0
Ca3	3964847	C	T	48	48	28	7	1	TTTTTTT	FFFFFFB	1	0	0	1	0	0.857143	0	0	0	1	1	0	0	1	0
Ca3	3975747	C	Y	35	39	25	10	0.6	T,T,T,TT.T	FFFFFFFFFF	1	0	0	1	0	0.8	0	0	1	0	0.9	0	0	1	0
Ca3	4017173	G	R	87	87	36	23	0.3	.,,.,AA.A..,AAA...A..,,	FFFFFFFFFFFFFFFFFFFFBFF	1	0	0	1	0	0.73913	0	0	1	0	0.826087	0	0	1	0
Ca3	4051681	G	R	102	102	34	29	0.31	..,A.A,A.,AAA,A.,.,A,A,.,,,.,	FFFF/FFFFFFFFFFFFFFFFBBFFFFBF	1	0	0	1	0	0.724138	0	0	1	0	0.793103	0	0	1	0
Ca3	4057160	G	R	25	25	51	9	0.33	A,A.A,,.,	<F<FFFFFF	1	0	0	1	0	0.777778	0	0	1	0	0.888889	0	0	1	0
Ca3	4061164	C	Y	118	118	60	12	0.5	.TT..,TTT,T,	F<FFFFFFFFFF	1	0	0	1	0	0.75	0	0	1	0	0.916667	0	0	1	0
Ca3	4064033	G	R	49	97	60	10	0.7	AA,AAA.,AA	BFFFFFFFBB	1	0	0	1	0	0.8	0	0	1	0	0.9	0	0	1	0
Ca3	4083055	G	R	53	53	58	12	0.33	.,,.A.,.A.AA	FFFFFFFF/FFF	1	0	0	1	0	0.75	0	0	1	0	0.916667	0	0	1	0
Ca3	4083057	G	R	116	116	59	14	0.42	.,,.A.,.A.AAAA	FFFFFFFFFFFFBB	1	0	0	1	0	0.785714	0	0	1	0	0.857143	0	0	1	0
Ca3	4083618	C	Y	82	82	58	14	0.35	T.,,.TT.,.,T,T	FFFFFFFFFFFFFF	1	0	0	1	0	0.785714	0	0	1	0	0.857143	0	0	1	0
Ca3	4083645	G	R	68	68	55	16	0.37	.AA,.,A,AA,,.,.A	FFFFFFFFFFFFFFFB	1	0	0	1	0	0.75	0	0	1	0	0.8125	0	0	1	0
Ca3	4084307	G	R	29	29	60	9	0.33	.A,,A..A.	F<FF<BFBB	1	0	0	1	0	0.777778	0	0	1	0	0.888889	0	0	1	0
Ca3	4323966	C	Y	49	49	60	10	0.3	.TT,.T,.,.	FFFFFFFFFB	1	0	0	1	0	0.8	0	0	1	0	0.9	0	0	1	0
Ca3	4695430	C	T	48	48	60	7	1	TTTTTTT	FFBBBFF	1	0	0	1	0	0.857143	0	0	0	1	1	0	0	1	0
Ca3	4748349	C	Y	24	55	31	8	0.62	TTT..T.T	FFFFFFFF	1	0	0	1	0	0.875	0	0	1	0	0.875	0	0	1	0
Ca3	4843368	C	Y	33	33	26	13	0.38	TT,.,T.T.T.,,	FFFFFFFFFFFFF	1	0	0	1	0	0.769231	0	0	1	0	0.846154	0	0	1	0
Ca3	4943475	C	Y	57	57	37	13	0.3	,,...,.TT,TAT	FF/FFFFF<FFF<	1	0	0	1	0	0.769231	0	0	1	0	0.846154	0	0	1	0
Ca3	4952906	G	A	51	69	32	25	0.56	A,AAAA,AAA.AA,AA,,A.A...,	FFFFFFFFFFBFFFFFFFFFFFBB<	1	0	0	1	0	0.72	0	0	1	0	0.8	0	0	1	0
Ca3	5046104	C	T	30	51	39	10	0.8	TT.T,TTTTT	BFFFFBFFFF	1	0	0	1	0	0.8	0	0	1	0	0.9	0	0	1	0
Ca3	5131643	G	R	35	68	45	8	0.5	A,AA...A	FFFFFFFF	1	0	0	1	0	0.875	0	0	1	0	0.875	0	0	1	0
Ca3	5202529	C	Y	28	28	46	8	0.37	.TTT,.,.	FFFFFFFF	1	0	0	1	0	0.875	0	0	1	0	0.875	0	0	1	0
Ca3	5269104	C	T	43	44	22	10	0.6	T.,TTTTTG.	BFFFF<FFFF	1	0	0	1	0	0.8	0	0	1	0	0.9	0	0	1	0
Ca3	5292369	G	R	89	89	39	20	0.35	.,.,..AAAA..A,...A,A	FFFFFFFFBFFB/FFBFFFB	1	0	0	1	0	0.75	0	0	1	0	0.8	0	0	1	0
Ca3	5300352	C	T	34	34	14	7	0.42	T,...TT	FFF<FFF	1	0	0	1	0	0.857143	0	0	1	0	1	0	0	1	0
Ca3	5337981	C	T	34	36	29	7	0.42	,,,T.TT	FFBFFBF	1	0	0	1	0	0.857143	0	0	1	0	1	0	0	1	0
Ca3	5338674	C	T	47	48	52	8	0.87	,TTTTTTT	FFFFF/FF	1	0	0	1	0	0.875	0	0	1	0	0.875	0	0	1	0
Ca3	5339581	G	A	60	60	11	29	0.37	,.A.,,,AAA,,A,,,.A,A,AAA,,,A,	FFFFFFFFFFF<FFFFFFFFFFFFFFFF<	1	0	0	1	0	0.724138	0	0	1	0	0.793103	0	0	1	0
Ca3	5341621	C	T	51	57	51	11	0.9	TTTTTTTT.TT	B/FFFFFF<FF	1	0	0	1	0	0.818182	0	0	0	1	0.909091	0	0	1	0
Ca3	5386623	C	T	60	60	53	11	1	TTTTTTTTTTT	FFFF/FFFFFB	1	0	0	1	0	0.818182	0	0	0	1	0.909091	0	0	0	1
Ca3	5495520	G	R	97	97	40	36	0.44	AA.AAAA,,,,A,,A,,.AA,AA,,AA,,,A,A,,,	FF/FBFFFFBFFFFFFFFFF<FFFFFFFFFFFFFFF	1	0	0	1	0	0.694444	0	0	1	0	0.777778	0	0	1	0
Ca3	5532598	G	A	44	45	42	7	0.85	AA,AAAA	FFFFFF/	1	0	0	1	0	0.857143	0	0	1	0	1	0	0	1	0
Ca3	5583810	G	R	23	47	33	8	0.75	.A,AAAAA	FFFFFFFF	1	0	0	1	0	0.875	0	0	1	0	0.875	0	0	1	0
Ca3	5621629	G	R	20	20	48	10	0.3	....,,A.AA	FFFBFF<FFB	1	0	0	1	0	0.8	0	0	1	0	0.9	0	0	1	0
Ca3	5650579	C	Y	58	58	60	7	0.42	.T.T,T,	FFFFFFB	1	0	0	1	0	0.857143	0	0	1	0	1	0	0	1	0
Ca3	5722011	C	T	44	45	29	13	0.46	TTTTTT.,..,..	FFBFFFFFFFFFF	1	0	0	1	0	0.769231	0	0	1	0	0.846154	0	0	1	0
Ca3	5800447	C	T	43	45	15	8	0.75	TT.TT,TT	FFFFFFFF	1	0	0	1	0	0.875	0	0	1	0	0.875	0	0	1	0
Ca3	5810434	C	Y	56	56	34	12	0.33	,.T.,,T,TT.,	BFFFBFFFFFFF	1	0	0	1	0	0.75	0	0	1	0	0.916667	0	0	1	0
Ca3	5824346	C	Y	66	66	58	10	0.4	,..,T.,TTT	FFFFFFFF<F	1	0	0	1	0	0.8	0	0	1	0	0.9	0	0	1	0
Ca3	5827238	C	Y	142	144	59	16	0.5	TT.T.,TT..T.,TT.	BFFBFFFFFFFBBFFB	1	0	0	1	0	0.75	0	0	1	0	0.8125	0	0	1	0
Ca3	5827786	G	R	55	97	58	8	0.62	AAAA,.,A	FFFFFFFF	1	0	0	1	0	0.875	0	0	1	0	0.875	0	0	1	0
Ca3	5833868	G	R	33	33	49	8	0.37	A,A,.,.A	FFFFBF/B	1	0	0	1	0	0.875	0	0	1	0	0.875	0	0	1	0
Ca3	5837862	G	A	28	45	55	7	0.85	AAAA,AA	FFFFFFF	1	0	0	1	0	0.857143	0	0	1	0	1	0	0	1	0
Ca3	5841307	G	R	58	58	48	7	0.42	.,,AA,A	FFFFFFF	1	0	0	1	0	0.857143	0	0	1	0	1	0	0	1	0
Ca3	5860874	G	R	45	45	53	9	0.33	.AA....A,	FFFF<FFBF	1	0	0	1	0	0.777778	0	0	1	0	0.888889	0	0	1	0
Ca3	5861082	C	Y	65	113	45	13	0.61	,.TTTTTT..T.T	BFFFFFFBF/FFF	1	0	0	1	0	0.769231	0	0	1	0	0.846154	0	0	1	0
Ca3	5875571	C	Y	88	106	45	12	0.5	TTTTTT..,...	FFFBFFFFBFFB	1	0	0	1	0	0.75	0	0	1	0	0.916667	0	0	1	0
Ca3	5875647	C	Y	75	75	34	21	0.38	,TTTTTT.T,..,,..,,T..	BFFFFFFFFFFFF<FFFFFBB	1	0	0	1	0	0.761905	0	0	1	0	0.809524	0	0	1	0
Ca3	5878561	G	R	79	79	58	9	0.44	A,,A,A,,A	FFFFFFFBF	1	0	0	1	0	0.777778	0	0	1	0	0.888889	0	0	1	0
Ca3	5915832	G	A	29	48	31	16	0.43	AAA....A,A.,,A.A	BF<FFFBFFFFF/FB/	1	0	0	1	0	0.75	0	0	1	0	0.8125	0	0	1	0
Ca3	5974807	C	T	35	42	28	14	0.35	,,TT,,,,T,T,,T	BFFFBFFFFFFFF/	1	0	0	1	0	0.785714	0	0	1	0	0.857143	0	0	1	0
Ca3	5974819	C	T	40	42	30	12	0.41	TT,,,,T,T,,T	FFFFFFFFF<FF	1	0	0	1	0	0.75	0	0	1	0	0.916667	0	0	1	0
Ca3	5992932	G	R	30	30	35	10	0.3	A.AA,,,..,	BFFFFFFFFF	1	0	0	1	0	0.8	0	0	1	0	0.9	0	0	1	0
Ca3	5993619	G	R	55	56	27	13	0.38	,AAA,,,,,.AA,	FFFF/FFFFFFBF	1	0	0	1	0	0.769231	0	0	1	0	0.846154	0	0	1	0
Ca3	5995015	G	R	86	146	39	16	0.68	A,AAAAAAAAA..A.,	FFFFFFFFFFFFBFFF	1	0	0	1	0	0.75	0	0	1	0	0.8125	0	0	1	0
Ca3	6035750	C	T	22	39	24	8	0.5	T.TT..T.	FFFFFFFB	1	0	0	1	0	0.875	0	0	1	0	0.875	0	0	1	0
Ca3	6081152	G	R	57	57	42	14	0.35	..,,AA..,A.AA.	BBFBF<FFF/FFF<	1	0	0	1	0	0.785714	0	0	1	0	0.857143	0	0	1	0
Ca3	6081427	G	R	62	62	36	12	0.58	,,A..AATAAAA	FFFFFFFF<FF/	1	0	0	1	0	0.75	0	0	1	0	0.916667	0	0	1	0
Ca3	6081701	C	Y	32	32	27	9	0.44	TT,T.,.,T	FFFFFFFFF	1	0	0	1	0	0.777778	0	0	1	0	0.888889	0	0	1	0
Ca3	6233649	C	Y	55	97	60	8	0.62	,T.TT,TT	FFFFFFFF	1	0	0	1	0	0.875	0	0	1	0	0.875	0	0	1	0
Ca3	6257213	G	R	62	113	34	14	0.57	A,AAAA,A,,A,.A	FFFFFFFFFFFFFF	1	0	0	1	0	0.785714	0	0	1	0	0.857143	0	0	1	0
Ca3	6271285	C	Y	21	21	52	9	0.33	.,,,T,TT.	FFFBFFFFF	1	0	0	1	0	0.777778	0	0	1	0	0.888889	0	0	1	0
Ca3	6306135	G	R	23	23	35	8	0.37	A,,AA,,,	FFFFFFBF	1	0	0	1	0	0.875	0	0	1	0	0.875	0	0	1	0
Ca3	6526184	G	A	44	57	48	13	0.76	AAAAA,AAA,A.A	/FFFFFFFFFFFB	1	0	0	1	0	0.769231	0	0	1	0	0.846154	0	0	1	0
Ca3	6576724	C	Y	30	30	42	8	0.5	TT,,,TT,	BBFFFF/F	1	0	0	1	0	0.875	0	0	1	0	0.875	0	0	1	0
Ca3	6754816	G	A	50	51	51	9	0.88	AAAAAAAA,	FFFFF/FFF	1	0	0	1	0	0.777778	0	0	0	1	0.888889	0	0	1	0
Ca3	6774146	G	R	149	149	53	20	0.45	.,A,,,.AAA,,.A.AA.AA	FBFFFFFB/FFFFFFFFFFB	1	0	0	1	0	0.75	0	0	1	0	0.8	0	0	1	0
Ca3	6850635	C	T	29	42	37	7	0.71	T,TT,TT	FFFFBFF	1	0	0	1	0	0.857143	0	0	1	0	1	0	0	1	0
Ca3	6959773	C	T	47	48	16	9	0.77	.T.TTTTTT	FFFFFFFFF	1	0	0	1	0	0.777778	0	0	1	0	0.888889	0	0	1	0
Ca3	7077528	C	Y	40	40	42	14	0.35	TTT..TT.,,.,..	FFFFFBFFFFFFFB	1	0	0	1	0	0.785714	0	0	1	0	0.857143	0	0	1	0
Ca3	7156469	C	Y	28	28	28	12	0.33	.,,,,,,TT,TT	FFFFF<FFFFBB	1	0	0	1	0	0.75	0	0	1	0	0.916667	0	0	1	0
Ca3	7188065	G	A	48	48	55	7	1	AAAAAAA	FFFFBFF	1	0	0	1	0	0.857143	0	0	0	1	1	0	0	1	0
Ca3	7332395	G	A	51	51	60	8	1	AAAAAAAA	FFFFFFFF	1	0	0	1	0	0.875	0	0	0	1	0.875	0	0	0	1
Ca3	7359800	C	Y	78	86	60	8	0.5	.TT..T,T	FFFFFFBF	1	0	0	1	0	0.875	0	0	1	0	0.875	0	0	1	0
Ca3	7521769	G	A	60	60	58	11	1	AAAAAAAAAAA	FFFFFFBFFFF	1	0	0	1	0	0.818182	0	0	0	1	0.909091	0	0	0	1
Ca3	7556542	C	Y	37	37	49	10	0.3	,...,.,TTT	FFFFFFBFFF	1	0	0	1	0	0.8	0	0	1	0	0.9	0	0	1	0
Ca3	7557644	C	Y	92	92	43	15	0.33	,,..TT,T.,,.TT,	FFFFFFFFFF<FFFF	1	0	0	1	0	0.733333	0	0	1	0	0.866667	0	0	1	0
Ca3	7559405	G	A	25	25	7	9	0.77	.A.AAAAAA	FFFFFFFFF	1	0	0	1	0	0.777778	0	0	1	0	0.888889	0	0	1	0
Ca3	7740157	C	T	34	45	57	7	0.85	TTTTTT,	FFFF<F/	1	0	0	1	0	0.857143	0	0	1	0	1	0	0	1	0
Ca3	7753273	G	R	45	87	60	8	0.62	.AAAA.A.	FBFFFFFF	1	0	0	1	0	0.875	0	0	1	0	0.875	0	0	1	0
Ca3	7798860	C	Y	22	28	22	10	0.3	T.,,.T..T.	FFB/FFFFFB	1	0	0	1	0	0.8	0	0	1	0	0.9	0	0	1	0
Ca3	7802091	C	Y	100	100	50	15	0.4	..,.,T,,T..TTTT	FFFFFFBFFFFFFFF	1	0	0	1	0	0.733333	0	0	1	0	0.866667	0	0	1	0
Ca3	7802612	C	Y	118	118	51	26	0.3	T,T...,T,,,,.,,..T..T.,TTT	BFFFFFF<FFBFFFFFFFFFFFFFFF	1	0	0	1	0	0.730769	0	0	1	0	0.807692	0	0	1	0
Ca3	7802628	C	Y	85	85	52	15	0.33	T,,.,,.T.T,T,,T	FFBFFFFFFFBFFF<	1	0	0	1	0	0.733333	0	0	1	0	0.866667	0	0	1	0
Ca3	7804607	G	R	109	109	42	19	0.36	,.AA,,,.,.,AA..,AAA	FFFFFFFFFFFFFFFFFFB	1	0	0	1	0	0.736842	0	0	1	0	0.842105	0	0	1	0
Ca3	7807596	G	R	79	79	45	17	0.41	AAAA,,,,AA,.,A,,.	FFFFFFFFFFBFF<F<B	1	0	0	1	0	0.764706	0	0	1	0	0.823529	0	0	1	0
Ca3	7918970	C	Y	20	20	33	7	0.42	,,TTT..	BFFBBBB	1	0	0	1	0	0.857143	0	0	1	0	1	0	0	1	0
Ca3	8070618	C	T	46	63	11	15	0.8	TTTTTT..TTT.TTT	FFFFFFFFFF<FFFF	1	0	0	1	0	0.733333	0	0	0	1	0.866667	0	0	1	0
Ca3	8086016	C	Y	93	93	34	15	0.46	TTTT,.TT,...T.,	FF<<FFFFBFFFFBF	1	0	0	1	0	0.733333	0	0	1	0	0.866667	0	0	1	0
Ca3	8174548	C	T	40	45	17	19	0.31	..T.T..T.T..TT.....	<FFBFFFBFFFFFFFFFFF	1	0	0	1	0	0.736842	0	0	1	0	0.842105	0	0	1	0
Ca3	8174594	G	A	35	48	18	19	0.36	A.A..AA......,A.,AA	FFFFFFFFFFBFFFFFFFB	1	0	0	1	0	0.736842	0	0	1	0	0.842105	0	0	1	0
Ca3	8205346	C	Y	28	28	34	12	0.41	...TT.TTT..,	FFFFFFFBFFFF	1	0	0	1	0	0.75	0	0	1	0	0.916667	0	0	1	0
Ca3	8239790	G	R	45	45	24	28	0.32	A....A........A.A...A.AAAA,.	BFFFFFFFFFFFFFFBBFFFFFFFFBFB	1	0	0	1	0	0.714286	0	0	1	0	0.785714	0	0	1	0
Ca3	8260447	C	T	35	36	17	7	0.42	TTT,,,,	BFFFFBF	1	0	0	1	0	0.857143	0	0	1	0	1	0	0	1	0
Ca3	8325463	C	Y	46	46	27	20	0.3	T.T...T.........T.TT	FFFFFBFFFFFF/FFFFFFF	1	0	0	1	0	0.75	0	0	1	0	0.8	0	0	1	0
Ca3	8431794	C	T	32	39	21	7	0.57	..TTTT,	FFFFFB<	1	0	0	1	0	0.857143	0	0	1	0	1	0	0	1	0
Ca3	8535670	G	R	31	31	60	9	0.33	AA....A.,	BBFFFFBFF	1	0	0	1	0	0.777778	0	0	1	0	0.888889	0	0	1	0
Ca3	8542723	C	T	48	48	57	7	1	TTTTTTT	FFFBFFF	1	0	0	1	0	0.857143	0	0	0	1	1	0	0	1	0
Ca3	8629845	C	Y	41	41	39	12	0.41	..TTT,,,T..T	<FFFFFFFFFFB	1	0	0	1	0	0.75	0	0	1	0	0.916667	0	0	1	0
Ca3	8649232	G	A	36	36	6	13	0.84	AAA,,AAAAAAAA	FFFFFFFFFFBFB	1	0	0	1	0	0.769231	0	0	0	1	0.846154	0	0	1	0
Ca3	8657625	G	R	32	32	42	8	0.37	,,...AAA	FFFFFFFF	1	0	0	1	0	0.875	0	0	1	0	0.875	0	0	1	0
Ca3	8761226	G	A	44	45	15	7	0.85	AAAA,AA	FFFFFFF	1	0	0	1	0	0.857143	0	0	1	0	1	0	0	1	0
Ca3	8762680	C	Y	25	34	32	7	0.42	TT,T,..	FF/FFFF	1	0	0	1	0	0.857143	0	0	1	0	1	0	0	1	0
Ca3	8882283	C	Y	68	68	57	8	0.5	,,T.TTT,	FFFFFFFF	1	0	0	1	0	0.875	0	0	1	0	0.875	0	0	1	0
Ca3	8895731	C	Y	38	38	31	24	0.5	TTT.,TT.,TTTT..,,T,,,T.T	/FFFFFFBFBFFFFFFFFFFFFFF	1	0	0	1	0	0.708333	0	0	1	0	0.791667	0	0	1	0
Ca3	8916547	C	T	54	54	60	9	1	TTTTTTTTT	BFBFFFFFF	1	0	0	1	0	0.777778	0	0	0	1	0.888889	0	0	0	1
Ca3	9001762	C	Y	35	35	49	7	0.42	,,..TTT	FFFFFFF	1	0	0	1	0	0.857143	0	0	1	0	1	0	0	1	0
Ca3	9036997	G	R	83	97	45	9	0.55	A,..A,AAA	FFFFFFFFF	1	0	0	1	0	0.777778	0	0	1	0	0.888889	0	0	1	0
Ca3	9068290	G	R	37	46	29	16	0.31	.AAAAA.,.,.....,	/FFFFBFFFF<FFFFF	1	0	0	1	0	0.75	0	0	1	0	0.8125	0	0	1	0
Ca3	9121110	C	T	34	34	12	7	0.42	....TTT	F<FFFFF	1	0	0	1	0	0.857143	0	0	1	0	1	0	0	1	0
Ca3	9138931	G	R	36	36	41	8	0.62	AAA,..AA	F/FFFFF/	1	0	0	1	0	0.875	0	0	1	0	0.875	0	0	1	0
Ca3	9156462	C	T	25	51	55	9	0.88	,TTTTTTTT	FFF<F/FFF	1	0	0	1	0	0.777778	0	0	0	1	0.888889	0	0	1	0
Ca3	9321201	G	R	39	57	40	7	0.42	AA,...A	FFFFFFF	1	0	0	1	0	0.857143	0	0	1	0	1	0	0	1	0
Ca3	9321217	G	R	36	74	43	8	0.5	AA,...AA	F<FFFFFF	1	0	0	1	0	0.875	0	0	1	0	0.875	0	0	1	0
Ca3	9324423	C	Y	53	53	26	14	0.5	.,TTT,.T.TT,,T	FFFF<FFFFFFFFF	1	0	0	1	0	0.785714	0	0	1	0	0.857143	0	0	1	0
Ca3	9407569	C	Y	92	92	42	15	0.46	..T.TT...,TTT,T	FFFFFFFBFFFFFFB	1	0	0	1	0	0.733333	0	0	1	0	0.866667	0	0	1	0
Ca3	9410300	G	R	46	68	45	9	0.55	AA,AA,A,,	FFFBFFFFF	1	0	0	1	0	0.777778	0	0	1	0	0.888889	0	0	1	0
Ca3	9410412	G	R	72	74	34	16	0.5	A,,A,,AAA,A,,A,A	FFFFFFFFFF/FFFBF	1	0	0	1	0	0.75	0	0	1	0	0.8125	0	0	1	0
Ca3	9484335	C	Y	32	32	26	38	0.39	.TTTT,T,,,,T.T,..,,TTT,,,TTT.T.T,,,,,,	FFF<FFFFFBFFFFFF/BFFFFFFFFFFFFFFFFF/<F	1	0	0	1	0	0.710526	0	0	1	0	0.789474	0	0	1	0
Ca3	9522039	C	Y	58	103	39	13	0.46	.T,.,,TTT,TT,	FFBFF<FFFF<FF	1	0	0	1	0	0.769231	0	0	1	0	0.846154	0	0	1	0
Ca3	9523108	G	R	50	50	42	13	0.38	,,,,A.AAA,.,A	FFFFBFFFFFFFF	1	0	0	1	0	0.769231	0	0	1	0	0.846154	0	0	1	0
Ca3	9523486	G	R	45	45	43	7	0.57	AA,A.A,	<FFFBFF	1	0	0	1	0	0.857143	0	0	1	0	1	0	0	1	0
Ca3	9538101	C	Y	26	53	38	8	0.62	T.,TTTT.	FFFBFFFF	1	0	0	1	0	0.875	0	0	1	0	0.875	0	0	1	0
Ca3	9595450	C	T	64	72	35	18	0.83	TTTTTTT,.TTTTTTTT.	FFFFFFBF<FF<FFFFFF	1	0	0	1	0	0.777778	0	0	0	1	0.833333	0	0	1	0
Ca3	9609878	G	A	20	54	60	10	0.9	AAAAAA,AAA	FBFFFFFFF/	1	0	0	1	0	0.8	0	0	0	1	0.9	0	0	1	0
Ca3	9890170	C	T	40	42	35	8	0.62	TTTTT,,.	BBBFFFFF	1	0	0	1	0	0.875	0	0	1	0	0.875	0	0	1	0
Ca3	9940770	C	Y	72	72	55	15	0.33	.TT,T..TT......	FBBFFFFFFFFBFFF	1	0	0	1	0	0.733333	0	0	1	0	0.866667	0	0	1	0
Ca3	9984212	G	R	57	97	56	10	0.6	A.,..AAAAA	FBF<FFFBFF	1	0	0	1	0	0.8	0	0	1	0	0.9	0	0	1	0
Ca3	9985177	C	Y	35	35	51	15	0.33	,..TTT,,T..T..,	FFFFF/FFFF<<FFF	1	0	0	1	0	0.733333	0	0	1	0	0.866667	0	0	1	0
Ca3	10008744	G	A	23	51	17	15	0.53	,AA,AA,,A,,AAA,	FBBFFFFFFFFFF/F	1	0	0	1	0	0.733333	0	0	1	0	0.866667	0	0	1	0
Ca3	10098110	C	T	51	51	60	8	1	TTTTTTTT	FFFFFFFF	1	0	0	1	0	0.875	0	0	0	1	0.875	0	0	0	1
Ca3	10244898	G	R	43	43	50	8	0.5	,.,AAAA.	FFFFFFFF	1	0	0	1	0	0.875	0	0	1	0	0.875	0	0	1	0
Ca3	10260843	G	R	49	49	46	11	0.45	AA.,AA,.A..	FBFFFFFFFFF	1	0	0	1	0	0.818182	0	0	1	0	0.909091	0	0	1	0
Ca3	10389821	C	Y	60	60	32	35	0.31	.TTT.T..T...T...,T,...T.T.T....,T,,	FBFFFBFFFFBFFFFFF/FFFFFFFFFFFFFFFF<	1	0	0	1	0	0.714286	0	0	1	0	0.771429	0	0	1	0
Ca3	10408401	G	A	39	39	24	11	0.36	,.,,,,A,AAA	BFFFFFFFFFF	1	0	0	1	0	0.818182	0	0	1	0	0.909091	0	0	1	0
Ca3	10408573	G	A	65	66	43	14	0.92	AAAAAAAAAAAA,A	FFFFFFFFFFBFBF	1	0	0	1	0	0.785714	0	0	0	1	0.857143	0	0	0	1
Ca3	10446142	C	T	48	48	54	7	1	TTTTTTT	BFFFFFF	1	0	0	1	0	0.857143	0	0	0	1	1	0	0	1	0
Ca3	10501262	G	R	24	84	51	16	0.68	AAAAAAAAA,A,,A..	BFFFFFFBFFFFFFFF	1	0	0	1	0	0.75	0	0	1	0	0.8125	0	0	1	0
Ca3	10501299	C	Y	87	150	48	21	0.57	TTTTT,,,T.TT..TT..,TT	FFFBFFFBFFFFFFFFFFFBB	1	0	0	1	0	0.761905	0	0	1	0	0.809524	0	0	1	0
Ca3	10571610	C	T	42	56	49	12	0.83	TTTTTT.TTTGT	<FFFFFF/FFBF	1	0	0	1	0	0.75	0	0	0	1	0.916667	0	0	1	0
Ca3	10571900	C	Y	73	73	38	20	0.45	..,..T,T.T.T.TTTTT,,	FFF<FFFFFFFFFFFFFBFF	1	0	0	1	0	0.75	0	0	1	0	0.8	0	0	1	0
Ca3	10571901	G	R	79	79	37	21	0.47	..,..A,A.A.A.AAAAA,,A	FFFFFFFFFFFFFBFBFFFFF	1	0	0	1	0	0.761905	0	0	1	0	0.809524	0	0	1	0
Ca3	10603354	C	Y	25	25	39	15	0.33	,,,,..TT,T,T,T,	BFFFFFFBFFFFFFB	1	0	0	1	0	0.733333	0	0	1	0	0.866667	0	0	1	0
Ca3	10718176	C	T	48	48	56	7	1	TTTTTTT	FF<F<FB	1	0	0	1	0	0.857143	0	0	0	1	1	0	0	1	0
Ca3	10755504	G	A	33	33	9	10	0.5	A,AA,AA,,,	BBBFFFFFFF	1	0	0	1	0	0.8	0	0	1	0	0.9	0	0	1	0
Ca3	10796856	G	R	75	75	28	18	0.38	AA..AA,A.,,.A.A,..	FFBFFFFFBFFFFFFFFF	1	0	0	1	0	0.777778	0	0	1	0	0.833333	0	0	1	0
Ca3	10797087	G	R	46	46	26	13	0.38	AA,AA.,,..A..	BFFFFFFFFFFBB	1	0	0	1	0	0.769231	0	0	1	0	0.846154	0	0	1	0
Ca3	10936274	G	A	60	60	60	11	1	AAAAAAAAAAA	FFFFFFFFFBF	1	0	0	1	0	0.818182	0	0	0	1	0.909091	0	0	0	1
Ca3	10948038	G	A	25	39	32	7	0.57	A,.AA.A	/FFFFFF	1	0	0	1	0	0.857143	0	0	1	0	1	0	0	1	0
Ca3	10948083	C	Y	25	25	29	10	0.4	TT..TT,..,	<<FFFBFFFF	1	0	0	1	0	0.8	0	0	1	0	0.9	0	0	1	0
Ca3	10971721	G	R	111	111	41	24	0.33	,,,.,A,A,AA...,,.,,.AAAA	FFFFFBFFFFFFFFFFF<FFFFBB	1	0	0	1	0	0.708333	0	0	1	0	0.791667	0	0	1	0
Ca3	10996256	C	Y	65	93	42	11	0.45	.TTT,,T...T	FFFFFBFFBBB	1	0	0	1	0	0.818182	0	0	1	0	0.909091	0	0	1	0
Ca3	11041998	G	R	45	55	31	11	0.36	AAA,,A,,,,,	BFFFFFFF/FF	1	0	0	1	0	0.818182	0	0	1	0	0.909091	0	0	1	0
Ca3	11042206	G	A	28	41	49	12	0.75	AAAAATAA.,AA	F<FBFFFFFF<B	1	0	0	1	0	0.75	0	0	1	0	0.916667	0	0	1	0
Ca3	11230157	C	T	25	51	57	9	0.88	TTT.TTTTT	BFFFB<<FF	1	0	0	1	0	0.777778	0	0	0	1	0.888889	0	0	1	0
Ca3	11262581	C	T	44	45	24	14	0.42	.,,T,..TTT,,TT	FFFBFFFFF/F<BB	1	0	0	1	0	0.785714	0	0	1	0	0.857143	0	0	1	0
Ca3	11309750	C	Y	131	131	37	36	0.36	.,,,T,T,T.,,.TTT...,T.T.,,.T,TTT,T,,	FBBBFFFFFFFFFFFFFFFBFFFFFF/FF/BFFFFF	1	0	0	1	0	0.694444	0	0	1	0	0.777778	0	0	1	0
Ca3	11354863	G	A	26	63	49	14	0.85	AAAAA.AAA,AAAA	FFFFF/FFFFFFFF	1	0	0	1	0	0.785714	0	0	0	1	0.857143	0	0	1	0
Ca3	11407086	C	Y	20	20	56	8	0.37	,..T.,TT	FFFFFF<F	1	0	0	1	0	0.875	0	0	1	0	0.875	0	0	1	0
Ca3	11531995	C	Y	42	42	28	9	0.44	,,T,.TTT.	FFFBFFFFB	1	0	0	1	0	0.777778	0	0	1	0	0.888889	0	0	1	0
Ca3	11559183	G	R	30	30	24	9	0.44	.,,AA.AA,	FFBFFFFFF	1	0	0	1	0	0.777778	0	0	1	0	0.888889	0	0	1	0
Ca3	11570394	C	Y	89	89	34	45	0.42	..TT,T..T,,TTT.TTT,..T..,TT..TT,.,T,T.T,,..,T	FFBFFFFFFFFFFFFFFFFFFFFFFFFFFFFFFF/FFFFFFFFFF	1	0	0	1	0	0.688889	0	0	1	0	0.777778	0	0	1	0
Ca3	11916416	G	R	44	44	33	9	0.33	,,.,AAA,.	FFBFFFFFF	1	0	0	1	0	0.777778	0	0	1	0	0.888889	0	0	1	0
Ca3	11916417	G	R	44	44	33	9	0.33	,,.,AAA,.	FFFFFFFFF	1	0	0	1	0	0.777778	0	0	1	0	0.888889	0	0	1	0
Ca3	11923987	C	Y	42	42	36	9	0.33	T.,,T...T	FFFFFFFFF	1	0	0	1	0	0.777778	0	0	1	0	0.888889	0	0	1	0
Ca3	11943066	G	R	91	91	40	18	0.5	A,A.AA,.A,,,A,AAA,	<FBFFFFF/FFFFFFFFB	1	0	0	1	0	0.777778	0	0	1	0	0.833333	0	0	1	0
Ca3	11944453	C	Y	97	108	45	15	0.46	TTTT.,T,,,,..TT	BFFFFFFF<FFFFFF	1	0	0	1	0	0.733333	0	0	1	0	0.866667	0	0	1	0
Ca3	11949047	G	R	37	37	34	9	0.33	,,...AAA,	FFFFFFBFF	1	0	0	1	0	0.777778	0	0	1	0	0.888889	0	0	1	0
Ca3	12109583	G	R	20	37	27	9	0.33	,.A.A.,A,	FFF<FFFFF	1	0	0	1	0	0.777778	0	0	1	0	0.888889	0	0	1	0
Ca3	12114769	C	Y	47	47	32	22	0.31	..TT.,T.....,,...T,TTT	FFFF<FFFFFFFFFFFFFFFFB	1	0	0	1	0	0.727273	0	0	1	0	0.818182	0	0	1	0
Ca3	12115442	G	R	21	21	32	15	0.33	A,A..AA.,...A.,	BFBFFFFFFFFFFFF	1	0	0	1	0	0.733333	0	0	1	0	0.866667	0	0	1	0
Ca3	12146189	C	T	48	48	54	7	1	TTTTTTT	FFFFFFF	1	0	0	1	0	0.857143	0	0	0	1	1	0	0	1	0
Ca3	12146601	G	R	114	158	50	20	0.5	AAAAAA.,AA.,,..A,,,A	FFFFFFFFFFBBBFFFFFFF	1	0	0	1	0	0.75	0	0	1	0	0.8	0	0	1	0
Ca3	12171727	G	R	20	20	25	7	0.42	,,,AAA,	FFFFF/F	1	0	0	1	0	0.857143	0	0	1	0	1	0	0	1	0
Ca3	12203281	G	A	42	54	14	20	0.45	,,,.,.....AAAAA.AAAA	FBFFFFFF<FFF<FF/FFFF	1	0	0	1	0	0.75	0	0	1	0	0.8	0	0	1	0
Ca3	12374314	G	A	54	60	12	20	0.55	.A*AA.A,AA.,A,AAA.A.	FFF/FFFF<FFFFFFBFF<B	1	0	0	1	0	0.75	0	0	1	0	0.8	0	0	1	0
Ca3	12377195	G	R	37	39	32	9	0.44	A..A.AA..	FFFFFFFFF	1	0	0	1	0	0.777778	0	0	1	0	0.888889	0	0	1	0
Ca3	12444477	G	R	88	127	31	16	0.43	A,,,.A,.,..AAAAA	FFFFFFBFFFFFFF<F	1	0	0	1	0	0.75	0	0	1	0	0.8125	0	0	1	0
Ca3	12515157	C	T	54	54	60	9	1	TTTTTTTTT	FFFFFFFFF	1	0	0	1	0	0.777778	0	0	0	1	0.888889	0	0	0	1
Ca3	12574971	C	T	41	58	11	20	0.6	TTT,.TTTTTT,.T,.T.T,	BFFFFFFFFFFFFFFFFF<F	1	0	0	1	0	0.75	0	0	1	0	0.8	0	0	1	0
Ca3	12581414	C	Y	43	43	60	13	0.3	,,,,,,...TTTT	FFFFFFFFFFFB<	1	0	0	1	0	0.769231	0	0	1	0	0.846154	0	0	1	0
Ca3	12582123	G	R	95	95	53	16	0.5	A,.A.AAAA,A,,.,A	FFFFFFFFFFBFFF7B	1	0	0	1	0	0.75	0	0	1	0	0.8125	0	0	1	0
Ca3	12582140	G	R	73	73	55	14	0.42	,.A.AAAA,,,.,A	BBFFFFFFFFFFBF	1	0	0	1	0	0.785714	0	0	1	0	0.857143	0	0	1	0
Ca3	12650786	G	A	25	36	18	9	0.33	A,.,.,,AA	FFF<FFF/F	1	0	0	1	0	0.777778	0	0	1	0	0.888889	0	0	1	0
Ca3	12701240	G	R	30	30	43	9	0.44	.,.AA,AA.	FFFFFFFFF	1	0	0	1	0	0.777778	0	0	1	0	0.888889	0	0	1	0
Ca3	12711864	C	Y	31	31	32	11	0.45	,T.T.TT,,,T	B<FFFFFFFFF	1	0	0	1	0	0.818182	0	0	1	0	0.909091	0	0	1	0
Ca3	12790982	C	Y	37	37	33	23	0.3	...T..,.T..T......T.TTT	FFFFFFFFFFFFBFFFFFFFBFF	1	0	0	1	0	0.73913	0	0	1	0	0.826087	0	0	1	0
Ca3	12805448	G	A	30	48	28	12	0.58	.A.A..AAAAA.	FFBFFFFFFFFF	1	0	0	1	0	0.75	0	0	1	0	0.916667	0	0	1	0
Ca3	12920976	C	T	25	51	41	10	0.8	TTT.TT.TTT	FF<FFFFF<F	1	0	0	1	0	0.8	0	0	1	0	0.9	0	0	1	0
Ca3	12923846	C	T	49	51	12	25	0.32	T,.T,.T,.,...T.,T..,T,TT.	BFFFFFFFFFFF<FFFFFF<FFFBB	1	0	0	1	0	0.72	0	0	1	0	0.8	0	0	1	0
Ca3	12925768	G	R	28	28	46	9	0.33	A,A,.,A,.	BFFFFFFFF	1	0	0	1	0	0.777778	0	0	1	0	0.888889	0	0	1	0
Ca3	12953653	C	Y	49	94	49	10	0.6	TTT,T.T,T.	BFFFBFFFBF	1	0	0	1	0	0.8	0	0	1	0	0.9	0	0	1	0
Ca3	13093337	C	Y	45	45	35	9	0.33	T.,,,T..T	FFFFFFFFF	1	0	0	1	0	0.777778	0	0	1	0	0.888889	0	0	1	0
Ca3	13125948	G	A	22	48	55	8	0.87	AAAAAA.A	FFFFFFFF	1	0	0	1	0	0.875	0	0	1	0	0.875	0	0	1	0
Ca3	13126017	C	Y	26	26	50	10	0.3	..T.,T.,T.	FFFFFFFFFB	1	0	0	1	0	0.8	0	0	1	0	0.9	0	0	1	0
Ca3	13188175	G	R	50	62	24	15	0.33	AA,..,,,.,,A.AFA	FBB/F<FFFB<FFFF	1	0	0	1	0	0.733333	0	0	1	0	0.866667	0	0	1	0
Ca3	13201063	C	Y	46	46	27	13	0.3	..TT,TT....,.	FBFFFFFFFBFFF	1	0	0	1	0	0.769231	0	0	1	0	0.846154	0	0	1	0
Ca3	13271584	G	R	49	77	40	7	0.57	A.AAA.,	FFFFF<F	1	0	0	1	0	0.857143	0	0	1	0	1	0	0	1	0
Ca3	13411650	C	Y	26	74	48	10	0.7	TT,..TTTTT	FFFFFFFFFB	1	0	0	1	0	0.8	0	0	1	0	0.9	0	0	1	0
Ca3	13479559	C	Y	38	38	47	10	0.4	,,TT,..,TT	FFFBBFFFBF	1	0	0	1	0	0.8	0	0	1	0	0.9	0	0	1	0
Ca3	13479811	G	R	53	53	30	34	0.35	.A..AA,..,...AAA....AA....A,.,AA,*A	FFFFFFFBFFF<FFFFFFFFFF<BFFFFFFF<BB	1	0	0	1	0	0.705882	0	0	1	0	0.794118	0	0	1	0
Ca3	13562002	G	A	34	48	35	14	0.5	A...,A..,AAAAA	FFFFFFF<FFFFFB	1	0	0	1	0	0.785714	0	0	1	0	0.857143	0	0	1	0
Ca3	13575135	C	T	45	51	45	11	0.72	TTTT.T.T.TT	FFFFFFFFFFF	1	0	0	1	0	0.818182	0	0	1	0	0.909091	0	0	1	0
Ca3	13638013	C	Y	23	23	32	11	0.36	...,TT,,,TT	FFFF/F<FF/B	1	0	0	1	0	0.818182	0	0	1	0	0.909091	0	0	1	0
Ca3	13667292	C	T	48	48	59	7	1	TTTTTTT	BFFFFF<	1	0	0	1	0	0.857143	0	0	0	1	1	0	0	1	0
Ca3	13717991	C	Y	39	39	51	9	0.33	TTT,,...,	BF<FFB/FF	1	0	0	1	0	0.777778	0	0	1	0	0.888889	0	0	1	0
Ca3	13783163	C	Y	112	122	35	24	0.45	TTTT.,TT,.TT,.T,,,,TT...	FFFBFFFFFFFFFFFFFFFFFFBB	1	0	0	1	0	0.708333	0	0	1	0	0.791667	0	0	1	0
Ca3	13783202	G	R	135	135	31	33	0.39	A.,AA,.AA,.A,,A...,A.A.A..,A,..AA	FFFBFFFFFFFFF/FFFFFFBFFFFFFFFFF<F	1	0	0	1	0	0.69697	0	0	1	0	0.787879	0	0	1	0
Ca3	13869009	G	R	38	38	38	8	0.5	,AAA,.,A	BFFFFFFF	1	0	0	1	0	0.875	0	0	1	0	0.875	0	0	1	0
Ca3	13973197	C	T	35	42	45	8	0.62	TTT..TT,	BBB/BF/F	1	0	0	1	0	0.875	0	0	1	0	0.875	0	0	1	0
Ca3	14064228	C	Y	95	146	60	13	0.61	TTT,T...TTT,T	FB/BFFFFFF<FF	1	0	0	1	0	0.769231	0	0	1	0	0.846154	0	0	1	0
Ca3	14223471	G	R	24	24	33	9	0.33	AA,.A,..,	BBFFFFFFB	1	0	0	1	0	0.777778	0	0	1	0	0.888889	0	0	1	0
Ca3	14251443	C	Y	168	168	52	26	0.42	T,,,T,,,T,,T.TTT,.T...TTT,	FFFFFFFBFFFFFFFFFFFFFFFFFB	1	0	0	1	0	0.730769	0	0	1	0	0.807692	0	0	1	0
Ca3	14439734	C	T	30	48	30	11	0.63	.TT,T,TTTT,	FFF/FFFFFFF	1	0	0	1	0	0.818182	0	0	1	0	0.909091	0	0	1	0
Ca3	14470875	C	T	41	48	56	8	0.87	TTTTTTT,	BBFFFFFF	1	0	0	1	0	0.875	0	0	1	0	0.875	0	0	1	0
Ca3	14547791	G	R	56	56	58	15	0.33	.A.AA.A..,,,.,A	F/FFFFFFFFFFBFF	1	0	0	1	0	0.733333	0	0	1	0	0.866667	0	0	1	0
Ca3	14567734	C	Y	41	55	34	8	0.37	TT.T,.,.	FFFFFFFF	1	0	0	1	0	0.875	0	0	1	0	0.875	0	0	1	0
Ca3	14571954	G	A	44	45	31	7	0.85	AAAA,AA	F/FFFBF	1	0	0	1	0	0.857143	0	0	1	0	1	0	0	1	0
Ca3	14576526	C	T	20	48	27	13	0.53	,,,..TT.TTTTT	BFFFFFFFFFFFF	1	0	0	1	0	0.769231	0	0	1	0	0.846154	0	0	1	0
Ca3	14577913	G	R	55	55	43	8	0.37	.,..AA.A	FFFFFFFF	1	0	0	1	0	0.875	0	0	1	0	0.875	0	0	1	0
Ca3	14704005	G	R	47	74	30	15	0.4	A..,..A..A,AA.A	FFFFFFBFFFFFFFF	1	0	0	1	0	0.733333	0	0	1	0	0.866667	0	0	1	0
Ca3	14720730	C	T	48	48	57	7	1	TTTTTTT	FFFFFFF	1	0	0	1	0	0.857143	0	0	0	1	1	0	0	1	0
Ca3	14752231	C	Y	67	73	49	9	0.44	.TTTT....	FFFFB<FFF	1	0	0	1	0	0.777778	0	0	1	0	0.888889	0	0	1	0
Ca3	14855790	G	R	71	109	43	13	0.61	.AA.AA,AA,.AA	FFFFFFBBFFFFF	1	0	0	1	0	0.769231	0	0	1	0	0.846154	0	0	1	0
Ca3	14881189	C	Y	115	115	36	20	0.45	......TT.T.TTTTT.,T,	FFFFFFFFFFFFFFFFF/FF	1	0	0	1	0	0.75	0	0	1	0	0.8	0	0	1	0
Ca3	14899242	C	T	44	69	37	16	0.87	TTTTTTTTTTTT.T.T	FFB<FFFFFFFFFFFF	1	0	0	1	0	0.75	0	0	0	1	0.8125	0	0	0	1
Ca3	14904901	C	Y	34	88	37	15	0.6	TTTTT.TT.T,.T,.	FFFFFFFFBB<F/FB	1	0	0	1	0	0.733333	0	0	1	0	0.866667	0	0	1	0
Ca3	14905364	G	R	50	50	30	18	0.33	.A,AA,,A,AA,..,,,.	FFBFFFFFFFFFFFFF/B	1	0	0	1	0	0.777778	0	0	1	0	0.833333	0	0	1	0
Ca3	14925283	G	A	53	54	41	10	0.9	AAAAA.AAAA	FFBFFFFFFF	1	0	0	1	0	0.8	0	0	0	1	0.9	0	0	1	0
Ca3	14937012	C	Y	160	160	36	41	0.34	,TTTT,TT.,.,,..,T,,,,,,TTT.,*,,.TT,,T..T.	BBBBFF/FFFFFFFFFFFBFBFF<FFFFF<FFFFFFFFFFF	1	0	0	1	0	0.707317	0	0	1	0	0.780488	0	0	1	0
Ca3	14963617	G	R	62	71	38	13	0.53	AAA.AAA....A.	FFFBFFFFFFFBB	1	0	0	1	0	0.769231	0	0	1	0	0.846154	0	0	1	0
Ca3	14963715	G	R	33	33	37	13	0.38	.....A..AA.AA	F/FBFFFFFFFFB	1	0	0	1	0	0.769231	0	0	1	0	0.846154	0	0	1	0
Ca3	14973314	C	Y	122	122	49	19	0.42	.,,TTT,.TT.,TT,,.T,	FFFFFFFFFFFFFFFFFFF	1	0	0	1	0	0.736842	0	0	1	0	0.842105	0	0	1	0
Ca3	14975155	C	Y	56	56	60	11	0.36	,,,,,,T,TTT	FFFFFFFFFFB	1	0	0	1	0	0.818182	0	0	1	0	0.909091	0	0	1	0
Ca3	14979098	C	Y	112	112	58	16	0.43	T,TT,T,TT..T.,..	FFFFFFFFBFFFFFBB	1	0	0	1	0	0.75	0	0	1	0	0.8125	0	0	1	0
Ca3	14980572	C	Y	87	138	60	13	0.61	,T,TTTT.,TT,T	FFFFFFFFFFFBF	1	0	0	1	0	0.769231	0	0	1	0	0.846154	0	0	1	0
Ca3	14983281	G	R	91	91	58	12	0.5	,,AA,.AA.,AA	FFFFFFBFFFFF	1	0	0	1	0	0.75	0	0	1	0	0.916667	0	0	1	0
Ca3	15026548	G	A	34	48	26	13	0.53	.A..A,.AAAA.FA	FFFFFF<FFFBBB	1	0	0	1	0	0.769231	0	0	1	0	0.846154	0	0	1	0
Ca3	15030649	G	R	53	104	39	17	0.47	.A...A.A.AAA..A.A	FF/BFFFF<FFFFFFFB	1	0	0	1	0	0.764706	0	0	1	0	0.823529	0	0	1	0
Ca3	15033181	G	R	21	21	34	14	0.35	AAAA..,.,,..,A	FFF<BFFFFBBBFF	1	0	0	1	0	0.785714	0	0	1	0	0.857143	0	0	1	0
Ca3	15043207	G	R	26	26	34	9	0.33	,,,,,AAA,	FFFF<FB<F	1	0	0	1	0	0.777778	0	0	1	0	0.888889	0	0	1	0
Ca3	15050228	C	Y	27	27	49	8	0.37	,,..TT.T	FFFFFFFF	1	0	0	1	0	0.875	0	0	1	0	0.875	0	0	1	0
Ca3	15051110	C	Y	37	37	32	9	0.33	.T.,,.T,T	FFFFFFF<F	1	0	0	1	0	0.777778	0	0	1	0	0.888889	0	0	1	0
Ca3	15055796	C	Y	26	26	29	7	0.42	TT..T,.	FFFBFFF	1	0	0	1	0	0.857143	0	0	1	0	1	0	0	1	0
Ca3	15055804	C	Y	31	31	29	7	0.42	,,TT.T.	FFFFFFF	1	0	0	1	0	0.857143	0	0	1	0	1	0	0	1	0
Ca3	15216309	G	R	56	104	32	12	0.58	AA....AAA.AFA	FFFFBFFFFFBF	1	0	0	1	0	0.75	0	0	1	0	0.916667	0	0	1	0
Ca3	15298336	G	R	54	54	33	18	0.5	,AAA,,A.A,,AAA,,A,	FFFFFFFFFFFFFFFFFF	1	0	0	1	0	0.777778	0	0	1	0	0.833333	0	0	1	0
Ca3	15331735	C	Y	97	97	54	19	0.31	.T.,,T,...T,..T.,TT	FFBFFFFBFFFFFFFFFFF	1	0	0	1	0	0.736842	0	0	1	0	0.842105	0	0	1	0
Ca3	15331755	C	Y	98	98	51	14	0.42	.,.TT.T.TT,.T.	FFFFFFFF/FFFFB	1	0	0	1	0	0.785714	0	0	1	0	0.857143	0	0	1	0
Ca3	15340078	G	R	47	89	57	8	0.62	AAAA,.A,	FFFBFFFF	1	0	0	1	0	0.875	0	0	1	0	0.875	0	0	1	0
Ca3	15495023	G	A	38	39	22	7	0.57	,,AAAA,	FFFFBFF	1	0	0	1	0	0.857143	0	0	1	0	1	0	0	1	0
Ca3	15559102	G	R	30	30	38	18	0.33	AAA.A.A...,.,.,,A.	FFFBFFFFFFBFFFFF/F	1	0	0	1	0	0.777778	0	0	1	0	0.833333	0	0	1	0
Ca3	15562951	C	Y	24	56	44	7	0.57	TT.,TT,	FFFFF/F	1	0	0	1	0	0.857143	0	0	1	0	1	0	0	1	0
Ca3	15562962	C	Y	21	63	46	8	0.62	TT.,TT,T	FFFFFFBF	1	0	0	1	0	0.875	0	0	1	0	0.875	0	0	1	0
Ca3	15581966	G	R	59	59	46	15	0.33	....,AA...A,A,A	FFFFFFFFBFB<FFF	1	0	0	1	0	0.733333	0	0	1	0	0.866667	0	0	1	0
Ca3	15583275	G	R	21	21	40	10	0.3	.A...,A..A	FFFFFFFFFF	1	0	0	1	0	0.8	0	0	1	0	0.9	0	0	1	0
Ca3	15649160	C	Y	42	42	41	18	0.33	.,,,T,.TTT,,TT..,.	FFFFFFFFFFFFFBFBBB	1	0	0	1	0	0.777778	0	0	1	0	0.833333	0	0	1	0
Ca3	15725753	G	R	35	35	60	10	0.3	,.,,.AAA,.	FFFFFF<BFF	1	0	0	1	0	0.8	0	0	1	0	0.9	0	0	1	0
Ca3	15728004	G	R	61	68	39	8	0.5	AA.A.A,.	FFFFFFFF	1	0	0	1	0	0.875	0	0	1	0	0.875	0	0	1	0
Ca3	15729029	C	Y	33	33	46	8	0.5	...,TTTT	FFFFFFFF	1	0	0	1	0	0.875	0	0	1	0	0.875	0	0	1	0
Ca3	15977497	C	Y	22	22	42	9	0.44	,TT.T,,T,	BBFFFFFB/	1	0	0	1	0	0.777778	0	0	1	0	0.888889	0	0	1	0
Ca3	15978190	C	Y	23	25	25	10	0.3	,.T,T,T..,	BFFFFFFFFB	1	0	0	1	0	0.8	0	0	1	0	0.9	0	0	1	0
Ca3	16110798	G	R	54	58	43	8	0.37	AA.TA..,	FFF/F<BF	1	0	0	1	0	0.875	0	0	1	0	0.875	0	0	1	0
Ca3	16111552	G	R	54	58	44	7	0.42	AAA..,,	FFFFFFF	1	0	0	1	0	0.857143	0	0	1	0	1	0	0	1	0
Ca3	16134028	C	T	31	31	10	7	0.57	,TTT,T,	FFFFFFF	1	0	0	1	0	0.857143	0	0	1	0	1	0	0	1	0
Ca3	16167247	G	R	21	63	44	7	0.71	,A,AAAA	FFFFFFB	1	0	0	1	0	0.857143	0	0	1	0	1	0	0	1	0
Ca3	16183909	C	Y	129	129	38	21	0.42	T,..TTT,..,T.TT..T,,T	FBFFFFFFFFF/FFFFFFF<F	1	0	0	1	0	0.761905	0	0	1	0	0.809524	0	0	1	0
Ca3	16282447	G	R	76	86	45	12	0.41	A.A.A,A,.A..	FFFB<FFF/FFF	1	0	0	1	0	0.75	0	0	1	0	0.916667	0	0	1	0
Ca3	16282450	G	R	72	72	43	13	0.46	.A.A,A,.A..AEA	FFFFFBFFFFFBF	1	0	0	1	0	0.769231	0	0	1	0	0.846154	0	0	1	0
Ca3	16347631	G	R	66	116	29	24	0.33	,A....,AA...AA.,,A..A.A.	FFFFFBFBFFFF<FFF<FFFFBFB	1	0	0	1	0	0.708333	0	0	1	0	0.791667	0	0	1	0
Ca3	16362879	C	Y	77	77	60	11	0.36	T.,T...,TT,	FFFFFFF/FFF	1	0	0	1	0	0.818182	0	0	1	0	0.909091	0	0	1	0
Ca3	16363591	C	T	51	60	55	13	0.84	TTTTTTT.T.TTT	FFFFFFFFFFFBB	1	0	0	1	0	0.769231	0	0	0	1	0.846154	0	0	1	0
Ca3	16464022	C	Y	68	113	45	12	0.5	,,,..TTT.TTT	FFFF/FFFFFFB	1	0	0	1	0	0.75	0	0	1	0	0.916667	0	0	1	0
Ca3	16499381	C	T	24	24	10	7	0.42	,T,,T,T	BFFFFB<	1	0	0	1	0	0.857143	0	0	1	0	1	0	0	1	0
Ca3	16674472	G	R	87	87	41	17	0.35	..A.,AAA.A,.,...A	FFFFFFFFFFFFFFFFF	1	0	0	1	0	0.764706	0	0	1	0	0.823529	0	0	1	0
Ca3	16738429	G	A	37	51	31	12	0.66	.AAA...AAAAA	FBFFFFFFFFFF	1	0	0	1	0	0.75	0	0	1	0	0.916667	0	0	1	0
Ca3	16744167	C	T	60	60	60	11	1	TTTTTTTTTTT	F/FFBBFFFFB	1	0	0	1	0	0.818182	0	0	0	1	0.909091	0	0	0	1
Ca3	16746224	C	Y	82	82	38	26	0.3	,.T,T.,.T.T,TT..T.T,,,....	BF/FFFFFFFFBFFFBFFFFFFFFFF	1	0	0	1	0	0.730769	0	0	1	0	0.807692	0	0	1	0
Ca3	16784876	G	R	39	39	26	36	0.52	A,,.A,,A.A,AAAA,AAAA,AAA,AC,.,,AA,,A	BFFFFFFFFFFFFFFFFFFFFFFBFFFFBFFFFFFF	1	0	0	1	0	0.694444	0	0	1	0	0.777778	0	0	1	0
Ca3	16992424	C	T	47	48	41	10	0.7	TTTTTTT,,,	FFFFBFFFFB	1	0	0	1	0	0.8	0	0	1	0	0.9	0	0	1	0
Ca3	17018367	C	T	43	51	57	9	0.88	TTTTTT,TT	FFFFFFFFF	1	0	0	1	0	0.777778	0	0	0	1	0.888889	0	0	1	0
Ca3	17019458	G	R	21	63	57	7	0.71	A,,AAAA	FFFBBBB	1	0	0	1	0	0.857143	0	0	1	0	1	0	0	1	0
Ca3	17139924	G	A	26	26	13	7	0.71	AAA,,AA	BFF<FFF	1	0	0	1	0	0.857143	0	0	1	0	1	0	0	1	0
Ca3	17221952	C	Y	48	48	41	13	0.3	TT..T,,,,..T.	FFF<FFFFFFFF<	1	0	0	1	0	0.769231	0	0	1	0	0.846154	0	0	1	0
Ca3	17225392	G	R	52	90	29	25	0.36	..,.,,,,A,,A,A,A,A,A,AAA,,	FFBFFFFFFBBFFFFFFFFFFFFFF	1	0	0	1	0	0.72	0	0	1	0	0.8	0	0	1	0
Ca3	17302097	G	R	82	86	60	8	0.5	..AA,.AA	FFFFFFFF	1	0	0	1	0	0.875	0	0	1	0	0.875	0	0	1	0
Ca3	17308289	C	Y	39	39	25	30	0.3	T,TT.,.,.TT,T.,,T,.T.T,,..,.,.	BBB/FFFFFF<BFFFFFFFFFFFFFFFFFF	1	0	0	1	0	0.7	0	0	1	0	0.766667	0	0	1	0
Ca3	17388932	G	R	44	44	49	12	0.41	*..AA,..A,AA	FFFFFF<FFFFF	1	0	0	1	0	0.75	0	0	1	0	0.916667	0	0	1	0
Ca3	17460566	C	Y	57	57	38	17	0.41	,,,,.,,,,,TTTTTTT	BFFFFFFFFFFFFFFFF	1	0	0	1	0	0.764706	0	0	1	0	0.823529	0	0	1	0
Ca3	17464200	C	Y	34	34	43	9	0.44	.,T.TT.T.	FFFFFFFFF	1	0	0	1	0	0.777778	0	0	1	0	0.888889	0	0	1	0
Ca3	17464339	C	Y	54	54	39	9	0.44	,.,.TTTT,	BFFFFFFFF	1	0	0	1	0	0.777778	0	0	1	0	0.888889	0	0	1	0
Ca3	17466168	C	Y	46	70	25	25	0.4	T.TT.T..T.T.....T,.TT.T..	FFFFFBFFBFBFFFFFFFFFFFFBB	1	0	0	1	0	0.72	0	0	1	0	0.8	0	0	1	0
Ca3	17488662	G	R	46	46	32	11	0.36	..AAAA.....	FFFFFF/FBBB	1	0	0	1	0	0.818182	0	0	1	0	0.909091	0	0	1	0
Ca3	17497340	G	A	29	45	20	11	0.54	AAA,AAA,,.,	BFFFF<FFFFF	1	0	0	1	0	0.818182	0	0	1	0	0.909091	0	0	1	0
Ca3	17497942	C	T	34	39	31	9	0.44	,,,,TT,TT	BFFFFFBFF	1	0	0	1	0	0.777778	0	0	1	0	0.888889	0	0	1	0
Ca3	17561412	G	A	29	29	14	7	0.42	.A...AA	FFFFFB<	1	0	0	1	0	0.857143	0	0	1	0	1	0	0	1	0
Ca3	17563035	C	Y	55	109	31	19	0.47	TT,,,T,,,TT..,T,TTT	BBFFFFFFFFFFFFFFFFB	1	0	0	1	0	0.736842	0	0	1	0	0.842105	0	0	1	0
Ca3	17564001	G	R	33	33	35	10	0.3	.,.A...A,A	<FFFFFFFFF	1	0	0	1	0	0.8	0	0	1	0	0.9	0	0	1	0
Ca3	17580301	C	Y	31	73	36	11	0.45	T,,,T,,TT,T	FFFF/FFFFFF	1	0	0	1	0	0.818182	0	0	1	0	0.909091	0	0	1	0
Ca3	17580757	G	A	28	51	28	13	0.61	AAAAAA...A..A	FBFFBFBFFFFFF	1	0	0	1	0	0.769231	0	0	1	0	0.846154	0	0	1	0
Ca3	17615272	G	R	58	100	50	9	0.55	AA.A,AA..	FFBFFBFF/	1	0	0	1	0	0.777778	0	0	1	0	0.888889	0	0	1	0
[truncated: 3,773 more rows]
