# Supplementary material for: MutMap Approach Enables Rapid Identification of Candidate Genes and Development of Markers Associated With Early Flowering and Enhanced Seed Size in Chickpea (Cicer arietinum L.)
Source: Front Plant Sci. 2021 Jul 12;12:688694. doi: 10.3389/fpls.2021.688694 (PMC8313520; doi:10.3389/fpls.2021.688694)
Supplement: Supplementary Table 8 — Summary of SNPs identified in small seed size pool. [file Table_8.XLSX]

## Sheet: mybulk_LBSW_q30p90_filtered_pva
Supplementary Table 8: Summary of SNPs identified in small seed size pool
Chrom	coordinate	Ref base	consensus base	consensus quality	SNP quality	mapping quality	number of reads covering the site	SNP-index	read bases	base qualities	U90	L90	set value -1 if (SNP-index < L90), else set 0	set value 1 if (L90 <= SNP-index <= H90), else set 0	set value 1 if (U90 < SNP-index), else set 0	U95	L95	set value -1 if (SNP-index < L95), else set 0	set value 1 if (L95 <= SNP-index <= H95), else set 0	set value 1 if (U95 < SNP-index), else set 0	U99	L99	set value -1 if (SNP-index < L99), else set 0	set value 1 if (L99 <= SNP-index <= H99), else set 0	set value 1 if (U99 < SNP-index), else set 0
Ca1	9985	G	R	50	50	39	9	0.44	.AA..A..A	FFFFFBFFB	1	0	0	1	0	0.777778	0	0	1	0	0.888889	0	0	1	0
Ca1	11567	G	A	20	39	18	9	0.44	,,AA,A..A	FFFFFFFFF	1	0	0	1	0	0.777778	0	0	1	0	0.888889	0	0	1	0
Ca1	14860	G	R	29	29	31	14	0.35	A.,,A,,,,AA,A,	BFFFFFFBF<FFBF	1	0	0	1	0	0.785714	0	0	1	0	0.857143	0	0	1	0
Ca1	52408	G	R	36	36	46	9	0.55	,,AAAA.A,	FFFFFFFFF	1	0	0	1	0	0.777778	0	0	1	0	0.888889	0	0	1	0
Ca1	93360	C	Y	74	119	54	11	0.54	TTT,,,T,T,T	FFFFFFFFFFB	1	0	0	1	0	0.818182	0	0	1	0	0.909091	0	0	1	0
Ca1	115842	G	A	51	51	60	8	1	AAAAAAAA	FFBFFF<F	1	0	0	1	0	0.875	0	0	0	1	0.875	0	0	0	1
Ca1	122840	C	Y	21	21	24	15	0.4	.T.T.T.TT..T...	FFFFFFFFFFFFFF<	1	0	0	1	0	0.733333	0	0	1	0	0.866667	0	0	1	0
Ca1	618807	C	Y	46	72	60	8	0.5	...TT.TT	/<FFFF<F	1	0	0	1	0	0.875	0	0	1	0	0.875	0	0	1	0
Ca1	1500048	G	R	43	43	35	14	0.35	AAA,AA.,.,..,.	FFFFFFFFFFFFBB	1	0	0	1	0	0.785714	0	0	1	0	0.857143	0	0	1	0
Ca1	1620925	G	A	51	51	14	22	0.36	,A,,,,AA,,..A,A,AA.A,,	BFFFFFBFFFBFFFFBFFBFF<	1	0	0	1	0	0.727273	0	0	1	0	0.818182	0	0	1	0
Ca1	1741298	C	T	51	51	60	8	1	TTTTTTTT	FFFFFFFB	1	0	0	1	0	0.875	0	0	0	1	0.875	0	0	0	1
Ca1	1789010	G	A	54	54	57	9	1	AAAAAAAAA	FFFBFFBFF	1	0	0	1	0	0.777778	0	0	0	1	0.888889	0	0	0	1
Ca1	1945067	C	Y	109	112	35	14	0.57	TTT,.,TTT.TT,.	FFFBFFFFFFFFFF	1	0	0	1	0	0.785714	0	0	1	0	0.857143	0	0	1	0
Ca1	2028660	G	A	48	48	26	7	1	AAAAAAA	FFFFF<F	1	0	0	1	0	0.857143	0	0	0	1	1	0	0	1	0
Ca1	2042480	G	A	54	54	59	9	1	AAAAAAAAA	FFFBFFFFB	1	0	0	1	0	0.777778	0	0	0	1	0.888889	0	0	0	1
Ca1	2115708	C	T	54	54	49	9	1	TTTTTTTTT	FFFFFFFFF	1	0	0	1	0	0.777778	0	0	0	1	0.888889	0	0	0	1
Ca1	2461639	C	Y	51	93	60	8	0.62	T,TT,TT.	FF<FFFFB	1	0	0	1	0	0.875	0	0	1	0	0.875	0	0	1	0
Ca1	3929870	G	R	44	44	48	11	0.36	,,,.,,AAAA,	BFFBFFFFFFF	1	0	0	1	0	0.818182	0	0	1	0	0.909091	0	0	1	0
Ca1	4266057	G	R	21	63	60	7	0.71	,,AAAAA	FFF<FFF	1	0	0	1	0	0.857143	0	0	1	0	1	0	0	1	0
Ca1	4362166	G	R	62	62	60	8	0.5	A,A.A,.A	/FBBFFFF	1	0	0	1	0	0.875	0	0	1	0	0.875	0	0	1	0
Ca1	5024486	C	Y	61	73	44	9	0.44	....TTT,T	FFFFFFFFF	1	0	0	1	0	0.777778	0	0	1	0	0.888889	0	0	1	0
Ca1	5359346	G	R	60	60	57	8	0.5	AA.A,,.A	FFFFFFFB	1	0	0	1	0	0.875	0	0	1	0	0.875	0	0	1	0
Ca1	5360798	G	R	61	61	58	10	0.4	,.A,AAA..,	BFBFFF<FFF	1	0	0	1	0	0.8	0	0	1	0	0.9	0	0	1	0
Ca1	5547439	C	T	54	54	59	9	1	TTTTTTTTT	BFFBFFFBF	1	0	0	1	0	0.777778	0	0	0	1	0.888889	0	0	0	1
Ca1	5897855	G	R	55	55	35	9	0.44	,,A,,AA.A	FFFFFFFFF	1	0	0	1	0	0.777778	0	0	1	0	0.888889	0	0	1	0
Ca1	6076193	G	R	24	24	30	16	0.37	..A.A.A,,.A.,AA.	FFFFFFFFFFFFFFFF	1	0	0	1	0	0.75	0	0	1	0	0.875	0	0	1	0
Ca1	6134966	G	A	54	54	60	9	1	AAAAAAAAA	FFFFBFFFF	1	0	0	1	0	0.777778	0	0	0	1	0.888889	0	0	0	1
Ca1	6137495	G	A	48	48	35	7	1	AAAAAAA	FFFFFFF	1	0	0	1	0	0.857143	0	0	0	1	1	0	0	1	0
Ca1	6177130	C	T	54	54	57	9	1	TTTTTTTTT	FFBFFFFFB	1	0	0	1	0	0.777778	0	0	0	1	0.888889	0	0	0	1
Ca1	6191696	C	T	34	45	19	7	0.85	T.TTTTT	F/FFFFF	1	0	0	1	0	0.857143	0	0	1	0	1	0	0	1	0
Ca1	6201502	G	R	48	93	50	9	0.66	A,AA,AA.A	FFFFFFFBF	1	0	0	1	0	0.777778	0	0	1	0	0.888889	0	0	1	0
Ca1	6226928	G	A	48	48	60	7	1	AAAAAAA	FFFFBFF	1	0	0	1	0	0.857143	0	0	0	1	1	0	0	1	0
Ca1	6397073	G	A	40	42	21	8	0.62	A.AAAA,.	FBBF<FBF	1	0	0	1	0	0.875	0	0	1	0	0.875	0	0	1	0
Ca1	6504787	G	A	20	38	16	10	0.4	AA,....A,A	FFFFFFFFFF	1	0	0	1	0	0.8	0	0	1	0	0.9	0	0	1	0
Ca1	6609665	C	T	48	48	45	7	1	TTTTTTT	F<FFFFF	1	0	0	1	0	0.857143	0	0	0	1	1	0	0	1	0
Ca1	6611754	G	R	71	71	54	12	0.33	AAA..A,,,.,.	FFBFBFFFFFBB	1	0	0	1	0	0.75	0	0	1	0	0.916667	0	0	1	0
Ca1	6611803	C	Y	74	74	54	12	0.33	,,.,.TT,.T.T	B<FF<FFF<FFF	1	0	0	1	0	0.75	0	0	1	0	0.916667	0	0	1	0
Ca1	6803364	G	A	48	48	60	7	1	AAAAAAA	FFFFFFB	1	0	0	1	0	0.857143	0	0	0	1	1	0	0	1	0
Ca1	7093653	C	Y	34	55	57	7	0.57	TTTT..,	BF<F/FB	1	0	0	1	0	0.857143	0	0	1	0	1	0	0	1	0
Ca1	7652089	C	T	48	48	60	7	1	TTTTTTT	FFFFFBF	1	0	0	1	0	0.857143	0	0	0	1	1	0	0	1	0
Ca1	7667123	G	A	48	48	53	7	1	AAAAAAA	FFFFBFF	1	0	0	1	0	0.857143	0	0	0	1	1	0	0	1	0
Ca1	7705223	C	T	48	48	53	7	1	TTTTTTT	FFFFFFF	1	0	0	1	0	0.857143	0	0	0	1	1	0	0	1	0
Ca1	7778429	G	R	32	52	51	7	0.57	,.,AAAA	FFF<FFB	1	0	0	1	0	0.857143	0	0	1	0	1	0	0	1	0
Ca1	7806133	C	T	51	51	60	8	1	TTTTTTTT	FFF/FFFF	1	0	0	1	0	0.875	0	0	0	1	0.875	0	0	0	1
Ca1	7841694	G	A	48	48	53	7	1	AAAAAAA	FFFFFFF	1	0	0	1	0	0.857143	0	0	0	1	1	0	0	1	0
Ca1	7854158	G	A	23	51	27	11	0.72	AA.AAAAA,A,	/FFFFFFFFFB	1	0	0	1	0	0.818182	0	0	1	0	0.909091	0	0	1	0
Ca1	7886368	G	A	48	48	60	7	1	AAAAAAA	FFFFFFF	1	0	0	1	0	0.857143	0	0	0	1	1	0	0	1	0
Ca1	7892021	G	A	48	48	53	7	1	AAAAAAA	FFFFFFB	1	0	0	1	0	0.857143	0	0	0	1	1	0	0	1	0
Ca1	8013919	C	T	51	51	57	8	1	TTTTTTTT	FFFFFFFF	1	0	0	1	0	0.875	0	0	0	1	0.875	0	0	0	1
Ca1	8030470	C	T	48	48	60	7	1	TTTTTTT	FBFFFFB	1	0	0	1	0	0.857143	0	0	0	1	1	0	0	1	0
Ca1	8053471	C	Y	23	23	43	7	0.42	TT,.T.,	FFFFFFF	1	0	0	1	0	0.857143	0	0	1	0	1	0	0	1	0
Ca1	8087702	G	A	23	36	20	8	0.37	,,,AAA,,	BFFFFFF<	1	0	0	1	0	0.875	0	0	1	0	0.875	0	0	1	0
Ca1	8321444	G	R	48	48	31	16	0.31	A,A,AAA,,,,,,,.,	BFFFFBFFFFFFFFFF	1	0	0	1	0	0.75	0	0	1	0	0.875	0	0	1	0
Ca1	8336718	C	Y	32	32	54	8	0.37	.,...TTT	/FF<<FF<	1	0	0	1	0	0.875	0	0	1	0	0.875	0	0	1	0
Ca1	8420398	C	Y	24	69	34	15	0.4	TTT,.T..T,T.,..	FBFFFFFFFBFFFFF	1	0	0	1	0	0.733333	0	0	1	0	0.866667	0	0	1	0
Ca1	8428095	G	R	55	86	56	8	0.5	AAAA..,,	FFFFF/FB	1	0	0	1	0	0.875	0	0	1	0	0.875	0	0	1	0
Ca1	8437504	G	R	55	66	34	10	0.4	,AA,A.,,,A	BFFFFFFBFF	1	0	0	1	0	0.8	0	0	1	0	0.9	0	0	1	0
Ca1	8637411	C	T	35	45	12	11	0.54	,,TT,TT.,TT	FFFFBFFFFFF	1	0	0	1	0	0.818182	0	0	1	0	0.909091	0	0	1	0
Ca1	8661415	C	Y	60	60	60	13	0.3	,,..TT,,T,,.T	BBBFBFFFFFFFB	1	0	0	1	0	0.769231	0	0	1	0	0.846154	0	0	1	0
Ca1	8825177	C	Y	38	38	51	9	0.44	,,T,TTT,,	FFFFF<FFF	1	0	0	1	0	0.777778	0	0	1	0	0.888889	0	0	1	0
Ca1	8945904	G	R	27	27	49	7	0.42	AA.A,,,	FFFFFFF	1	0	0	1	0	0.857143	0	0	1	0	1	0	0	1	0
Ca1	9223619	C	Y	59	59	49	12	0.41	,,..,,,TTTTT	FFFFFFB/<FF<	1	0	0	1	0	0.75	0	0	1	0	0.916667	0	0	1	0
Ca1	9240761	C	T	24	39	31	7	0.57	TTTT..,	FFFFFFF	1	0	0	1	0	0.857143	0	0	1	0	1	0	0	1	0
Ca1	10118178	G	R	43	43	49	11	0.36	..A.AA.,A..	<<FFFFFFFFF	1	0	0	1	0	0.818182	0	0	1	0	0.909091	0	0	1	0
Ca1	10120389	G	A	48	48	60	7	1	AAAAAAA	BFFFFFF	1	0	0	1	0	0.857143	0	0	0	1	1	0	0	1	0
Ca1	10248827	G	R	20	38	26	7	0.71	AAAAA,,	FFFFFFF	1	0	0	1	0	0.857143	0	0	1	0	1	0	0	1	0
Ca1	10532717	G	R	48	48	51	8	0.5	AAAA,,..	/BFFBFFF	1	0	0	1	0	0.875	0	0	1	0	0.875	0	0	1	0
Ca1	11302550	G	R	33	33	51	7	0.42	,.,,AAA	FFBF7FB	1	0	0	1	0	0.857143	0	0	1	0	1	0	0	1	0
Ca1	11380121	C	T	45	45	11	14	0.42	T..T...TTT.T..	BFFFFFFFFFFFFB	1	0	0	1	0	0.785714	0	0	1	0	0.857143	0	0	1	0
Ca1	11735134	G	A	30	39	19	7	0.57	.A.AAA.	FBFFFFF	1	0	0	1	0	0.857143	0	0	1	0	1	0	0	1	0
Ca1	12862939	C	Y	34	34	34	11	0.36	.,TT,..T.,T	FFFFFFFBFFF	1	0	0	1	0	0.818182	0	0	1	0	0.909091	0	0	1	0
Ca1	12983041	C	Y	51	89	42	12	0.58	TT.TT,..TT.T	FFFFFFFFFFBB	1	0	0	1	0	0.75	0	0	1	0	0.916667	0	0	1	0
Ca1	12985169	C	Y	42	42	42	15	0.4	TT,T,TT,,,T.,..	FFF/FFFFFBFFFFB	1	0	0	1	0	0.733333	0	0	1	0	0.866667	0	0	1	0
Ca1	12985192	G	R	51	51	42	14	0.42	,A,AA,A.,..A.A	B/FFF<FFFFFFFF	1	0	0	1	0	0.785714	0	0	1	0	0.857143	0	0	1	0
Ca1	13008096	C	Y	61	61	60	16	0.31	,...T.T,TT,.,,T.	BFFFFFFFBFFFFFFB	1	0	0	1	0	0.75	0	0	1	0	0.875	0	0	1	0
Ca1	13552151	C	Y	27	27	26	7	0.42	..,TT,T	FFFFFFF	1	0	0	1	0	0.857143	0	0	1	0	1	0	0	1	0
Ca1	13900884	G	R	29	29	27	7	0.57	A.AA.A.	FFFFFFF	1	0	0	1	0	0.857143	0	0	1	0	1	0	0	1	0
Ca1	13903314	G	R	30	30	31	13	0.38	.A,A.A,A,A,,,	FFFFFF/FFFFFF	1	0	0	1	0	0.769231	0	0	1	0	0.846154	0	0	1	0
Ca1	14132734	G	R	38	38	42	10	0.4	...,.AAA.A	FBFFFFFFFF	1	0	0	1	0	0.8	0	0	1	0	0.9	0	0	1	0
Ca1	14359468	C	Y	42	42	60	9	0.33	,..,T.TT,	FFFFFFFFF	1	0	0	1	0	0.777778	0	0	1	0	0.888889	0	0	1	0
Ca1	14370669	C	Y	56	56	28	17	0.35	..,T,,T,,T,..T,TT	FFFFFFFFF/FFFFFFF	1	0	0	1	0	0.764706	0	0	1	0	0.823529	0	0	1	0
Ca1	14584754	G	R	51	51	60	8	0.37	A,A.A...	BFFFFFBB	1	0	0	1	0	0.875	0	0	1	0	0.875	0	0	1	0
Ca1	14591031	C	T	20	54	60	10	0.9	TTT.TTTTTT	FFFFFFFBFF	1	0	0	1	0	0.8	0	0	0	1	0.9	0	0	1	0
Ca1	14682550	C	Y	49	49	43	10	0.3	,..TT,,.T.	FFBFFFFFFF	1	0	0	1	0	0.8	0	0	1	0	0.9	0	0	1	0
Ca1	14825008	G	R	54	86	60	7	0.57	AA,A.A.	FFFFFBB	1	0	0	1	0	0.857143	0	0	1	0	1	0	0	1	0
Ca1	14843260	C	Y	59	59	29	21	0.33	.,TT..T.,,,,TTT,,T,,.	FFFFFFFFFF<FFFFF<BFFF	1	0	0	1	0	0.761905	0	0	1	0	0.809524	0	0	1	0
Ca1	14874820	G	R	45	45	60	7	0.42	AA,,A..	BF/FFFF	1	0	0	1	0	0.857143	0	0	1	0	1	0	0	1	0
Ca1	15117648	G	R	32	32	34	8	0.37	A..A.,A,	FBFFFFFF	1	0	0	1	0	0.875	0	0	1	0	0.875	0	0	1	0
Ca1	15587778	G	R	58	89	60	7	0.57	AAAA.,.	FFFFFFF	1	0	0	1	0	0.857143	0	0	1	0	1	0	0	1	0
Ca1	15646486	C	Y	76	76	60	10	0.4	.T,,TTT,,.	FFFFFFFFFB	1	0	0	1	0	0.8	0	0	1	0	0.9	0	0	1	0
Ca1	15849089	G	R	52	97	60	9	0.66	.A,AAAA.A	FFFFFFBFF	1	0	0	1	0	0.777778	0	0	1	0	0.888889	0	0	1	0
Ca1	15881350	G	A	40	51	60	9	0.88	AAAA.AAAA	FFFF/FFFF	1	0	0	1	0	0.777778	0	0	0	1	0.888889	0	0	1	0
Ca1	15886968	C	Y	27	66	60	7	0.57	TT..T.T	FFB/FFF	1	0	0	1	0	0.857143	0	0	1	0	1	0	0	1	0
Ca1	15923963	G	R	36	87	60	11	0.72	AAAAA,A,,AA	FFFFFFFFFFF	1	0	0	1	0	0.818182	0	0	1	0	0.909091	0	0	1	0
Ca1	15924952	C	Y	55	55	60	8	0.37	T.TT..,,	FFFFFFFF	1	0	0	1	0	0.875	0	0	1	0	0.875	0	0	1	0
Ca1	15984761	C	Y	70	118	60	11	0.63	,TTTTT,TT,.	BFFFFFFFFFF	1	0	0	1	0	0.818182	0	0	1	0	0.909091	0	0	1	0
Ca1	16017962	C	T	39	39	25	11	0.36	......T.TTT	FF<FFFFBF<F	1	0	0	1	0	0.818182	0	0	1	0	0.909091	0	0	1	0
Ca1	16025959	C	Y	55	97	57	8	0.62	T.TTT.,T	FFFFFFFF	1	0	0	1	0	0.875	0	0	1	0	0.875	0	0	1	0
Ca1	16081151	C	Y	21	21	52	9	0.33	.,,T,,TT.	FFFF<FFFF	1	0	0	1	0	0.777778	0	0	1	0	0.888889	0	0	1	0
Ca1	16087274	G	R	58	58	60	7	0.42	,A,A,A.	FFFFFFF	1	0	0	1	0	0.857143	0	0	1	0	1	0	0	1	0
Ca1	16090013	C	Y	58	68	53	7	0.57	T.,T,TT	BFFBFFF	1	0	0	1	0	0.857143	0	0	1	0	1	0	0	1	0
Ca1	16090134	C	Y	73	121	56	11	0.63	T,TT,TT.,TT	FFFFFFFFFFF	1	0	0	1	0	0.818182	0	0	1	0	0.909091	0	0	1	0
Ca1	16108319	G	R	58	70	57	7	0.57	AA,A.A.	FFF/FFF	1	0	0	1	0	0.857143	0	0	1	0	1	0	0	1	0
Ca1	16120446	C	Y	54	54	57	7	0.42	...TT,T	FFFFFFB	1	0	0	1	0	0.857143	0	0	1	0	1	0	0	1	0
Ca1	16123930	C	Y	43	43	35	7	0.42	,TT,,T,	FFFFFFF	1	0	0	1	0	0.857143	0	0	1	0	1	0	0	1	0
Ca1	16133952	G	R	101	127	60	11	0.54	AAA,.AAA,.,	FFFFFFFFFBF	1	0	0	1	0	0.818182	0	0	1	0	0.909091	0	0	1	0
Ca1	16137218	G	R	58	58	53	7	0.42	AA...A,	FFFFFFB	1	0	0	1	0	0.857143	0	0	1	0	1	0	0	1	0
Ca1	16160230	C	Y	74	125	60	12	0.66	..TTTTT,TTT,	FFFFFFFF/FFF	1	0	0	1	0	0.75	0	0	1	0	0.916667	0	0	1	0
Ca1	16161056	G	R	55	55	57	9	0.44	.A.A.A,A.	FFFFFFF/F	1	0	0	1	0	0.777778	0	0	1	0	0.888889	0	0	1	0
Ca1	16165358	C	Y	97	124	60	11	0.54	TTT..,,TT.T	FBFF<FFFFFF	1	0	0	1	0	0.818182	0	0	1	0	0.909091	0	0	1	0
Ca1	16166615	C	Y	95	101	58	10	0.5	T.,TT,T.T.	BFBFF<FFFF	1	0	0	1	0	0.8	0	0	1	0	0.9	0	0	1	0
Ca1	16183022	C	Y	54	82	60	7	0.57	T,T.TT.	BFBFFFB	1	0	0	1	0	0.857143	0	0	1	0	1	0	0	1	0
Ca1	16185428	C	Y	88	88	55	10	0.5	,T,TTT,.T,	BFFFFBFFFF	1	0	0	1	0	0.8	0	0	1	0	0.9	0	0	1	0
Ca1	16202531	C	Y	52	97	60	9	0.66	T,TT,.TTT	FFFFFFFFF	1	0	0	1	0	0.777778	0	0	1	0	0.888889	0	0	1	0
Ca1	16206296	C	Y	77	77	52	10	0.5	,T,TT,T.T,	FF<FFFFFFF	1	0	0	1	0	0.8	0	0	1	0	0.9	0	0	1	0
Ca1	16206954	G	R	24	24	51	8	0.37	,.,.AAA.	FFFFFFFB	1	0	0	1	0	0.875	0	0	1	0	0.875	0	0	1	0
Ca1	16209230	G	R	58	89	60	7	0.57	,.AAAA.	FFFFFFF	1	0	0	1	0	0.857143	0	0	1	0	1	0	0	1	0
Ca1	16212960	G	R	50	50	57	7	0.42	AA,A.,.	FFFFFFF	1	0	0	1	0	0.857143	0	0	1	0	1	0	0	1	0
Ca1	16219965	C	Y	62	110	60	11	0.63	TT,T,T.TTT,	FFFFBFFFFF<	1	0	0	1	0	0.818182	0	0	1	0	0.909091	0	0	1	0
Ca1	16239233	C	Y	48	85	60	7	0.57	T,,TT,T	FFFFFFF	1	0	0	1	0	0.857143	0	0	1	0	1	0	0	1	0
Ca1	16247204	C	Y	79	93	60	9	0.55	,T.TT.TT.	FFFF/FFFF	1	0	0	1	0	0.777778	0	0	1	0	0.888889	0	0	1	0
Ca1	16248174	C	Y	23	68	60	8	0.75	T.TTTTT,	BFFFFFFF	1	0	0	1	0	0.875	0	0	1	0	0.875	0	0	1	0
Ca1	16323020	G	R	51	51	60	8	0.37	AAA...,,	BFF/FFFF	1	0	0	1	0	0.875	0	0	1	0	0.875	0	0	1	0
Ca1	16447308	C	T	51	51	60	8	1	TTTTTTTT	FFBFFFFF	1	0	0	1	0	0.875	0	0	0	1	0.875	0	0	0	1
Ca1	16504565	C	Y	35	35	43	7	0.42	,T,.T.T	FFFF<FF	1	0	0	1	0	0.857143	0	0	1	0	1	0	0	1	0
Ca1	16507235	C	Y	72	72	54	8	0.5	,T,T,T.T	BFFFFBFB	1	0	0	1	0	0.875	0	0	1	0	0.875	0	0	1	0
Ca1	16514760	C	Y	75	110	60	9	0.55	T.,T.T.TT	FFBFFFFFF	1	0	0	1	0	0.777778	0	0	1	0	0.888889	0	0	1	0
Ca1	16688651	G	R	50	50	52	12	0.41	.,A,A..AA.A,	FFFB<FFFFF<F	1	0	0	1	0	0.75	0	0	1	0	0.916667	0	0	1	0
Ca1	16688654	G	R	41	41	53	11	0.36	.,A,..AA.A,	FFFBFFFBFFF	1	0	0	1	0	0.818182	0	0	1	0	0.909091	0	0	1	0
Ca1	16731826	C	Y	26	68	60	7	0.71	TTT.TT,	FFFFFFF	1	0	0	1	0	0.857143	0	0	1	0	1	0	0	1	0
Ca1	16765637	G	R	38	80	54	8	0.62	.A.,AAAA	<FFFFFFF	1	0	0	1	0	0.875	0	0	1	0	0.875	0	0	1	0
Ca1	16941343	C	Y	48	85	60	7	0.57	T,TTT,,	FFFFFFF	1	0	0	1	0	0.857143	0	0	1	0	1	0	0	1	0
Ca1	16984650	G	R	54	54	57	7	0.42	.A..AA,	BFFFFBB	1	0	0	1	0	0.857143	0	0	1	0	1	0	0	1	0
Ca1	17015836	C	Y	82	82	60	8	0.5	.T,.TT.T	FFFFFFFF	1	0	0	1	0	0.875	0	0	1	0	0.875	0	0	1	0
Ca1	17030944	G	R	21	63	60	7	0.71	A,A,AAA	FFFFFFB	1	0	0	1	0	0.857143	0	0	1	0	1	0	0	1	0
Ca1	17133724	C	Y	97	97	48	18	0.33	.TT,,.T.T,,..T,,T,	FFFFFFFFBFFFFBFFFF	1	0	0	1	0	0.722222	0	0	1	0	0.833333	0	0	1	0
Ca1	17134201	G	R	48	48	55	9	0.33	,,.A.A..A	FFFBFFFFF	1	0	0	1	0	0.777778	0	0	1	0	0.888889	0	0	1	0
Ca1	17141078	G	R	107	107	45	18	0.33	A..AAA,,,,,..,.A.A	FFBFFFFFFFBFFFFFFB	1	0	0	1	0	0.722222	0	0	1	0	0.833333	0	0	1	0
Ca1	17243786	C	T	22	22	7	17	0.47	TT,TT,,T..,,.T,TT	FFFBFFFFFFFFFFBFF	1	0	0	1	0	0.764706	0	0	1	0	0.823529	0	0	1	0
Ca1	17254528	C	T	42	42	16	16	0.31	..T....T.T...TT,	FFFFFFFFFFFFFFBF	1	0	0	1	0	0.75	0	0	1	0	0.875	0	0	1	0
Ca1	17324498	G	A	53	54	19	11	0.81	AAAAAAA,,AA	BFBFFFFFFFF	1	0	0	1	0	0.818182	0	0	1	0	0.909091	0	0	1	0
Ca1	17362509	G	R	96	118	58	11	0.54	AAAA...AA.,	BFBFFFFFFFF	1	0	0	1	0	0.818182	0	0	1	0	0.909091	0	0	1	0
Ca1	17539670	C	T	24	48	60	8	0.87	.TTTTTTT	<FFFBFFF	1	0	0	1	0	0.875	0	0	1	0	0.875	0	0	1	0
Ca1	17553856	C	Y	34	73	60	7	0.57	T,T,TT.	BFF/F<B	1	0	0	1	0	0.857143	0	0	1	0	1	0	0	1	0
Ca1	17556032	C	Y	58	89	60	7	0.57	.TT.,TT	FFFFFFF	1	0	0	1	0	0.857143	0	0	1	0	1	0	0	1	0
Ca1	17572529	C	Y	55	55	46	8	0.5	TTT..,,T	<FBFFFBB	1	0	0	1	0	0.875	0	0	1	0	0.875	0	0	1	0
Ca1	17591773	C	Y	37	73	60	8	0.62	TT...TTT	FB<FF/FF	1	0	0	1	0	0.875	0	0	1	0	0.875	0	0	1	0
Ca1	17605013	G	R	42	42	60	8	0.37	AA..,A,,	BFFFFFFF	1	0	0	1	0	0.875	0	0	1	0	0.875	0	0	1	0
Ca1	17790727	C	T	30	30	11	9	0.44	T,,,T,T,T	FFFF<FF//	1	0	0	1	0	0.777778	0	0	1	0	0.888889	0	0	1	0
Ca1	17808424	G	R	26	68	60	7	0.71	AA,A.AA	FFFFFFF	1	0	0	1	0	0.857143	0	0	1	0	1	0	0	1	0
Ca1	17911387	C	Y	109	109	53	17	0.35	T..,T.T,..T...TT,	FFFFFFFFFFFFFFFF/	1	0	0	1	0	0.764706	0	0	1	0	0.823529	0	0	1	0
Ca1	17911414	C	Y	114	114	52	18	0.38	..,T..T..,,TTT..TT	FFFFFBFFFFFFFFFBFF	1	0	0	1	0	0.722222	0	0	1	0	0.833333	0	0	1	0
Ca1	17911431	G	R	91	91	52	19	0.36	..,A..A..,,AA..AAA.	FFFFFFBFBFBB/FFF/FB	1	0	0	1	0	0.736842	0	0	1	0	0.842105	0	0	1	0
Ca1	18006061	G	R	49	49	50	12	0.33	A,AA.,...A,.	FBFFFFFFFFFF	1	0	0	1	0	0.75	0	0	1	0	0.916667	0	0	1	0
Ca1	18268111	C	Y	22	76	42	13	0.69	TT.TTTT,TT,T,	FFFFFFFFFF<FF	1	0	0	1	0	0.769231	0	0	1	0	0.846154	0	0	1	0
Ca1	18268163	G	R	26	26	29	13	0.3	A,A,A,.A.,,..	FFFFFFFFFFFFB	1	0	0	1	0	0.769231	0	0	1	0	0.846154	0	0	1	0
Ca1	18268587	G	R	37	49	25	12	0.5	,,,AAAAA,A,,	BFFFFBFFFFFF	1	0	0	1	0	0.75	0	0	1	0	0.916667	0	0	1	0
Ca1	18357679	G	R	56	56	40	8	0.5	..A,.AAA	FFBFFFFF	1	0	0	1	0	0.875	0	0	1	0	0.875	0	0	1	0
Ca1	18364508	G	R	26	26	27	8	0.5	A.AAA,.,	FFFFFFFF	1	0	0	1	0	0.875	0	0	1	0	0.875	0	0	1	0
Ca1	18401439	G	A	29	42	32	11	0.45	,A,A,A,,,AA	FFFFFBBFFFB	1	0	0	1	0	0.818182	0	0	1	0	0.909091	0	0	1	0
Ca1	18407671	G	A	44	45	10	18	0.33	A,...A,A.TA.,AA,,,	FFFFFFFFFFFFFBFFFF	1	0	0	1	0	0.722222	0	0	1	0	0.833333	0	0	1	0
Ca1	18484511	C	Y	58	82	51	7	0.57	.,TT.TT	FFFFFFB	1	0	0	1	0	0.857143	0	0	1	0	1	0	0	1	0
Ca1	18553376	G	R	31	31	42	9	0.33	A,,.,,,AA	FBF<FFFFF	1	0	0	1	0	0.777778	0	0	1	0	0.888889	0	0	1	0
Ca1	18553391	G	R	62	62	45	10	0.4	,.,,,AAAA,	BFFFFFFFFF	1	0	0	1	0	0.8	0	0	1	0	0.9	0	0	1	0
Ca1	18553958	C	Y	59	59	52	10	0.5	,,.TTTT,T.	FFFFBFBBFF	1	0	0	1	0	0.8	0	0	1	0	0.9	0	0	1	0
Ca1	18633243	C	Y	58	77	60	7	0.57	,TTT,T.	F<FFFFF	1	0	0	1	0	0.857143	0	0	1	0	1	0	0	1	0
Ca1	18637999	G	R	31	39	23	9	0.55	,,A.AA.AA	FFFFFFFFF	1	0	0	1	0	0.777778	0	0	1	0	0.888889	0	0	1	0
Ca1	18900663	C	Y	26	68	60	7	0.71	TT,TT.T	FFFFFFB	1	0	0	1	0	0.857143	0	0	1	0	1	0	0	1	0
Ca1	19091169	G	R	74	74	54	12	0.33	,,,,,A,.A,AA	BF/FFFFBFFFF	1	0	0	1	0	0.75	0	0	1	0	0.916667	0	0	1	0
Ca1	19137424	G	A	23	57	60	11	0.9	,AAAAAAAAAA	FFFFFFFFFFF	1	0	0	1	0	0.818182	0	0	0	1	0.909091	0	0	1	0
Ca1	19271082	G	R	85	85	33	17	0.35	,AA,.A.,A,.A.,,A,	FBFFBFFBFFFFF<FFF	1	0	0	1	0	0.764706	0	0	1	0	0.823529	0	0	1	0
Ca1	19293957	C	Y	35	77	60	8	0.62	TTT.T,,T	FFFFF/FF	1	0	0	1	0	0.875	0	0	1	0	0.875	0	0	1	0
Ca1	19309981	G	A	21	45	60	7	0.85	AAA.AAA	FFF<FFB	1	0	0	1	0	0.857143	0	0	1	0	1	0	0	1	0
Ca1	19353024	G	R	70	118	58	11	0.63	,A,,A.AAAAA	FFBFFFFFFFB	1	0	0	1	0	0.818182	0	0	1	0	0.909091	0	0	1	0
Ca1	19355142	G	R	31	31	60	7	0.42	..A,A.A	BF/FFFF	1	0	0	1	0	0.857143	0	0	1	0	1	0	0	1	0
Ca1	19422853	C	Y	41	41	29	18	0.33	.T,TT,.TT,..,,,,.T	FFFFFFFFFFFFFFFFB<	1	0	0	1	0	0.722222	0	0	1	0	0.833333	0	0	1	0
Ca1	19425184	G	R	47	89	49	10	0.5	AA.AAA,..,	FB<FBF/FFB	1	0	0	1	0	0.8	0	0	1	0	0.9	0	0	1	0
Ca1	19446625	G	A	36	48	39	12	0.58	AAAAA,,,,,AA	B/FB<FFFFF<F	1	0	0	1	0	0.75	0	0	1	0	0.916667	0	0	1	0
Ca1	19468041	G	R	92	149	60	15	0.66	AA,AAA.AA,,A.AA	FFFFFFFFFFFFFFF	1	0	0	1	0	0.733333	0	0	1	0	0.866667	0	0	1	0
Ca1	19468053	G	R	95	146	60	13	0.61	,AAA.AA,,A.AA	BFFFFFFFFFFFF	1	0	0	1	0	0.769231	0	0	1	0	0.846154	0	0	1	0
Ca1	19469056	C	Y	52	97	57	9	0.66	TTTTT.T.,	FFFFFF<FF	1	0	0	1	0	0.777778	0	0	1	0	0.888889	0	0	1	0
Ca1	19493049	G	A	32	48	22	14	0.5	AAA.AAA......A	FFFFFFBFFFFBFF	1	0	0	1	0	0.785714	0	0	1	0	0.857143	0	0	1	0
Ca1	19507128	G	R	29	29	37	13	0.3	A,A,AA,.,,...	FFFFFFBFF<BBB	1	0	0	1	0	0.769231	0	0	1	0	0.846154	0	0	1	0
Ca1	19518473	G	R	26	68	60	7	0.71	A,AA.AA	FFBFFF<	1	0	0	1	0	0.857143	0	0	1	0	1	0	0	1	0
Ca1	19521627	G	R	68	113	60	10	0.6	..,AAAA.AA	<FFFFF/FFB	1	0	0	1	0	0.8	0	0	1	0	0.9	0	0	1	0
Ca1	19523722	G	R	21	63	60	7	0.71	AAAA..A	FFFFFFF	1	0	0	1	0	0.857143	0	0	1	0	1	0	0	1	0
Ca1	19528549	G	R	72	97	28	20	0.35	AA.,AA..,....,,,.AAA	FFFFFFBFBFFBFFFBFFFB	1	0	0	1	0	0.75	0	0	1	0	0.85	0	0	1	0
Ca1	19536325	G	R	71	125	58	13	0.69	AAAAA.AAA,A.,	FFFFFFFFFFFFF	1	0	0	1	0	0.769231	0	0	1	0	0.846154	0	0	1	0
Ca1	19540068	G	R	46	97	60	11	0.72	A.A.AAA,AAA	FFBFFFFFFBB	1	0	0	1	0	0.818182	0	0	1	0	0.909091	0	0	1	0
Ca1	19541445	C	Y	91	142	60	13	0.61	.,TT,T.TTTT.T	FFFFFFFFFFF<F	1	0	0	1	0	0.769231	0	0	1	0	0.846154	0	0	1	0
Ca1	19544268	G	R	52	97	60	9	0.66	AA,AAA,A.	FFFFFFFFF	1	0	0	1	0	0.777778	0	0	1	0	0.888889	0	0	1	0
Ca1	19559255	C	Y	52	97	45	9	0.66	TTT,TT,T.	<FFFFFFFF	1	0	0	1	0	0.777778	0	0	1	0	0.888889	0	0	1	0
Ca1	19566555	C	Y	21	63	60	7	0.71	.TTTTT.	FFFFFFF	1	0	0	1	0	0.857143	0	0	1	0	1	0	0	1	0
Ca1	19572664	C	Y	40	79	60	7	0.57	,T,TTT,	FF<FFBF	1	0	0	1	0	0.857143	0	0	1	0	1	0	0	1	0
Ca1	19579666	C	Y	58	86	60	7	0.57	.TTTT,,	FBFFFFF	1	0	0	1	0	0.857143	0	0	1	0	1	0	0	1	0
Ca1	19582617	G	R	79	82	60	8	0.5	A.AA.A,.	FFFFFFFB	1	0	0	1	0	0.875	0	0	1	0	0.875	0	0	1	0
Ca1	19587089	G	R	52	52	60	9	0.33	AA.A,.,,,	FFBFFFFFF	1	0	0	1	0	0.777778	0	0	1	0	0.888889	0	0	1	0
Ca1	19595806	C	Y	35	80	55	9	0.66	,,TT,TTTT	FBFFBFFFF	1	0	0	1	0	0.777778	0	0	1	0	0.888889	0	0	1	0
Ca1	19596494	C	Y	75	103	57	9	0.55	T,,TT..TT	FFFFFF<FF	1	0	0	1	0	0.777778	0	0	1	0	0.888889	0	0	1	0
Ca1	19598749	C	Y	21	63	57	7	0.71	TTT.TT.	BFFFFFF	1	0	0	1	0	0.857143	0	0	1	0	1	0	0	1	0
Ca1	19601097	C	Y	45	71	60	7	0.57	.TTTT..	FFFFFFB	1	0	0	1	0	0.857143	0	0	1	0	1	0	0	1	0
Ca1	19604401	C	Y	48	79	57	7	0.57	,,,TTTT	FFFFFFF	1	0	0	1	0	0.857143	0	0	1	0	1	0	0	1	0
Ca1	19605552	C	Y	22	64	57	7	0.71	TTTT,.T	FFFFFBF	1	0	0	1	0	0.857143	0	0	1	0	1	0	0	1	0
Ca1	19611469	C	Y	26	68	53	7	0.71	.TTT,TT	FFFFFFB	1	0	0	1	0	0.857143	0	0	1	0	1	0	0	1	0
Ca1	19613105	C	Y	39	87	57	10	0.7	TTTT.TTT..	FBFFFBFFFF	1	0	0	1	0	0.8	0	0	1	0	0.9	0	0	1	0
Ca1	19613129	C	Y	45	67	56	8	0.62	TT.TTT..	F/FFFBFF	1	0	0	1	0	0.875	0	0	1	0	0.875	0	0	1	0
Ca1	19629973	C	Y	79	103	60	9	0.55	,T,,TT.TT	FFFFFFF<F	1	0	0	1	0	0.777778	0	0	1	0	0.888889	0	0	1	0
Ca1	19633778	C	Y	83	104	60	9	0.55	.,T,TTT.T	FFFFBFFFB	1	0	0	1	0	0.777778	0	0	1	0	0.888889	0	0	1	0
Ca1	19638052	C	Y	58	58	60	7	0.42	T,..TT.	FFF<FFF	1	0	0	1	0	0.857143	0	0	1	0	1	0	0	1	0
Ca1	19643888	C	Y	46	51	46	7	0.42	T.T.T,,	FFFFFFF	1	0	0	1	0	0.857143	0	0	1	0	1	0	0	1	0
Ca1	19653115	G	A	41	48	15	8	0.87	AAAAAATA	FFFFFFFB	1	0	0	1	0	0.875	0	0	1	0	0.875	0	0	1	0
Ca1	19687259	C	Y	23	68	60	8	0.75	TT,T.TTT	FFFFFFFB	1	0	0	1	0	0.875	0	0	1	0	0.875	0	0	1	0
Ca1	19708759	C	Y	48	48	57	7	0.42	..T.TTF,	FFFFFFF	1	0	0	1	0	0.857143	0	0	1	0	1	0	0	1	0
Ca1	19714424	C	Y	54	54	60	7	0.42	T.,,T,T	BFFFFFF	1	0	0	1	0	0.857143	0	0	1	0	1	0	0	1	0
Ca1	19714425	C	Y	58	58	60	7	0.42	T.,,T,T	FFFFFFF	1	0	0	1	0	0.857143	0	0	1	0	1	0	0	1	0
Ca1	19725384	G	R	80	125	60	10	0.6	AA.,A,AAA.	FFFF<FFFFF	1	0	0	1	0	0.8	0	0	1	0	0.9	0	0	1	0
Ca1	19733559	G	R	131	131	60	14	0.5	.,A.A,AA..AA.A	FFFFFFFFFFFBF7	1	0	0	1	0	0.785714	0	0	1	0	0.857143	0	0	1	0
Ca1	19787394	C	Y	55	55	60	8	0.37	,T,,T.T.	FFFFFFFF	1	0	0	1	0	0.875	0	0	1	0	0.875	0	0	1	0
Ca1	19789930	G	R	38	77	60	7	0.57	.,AA,AA	FFFF/FF	1	0	0	1	0	0.857143	0	0	1	0	1	0	0	1	0
Ca1	19795819	G	R	58	79	57	7	0.57	.AAA,A,	FBFFFFF	1	0	0	1	0	0.857143	0	0	1	0	1	0	0	1	0
Ca1	19800481	G	R	58	58	60	7	0.42	A,.,AA,	FFFFFFF	1	0	0	1	0	0.857143	0	0	1	0	1	0	0	1	0
Ca1	19803703	C	Y	76	102	60	9	0.55	.,T,TTTT,	FBFFFFFFF	1	0	0	1	0	0.777778	0	0	1	0	0.888889	0	0	1	0
Ca1	19816732	G	R	92	134	34	18	0.44	AAA,.AA....,,A,AA,	FFFFFFFFFF<FFFFFFB	1	0	0	1	0	0.722222	0	0	1	0	0.833333	0	0	1	0
Ca1	19828187	C	Y	65	65	60	9	0.44	,,,T.TT.T	FF<FFFFFF	1	0	0	1	0	0.777778	0	0	1	0	0.888889	0	0	1	0
Ca1	19847002	G	A	45	51	31	11	0.72	AAAA,AA,AA,	FF/FF/FF<FF	1	0	0	1	0	0.818182	0	0	1	0	0.909091	0	0	1	0
Ca1	19890725	G	R	79	107	60	9	0.55	A,.A..AAA	FFFFFFFBF	1	0	0	1	0	0.777778	0	0	1	0	0.888889	0	0	1	0
Ca1	19946329	C	Y	54	85	60	7	0.57	T.T,TT.	FFFFFFB	1	0	0	1	0	0.857143	0	0	1	0	1	0	0	1	0
Ca1	19973873	C	Y	58	58	60	7	0.42	.T,T..T	<FFFFFF	1	0	0	1	0	0.857143	0	0	1	0	1	0	0	1	0
Ca1	19998514	C	T	47	48	41	9	0.77	TTTTTTT,,	F/FFFFFFF	1	0	0	1	0	0.777778	0	0	1	0	0.888889	0	0	1	0
Ca1	20001853	G	R	25	25	22	13	0.3	,..,A.,A..AA,	FFFFFFFFFFFFF	1	0	0	1	0	0.769231	0	0	1	0	0.846154	0	0	1	0
Ca1	20053663	G	R	48	48	60	7	0.42	.,A,A,A	FFFFFFF	1	0	0	1	0	0.857143	0	0	1	0	1	0	0	1	0
Ca1	20066286	G	R	36	87	58	11	0.72	.AAA.AAAAA.	FFFFFFFFFFF	1	0	0	1	0	0.818182	0	0	1	0	0.909091	0	0	1	0
Ca1	21656000	G	R	20	20	20	28	0.39	AAAAA.,A..,AA..,..,A.,,..AA.	F7BFFBFFFFF<<FFFBFFFFFFFFBFF	1	0	0	1	0	0.714286	0	0	1	0	0.785714	0	0	1	0
Ca1	21769267	G	R	58	86	60	7	0.57	AA,.A,A	FFFFFFB	1	0	0	1	0	0.857143	0	0	1	0	1	0	0	1	0
Ca1	21785862	G	R	21	21	45	12	0.41	,..AA.AAA.,,	F<BFBFFBFFFF	1	0	0	1	0	0.75	0	0	1	0	0.916667	0	0	1	0
Ca1	21832559	G	R	58	82	60	7	0.57	AA..AA,	BFFFFFF	1	0	0	1	0	0.857143	0	0	1	0	1	0	0	1	0
Ca1	21859948	G	R	21	63	60	7	0.71	AA.AAA.	FFFFBFF	1	0	0	1	0	0.857143	0	0	1	0	1	0	0	1	0
Ca1	21873552	C	Y	55	97	60	8	0.62	T.TTT.,T	FFFFFFFB	1	0	0	1	0	0.875	0	0	1	0	0.875	0	0	1	0
Ca1	21956785	G	R	48	48	60	7	0.42	A,..AA,	FFFBFFF	1	0	0	1	0	0.857143	0	0	1	0	1	0	0	1	0
Ca1	22021928	C	Y	54	89	60	7	0.57	TTTT.,.	FFFFFBF	1	0	0	1	0	0.857143	0	0	1	0	1	0	0	1	0
Ca1	22140632	G	R	21	21	49	10	0.3	.,.,,,A.AA	BFFFFFFFFF	1	0	0	1	0	0.8	0	0	1	0	0.9	0	0	1	0
Ca1	22237720	G	R	51	93	60	8	0.62	AA.AA,,A	FFBBFFFF	1	0	0	1	0	0.875	0	0	1	0	0.875	0	0	1	0
Ca1	22340798	G	R	34	34	60	9	0.33	,A,,A,A..	BFFF<FFFF	1	0	0	1	0	0.777778	0	0	1	0	0.888889	0	0	1	0
Ca1	22498173	C	Y	45	45	59	7	0.42	T.TT..,	FFBFFFF	1	0	0	1	0	0.857143	0	0	1	0	1	0	0	1	0
Ca1	22512382	C	Y	39	90	45	11	0.72	TTT,.TT,TTT	B<FFFFFFFFF	1	0	0	1	0	0.818182	0	0	1	0	0.909091	0	0	1	0
Ca1	22557589	C	T	39	39	13	11	0.36	.....T.TT.T	FFBFFFBFFFF	1	0	0	1	0	0.818182	0	0	1	0	0.909091	0	0	1	0
Ca1	22557612	G	A	35	39	14	10	0.4	..A.AA.A..	FFF/FBFFFF	1	0	0	1	0	0.8	0	0	1	0	0.9	0	0	1	0
Ca1	22568868	C	Y	42	87	60	9	0.66	T,,T,TTTT	FFFFFFFBF	1	0	0	1	0	0.777778	0	0	1	0	0.888889	0	0	1	0
Ca1	22579656	G	R	76	121	60	10	0.6	,.AAAA,A,A	FFFFFFFFFF	1	0	0	1	0	0.8	0	0	1	0	0.9	0	0	1	0
Ca1	22681523	C	Y	21	21	43	7	0.42	,,TTT.,	FFFFFFF	1	0	0	1	0	0.857143	0	0	1	0	1	0	0	1	0
Ca1	22764528	G	A	37	42	32	10	0.5	AAA....AA.	FBFF/FFFFF	1	0	0	1	0	0.8	0	0	1	0	0.9	0	0	1	0
Ca1	22800150	G	R	52	56	29	12	0.33	AA,,,AA,,,,,	FFFFFFFFBFFF	1	0	0	1	0	0.75	0	0	1	0	0.916667	0	0	1	0
Ca1	22832025	G	R	141	141	36	43	0.32	.A.....,A.A...AA....,AAA.,.,A,.,,,AAA,.,AA.	FB<FF<FFFFFFBFFFFFFFFFFFFFFFFFFBFFFFFF/FFFF	1	0	0	1	0	0.697674	0	0	1	0	0.767442	0	0	1	0
Ca1	22834559	C	Y	44	44	36	9	0.33	TT...,,,T	FFFFF/FFF	1	0	0	1	0	0.777778	0	0	1	0	0.888889	0	0	1	0
Ca1	22837475	G	A	50	51	53	9	0.88	,AAAAAAAA	FBFFFFFFF	1	0	0	1	0	0.777778	0	0	0	1	0.888889	0	0	1	0
Ca1	22847220	G	R	55	55	43	8	0.37	AA..A.,,	FFFFFF/B	1	0	0	1	0	0.875	0	0	1	0	0.875	0	0	1	0
Ca1	22853104	G	R	21	21	33	9	0.33	A,A,,A.,,	FFFFFFBFF	1	0	0	1	0	0.777778	0	0	1	0	0.888889	0	0	1	0
Ca1	22884267	G	A	35	42	13	15	0.33	A,.AAAA...,....	/F<FF<FFFFFBF/B	1	0	0	1	0	0.733333	0	0	1	0	0.866667	0	0	1	0
Ca1	23172765	G	R	58	82	60	7	0.57	.AAAA,.	FBBFFFF	1	0	0	1	0	0.857143	0	0	1	0	1	0	0	1	0
Ca1	23238615	G	R	113	113	60	12	0.5	A...A.AAA,,A	FFBFFFFFFFFF	1	0	0	1	0	0.75	0	0	1	0	0.916667	0	0	1	0
Ca1	23274241	C	T	41	42	16	9	0.55	,T,T,TT,T	BFFFFF/FF	1	0	0	1	0	0.777778	0	0	1	0	0.888889	0	0	1	0
Ca1	23413144	C	T	36	42	18	14	0.35	T.....T.T..T.T	F/FFFFF<FFFFFF	1	0	0	1	0	0.785714	0	0	1	0	0.857143	0	0	1	0
Ca1	23413738	C	Y	59	59	31	71	0.32	,,T,TT.T,.,.T,,,.,T,T,T,..,.TT.T..TT.T,TT,TT,TTT,.,,,,T,.,,.,,...,..T,.	FFFFFBF/FFFFFFFFFFFFFFFFFFFBFFFFBFFFFFFFFFFFFFFFFFFFBFBFFFFFFFFFFFFFF<B	1	0	0	1	0	0.676056	0	0	1	0	0.746479	0	0	1	0
Ca1	23417404	C	Y	25	25	31	9	0.44	,.ATTTT,,	FF/FFFFFF	1	0	0	1	0	0.777778	0	0	1	0	0.888889	0	0	1	0
Ca1	23419493	G	A	28	54	55	10	0.9	AAAA,AAAAA	FFFFF/FFFF	1	0	0	1	0	0.8	0	0	0	1	0.9	0	0	1	0
Ca1	23421568	G	A	20	45	25	12	0.5	,A,A,A,,AA.A	BFFFFFFFFFFF	1	0	0	1	0	0.75	0	0	1	0	0.916667	0	0	1	0
Ca1	23422068	C	Y	54	66	56	7	0.57	TTTT,,.	/FBFFFB	1	0	0	1	0	0.857143	0	0	1	0	1	0	0	1	0
Ca1	23493182	G	R	132	138	41	28	0.35	A,.A,A,A.A,..,,A,A,,,A,,..AA	FBFFFFFFF/FFFFFFFFFFFFFFBFFF	1	0	0	1	0	0.714286	0	0	1	0	0.785714	0	0	1	0
Ca1	23542185	C	T	32	48	29	14	0.5	.,,,,T,.TTTTTT	FFBFBFFFFFFFFB	1	0	0	1	0	0.785714	0	0	1	0	0.857143	0	0	1	0
Ca1	23658522	C	T	36	36	17	9	0.33	,,,T,,,TT	BFFBFFFFF	1	0	0	1	0	0.777778	0	0	1	0	0.888889	0	0	1	0
Ca1	23729889	C	Y	40	79	53	7	0.57	,TTTT,,	FFFFF<F	1	0	0	1	0	0.857143	0	0	1	0	1	0	0	1	0
Ca1	23823868	C	T	35	35	7	40	0.8	TTTTTTTTTTTTTTT,TTTTTTT..TTTTTT..TTTT...	BFFFFFFFFFFFFFFFFBFFFFFFFFFFFFBFFBF<FFFB	1	0	0	1	0	0.7	0	0	0	1	0.775	0	0	0	1
Ca1	23945148	G	A	27	27	13	8	0.37	AA....A.	FFFF<FFF	1	0	0	1	0	0.875	0	0	1	0	0.875	0	0	1	0
Ca1	24076862	G	R	79	82	60	9	0.55	A.AAAA.,.	FFFBFFFFF	1	0	0	1	0	0.777778	0	0	1	0	0.888889	0	0	1	0
Ca1	24146602	G	R	52	97	49	9	0.66	AAAA.A,A,	FFFFFFFFF	1	0	0	1	0	0.777778	0	0	1	0	0.888889	0	0	1	0
Ca1	24192676	C	Y	87	103	35	22	0.36	,,T.T,,T,,T,.,T,,,TT,T	FBF/FFF<FFFFF/FFF<FFBF	1	0	0	1	0	0.727273	0	0	1	0	0.818182	0	0	1	0
Ca1	24193114	C	T	28	45	45	9	0.66	TT,T,T,TT	FFFFBFFBF	1	0	0	1	0	0.777778	0	0	1	0	0.888889	0	0	1	0
Ca1	24194875	G	R	49	54	27	13	0.3	.A..A...A,A,,	<FFFFF<FFFFFF	1	0	0	1	0	0.769231	0	0	1	0	0.846154	0	0	1	0
Ca1	24384397	G	R	24	24	49	9	0.33	.,,.AAA.,	FBFFFF/F<	1	0	0	1	0	0.777778	0	0	1	0	0.888889	0	0	1	0
Ca1	24384475	G	R	83	83	54	13	0.38	AA.,A..A.,,.A	FBFFFFFFFF<BF	1	0	0	1	0	0.769231	0	0	1	0	0.846154	0	0	1	0
Ca1	24397273	C	T	37	39	17	7	0.57	TTT*T,.	FFFFF<F	1	0	0	1	0	0.857143	0	0	1	0	1	0	0	1	0
Ca1	24402012	C	T	32	42	38	7	0.71	T.,TTTT	FFFFFFF	1	0	0	1	0	0.857143	0	0	1	0	1	0	0	1	0
Ca1	24405597	C	Y	95	95	54	18	0.44	T.T,TTT.,.TT.T....	<FFFFFFFFFFFFFFFFF	1	0	0	1	0	0.722222	0	0	1	0	0.833333	0	0	1	0
Ca1	24411311	C	Y	49	49	38	10	0.3	,TT,T,.,..	FFFFFFFF<B	1	0	0	1	0	0.8	0	0	1	0	0.9	0	0	1	0
Ca1	24414392	G	R	98	98	55	26	0.3	.,,,A,,.A.,AA..A,A..,A,,A,	FFFFFFBFFFFF<FFFFFFFFFFBFF	1	0	0	1	0	0.730769	0	0	1	0	0.807692	0	0	1	0
Ca1	24422217	G	R	65	68	60	8	0.5	.,.AA.AA	/FFFFFFF	1	0	0	1	0	0.875	0	0	1	0	0.875	0	0	1	0
Ca1	24423763	G	R	45	45	51	12	0.33	A..A.,.A,A,.	FFFFBFFF<FFB	1	0	0	1	0	0.75	0	0	1	0	0.916667	0	0	1	0
Ca1	24445767	C	Y	29	74	44	9	0.66	TT.TT.T.T	FFFBFFFFF	1	0	0	1	0	0.777778	0	0	1	0	0.888889	0	0	1	0
Ca1	24543819	G	R	76	99	60	9	0.55	,.,AA,AAA	BFFF<FFFB	1	0	0	1	0	0.777778	0	0	1	0	0.888889	0	0	1	0
Ca1	24792420	C	Y	55	97	60	8	0.62	TT.T.TT,	FFFFFFFF	1	0	0	1	0	0.875	0	0	1	0	0.875	0	0	1	0
Ca1	24910856	G	R	26	68	60	7	0.71	AAA.AA,	FFBFFFF	1	0	0	1	0	0.857143	0	0	1	0	1	0	0	1	0
Ca1	24978044	C	Y	76	80	40	10	0.4	,.T...T,TT	BBFBFFFFFF	1	0	0	1	0	0.8	0	0	1	0	0.9	0	0	1	0
Ca1	25036501	C	Y	45	83	60	8	0.62	T,T,,TTT	FFFFFBBF	1	0	0	1	0	0.875	0	0	1	0	0.875	0	0	1	0
Ca1	25223964	C	Y	98	100	50	14	0.5	TT.T.T.T.T...T	FFFFFFFFF/FFFF	1	0	0	1	0	0.785714	0	0	1	0	0.857143	0	0	1	0
Ca1	25229514	G	A	21	21	13	8	0.5	AA..A.A.	FFFBFFFF	1	0	0	1	0	0.875	0	0	1	0	0.875	0	0	1	0
Ca1	25345887	G	R	57	57	43	10	0.5	,.,A,AA,AA	FFFFFFFFBB	1	0	0	1	0	0.8	0	0	1	0	0.9	0	0	1	0
Ca1	25391698	G	R	35	74	49	7	0.57	..AA.AA	FBFFFFB	1	0	0	1	0	0.857143	0	0	1	0	1	0	0	1	0
Ca1	25478585	G	R	24	75	53	11	0.72	AAA,AA.A,AA	BBFFF/FFFBB	1	0	0	1	0	0.818182	0	0	1	0	0.909091	0	0	1	0
Ca1	25592849	G	R	36	36	27	8	0.5	,A.A,AA,	FFFFFFBF	1	0	0	1	0	0.875	0	0	1	0	0.875	0	0	1	0
Ca1	25616171	C	Y	58	58	39	7	0.42	,T.TT.F,	FFFFFBF	1	0	0	1	0	0.857143	0	0	1	0	1	0	0	1	0
Ca1	25745789	G	R	20	68	59	9	0.77	AAAAA.A,A	FBFFFFFFF	1	0	0	1	0	0.777778	0	0	1	0	0.888889	0	0	1	0
Ca1	25804658	G	R	54	81	60	7	0.57	A,AA,.A	FFFFFBB	1	0	0	1	0	0.857143	0	0	1	0	1	0	0	1	0
Ca1	25838470	C	T	48	48	49	7	1	TTTTTTT	FFFFFFB	1	0	0	1	0	0.857143	0	0	0	1	1	0	0	1	0
Ca1	25845073	G	R	41	41	39	10	0.3	.AA.,.A.,,	FFFFFFFBFF	1	0	0	1	0	0.8	0	0	1	0	0.9	0	0	1	0
Ca1	25895068	G	A	22	26	19	8	0.5	A,,A,A,A	FFFFFFF/	1	0	0	1	0	0.875	0	0	1	0	0.875	0	0	1	0
Ca1	25920847	G	R	39	39	33	13	0.38	,A,,.A,,A,A,A	BFFFFFFFFFFFB	1	0	0	1	0	0.769231	0	0	1	0	0.846154	0	0	1	0
Ca1	25921254	C	T	31	51	41	9	0.88	TT,TTTTTT	BFFBFFFFF	1	0	0	1	0	0.777778	0	0	0	1	0.888889	0	0	1	0
Ca1	25931721	G	R	68	71	39	14	0.35	..AAA.AA.,..,.	FFFBFBF/F/FFFB	1	0	0	1	0	0.785714	0	0	1	0	0.857143	0	0	1	0
Ca1	25931730	G	R	78	78	38	14	0.35	..AAA.A.,..,.A	FFFFFFFFFFFFFF	1	0	0	1	0	0.785714	0	0	1	0	0.857143	0	0	1	0
Ca1	26016683	G	A	44	51	39	9	0.88	.AAAAAAAA	FF<FBBFFF	1	0	0	1	0	0.777778	0	0	0	1	0.888889	0	0	1	0
Ca1	26072577	C	T	45	51	41	11	0.72	TT,,TTT,TTT	BFFFFFFFFFF	1	0	0	1	0	0.818182	0	0	1	0	0.909091	0	0	1	0
Ca1	26073099	G	R	20	20	41	9	0.33	...A.A.A.	FFF<FFFB<	1	0	0	1	0	0.777778	0	0	1	0	0.888889	0	0	1	0
Ca1	26251887	C	T	43	45	17	9	0.66	TT.TTTT,,	FFFBFFFFF	1	0	0	1	0	0.777778	0	0	1	0	0.888889	0	0	1	0
Ca1	26295414	C	T	38	38	12	31	0.41	,T,TTT....,.T,T..TTT,,,T,,T.T,T	FFFFFFFFFFFFFFFFFFFFFFFF/FFFFB/	1	0	0	1	0	0.709677	0	0	1	0	0.806452	0	0	1	0
Ca1	26336525	C	T	48	48	60	7	1	TTTTTTT	F<FFFFF	1	0	0	1	0	0.857143	0	0	0	1	1	0	0	1	0
Ca1	26336527	C	T	48	48	60	7	1	TTTTTTT	<FFFFBF	1	0	0	1	0	0.857143	0	0	0	1	1	0	0	1	0
Ca1	26399960	C	Y	80	80	35	20	0.3	..,,TT,,.T,TT,,T.,,,	FBFFFFFFFFFFFFFFBFFF	1	0	0	1	0	0.75	0	0	1	0	0.85	0	0	1	0
Ca1	26400027	C	Y	46	91	45	12	0.5	.T,TT,T,,T,T	7FFFFF<FFFFF	1	0	0	1	0	0.75	0	0	1	0	0.916667	0	0	1	0
Ca1	26400224	C	Y	95	95	42	24	0.33	TT,,TT.,.TG,TGT,..,.,T.,	FFFFFFFFFFBF<FFF<FFFFFFF	1	0	0	1	0	0.75	0	0	1	0	0.791667	0	0	1	0
Ca1	26489828	C	Y	54	54	33	12	0.41	.,T.,TTT,T..	FFFFFFBFBFFF	1	0	0	1	0	0.75	0	0	1	0	0.916667	0	0	1	0
Ca1	26494460	G	A	39	42	17	10	0.5	A,A,,A..AA	FFFFFFFFFF	1	0	0	1	0	0.8	0	0	1	0	0.9	0	0	1	0
Ca1	26503692	C	Y	27	27	27	15	0.53	..,TTT,TT..TT,T	/FBFFFFFFFFF/<F	1	0	0	1	0	0.733333	0	0	1	0	0.866667	0	0	1	0
Ca1	26591243	G	R	55	55	42	8	0.62	..AAAAA,	FFFFF<FF	1	0	0	1	0	0.875	0	0	1	0	0.875	0	0	1	0
Ca1	26592182	G	R	32	32	42	8	0.37	,.AAA..,	FBFFFFFF	1	0	0	1	0	0.875	0	0	1	0	0.875	0	0	1	0
Ca1	26654814	C	Y	44	44	45	10	0.4	...TT,,TT,	FFFFFBFFFF	1	0	0	1	0	0.8	0	0	1	0	0.9	0	0	1	0
Ca1	26686128	C	T	24	30	13	11	0.45	TTTTT,.,...	BFFFBFFFFFB	1	0	0	1	0	0.818182	0	0	1	0	0.909091	0	0	1	0
Ca1	26702259	G	R	27	27	30	13	0.3	...AA...A.A..	FFFFFBFFFFFFF	1	0	0	1	0	0.769231	0	0	1	0	0.846154	0	0	1	0
Ca1	26704316	C	Y	67	67	58	13	0.3	,,,,T,,,TT.T,	FFBFFFBFFFFFF	1	0	0	1	0	0.769231	0	0	1	0	0.846154	0	0	1	0
Ca1	26704660	C	Y	44	44	56	13	0.3	,.TT,.,T,,.,T	FF<FFFFFFFFFF	1	0	0	1	0	0.769231	0	0	1	0	0.846154	0	0	1	0
Ca1	26705819	C	Y	66	82	60	8	0.5	.T,T.T,T	FFFFFF/F	1	0	0	1	0	0.875	0	0	1	0	0.875	0	0	1	0
Ca1	26943429	C	Y	63	117	60	13	0.69	,T.TT.T.TTTTT	BFFFFFFFF/FF/	1	0	0	1	0	0.769231	0	0	1	0	0.846154	0	0	1	0
Ca1	27037635	G	R	50	50	48	7	0.42	A,AA.,,	BFFBFBF	1	0	0	1	0	0.857143	0	0	1	0	1	0	0	1	0
Ca1	27107385	C	Y	42	67	44	7	0.57	...TTTFT	FFFFFFB	1	0	0	1	0	0.857143	0	0	1	0	1	0	0	1	0
Ca1	27108981	C	T	27	27	12	9	0.33	..,T.T..T	FFFFBFFFB	1	0	0	1	0	0.777778	0	0	1	0	0.888889	0	0	1	0
Ca1	27126034	G	R	25	25	47	12	0.33	,AA,AA......	FFFFFFFFFFBB	1	0	0	1	0	0.75	0	0	1	0	0.916667	0	0	1	0
Ca1	27144817	C	Y	54	54	37	12	0.33	TT,,T,,.,T,.	FFFFFFFFFFFB	1	0	0	1	0	0.75	0	0	1	0	0.916667	0	0	1	0
Ca1	27182103	C	Y	58	89	60	7	0.57	T.TT,T.	FFFFFFF	1	0	0	1	0	0.857143	0	0	1	0	1	0	0	1	0
Ca1	27245442	G	A	45	45	11	13	0.46	A,A,,A,,.AAA,	FFBF/FFFFFFFF	1	0	0	1	0	0.769231	0	0	1	0	0.846154	0	0	1	0
Ca1	27378737	C	Y	29	29	36	9	0.33	....TT.,T	FFFFFFFFF	1	0	0	1	0	0.777778	0	0	1	0	0.888889	0	0	1	0
Ca1	27421671	C	T	28	39	14	9	0.77	TTT.T.TTT	BBBFBBBBB	1	0	0	1	0	0.777778	0	0	1	0	0.888889	0	0	1	0
Ca1	27432339	C	Y	74	74	58	11	0.36	,,..TT.T.,T	FBFFFFFFFFB	1	0	0	1	0	0.818182	0	0	1	0	0.909091	0	0	1	0
Ca1	27432443	G	R	65	65	52	15	0.4	,...,.,.AAAA,AA	FFFFFFFFFFFFB/F	1	0	0	1	0	0.733333	0	0	1	0	0.866667	0	0	1	0
Ca1	27462880	C	Y	33	33	30	9	0.44	T,,..TT,T	BFFFFFFFB	1	0	0	1	0	0.777778	0	0	1	0	0.888889	0	0	1	0
Ca1	27526396	C	Y	86	86	39	21	0.38	....TT.T.T,TTT,.,T.,,	FFFFFFFFFFFBFFFFF<FFF	1	0	0	1	0	0.761905	0	0	1	0	0.809524	0	0	1	0
Ca1	27627957	G	R	54	54	36	14	0.42	A,**A.,AA.*AA,	FFFsFF/FFFFFFF	1	0	0	1	0	0.785714	0	0	1	0	0.857143	0	0	1	0
Ca1	27766112	C	Y	132	132	60	16	0.5	..TTTT,T,.T,,.TT	FFFFFFFFFFFFFFFF	1	0	0	1	0	0.75	0	0	1	0	0.875	0	0	1	0
Ca1	27818271	C	Y	25	70	38	10	0.6	TT,T,T,,TT	FFFFFF<FFF	1	0	0	1	0	0.8	0	0	1	0	0.9	0	0	1	0
Ca1	27820879	G	A	30	30	12	9	0.77	.AAAAAAA.	FFFFFFFFB	1	0	0	1	0	0.777778	0	0	1	0	0.888889	0	0	1	0
Ca1	27852312	G	R	29	29	25	10	0.4	..,A.,AA.A	FFBFFFFFFF	1	0	0	1	0	0.8	0	0	1	0	0.9	0	0	1	0
Ca1	27914027	G	A	28	39	23	7	0.57	A,A,,AA	FFFFFFF	1	0	0	1	0	0.857143	0	0	1	0	1	0	0	1	0
Ca1	27998285	G	R	66	66	30	21	0.33	A,AA.AA...A,.,A.,,..,	BFFFFFFFB/FF<FB/F<FFF	1	0	0	1	0	0.761905	0	0	1	0	0.809524	0	0	1	0
Ca1	28218772	C	T	51	51	60	8	1	TTTTTTTT	FFBFFFFF	1	0	0	1	0	0.875	0	0	0	1	0.875	0	0	0	1
Ca1	28289796	G	A	45	57	57	11	0.9	AAAAAAAAAA,	FFFFFFFFFFF	1	0	0	1	0	0.818182	0	0	0	1	0.909091	0	0	1	0
Ca1	28664746	C	Y	44	44	34	9	0.33	...T,T.T.	F<FFFFFFB	1	0	0	1	0	0.777778	0	0	1	0	0.888889	0	0	1	0
Ca1	28793320	C	T	29	32	15	9	0.33	..TT.,,.T	FFFFFFFFF	1	0	0	1	0	0.777778	0	0	1	0	0.888889	0	0	1	0
Ca1	28793899	C	T	39	48	18	9	0.77	.TT.TTTTT	FF<FFFFFF	1	0	0	1	0	0.777778	0	0	1	0	0.888889	0	0	1	0
Ca1	28862716	C	Y	21	63	30	13	0.38	T,TT,.TT..,,,	FFBFFBF/FFFBB	1	0	0	1	0	0.769231	0	0	1	0	0.846154	0	0	1	0
Ca1	28903863	C	Y	27	27	51	8	0.37	.,T..TT,	FFFFFFFF	1	0	0	1	0	0.875	0	0	1	0	0.875	0	0	1	0
Ca1	28912741	G	R	54	102	48	11	0.63	,,AAA,AA,AA	FFFFFFF<FFF	1	0	0	1	0	0.818182	0	0	1	0	0.909091	0	0	1	0
Ca1	28916002	C	Y	76	76	49	14	0.35	...,.,TT,.TT,T	FFFFFFFFFFFFFF	1	0	0	1	0	0.785714	0	0	1	0	0.857143	0	0	1	0
Ca1	28916008	G	R	50	50	50	13	0.3	..,.,AA,.A,A,	FFF/FFFFFFF/F	1	0	0	1	0	0.769231	0	0	1	0	0.846154	0	0	1	0
Ca1	28917601	C	Y	58	60	53	8	0.5	.T,,T.TT	FFFFFFFB	1	0	0	1	0	0.875	0	0	1	0	0.875	0	0	1	0
Ca1	28919343	C	Y	47	79	49	8	0.5	,T,T.T,T	BFFFFFBB	1	0	0	1	0	0.875	0	0	1	0	0.875	0	0	1	0
Ca1	28919754	G	R	39	39	32	10	0.3	.,..,A,A.A	FFFFBFFFFF	1	0	0	1	0	0.8	0	0	1	0	0.9	0	0	1	0
Ca1	28932796	G	R	51	51	55	10	0.4	A.AA..A..,	FFFFFFFF<F	1	0	0	1	0	0.8	0	0	1	0	0.9	0	0	1	0
Ca1	28940440	C	Y	28	28	44	16	0.31	TT..T,,T..,.,.T,	FFBFFFF<FFFFFFFF	1	0	0	1	0	0.75	0	0	1	0	0.875	0	0	1	0
Ca1	28984946	C	T	41	42	48	7	0.71	TTT..TT	FFFFFFB	1	0	0	1	0	0.857143	0	0	1	0	1	0	0	1	0
Ca1	28985425	G	A	50	54	31	15	0.6	AAAA,A,,,,AAA,A	FFFFFFBFFFFBFFF	1	0	0	1	0	0.733333	0	0	1	0	0.866667	0	0	1	0
Ca1	29050949	G	A	48	48	60	7	1	AAAAAAA	FFFFFFF	1	0	0	1	0	0.857143	0	0	0	1	1	0	0	1	0
Ca1	29278551	G	R	45	45	29	23	0.34	AAA.A...AA.,C....,.A.,A	BFFFF/FFFFFF/FFFFFFFBFF	1	0	0	1	0	0.73913	0	0	1	0	0.826087	0	0	1	0
Ca1	29318932	C	Y	62	79	47	8	0.5	,,..TTTT	FFFFFFFF	1	0	0	1	0	0.875	0	0	1	0	0.875	0	0	1	0
Ca1	29330870	C	Y	20	65	26	16	0.37	..,,..,T,.TTTT.T	FFFFFFFFFFFFFFF<	1	0	0	1	0	0.75	0	0	1	0	0.875	0	0	1	0
Ca1	29420480	G	A	22	45	16	15	0.4	A,A,,.,A,A,.AA,	FFFFFFFFFFFFFFB	1	0	0	1	0	0.733333	0	0	1	0	0.866667	0	0	1	0
Ca1	29424608	C	Y	42	84	60	8	0.62	T.TTTT..	FFFFFBFB	1	0	0	1	0	0.875	0	0	1	0	0.875	0	0	1	0
Ca1	29424710	G	R	55	97	57	8	0.62	AAA,.AA.	FFFFFFFF	1	0	0	1	0	0.875	0	0	1	0	0.875	0	0	1	0
Ca1	29524402	G	R	88	88	60	14	0.35	.A,,AA,A...,.A	FBFFFF<BFFFFFF	1	0	0	1	0	0.785714	0	0	1	0	0.857143	0	0	1	0
Ca1	29557403	C	Y	70	70	41	10	0.4	...T,TTT..	BFFBFFFFBB	1	0	0	1	0	0.8	0	0	1	0	0.9	0	0	1	0
Ca1	29635856	C	Y	38	50	33	7	0.42	T.T,.T,	F/FFFFF	1	0	0	1	0	0.857143	0	0	1	0	1	0	0	1	0
Ca1	29664774	G	R	66	66	35	18	0.33	,A,,.,,A.,.A,,AAA,	BFFFFFFF/FFFFFFFFF	1	0	0	1	0	0.722222	0	0	1	0	0.833333	0	0	1	0
Ca1	29767853	G	R	54	54	51	8	0.37	A,A,A.,,	FFFBFFFF	1	0	0	1	0	0.875	0	0	1	0	0.875	0	0	1	0
Ca1	29813294	C	Y	40	97	53	14	0.71	,TTTTTTT.,T,TFT	BFFFFFFFFFFF<F	1	0	0	1	0	0.785714	0	0	1	0	0.857143	0	0	1	0
Ca1	29824987	G	R	104	104	60	20	0.3	,A,,A.A,,.A.,,,A.A,,	FFFFFFFFFFFFFFFFFFFF	1	0	0	1	0	0.75	0	0	1	0	0.85	0	0	1	0
Ca1	29955729	C	Y	34	76	33	9	0.55	.T,TTTT..	FFFFFBFFB	1	0	0	1	0	0.777778	0	0	1	0	0.888889	0	0	1	0
Ca1	29957874	G	R	82	82	37	14	0.35	A..CA,A,..AA.,	FFF/FFFFFFFFBF	1	0	0	1	0	0.785714	0	0	1	0	0.857143	0	0	1	0
Ca1	29958007	G	R	68	71	33	11	0.36	.,AA.,,AA,,	FFFFFFFFF<F	1	0	0	1	0	0.818182	0	0	1	0	0.909091	0	0	1	0
Ca1	29998476	G	R	22	22	33	19	0.31	,,,,,.,,AAAAA.,.A,.	FFFFFFFFF<FFFFFFFFF	1	0	0	1	0	0.736842	0	0	1	0	0.842105	0	0	1	0
Ca1	29999503	G	R	62	62	46	10	0.4	,,A,AAA,,,	BFFFFFFFFF	1	0	0	1	0	0.8	0	0	1	0	0.9	0	0	1	0
Ca1	30057066	C	Y	30	30	19	32	0.53	,T...TTTTTTT.T,TTTTT,T,T,...,AT.	BB/B<</F/FFBFFBB/F<BBBBFB<FFBF<F	1	0	0	1	0	0.71875	0	0	1	0	0.78125	0	0	1	0
Ca1	30110219	C	Y	46	46	25	13	0.3	..,,,,TT.T,.T	FFFFFFFFBFFFF	1	0	0	1	0	0.769231	0	0	1	0	0.846154	0	0	1	0
Ca1	30163765	C	Y	47	47	31	14	0.35	,.T..,TTT..,T.	BFFFFFFBFFFFFF	1	0	0	1	0	0.785714	0	0	1	0	0.857143	0	0	1	0
Ca1	30212806	G	R	110	122	58	12	0.5	A..A.,AA.A.A	BFFFBFFFFFFB	1	0	0	1	0	0.75	0	0	1	0	0.916667	0	0	1	0
Ca1	30263227	G	R	64	64	42	17	0.35	.,A.A,,AA,.A.A.,,	FF<FFFFFFFBFFFFB/	1	0	0	1	0	0.764706	0	0	1	0	0.823529	0	0	1	0
Ca1	30326416	C	Y	21	63	60	7	0.71	,TT,TTT	FFFFFFB	1	0	0	1	0	0.857143	0	0	1	0	1	0	0	1	0
Ca1	30402323	C	T	37	42	28	13	0.38	TT,T,,T,,T,,,	FFFFFFFFFFF<F	1	0	0	1	0	0.769231	0	0	1	0	0.846154	0	0	1	0
Ca1	30420978	C	T	48	48	55	7	1	TTTTTTT	FFFFFFB	1	0	0	1	0	0.857143	0	0	0	1	1	0	0	1	0
Ca1	30421074	G	A	56	57	50	11	0.9	AAAAAA,AAAA	/FFFFFBFFFF	1	0	0	1	0	0.818182	0	0	0	1	0.909091	0	0	1	0
Ca1	30468070	C	Y	38	49	28	13	0.3	T.,T,,,,T,,,T	FFFBFFFFFF/FF	1	0	0	1	0	0.769231	0	0	1	0	0.846154	0	0	1	0
Ca1	30495295	G	R	21	63	57	7	0.71	AAA,A,A	F<FFFF/	1	0	0	1	0	0.857143	0	0	1	0	1	0	0	1	0
Ca1	30529890	C	Y	48	93	60	9	0.66	TTTT,T.T,	FFFFFFFFB	1	0	0	1	0	0.777778	0	0	1	0	0.888889	0	0	1	0
Ca1	30603030	G	A	34	60	58	12	0.91	A,AAAAAAAAAA	FF/FFFFFFFFF	1	0	0	1	0	0.75	0	0	0	1	0.916667	0	0	1	0
Ca1	30603764	C	Y	37	37	41	9	0.44	TTTT,.,.,	FFFBFFFFB	1	0	0	1	0	0.777778	0	0	1	0	0.888889	0	0	1	0
Ca1	30708707	C	Y	25	67	47	9	0.55	TTTTT..,,	BFFF<FF<F	1	0	0	1	0	0.777778	0	0	1	0	0.888889	0	0	1	0
Ca1	30737048	C	T	39	45	45	9	0.66	TTTT...TT	FFFFFFFBB	1	0	0	1	0	0.777778	0	0	1	0	0.888889	0	0	1	0
Ca1	30751936	C	T	48	48	14	21	0.33	,..,,,,,T,TT,T,T,T,,T	BFFFFBFFFBFFFFFFF<FFF	1	0	0	1	0	0.761905	0	0	1	0	0.809524	0	0	1	0
Ca1	30767043	G	R	76	76	41	10	0.4	AA.A,...A.	FFFFFFFFFF	1	0	0	1	0	0.8	0	0	1	0	0.9	0	0	1	0
Ca1	30769450	G	R	47	101	58	13	0.69	.AAAAAAA...AA	FFFFFBFFFBBF/	1	0	0	1	0	0.769231	0	0	1	0	0.846154	0	0	1	0
Ca1	30772079	C	Y	22	52	29	7	0.57	T..T.TT	FFFFFFF	1	0	0	1	0	0.857143	0	0	1	0	1	0	0	1	0
Ca1	30860665	G	R	25	25	19	16	0.5	,A,AAA,AA,,.AA,,	FFFFFFFFFFFFFFFF	1	0	0	1	0	0.75	0	0	1	0	0.875	0	0	1	0
Ca1	30867749	C	T	37	39	28	9	0.44	T.,T,T,,T	BFFFFFFF<	1	0	0	1	0	0.777778	0	0	1	0	0.888889	0	0	1	0
Ca1	30890211	G	R	61	61	52	11	0.45	..A.AA..A,A	FFFFFFFFF<B	1	0	0	1	0	0.818182	0	0	1	0	0.909091	0	0	1	0
Ca1	30909616	G	A	20	20	7	18	0.61	AA.,,,AA,A,AAAA,A*A	BFFFFFFFBFFFFFFFFF	1	0	0	1	0	0.722222	0	0	1	0	0.833333	0	0	1	0
Ca1	30957283	C	T	42	54	16	10	0.9	TTTTT,TTTT	FFFFFFFBFF	1	0	0	1	0	0.8	0	0	0	1	0.9	0	0	1	0
Ca1	30960863	G	A	32	54	43	12	0.75	AAAAAAAA.A..	FFFFB<FFBBBB	1	0	0	1	0	0.75	0	0	1	0	0.916667	0	0	1	0
Ca1	30980791	G	R	26	68	60	7	0.71	.,AAAAA	FF/FBFF	1	0	0	1	0	0.857143	0	0	1	0	1	0	0	1	0
Ca1	31050916	G	R	77	77	33	16	0.43	.AA,,,.AAAA,,,.A	FFFFBFFBFF<FFFFF	1	0	0	1	0	0.75	0	0	1	0	0.875	0	0	1	0
Ca1	31063586	G	R	82	82	46	10	0.5	.,,AAAA,.A	FFFFFFFFFF	1	0	0	1	0	0.8	0	0	1	0	0.9	0	0	1	0
Ca1	31063679	C	Y	79	79	51	8	0.5	.TTT,T,.	BFFFFFFF	1	0	0	1	0	0.875	0	0	1	0	0.875	0	0	1	0
Ca1	31149911	C	Y	30	30	29	24	0.33	,....TT.T.,.,.TTT..T,,,T	FBFFFBFFFFFFBBFFFFFFFFF/	1	0	0	1	0	0.75	0	0	1	0	0.791667	0	0	1	0
Ca1	31184744	C	Y	50	82	54	7	0.57	.,T,TTT	FFFFFBF	1	0	0	1	0	0.857143	0	0	1	0	1	0	0	1	0
Ca1	31198494	G	R	40	40	45	9	0.44	AAA.,.,,A	BFFFFFFFF	1	0	0	1	0	0.777778	0	0	1	0	0.888889	0	0	1	0
Ca1	31236479	C	Y	48	85	60	7	0.57	.T..TTT	FFFFFFF	1	0	0	1	0	0.857143	0	0	1	0	1	0	0	1	0
Ca1	31264673	G	R	54	75	57	7	0.57	,A,AAA.	FFF<FFB	1	0	0	1	0	0.857143	0	0	1	0	1	0	0	1	0
Ca1	31346707	G	R	33	84	60	11	0.72	AAA.AAAA..A	BFBFFFFFFBF	1	0	0	1	0	0.818182	0	0	1	0	0.909091	0	0	1	0
Ca1	31363819	G	R	52	52	60	9	0.33	A,,,AA,..	FFBFFFFFF	1	0	0	1	0	0.777778	0	0	1	0	0.888889	0	0	1	0
Ca1	31579505	C	Y	50	82	57	7	0.57	.,.TTTT	FFFFFBB	1	0	0	1	0	0.857143	0	0	1	0	1	0	0	1	0
Ca1	31579867	G	R	26	26	37	10	0.3	,..,..,AAA	BFFFFFFFFF	1	0	0	1	0	0.8	0	0	1	0	0.9	0	0	1	0
Ca1	31584731	G	R	50	60	45	7	0.57	A,AA.,A	FFFFFFF	1	0	0	1	0	0.857143	0	0	1	0	1	0	0	1	0
Ca1	31590554	C	Y	127	127	59	32	0.31	T.T,...T,.T,,...T,,,,.,,,TTTTT,,	BFFFBFFFFFFFFFFFFFFFFFBFFFFFFF<F	1	0	0	1	0	0.71875	0	0	1	0	0.78125	0	0	1	0
Ca1	31594252	C	Y	24	24	30	10	0.4	,,,,TT,.TZT	FBFBFFFFBB	1	0	0	1	0	0.8	0	0	1	0	0.9	0	0	1	0
Ca1	31613141	C	Y	64	77	22	20	0.6	,..,,TT.T,TTTT,TTTTT	FFFFFFFFFFFFFFFFFFFF	1	0	0	1	0	0.75	0	0	1	0	0.85	0	0	1	0
Ca1	31673433	C	Y	28	28	25	13	0.3	T...,..,.TT.T	FFFFFFFFFFFFF	1	0	0	1	0	0.769231	0	0	1	0	0.846154	0	0	1	0
Ca1	31775025	G	R	21	63	48	7	0.71	..AAAAA	FFFFF<F	1	0	0	1	0	0.857143	0	0	1	0	1	0	0	1	0
Ca1	31778009	C	T	21	36	29	7	0.42	,TT,T,,	FFFFFFF	1	0	0	1	0	0.857143	0	0	1	0	1	0	0	1	0
Ca1	31778982	C	Y	104	104	60	11	0.45	.T,TT.,T,T,	BFFFFFFFFFF	1	0	0	1	0	0.818182	0	0	1	0	0.909091	0	0	1	0
Ca1	31792637	C	Y	88	92	53	10	0.5	TTT,..TT..	F<FFFFFFFB	1	0	0	1	0	0.8	0	0	1	0	0.9	0	0	1	0
Ca1	31795142	G	R	63	63	57	9	0.44	..A.A,.AA	FF<FFFFFF	1	0	0	1	0	0.777778	0	0	1	0	0.888889	0	0	1	0
Ca1	31807166	C	Y	76	76	51	11	0.45	..TTTT,..T,	FFFFFFBFFBB	1	0	0	1	0	0.818182	0	0	1	0	0.909091	0	0	1	0
Ca1	31852304	G	R	32	32	45	10	0.4	,.,.AAA..A	FFFBFFFFFF	1	0	0	1	0	0.8	0	0	1	0	0.9	0	0	1	0
Ca1	31883018	C	T	25	44	15	39	0.69	T.TT,,.TTTT,,TTT.TTT,TTTT,.T,,TTTTTTTTT	FFBBBBFFFFFFFFFFFFFFF/F<FFFFFFFFFFFFFFF	1	0	0	1	0	0.692308	0	0	1	0	0.794872	0	0	1	0
Ca1	32002617	C	Y	52	52	52	12	0.41	T..,T.T...TT	FFFFFFFFFFFB	1	0	0	1	0	0.75	0	0	1	0	0.916667	0	0	1	0
Ca1	32083447	C	Y	43	43	25	26	0.34	,.T.,T..TT,.TT,,.T,.,TT..,	FFF/FFFFFFFFFFFFFBFFFFFFFF	1	0	0	1	0	0.730769	0	0	1	0	0.807692	0	0	1	0
Ca1	32087850	G	R	37	67	21	20	0.45	,A..A.AAA..,AA,,AA..	FFFBFFFFFFFFFFFFFFFF	1	0	0	1	0	0.75	0	0	1	0	0.85	0	0	1	0
Ca1	32125358	G	R	95	149	60	16	0.56	A.AA.AAA....A.AA	FF<FFFFFFFFFFFFB	1	0	0	1	0	0.75	0	0	1	0	0.875	0	0	1	0
Ca1	32145938	G	R	93	93	60	11	0.45	,,..A.A,AAA	BFFFBFFFFFF	1	0	0	1	0	0.818182	0	0	1	0	0.909091	0	0	1	0
Ca1	32150603	C	Y	35	35	42	7	0.42	,...TTT	FFFFFFF	1	0	0	1	0	0.857143	0	0	1	0	1	0	0	1	0
Ca1	32150819	G	R	73	73	51	13	0.38	,,A.A..A.,.AA	BFFFFBFFFFFFF	1	0	0	1	0	0.769231	0	0	1	0	0.846154	0	0	1	0
Ca1	32152241	C	Y	62	104	60	9	0.55	.TTTT.T..	FFFFFFFFB	1	0	0	1	0	0.777778	0	0	1	0	0.888889	0	0	1	0
Ca1	32157968	G	R	79	83	57	8	0.5	AA,A,..A	FBFFFFFF	1	0	0	1	0	0.875	0	0	1	0	0.875	0	0	1	0
Ca1	32183930	C	Y	20	20	25	10	0.3	...TT...T,	FBFFFFFFFF	1	0	0	1	0	0.8	0	0	1	0	0.9	0	0	1	0
Ca1	32234851	G	A	37	39	19	7	0.57	AAA,.A.	FFFFFBB	1	0	0	1	0	0.857143	0	0	1	0	1	0	0	1	0
Ca1	32311936	G	A	25	30	30	10	0.3	.AAA.,.T..	<FFFFFF/F<	1	0	0	1	0	0.8	0	0	1	0	0.9	0	0	1	0
Ca1	32366419	G	R	134	175	45	20	0.5	,.,..A,,AA,,AAAAAA,A	BFFFBFFFFFBFFFBBFFFF	1	0	0	1	0	0.75	0	0	1	0	0.85	0	0	1	0
Ca1	32370802	C	T	35	45	17	12	0.5	..T,,,T,TTTT	FFFFFFFFFFFF	1	0	0	1	0	0.75	0	0	1	0	0.916667	0	0	1	0
Ca1	32457821	G	R	130	130	53	16	0.5	A..A.A,.,A,AAA.A	F<FFFFF<FBFFF/FF	1	0	0	1	0	0.75	0	0	1	0	0.875	0	0	1	0
Ca1	32526992	C	T	51	51	60	8	1	TTTTTTTT	FFFFFFBF	1	0	0	1	0	0.875	0	0	0	1	0.875	0	0	0	1
Ca1	32573104	C	T	21	21	8	9	0.66	,TTT.TTT,	FFFFFFFFB	1	0	0	1	0	0.777778	0	0	1	0	0.888889	0	0	1	0
Ca1	32834422	C	Y	106	106	39	26	0.34	,TT,,TT.T.,T.,,,T,.T,.,,,T	BBFFFFFFFFFFFFFFFFFFFF<F/B	1	0	0	1	0	0.730769	0	0	1	0	0.807692	0	0	1	0
Ca1	32879416	C	Y	42	42	36	7	0.42	...TT.T	FFBFFFF	1	0	0	1	0	0.857143	0	0	1	0	1	0	0	1	0
Ca1	32879593	G	R	37	37	37	7	0.42	,A,AA,,	FFFFBFF	1	0	0	1	0	0.857143	0	0	1	0	1	0	0	1	0
Ca1	33006414	C	Y	25	25	36	12	0.33	T,,T,T.,T...	BBBFFFFFFFFB	1	0	0	1	0	0.75	0	0	1	0	0.916667	0	0	1	0
Ca1	33282106	C	Y	20	20	23	16	0.31	,....TTT...T,.T,	BFFFFFFFFFFFFFFF	1	0	0	1	0	0.75	0	0	1	0	0.875	0	0	1	0
Ca1	33295897	C	Y	75	75	60	8	0.5	T.T,TT.,	BFFFFBFF	1	0	0	1	0	0.875	0	0	1	0	0.875	0	0	1	0
Ca1	33297500	G	R	42	79	46	8	0.5	AA,..A,A	FBFFFFFF	1	0	0	1	0	0.875	0	0	1	0	0.875	0	0	1	0
Ca1	33297512	C	Y	35	74	49	7	0.57	TT,.T,T	FFFFFFF	1	0	0	1	0	0.857143	0	0	1	0	1	0	0	1	0
Ca1	33338346	G	A	32	39	21	8	0.5	AAA.,A,,	/FFFFFFF	1	0	0	1	0	0.875	0	0	1	0	0.875	0	0	1	0
Ca1	33339565	G	R	26	65	40	7	0.57	AA,.A,A	FFFFBBF	1	0	0	1	0	0.857143	0	0	1	0	1	0	0	1	0
Ca1	33412650	C	T	29	29	11	27	0.33	TTT.T.T,TT..T.........,..T.	FFFFBFFFFFFFFFFFFFFFBFFFFFF	1	0	0	1	0	0.703704	0	0	1	0	0.814815	0	0	1	0
Ca1	33423261	G	R	22	64	43	7	0.71	,.AAAAA	BFFFFFF	1	0	0	1	0	0.857143	0	0	1	0	1	0	0	1	0
Ca1	33506013	G	R	29	29	35	8	0.37	...AAA..	FFFFFFFB	1	0	0	1	0	0.875	0	0	1	0	0.875	0	0	1	0
Ca1	33508966	G	R	26	74	46	10	0.7	A,,A.AAAAA	FFFFFFFFFF	1	0	0	1	0	0.8	0	0	1	0	0.9	0	0	1	0
Ca1	33525665	C	Y	42	87	60	9	0.66	.TTTT.T.T	FFBFFFFFF	1	0	0	1	0	0.777778	0	0	1	0	0.888889	0	0	1	0
Ca1	33566310	G	A	31	45	31	9	0.66	A.AAA,,AA	FBFFF<BFF	1	0	0	1	0	0.777778	0	0	1	0	0.888889	0	0	1	0
Ca1	33606438	G	R	65	65	60	9	0.44	A.AAA....	F<FFFFFF/	1	0	0	1	0	0.777778	0	0	1	0	0.888889	0	0	1	0
Ca1	33639961	G	R	61	63	29	17	0.35	.A..A..,AA....A.A	FFFFFFFFFBFF<F<FF	1	0	0	1	0	0.764706	0	0	1	0	0.823529	0	0	1	0
Ca1	33731703	G	A	54	54	60	9	1	AAAAAAAAA	<FFFFFFFF	1	0	0	1	0	0.777778	0	0	0	1	0.888889	0	0	0	1
Ca1	33773720	C	Y	33	33	44	11	0.36	TT,T.T..,..	FFFFFFFFFFF	1	0	0	1	0	0.818182	0	0	1	0	0.909091	0	0	1	0
Ca1	33782724	G	A	38	39	22	7	0.57	..A.AAA	FFFFFF/	1	0	0	1	0	0.857143	0	0	1	0	1	0	0	1	0
Ca1	33815644	G	R	39	50	44	7	0.42	,,AAA,.	BFFFFFF	1	0	0	1	0	0.857143	0	0	1	0	1	0	0	1	0
Ca1	33845016	G	R	45	51	34	8	0.37	AA.,,A,,	BFFFBFBB	1	0	0	1	0	0.875	0	0	1	0	0.875	0	0	1	0
Ca1	33872176	C	Y	55	55	37	14	0.42	.,,TTTT...T.T.	FFFBFFBFFFFFFB	1	0	0	1	0	0.785714	0	0	1	0	0.857143	0	0	1	0
Ca1	33903908	C	T	50	51	51	9	0.88	TTTTTTTT,	FFFFFFFFF	1	0	0	1	0	0.777778	0	0	0	1	0.888889	0	0	1	0
Ca1	34011649	G	A	62	63	52	13	0.92	A,AAAAAAAAAAA	<FF<FF<FFFFFF	1	0	0	1	0	0.769231	0	0	0	1	0.846154	0	0	0	1
Ca1	34096888	C	Y	33	49	33	10	0.3	.T,TT.....	FFFFF<FFFF	1	0	0	1	0	0.8	0	0	1	0	0.9	0	0	1	0
Ca1	34097767	G	A	22	22	21	7	0.42	,.,A,AA	F/FFFF7	1	0	0	1	0	0.857143	0	0	1	0	1	0	0	1	0
Ca1	34099360	C	Y	72	123	45	14	0.57	.T.TTTTTT.T,.,	FFFFFFFFBFF</F	1	0	0	1	0	0.785714	0	0	1	0	0.857143	0	0	1	0
Ca1	34108645	C	Y	79	79	43	24	0.37	TT.T,.,....T.,TTT.T,.T..	BFF/FFFBFFFBFF<FFFFF/FBB	1	0	0	1	0	0.75	0	0	1	0	0.791667	0	0	1	0
Ca1	34108878	G	R	64	64	46	18	0.33	A,A,,,AAA.,,.,,,,A	FFFFF<BFFFFFFFFFFF	1	0	0	1	0	0.722222	0	0	1	0	0.833333	0	0	1	0
Ca1	34149943	G	R	22	22	28	9	0.44	..A..AAA.	FFFFFFFFF	1	0	0	1	0	0.777778	0	0	1	0	0.888889	0	0	1	0
Ca1	34156542	G	A	22	42	39	7	0.71	,A,AAAA	FFFFFFB	1	0	0	1	0	0.857143	0	0	1	0	1	0	0	1	0
Ca1	34239301	C	T	33	36	26	8	0.37	TTT,,...	BFFFBFFB	1	0	0	1	0	0.875	0	0	1	0	0.875	0	0	1	0
Ca1	34240191	G	A	37	39	17	13	0.3	,,,,,,A,,.AAA	BFFFFFFFFFFFB	1	0	0	1	0	0.769231	0	0	1	0	0.846154	0	0	1	0
Ca1	34248554	G	R	21	63	60	7	0.71	A..AAAA	FFFFFFB	1	0	0	1	0	0.857143	0	0	1	0	1	0	0	1	0
Ca1	34426117	C	Y	80	125	60	10	0.6	,TT,TTT.T.	FFFFFFFFFF	1	0	0	1	0	0.8	0	0	1	0	0.9	0	0	1	0
Ca1	34536405	C	Y	49	49	38	18	0.38	,.,.,,T.,TTT..TTT,	FFFFFBFFFFFFFFFFFF	1	0	0	1	0	0.722222	0	0	1	0	0.833333	0	0	1	0
Ca1	34675889	C	Y	30	30	44	10	0.3	,T,T.T..,.	FFBFFFFFFF	1	0	0	1	0	0.8	0	0	1	0	0.9	0	0	1	0
Ca1	34732286	C	Y	39	81	49	9	0.55	.T...TTTT	FFFFFFFFF	1	0	0	1	0	0.777778	0	0	1	0	0.888889	0	0	1	0
Ca1	34767222	C	Y	42	45	40	8	0.5	.,TT,TT.	/FFFFFFF	1	0	0	1	0	0.875	0	0	1	0	0.875	0	0	1	0
Ca1	34803426	G	A	34	54	56	10	0.9	AAAAAA.AAA	BBFFFFFFFF	1	0	0	1	0	0.8	0	0	0	1	0.9	0	0	1	0
Ca1	34803967	C	Y	99	100	56	10	0.5	TT,T,T...T	FFFF<FFFF<	1	0	0	1	0	0.8	0	0	1	0	0.9	0	0	1	0
Ca1	34887841	C	Y	22	22	42	8	0.37	.,TT.T,.	FFFFF<FF	1	0	0	1	0	0.875	0	0	1	0	0.875	0	0	1	0
Ca1	34923131	G	R	31	31	41	11	0.45	..AAAA,..A.	FBFF</FFBFF	1	0	0	1	0	0.818182	0	0	1	0	0.909091	0	0	1	0
Ca1	34967992	C	T	26	26	11	9	0.44	,TTT,,,,T	FFFFFFFFB	1	0	0	1	0	0.777778	0	0	1	0	0.888889	0	0	1	0
Ca1	34997538	C	Y	74	97	28	17	0.41	,T.,.T,T,.,,TTT.T	FFFFFFFFFFFFFFFFF	1	0	0	1	0	0.764706	0	0	1	0	0.823529	0	0	1	0
Ca1	35174549	G	R	28	82	32	19	0.47	AAA.A,,,,,,AAA,,A,A	BFBFFFFFFFFFFFFFFBB	1	0	0	1	0	0.736842	0	0	1	0	0.842105	0	0	1	0
Ca1	35294177	C	Y	30	67	30	17	0.35	T.T,,.T,,,.TT.T,.	FFFFFFFBFFFFFFF/B	1	0	0	1	0	0.764706	0	0	1	0	0.823529	0	0	1	0
Ca1	35422326	G	R	39	88	48	13	0.53	,AAA,AAA..,A.	BFB7FFFFF/FFB	1	0	0	1	0	0.769231	0	0	1	0	0.846154	0	0	1	0
Ca1	35432679	G	A	34	34	6	38	0.39	..A..A...,.,,..AAAAAA,AA,,,AAA,,,A,..A	FFFFFFFFBFFFBFFFFBFFFFFFFFFFFBFFFFFFFF	1	0	0	1	0	0.710526	0	0	1	0	0.789474	0	0	1	0
Ca1	35438407	G	R	22	22	55	8	0.37	A.,.,.AA	FFFFFBFF	1	0	0	1	0	0.875	0	0	1	0	0.875	0	0	1	0
Ca1	35477481	C	Y	26	68	57	7	0.71	TTT.,TT	BFFFF/F	1	0	0	1	0	0.857143	0	0	1	0	1	0	0	1	0
Ca1	35542158	C	Y	104	107	58	10	0.5	.T,T.TT,T.	FFFFFFFBFF	1	0	0	1	0	0.8	0	0	1	0	0.9	0	0	1	0
Ca1	35552840	G	A	22	39	38	7	0.57	A.AA..A	FFFFBFF	1	0	0	1	0	0.857143	0	0	1	0	1	0	0	1	0
Ca1	35606508	C	Y	26	26	47	23	0.3	,,,..TT,,.TT.,T.T,,,T..	FFFFFFFBFFFFFF<FF7FFFFF	1	0	0	1	0	0.73913	0	0	1	0	0.826087	0	0	1	0
Ca1	35634250	C	T	44	45	42	7	0.85	T,TTTTT	BBFFFFF	1	0	0	1	0	0.857143	0	0	1	0	1	0	0	1	0
Ca1	35641823	C	T	51	51	56	8	1	TTTTTTTT	FFBFBFFF	1	0	0	1	0	0.875	0	0	0	1	0.875	0	0	0	1
Ca1	35686321	G	R	58	58	47	16	0.31	,,A,....AA.A,,.A	BFFFFFFFFBFFBFFB	1	0	0	1	0	0.75	0	0	1	0	0.875	0	0	1	0
Ca1	35783680	G	R	22	22	23	10	0.4	A...A.A..A	FFFFF/FFBF	1	0	0	1	0	0.8	0	0	1	0	0.9	0	0	1	0
Ca1	35788613	G	R	61	61	48	8	0.5	A,,AA.,A	F/FFFFFF	1	0	0	1	0	0.875	0	0	1	0	0.875	0	0	1	0
Ca1	35788751	C	Y	23	23	39	11	0.54	.,.TTTTT,,T	FFFFFFF/FFF	1	0	0	1	0	0.818182	0	0	1	0	0.909091	0	0	1	0
Ca1	35817923	G	A	33	51	52	10	0.8	AAA,AAAA.A	FFFFFFFFFF	1	0	0	1	0	0.8	0	0	1	0	0.9	0	0	1	0
Ca1	35854742	C	T	31	42	28	12	0.41	TT.,,,.,TTT.	BFFFFFFF<FFF	1	0	0	1	0	0.75	0	0	1	0	0.916667	0	0	1	0
Ca1	35923028	G	R	29	29	30	9	0.33	,A..,.A,A	BFFFFFFFF	1	0	0	1	0	0.777778	0	0	1	0	0.888889	0	0	1	0
Ca1	35929849	C	Y	30	36	30	9	0.44	,TTTT,,,.	FFBFFBBFF	1	0	0	1	0	0.777778	0	0	1	0	0.888889	0	0	1	0
Ca1	35993055	C	Y	28	28	54	8	0.37	TTT,,.,,	FFBFFFFB	1	0	0	1	0	0.875	0	0	1	0	0.875	0	0	1	0
Ca1	36135344	C	Y	69	69	31	20	0.4	TTTT,,T.T.,,T,.,,T.F.	BFFFFFFFFFFFFFFFFFFB	1	0	0	1	0	0.75	0	0	1	0	0.85	0	0	1	0
Ca1	36167118	C	Y	104	127	58	11	0.54	TTTT.T..,T,	FFFFFFFFFFF	1	0	0	1	0	0.818182	0	0	1	0	0.909091	0	0	1	0
Ca1	36170627	C	Y	21	61	43	9	0.55	TTT.T..,T	FF/FFFFFB	1	0	0	1	0	0.777778	0	0	1	0	0.888889	0	0	1	0
Ca1	36266933	C	Y	37	37	44	13	0.3	..,,T.,TT.,T.	FFFFFFBFFFB/B	1	0	0	1	0	0.769231	0	0	1	0	0.846154	0	0	1	0
Ca1	36283909	G	R	53	76	44	10	0.6	AAAA,A,,A,	FFFFFBFFFF	1	0	0	1	0	0.8	0	0	1	0	0.9	0	0	1	0
Ca1	36357488	C	Y	21	63	60	7	0.71	TT,TT,T	BFFFFFF	1	0	0	1	0	0.857143	0	0	1	0	1	0	0	1	0
Ca1	36393787	C	Y	35	67	30	9	0.66	.T,T.TTTT	F<FFFFFFF	1	0	0	1	0	0.777778	0	0	1	0	0.888889	0	0	1	0
Ca1	36708156	C	Y	150	192	60	18	0.55	,T,..TT.T,TTT.TT.T	BFFFFFFFFFFFFFFBFB	1	0	0	1	0	0.722222	0	0	1	0	0.833333	0	0	1	0
Ca1	36716578	C	Y	104	104	45	34	0.32	T,T,TTT.TT.TT.,......T,.T.....,...	FBFFFFFFFFFFF<F<FBFFFFFFFFFF/FF<FB	1	0	0	1	0	0.705882	0	0	1	0	0.794118	0	0	1	0
Ca1	36727911	C	T	20	42	41	8	0.62	TTTTT.,.	FFFFFFFF	1	0	0	1	0	0.875	0	0	1	0	0.875	0	0	1	0
Ca1	36728477	C	Y	62	62	40	15	0.33	,T,T.,TTT,.,,..	FFFFFFFFFFFFFFF	1	0	0	1	0	0.733333	0	0	1	0	0.866667	0	0	1	0
Ca1	36854670	C	T	40	42	24	7	0.71	T,TTTT.	FFFFFFF	1	0	0	1	0	0.857143	0	0	1	0	1	0	0	1	0
Ca1	36855264	C	Y	83	83	43	15	0.33	TTT.T.......,.T	FFFFFFFFFFFF/BB	1	0	0	1	0	0.733333	0	0	1	0	0.866667	0	0	1	0
Ca1	36855823	G	R	60	60	54	10	0.4	AAA,A.,,,.	FF/FFFFFFB	1	0	0	1	0	0.8	0	0	1	0	0.9	0	0	1	0
Ca1	36857237	C	Y	55	55	51	11	0.36	.T,,T,.,TT,	FBFFFFF<FFF	1	0	0	1	0	0.818182	0	0	1	0	0.909091	0	0	1	0
Ca1	36919631	C	Y	49	49	26	10	0.4	TT.TT,,..,	FFFFFBFFFF	1	0	0	1	0	0.8	0	0	1	0	0.9	0	0	1	0
Ca1	36923439	C	T	34	36	19	7	0.42	.TTT.,.	FFFFFBF	1	0	0	1	0	0.857143	0	0	1	0	1	0	0	1	0
Ca1	36997778	G	R	115	115	44	15	0.4	,.,AAAA,A...A,,	FBFFFFFFFBFFFFF	1	0	0	1	0	0.733333	0	0	1	0	0.866667	0	0	1	0
Ca1	36997785	C	Y	37	37	44	15	0.33	TT,,.,T,T...T,,	BFFFFFFF/FFFFF/	1	0	0	1	0	0.733333	0	0	1	0	0.866667	0	0	1	0
Ca1	37050251	C	T	29	42	42	10	0.5	T..T...TTT	FFFF<F<FFF	1	0	0	1	0	0.8	0	0	1	0	0.9	0	0	1	0
Ca1	37082190	C	Y	52	52	42	14	0.35	,TT.T,,..,.T.T	BFFB<FFFFFFBFF	1	0	0	1	0	0.785714	0	0	1	0	0.857143	0	0	1	0
Ca1	37085456	G	A	25	51	57	9	0.88	AAAAAAAA.	FBFFBFFFF	1	0	0	1	0	0.777778	0	0	0	1	0.888889	0	0	1	0
Ca1	37091715	C	T	33	38	23	13	0.3	TT.T,.,A,T,A,	FFFFFFFFFFFFF	1	0	0	1	0	0.769231	0	0	1	0	0.846154	0	0	1	0
Ca1	37100132	C	Y	82	82	58	10	0.5	,.TTT.,,TT	FFFFFFFFFF	1	0	0	1	0	0.8	0	0	1	0	0.9	0	0	1	0
Ca1	37100892	G	R	39	39	49	9	0.44	.,AA.A,.A	7/F/FF<BF	1	0	0	1	0	0.777778	0	0	1	0	0.888889	0	0	1	0
Ca1	37121762	C	Y	88	88	58	20	0.3	TT...T,,,T.T.T,,.,,.	FFFFBFFFBFFFFFFFFBFB	1	0	0	1	0	0.75	0	0	1	0	0.85	0	0	1	0
Ca1	37123684	C	Y	23	23	30	7	0.42	T,T,,,T	BFFFFF/	1	0	0	1	0	0.857143	0	0	1	0	1	0	0	1	0
Ca1	37124322	C	Y	39	47	34	8	0.62	.TT.TTT.	FFFFFFFF	1	0	0	1	0	0.875	0	0	1	0	0.875	0	0	1	0
Ca1	37124356	C	Y	50	93	38	13	0.61	.TT.TT.T.TT.T	FFFFFFFBFFFFF	1	0	0	1	0	0.769231	0	0	1	0	0.846154	0	0	1	0
Ca1	37126557	G	R	21	63	57	7	0.71	AAAA,A,	FBFFFFF	1	0	0	1	0	0.857143	0	0	1	0	1	0	0	1	0
Ca1	37157320	G	R	27	27	46	12	0.33	..,,,.AA,AA,	FFFFFFFFBF/F	1	0	0	1	0	0.75	0	0	1	0	0.916667	0	0	1	0
Ca1	37157968	C	Y	119	119	60	13	0.46	,T.,T,TTT.,,T	FFFFFFFFFFBFB	1	0	0	1	0	0.769231	0	0	1	0	0.846154	0	0	1	0
Ca1	37160469	C	Y	84	135	58	13	0.61	T,.TTTT.,TTT,	BF<FFFFFFFB<F	1	0	0	1	0	0.769231	0	0	1	0	0.846154	0	0	1	0
Ca1	37163727	C	Y	35	77	57	8	0.62	.TTTT,T,	FFFFFFF/	1	0	0	1	0	0.875	0	0	1	0	0.875	0	0	1	0
Ca1	37163729	C	Y	51	93	57	8	0.62	.TTTT,T,	FFBFFFFB	1	0	0	1	0	0.875	0	0	1	0	0.875	0	0	1	0
Ca1	37165138	C	Y	64	64	58	12	0.33	,,.TT,,.T,.T	FFFFFFFFFFBB	1	0	0	1	0	0.75	0	0	1	0	0.916667	0	0	1	0
Ca1	37175207	G	R	38	38	49	8	0.37	,.,A.AA.	BBF<FFFF	1	0	0	1	0	0.875	0	0	1	0	0.875	0	0	1	0
Ca1	37176435	G	R	73	118	48	10	0.6	AAAA,A.A,.	FBFFFFFFFF	1	0	0	1	0	0.8	0	0	1	0	0.9	0	0	1	0
Ca1	37178189	G	R	20	20	42	7	0.42	AA,,A,.	BBFFFFF	1	0	0	1	0	0.857143	0	0	1	0	1	0	0	1	0
Ca1	37179096	G	R	55	55	45	8	0.37	.A,A.,,A	FFFFFFFF	1	0	0	1	0	0.875	0	0	1	0	0.875	0	0	1	0
Ca1	37271459	C	Y	63	79	40	11	0.54	T,T,T..TTT,	FFB<FFFFFB/	1	0	0	1	0	0.818182	0	0	1	0	0.909091	0	0	1	0
Ca1	37271492	C	Y	67	115	40	12	0.58	T,T,T..TTT,T	FFBFFFFFFFFF	1	0	0	1	0	0.75	0	0	1	0	0.916667	0	0	1	0
Ca1	37271531	G	R	63	63	39	13	0.38	.A.A...A,.AA*,	FFBFFFFFFFFFF	1	0	0	1	0	0.769231	0	0	1	0	0.846154	0	0	1	0
Ca1	37351633	G	R	41	41	53	11	0.36	A.AA,A,,,.,	FFFFFFFFFFF	1	0	0	1	0	0.818182	0	0	1	0	0.909091	0	0	1	0
Ca1	37371754	G	A	28	48	14	30	0.33	A...,.,A.......A,A..AA,A.A,.AA	BFFFFFFBFFFFFFFFFFBBFFF/FFFFF/	1	0	0	1	0	0.7	0	0	1	0	0.8	0	0	1	0
Ca1	37372152	C	Y	30	30	28	13	0.38	TT,,,,,T,,,TT	BFBFFFFFF/FFF	1	0	0	1	0	0.769231	0	0	1	0	0.846154	0	0	1	0
Ca1	37392731	G	A	33	39	36	8	0.5	AAAA,,,,	FFFFFFFF	1	0	0	1	0	0.875	0	0	1	0	0.875	0	0	1	0
Ca1	37392738	C	T	33	39	39	7	0.57	TTTT,,,	FBFFF/F	1	0	0	1	0	0.857143	0	0	1	0	1	0	0	1	0
Ca1	37393999	C	Y	51	51	40	8	0.37	..T,,.TT	FFFFFFFB	1	0	0	1	0	0.875	0	0	1	0	0.875	0	0	1	0
Ca1	37406933	G	R	74	74	43	11	0.36	,,.A,A,AA.F,	FFFFFFFFBFF	1	0	0	1	0	0.818182	0	0	1	0	0.909091	0	0	1	0
Ca1	37410457	C	Y	44	44	52	13	0.38	.,.T,TT,T,T,,	FFFFFFBFFBFFF	1	0	0	1	0	0.769231	0	0	1	0	0.846154	0	0	1	0
Ca1	37420129	C	Y	159	159	56	24	0.41	.T,.T..T...T,TTT,.TT.,T.	BFFFFFF<FFFFBFFFFFFFFFFF	1	0	0	1	0	0.75	0	0	1	0	0.791667	0	0	1	0
Ca1	37424985	G	R	35	107	58	19	0.78	,,AA,AAAAAAAAAAAA,A	FFBFF/FFFFFFFFFFFFB	1	0	0	1	0	0.736842	0	0	0	1	0.842105	0	0	1	0
Ca1	37426311	C	Y	61	61	45	8	0.5	...TTTT.	BFFFFFFB	1	0	0	1	0	0.875	0	0	1	0	0.875	0	0	1	0
Ca1	37538881	G	R	101	116	60	11	0.54	.AAAAA..,,A	FFFFFFFFFBF	1	0	0	1	0	0.818182	0	0	1	0	0.909091	0	0	1	0
Ca1	37624593	C	T	29	30	20	10	0.3	.....T.T.T	FFFFFFFFFB	1	0	0	1	0	0.8	0	0	1	0	0.9	0	0	1	0
Ca1	37656996	G	R	49	49	60	7	0.42	A..A.A,	FFFFF<F	1	0	0	1	0	0.857143	0	0	1	0	1	0	0	1	0
Ca1	37675123	G	R	76	76	60	9	0.44	,A.,.A.AA	BFFFFFFFB	1	0	0	1	0	0.777778	0	0	1	0	0.888889	0	0	1	0
Ca1	37707000	C	Y	95	95	37	15	0.33	...,.T,,T.TTTA.	FFFFFFFFFFFFFBB	1	0	0	1	0	0.733333	0	0	1	0	0.866667	0	0	1	0
Ca1	37714946	C	Y	26	68	60	7	0.71	T.,TTTT	FFFFFFF	1	0	0	1	0	0.857143	0	0	1	0	1	0	0	1	0
Ca1	37765005	C	Y	101	101	60	11	0.45	,,T.T.TT.T,	BFFFFFFFFBF	1	0	0	1	0	0.818182	0	0	1	0	0.909091	0	0	1	0
Ca1	37821567	G	R	21	60	37	8	0.5	,,,.AAAA	BFFFFFFF	1	0	0	1	0	0.875	0	0	1	0	0.875	0	0	1	0
Ca1	37925504	C	Y	42	42	55	9	0.33	..T..T.T.	FFFFFFFFF	1	0	0	1	0	0.777778	0	0	1	0	0.888889	0	0	1	0
Ca1	37925789	C	Y	88	88	57	14	0.35	T,T..T,,T,T,.,	FFFFFFFFFFFFFF	1	0	0	1	0	0.785714	0	0	1	0	0.857143	0	0	1	0
Ca1	37925987	C	Y	53	53	54	12	0.33	TT,T...,,T,,	FFFFFFBFFBFF	1	0	0	1	0	0.75	0	0	1	0	0.916667	0	0	1	0
Ca1	37928849	C	Y	107	107	56	17	0.35	T..T.T,T,.,,TT,,,	FBFFFFBFF/FFFBFFB	1	0	0	1	0	0.764706	0	0	1	0	0.823529	0	0	1	0
Ca1	37929829	C	Y	50	50	34	13	0.38	TT.T..T,,.,,T	FFFFFBFFBFFFF	1	0	0	1	0	0.769231	0	0	1	0	0.846154	0	0	1	0
Ca1	37929884	G	R	62	62	32	13	0.46	.A.AAA,,AA..,	FFFFFFFFFFFF<	1	0	0	1	0	0.769231	0	0	1	0	0.846154	0	0	1	0
Ca1	37962251	C	T	22	48	57	8	0.87	TTTTT,TT	FFFFFFFF	1	0	0	1	0	0.875	0	0	1	0	0.875	0	0	1	0
Ca1	38022324	G	R	85	85	43	13	0.38	AA.,..,A.,,AA	FFFFFFFFBFFFF	1	0	0	1	0	0.769231	0	0	1	0	0.846154	0	0	1	0
Ca1	38177168	G	R	71	112	32	18	0.5	A.AAA,.,,AA...AA.A	FFFFFFFFFFFBFBFFFF	1	0	0	1	0	0.722222	0	0	1	0	0.833333	0	0	1	0
Ca1	38177178	G	R	69	126	36	17	0.58	.AAA,.,AAA..AA.AA	FFBFFFFFFFFFFFFFF	1	0	0	1	0	0.764706	0	0	1	0	0.823529	0	0	1	0
Ca1	38177573	G	R	24	87	30	21	0.57	AAAAAA,,,A.AA,A,A.,,A	BFFFFFFFFFFFFBF<FFFFB	1	0	0	1	0	0.761905	0	0	1	0	0.809524	0	0	1	0
Ca1	38234780	G	R	64	64	32	14	0.35	,,AAA,A,..,.A,	BFFFFFFBFFFFFF	1	0	0	1	0	0.785714	0	0	1	0	0.857143	0	0	1	0
Ca1	38452698	C	Y	35	65	49	7	0.57	TTTT,..	BBFFBFF	1	0	0	1	0	0.857143	0	0	1	0	1	0	0	1	0
Ca1	38535763	G	R	31	31	38	12	0.33	AA,...A,..,A	FBBFFFFFFFFF	1	0	0	1	0	0.75	0	0	1	0	0.916667	0	0	1	0
Ca1	38540656	C	Y	24	24	23	17	0.35	,T,,TTT,,T,T,,,,,	FFFFFFF/F<FFFFFF<	1	0	0	1	0	0.764706	0	0	1	0	0.823529	0	0	1	0
Ca1	38644203	G	A	27	45	21	18	0.33	AA.AAA,A.......,.,	FFFFFBFFFB<FFFFFBF	1	0	0	1	0	0.722222	0	0	1	0	0.833333	0	0	1	0
Ca1	38644771	C	Y	25	64	49	7	0.57	T.TTT,.	BFBFFFF	1	0	0	1	0	0.857143	0	0	1	0	1	0	0	1	0
Ca1	38701435	G	A	46	48	43	9	0.77	AAAAAAA.,	FFFFFFFFF	1	0	0	1	0	0.777778	0	0	1	0	0.888889	0	0	1	0
Ca1	38772702	C	Y	53	75	42	10	0.5	,,,TT,TTT,	FFF7FFFFFF	1	0	0	1	0	0.8	0	0	1	0	0.9	0	0	1	0
Ca1	38887925	G	A	47	48	26	8	0.87	AAAAAA.A	FFFFFFFF	1	0	0	1	0	0.875	0	0	1	0	0.875	0	0	1	0
Ca1	38995995	C	Y	71	107	60	9	0.55	.TTTTT,..	FFFBFFF<F	1	0	0	1	0	0.777778	0	0	1	0	0.888889	0	0	1	0
Ca1	39000085	C	Y	29	29	48	9	0.33	TTT,,.,,.	FBFFF<FFF	1	0	0	1	0	0.777778	0	0	1	0	0.888889	0	0	1	0
Ca1	39092834	C	Y	21	21	42	8	0.37	T.....TT	FFFFFFF/	1	0	0	1	0	0.875	0	0	1	0	0.875	0	0	1	0
Ca1	39148363	C	Y	52	97	58	9	0.66	T.TT,.TTT	FFFFFFFFF	1	0	0	1	0	0.777778	0	0	1	0	0.888889	0	0	1	0
Ca1	39180827	C	T	40	42	28	9	0.55	T,TT,.,TT	FFFFFFFBF	1	0	0	1	0	0.777778	0	0	1	0	0.888889	0	0	1	0
Ca1	39181535	C	Y	26	26	48	8	0.37	TT,,.T.,	F<FBFFFF	1	0	0	1	0	0.875	0	0	1	0	0.875	0	0	1	0
Ca1	39247198	C	Y	97	97	58	11	0.45	,T.TT,,T,T,	BFFFFFFFFF/	1	0	0	1	0	0.818182	0	0	1	0	0.909091	0	0	1	0
Ca1	39254529	C	Y	53	53	55	10	0.4	,,T.T.TT..	FFFFFF/FFB	1	0	0	1	0	0.8	0	0	1	0	0.9	0	0	1	0
Ca1	39256682	C	Y	47	68	57	7	0.57	,.TTTT,	BBFBFFF	1	0	0	1	0	0.857143	0	0	1	0	1	0	0	1	0
Ca1	39256723	C	Y	21	63	60	7	0.71	TT,TT,T	FFFBFFB	1	0	0	1	0	0.857143	0	0	1	0	1	0	0	1	0
Ca1	39309241	C	Y	44	44	39	12	0.33	,,,,.,,TTTT,	F/F/FF/FFFF/	1	0	0	1	0	0.75	0	0	1	0	0.916667	0	0	1	0
Ca1	39319480	C	Y	49	49	57	7	0.42	T.,TT,,	<FFFFFF	1	0	0	1	0	0.857143	0	0	1	0	1	0	0	1	0
Ca1	39502747	C	Y	48	48	60	7	0.42	,TTT,,,	FFFFFFF	1	0	0	1	0	0.857143	0	0	1	0	1	0	0	1	0
Ca1	39589650	C	Y	22	64	56	8	0.62	,TTT,.TT	FFF/FFFF	1	0	0	1	0	0.875	0	0	1	0	0.875	0	0	1	0
Ca1	39601079	C	Y	70	70	31	22	0.31	T,,,...T,.T.T.,.,T.TT.	FFFFFFFFFFFFFFFFFFFFFB	1	0	0	1	0	0.727273	0	0	1	0	0.818182	0	0	1	0
Ca1	39646142	C	Y	36	75	34	15	0.4	,T,TT,T,.T.,,,T	FFFFFFFFFFFFFFF	1	0	0	1	0	0.733333	0	0	1	0	0.866667	0	0	1	0
Ca1	39742041	G	A	36	39	16	12	0.33	,.AAA,,A,,,,	FFFFFFFFFFFF	1	0	0	1	0	0.75	0	0	1	0	0.916667	0	0	1	0
Ca1	39743272	C	T	33	45	14	19	0.31	TT.,,,,.T,T,,.,T,,T	FFFFFFFBFFFFFFFFFFB	1	0	0	1	0	0.736842	0	0	1	0	0.842105	0	0	1	0
Ca1	39804593	C	T	51	51	60	8	1	TTTTTTTT	BF/FFFFF	1	0	0	1	0	0.875	0	0	0	1	0.875	0	0	0	1
Ca1	39845969	G	R	28	109	44	24	0.75	.AA.,A.AAAAAAAAA,AAAAA.A	FFFFFFFFFFFFFFFFFFF<FFFF	1	0	0	1	0	0.75	0	0	1	0	0.791667	0	0	1	0
Ca1	40210457	C	T	34	48	29	12	0.58	TT....TTTT.T	FFFFFFFFFFFF	1	0	0	1	0	0.75	0	0	1	0	0.916667	0	0	1	0
Ca1	40221353	C	T	57	57	52	10	1	TTTTTTTTTT	FFFFFFFFBF	1	0	0	1	0	0.8	0	0	0	1	0.9	0	0	0	1
Ca1	40228789	C	Y	52	52	60	9	0.33	,T,T,,,,T	BFFF/<FFF	1	0	0	1	0	0.777778	0	0	1	0	0.888889	0	0	1	0
Ca1	40252335	C	T	35	57	36	17	0.58	T,T,,T,.,TT.TTTTT	BFFBFFFFFFFFFFFFF	1	0	0	1	0	0.764706	0	0	1	0	0.823529	0	0	1	0
Ca1	40268059	G	R	38	89	39	13	0.61	A,.A,,A,AAAAA	FFFFBFFFFFFFF	1	0	0	1	0	0.769231	0	0	1	0	0.846154	0	0	1	0
Ca1	40273903	G	R	28	41	36	8	0.62	,,AAAA,A	FFFFFF<B	1	0	0	1	0	0.875	0	0	1	0	0.875	0	0	1	0
Ca1	40276948	C	Y	45	45	28	20	0.3	TT,,T,.T,,,,,.,.T.T.	BFFFFFFFFFFBFF/FFBFF	1	0	0	1	0	0.75	0	0	1	0	0.85	0	0	1	0
Ca1	40379809	C	Y	84	84	47	12	0.5	..,,,TTTTT,T	FFBBFFFFFFFB	1	0	0	1	0	0.75	0	0	1	0	0.916667	0	0	1	0
Ca1	40394628	C	T	54	60	47	12	0.91	TTTTTTTTTT.T	BBFFF<FFFFFF	1	0	0	1	0	0.75	0	0	0	1	0.916667	0	0	1	0
Ca1	40448509	C	Y	48	93	56	9	0.66	T.TTTT.T,	FFF/FFBFF	1	0	0	1	0	0.777778	0	0	1	0	0.888889	0	0	1	0
Ca1	40673022	G	R	20	68	43	9	0.77	A,AAAA.AA	BFFF<FFFF	1	0	0	1	0	0.777778	0	0	1	0	0.888889	0	0	1	0
Ca1	40696866	C	Y	55	97	60	8	0.62	TT..TT,T	FFFFFFFF	1	0	0	1	0	0.875	0	0	1	0	0.875	0	0	1	0
Ca1	40747746	C	T	47	48	27	8	0.87	TTTTT,TT	FFFFFF/F	1	0	0	1	0	0.875	0	0	1	0	0.875	0	0	1	0
Ca1	40765700	G	R	49	82	53	7	0.57	..A,AAA	<FFFFFF	1	0	0	1	0	0.857143	0	0	1	0	1	0	0	1	0
Ca1	40808224	C	T	30	36	16	7	0.42	.TT.T..	FFFFFFB	1	0	0	1	0	0.857143	0	0	1	0	1	0	0	1	0
Ca1	40808229	C	T	30	35	16	7	0.42	.TTAT..	FB<FFFF	1	0	0	1	0	0.857143	0	0	1	0	1	0	0	1	0
Ca1	40814833	C	Y	54	64	32	15	0.4	TTTTT,,,,,,,.T.	FFFFFFFFFFFFFFF	1	0	0	1	0	0.733333	0	0	1	0	0.866667	0	0	1	0
Ca1	40877438	C	Y	79	136	58	15	0.66	T,,TT,.TTTTTTT,	FFF<<FFFFFFFFFF	1	0	0	1	0	0.733333	0	0	1	0	0.866667	0	0	1	0
Ca1	40877638	G	R	36	36	54	8	0.37	,.,..AAA	BBFFBFFB	1	0	0	1	0	0.875	0	0	1	0	0.875	0	0	1	0
Ca1	40877649	G	R	43	43	53	7	0.42	,.,.AAA	FFFFFBF	1	0	0	1	0	0.857143	0	0	1	0	1	0	0	1	0
Ca1	40965536	G	A	20	45	49	8	0.75	AAA,.AAA	FFFF<FFF	1	0	0	1	0	0.875	0	0	1	0	0.875	0	0	1	0
Ca1	40968056	C	Y	58	82	60	7	0.57	.T,T,TT	FBFFFFF	1	0	0	1	0	0.857143	0	0	1	0	1	0	0	1	0
Ca1	40973064	G	R	49	49	40	10	0.3	AA.A,..,,,	FF<FFFFF<F	1	0	0	1	0	0.8	0	0	1	0	0.9	0	0	1	0
Ca1	40976575	G	R	92	92	47	15	0.33	AAA..,A.....A..	FFFFFFFFF<FFFFF	1	0	0	1	0	0.733333	0	0	1	0	0.866667	0	0	1	0
Ca1	41240148	G	R	37	70	31	12	0.41	AA.,,A.A,A,,	FFBFBFFFFBF/	1	0	0	1	0	0.75	0	0	1	0	0.916667	0	0	1	0
Ca1	41241141	C	T	21	45	25	16	0.37	.....,.T.TT.TT.T	FFFF<BFFF<FFFFFB	1	0	0	1	0	0.75	0	0	1	0	0.875	0	0	1	0
Ca1	41246171	C	Y	59	59	50	13	0.3	T,,...T.T,,,T	FBFFFFFFFFFFF	1	0	0	1	0	0.769231	0	0	1	0	0.846154	0	0	1	0
Ca1	41246184	G	R	47	47	51	12	0.33	A,...A.A,,,A	FFBFFFFFFF//	1	0	0	1	0	0.75	0	0	1	0	0.916667	0	0	1	0
Ca1	41246286	C	Y	54	54	52	13	0.38	,TT.T,T,,T..,	FFFFFFFFFFFBF	1	0	0	1	0	0.769231	0	0	1	0	0.846154	0	0	1	0
Ca1	41249184	G	R	26	26	42	18	0.5	.,,A,AAAAA.A,A.,A,	BFFFFFFFFFFFFFFFFF	1	0	0	1	0	0.722222	0	0	1	0	0.833333	0	0	1	0
Ca1	41267357	G	R	62	106	30	13	0.61	AAA,,A,..AAAA	FFFFFFFFFFFFF	1	0	0	1	0	0.769231	0	0	1	0	0.846154	0	0	1	0
Ca1	41274625	G	R	52	52	36	9	0.55	A,AA,A..A	BFFFFBFFF	1	0	0	1	0	0.777778	0	0	1	0	0.888889	0	0	1	0
Ca1	41334314	C	Y	22	22	51	9	0.33	,T.,,.T.T	FFFFFFFFF	1	0	0	1	0	0.777778	0	0	1	0	0.888889	0	0	1	0
Ca1	41404407	C	Y	46	85	35	23	0.3	TT.T.T,...T...,...TT...	F<FF<FFBFF<FFFFF<FB<FFB	1	0	0	1	0	0.73913	0	0	1	0	0.826087	0	0	1	0
Ca1	41429140	C	Y	78	78	60	8	0.5	TT,TT..,	FBFFFFFB	1	0	0	1	0	0.875	0	0	1	0	0.875	0	0	1	0
Ca1	41448083	G	A	36	36	16	10	0.3	...A,.A.A.	BFFFFFFFFB	1	0	0	1	0	0.8	0	0	1	0	0.9	0	0	1	0
Ca1	41530716	G	R	79	127	60	12	0.58	,A,A.A.AAAA.	FB/FFFFFFFFB	1	0	0	1	0	0.75	0	0	1	0	0.916667	0	0	1	0
Ca1	41540234	G	R	55	55	60	8	0.37	...,AAA,	FBFFFFFB	1	0	0	1	0	0.875	0	0	1	0	0.875	0	0	1	0
Ca1	41587101	G	R	36	84	49	10	0.7	AAAAA,,AA.	FFFBFFFFFF	1	0	0	1	0	0.8	0	0	1	0	0.9	0	0	1	0
Ca1	41587819	C	Y	35	35	29	10	0.4	TT,T.T,..,	FFFF<FFFFF	1	0	0	1	0	0.8	0	0	1	0	0.9	0	0	1	0
Ca1	41597667	C	Y	58	86	60	7	0.57	T.TTT,.	FFFBFFF	1	0	0	1	0	0.857143	0	0	1	0	1	0	0	1	0
Ca1	41678430	G	A	39	51	56	9	0.88	AAAAA,AAA	FFFFFFBBB	1	0	0	1	0	0.777778	0	0	0	1	0.888889	0	0	1	0
Ca1	41694808	C	Y	65	80	55	9	0.55	T..T,T.TT	FFFBFFFFB	1	0	0	1	0	0.777778	0	0	1	0	0.888889	0	0	1	0
Ca1	41703115	G	R	26	26	23	9	0.44	A.A.A.A.,	FFFFFFFFF	1	0	0	1	0	0.777778	0	0	1	0	0.888889	0	0	1	0
Ca1	41709646	G	R	78	82	58	8	0.5	,A.,AAA,	FFBFFFFF	1	0	0	1	0	0.875	0	0	1	0	0.875	0	0	1	0
Ca1	41714485	C	Y	44	46	27	9	0.44	TT,....TT	FFF<FFFFF	1	0	0	1	0	0.777778	0	0	1	0	0.888889	0	0	1	0
Ca1	41715548	C	T	20	36	31	8	0.37	,TT,T,,.	BFFFFFFF	1	0	0	1	0	0.875	0	0	1	0	0.875	0	0	1	0
Ca1	41792821	G	A	57	57	60	10	1	AAAAAAAAAA	FFFFFFFFFB	1	0	0	1	0	0.8	0	0	0	1	0.9	0	0	0	1
Ca1	41804810	G	R	45	87	60	8	0.62	AA,A,A,A	FFFBFFFB	1	0	0	1	0	0.875	0	0	1	0	0.875	0	0	1	0
Ca1	41807359	C	T	30	39	20	8	0.5	TT...TT,	FFFFFFFF	1	0	0	1	0	0.875	0	0	1	0	0.875	0	0	1	0
Ca1	41807604	C	T	37	39	17	7	0.57	TT.,TT,	FFFFFFB	1	0	0	1	0	0.857143	0	0	1	0	1	0	0	1	0
Ca1	41836610	C	Y	151	161	60	17	0.52	.TTTT,,.T,,T,.TTT	FFFFFFFFFFBFBFFFF	1	0	0	1	0	0.764706	0	0	1	0	0.823529	0	0	1	0
Ca1	41892050	G	R	62	62	60	10	0.4	A.A,.A.A,,	FFFFFFFFFF	1	0	0	1	0	0.8	0	0	1	0	0.9	0	0	1	0
Ca1	41903231	C	Y	32	77	60	9	0.66	TT..TTTT,	FF/FFFFFF	1	0	0	1	0	0.777778	0	0	1	0	0.888889	0	0	1	0
Ca1	41948711	C	Y	99	99	60	10	0.5	T,.TTT,.,T	FFFFFFFFFF	1	0	0	1	0	0.8	0	0	1	0	0.9	0	0	1	0
Ca1	42021846	C	Y	31	31	45	12	0.41	...T,TTT,,T,	FBFFFFFFFBFF	1	0	0	1	0	0.75	0	0	1	0	0.916667	0	0	1	0
Ca1	42070697	G	R	40	40	22	41	0.43	A....AA,AA,.A,.,.,AAA.,AAAA,AA.AA.,A,,,.,	B//FFFFBFFFFFFFFFF<F<FFBFFFFFFFF<FFFFFFFF	1	0	0	1	0	0.707317	0	0	1	0	0.780488	0	0	1	0
Ca1	42096860	G	R	26	38	29	7	0.42	..AAA..	FFFFFFF	1	0	0	1	0	0.857143	0	0	1	0	1	0	0	1	0
Ca1	42102024	G	R	42	69	26	16	0.37	.,.,A.AA.,A,.A,A	FFBFFFFFFFFFB<FF	1	0	0	1	0	0.75	0	0	1	0	0.875	0	0	1	0
Ca1	42131872	G	R	21	63	57	7	0.71	AA,AA,A	FFFFFFB	1	0	0	1	0	0.857143	0	0	1	0	1	0	0	1	0
Ca1	42203345	C	Y	37	42	32	12	0.33	.T.T,.TT.,.,	FBFFFFB<FFFF	1	0	0	1	0	0.75	0	0	1	0	0.916667	0	0	1	0
Ca1	42245946	G	A	38	39	30	7	0.57	.A..AAA	FFBFFFF	1	0	0	1	0	0.857143	0	0	1	0	1	0	0	1	0
Ca1	42329389	C	T	26	36	16	9	0.33	,,,,,TTT,	FFBFFFF<F	1	0	0	1	0	0.777778	0	0	1	0	0.888889	0	0	1	0
Ca1	42403745	C	T	44	45	49	7	0.85	TT.TTTT	BFF<FFF	1	0	0	1	0	0.857143	0	0	1	0	1	0	0	1	0
Ca1	42417018	G	R	84	84	53	10	0.5	AA,A.,,AA,	/FFFFFFFFF	1	0	0	1	0	0.8	0	0	1	0	0.9	0	0	1	0
Ca1	42500440	G	R	51	51	41	8	0.37	.,.,.AAA	FBFFFBFF	1	0	0	1	0	0.875	0	0	1	0	0.875	0	0	1	0
Ca1	42501132	C	T	63	63	60	12	1	TTTTTTTTTTTT	FFFFF/FFFBFB	1	0	0	1	0	0.75	0	0	0	1	0.916667	0	0	0	1
Ca1	42586400	C	T	29	36	18	8	0.37	.T,,,T,T	FFBFFBFF	1	0	0	1	0	0.875	0	0	1	0	0.875	0	0	1	0
Ca1	42617067	C	T	27	39	15	10	0.4	T.T...,TT.	FFFFFFFFFF	1	0	0	1	0	0.8	0	0	1	0	0.9	0	0	1	0
Ca1	42720254	C	T	28	39	34	7	0.57	,T,,TTT	F7FFFFF	1	0	0	1	0	0.857143	0	0	1	0	1	0	0	1	0
Ca1	42724789	C	Y	27	27	49	7	0.42	..,TTT.	FFFFFFF	1	0	0	1	0	0.857143	0	0	1	0	1	0	0	1	0
Ca1	42788148	G	R	25	70	31	14	0.42	A...A.A,AA.A..	BFFF</FFFBFFFF	1	0	0	1	0	0.785714	0	0	1	0	0.857143	0	0	1	0
Ca1	42873645	G	A	44	51	27	10	0.8	AA,AAAAAA.	FFFFFFBB/B	1	0	0	1	0	0.8	0	0	1	0	0.9	0	0	1	0
Ca1	42873956	G	A	45	51	18	10	0.8	AAAAAAAA,,	FFFFFFFFFF	1	0	0	1	0	0.8	0	0	1	0	0.9	0	0	1	0
Ca1	42989118	C	Y	78	114	38	13	0.53	.T.TT.T.TTT.,	FFFFFFFFBFFFF	1	0	0	1	0	0.769231	0	0	1	0	0.846154	0	0	1	0
Ca1	42993958	C	Y	32	32	40	14	0.35	T..TT.,.,T.,T.	BFFFFFFFFFFFFB	1	0	0	1	0	0.785714	0	0	1	0	0.857143	0	0	1	0
Ca1	43035843	G	A	21	51	58	9	0.88	AA.AAAAAA	FBBFFFFFF	1	0	0	1	0	0.777778	0	0	0	1	0.888889	0	0	1	0
Ca1	43158892	G	A	47	48	43	8	0.87	AAA,AAAA	FBFBFFFF	1	0	0	1	0	0.875	0	0	1	0	0.875	0	0	1	0
Ca1	43225642	G	R	86	86	39	16	0.31	A.,,,AA..,,A,,A,	FFFFFFFFFFBBFFFF	1	0	0	1	0	0.75	0	0	1	0	0.875	0	0	1	0
Ca1	43322014	G	R	20	68	60	9	0.77	.AAA,AAAA	FFFFFFFFF	1	0	0	1	0	0.777778	0	0	1	0	0.888889	0	0	1	0
Ca1	43431591	G	R	40	56	38	11	0.36	,.,...,AAAA	FFFFFFFFBFF	1	0	0	1	0	0.818182	0	0	1	0	0.909091	0	0	1	0
Ca1	43431599	C	Y	36	62	40	10	0.4	,.,..,TTTT	FFFFFFFFFF	1	0	0	1	0	0.8	0	0	1	0	0.9	0	0	1	0
Ca1	43464174	G	R	76	76	51	18	0.33	,,.A.A.,.,A..AA,A.	FFFFFF<FFFFFFFFFFF	1	0	0	1	0	0.722222	0	0	1	0	0.833333	0	0	1	0
Ca1	43469555	C	Y	23	23	47	10	0.3	...T,T,T,.	FFFFFFFFFF	1	0	0	1	0	0.8	0	0	1	0	0.9	0	0	1	0
Ca1	43471492	C	T	28	28	11	9	0.33	,T,,T,,,T	FFFFFFFFB	1	0	0	1	0	0.777778	0	0	1	0	0.888889	0	0	1	0
Ca1	43548076	G	R	73	118	60	10	0.6	.AAA..AA,A	FFFBFBFFFF	1	0	0	1	0	0.8	0	0	1	0	0.9	0	0	1	0
Ca1	43691711	C	Y	28	28	50	8	0.37	...,,TTT	FFFFFBBB	1	0	0	1	0	0.875	0	0	1	0	0.875	0	0	1	0
Ca1	43715778	G	R	20	74	25	19	0.47	AA,AAAA,..A.A,A,,.,	BFFFFFFFFFF<BFFBFBB	1	0	0	1	0	0.736842	0	0	1	0	0.842105	0	0	1	0
Ca1	43773900	C	T	39	69	26	17	0.82	TTTTTT,,TTTTTTTT.	FFFFFFFFFFFFFFBFB	1	0	0	1	0	0.764706	0	0	0	1	0.823529	0	0	1	0
Ca1	43801355	C	Y	58	71	60	7	0.57	T.T.TT,	FFFFFFF	1	0	0	1	0	0.857143	0	0	1	0	1	0	0	1	0
Ca1	43834418	G	R	32	32	44	15	0.33	,,,,...AA,A,A.A	BFFFFFFF/FFF/BF	1	0	0	1	0	0.733333	0	0	1	0	0.866667	0	0	1	0
Ca1	43924264	G	A	48	48	57	7	1	AAAAAAA	FFB<FFB	1	0	0	1	0	0.857143	0	0	0	1	1	0	0	1	0
Ca1	44116901	C	T	21	51	33	15	0.53	TTT.TT..TT..T..	FFFFFFFFFFFFFFB	1	0	0	1	0	0.733333	0	0	1	0	0.866667	0	0	1	0
Ca1	44184155	C	Y	79	79	27	26	0.3	,T..T,,TTT...,,..,,.T.T,.T	BFFFFFFBF/FFFFFFFFFFFFBBFF	1	0	0	1	0	0.730769	0	0	1	0	0.807692	0	0	1	0
Ca1	44185659	C	Y	24	24	16	28	0.32	T.TTT,,.,,,,T,..,,T..TT.T.,,	FFFFFFFFFFFFBFFFFFFFFFFBFFFF	1	0	0	1	0	0.714286	0	0	1	0	0.785714	0	0	1	0
Ca1	44187116	C	T	36	42	33	8	0.62	TTTT.T..	/FFF/FFF	1	0	0	1	0	0.875	0	0	1	0	0.875	0	0	1	0
Ca1	44192833	C	T	29	120	22	70	0.44	,,,,T,TT,,,,,,,,,T,,TTTT.T,T,TT.,.TTT,TT,T.,,TT,,T,,T,T.T,T.,,,T.TTTTT	BBFFFFFFFFFFFFBFFFFFFFFFFFFFFFFFFFFFFFFFFFFFBFF<FBFFF/FFFFFFFFFFFFFBFF	1	0	0	1	0	0.685714	0	0	1	0	0.742857	0	0	1	0
Ca1	44204138	C	T	38	51	39	10	0.8	TTTTT,TTT.	BFBFFFFFFB	1	0	0	1	0	0.8	0	0	1	0	0.9	0	0	1	0
Ca1	44214838	G	A	35	36	16	7	0.42	A.A.A..	FFFFFFF	1	0	0	1	0	0.857143	0	0	1	0	1	0	0	1	0
Ca1	44241794	C	Y	81	135	46	16	0.56	TTT.T.,T,..T.TTT	BFFFFFFFFFBFFFFB	1	0	0	1	0	0.75	0	0	1	0	0.875	0	0	1	0
Ca1	44248850	C	Y	52	52	38	9	0.33	T,T,T,.,.	FFFFFFFFB	1	0	0	1	0	0.777778	0	0	1	0	0.888889	0	0	1	0
Ca1	44264660	G	R	61	61	29	16	0.37	A.AA,,,,.A,..AA,	FBFFFFFFF/FFFFFF	1	0	0	1	0	0.75	0	0	1	0	0.875	0	0	1	0
Ca1	44264718	G	R	50	87	29	13	0.53	,.,..AA,AAAAA	BFFFFF<<FFFFF	1	0	0	1	0	0.769231	0	0	1	0	0.846154	0	0	1	0
Ca1	44274630	C	Y	69	69	39	13	0.38	T.T,,.,.,TTT,	FFBFFFFFFFFFF	1	0	0	1	0	0.769231	0	0	1	0	0.846154	0	0	1	0
Ca1	44486858	G	R	26	26	29	18	0.33	...A.AA...AA,A,...	FFFFFFFFBFFBFFFFFB	1	0	0	1	0	0.722222	0	0	1	0	0.833333	0	0	1	0
Ca1	44517616	G	A	21	45	57	7	0.85	AAAAAA.	FFFFFF<	1	0	0	1	0	0.857143	0	0	1	0	1	0	0	1	0
Ca1	44616591	G	R	90	90	50	14	0.5	,AA.AA,...AA.A	BF//FFFFFFF/FB	1	0	0	1	0	0.785714	0	0	1	0	0.857143	0	0	1	0
Ca1	44632241	C	Y	31	76	53	9	0.66	T.T,TTT.T	FFFFF<FF<	1	0	0	1	0	0.777778	0	0	1	0	0.888889	0	0	1	0
Ca1	44664428	C	Y	23	23	48	8	0.37	,...TT,T	FFFFF/BB	1	0	0	1	0	0.875	0	0	1	0	0.875	0	0	1	0
Ca1	44665086	C	Y	73	73	46	11	0.54	,.T,.TTTGTT	FFFFFFFF/BB	1	0	0	1	0	0.818182	0	0	1	0	0.909091	0	0	1	0
Ca1	44874287	G	A	32	39	31	9	0.44	...A,AAA.	FFFFFFBFF	1	0	0	1	0	0.777778	0	0	1	0	0.888889	0	0	1	0
Ca1	44874519	G	A	30	49	19	30	0.3	.A,,A...,A..,A.AA,,,A...,,.AA.	FFFFFFFFFFBFFBFFF/FFFFFFFFF/FF	1	0	0	1	0	0.7	0	0	1	0	0.8	0	0	1	0
Ca1	44874642	C	Y	61	61	38	12	0.41	.,.,,TTT,,TT	FBFFBFBF/FF/	1	0	0	1	0	0.75	0	0	1	0	0.916667	0	0	1	0
Ca1	44921174	G	R	39	39	35	16	0.31	,,,A,A,..,,A.AA.	FFFFFFFBFFFFFFFB	1	0	0	1	0	0.75	0	0	1	0	0.875	0	0	1	0
Ca1	44923506	G	R	165	165	33	56	0.35	,A...A..A.,,....A,..,,......,,.A.A.AA..AAAA..AAAAA.AA,.A	BFFFFFFFF<FFFFFFFFFBFBFFFFFFFFFFFBF/FFFFFBFB<FFFFFFFFF<B	1	0	0	1	0	0.678571	0	0	1	0	0.75	0	0	1	0
Ca1	44939470	C	Y	20	20	25	11	0.36	,.T..,,TTT,	BFFFFFFFF/F	1	0	0	1	0	0.818182	0	0	1	0	0.909091	0	0	1	0
Ca1	45120139	C	T	39	42	18	10	0.5	TT,T.T,.T.	FFFFFFFFFB	1	0	0	1	0	0.8	0	0	1	0	0.9	0	0	1	0
Ca1	45175560	G	A	21	51	35	18	0.44	AAAA.A.AA,.....A..	F/<FFFFFFFFFFFFFFF	1	0	0	1	0	0.722222	0	0	1	0	0.833333	0	0	1	0
Ca1	45204409	G	A	54	54	53	9	1	AAAAAAAAA	FFFFFFFBB	1	0	0	1	0	0.777778	0	0	0	1	0.888889	0	0	0	1
Ca1	45253734	C	Y	30	51	31	10	0.4	TTT.,,..T.	FFFFFFFFFF	1	0	0	1	0	0.8	0	0	1	0	0.9	0	0	1	0
Ca1	45260021	G	R	40	45	24	17	0.35	AAAA.AA....,,,,..	FFFFFFFFFFFFFFBFF	1	0	0	1	0	0.764706	0	0	1	0	0.823529	0	0	1	0
Ca1	45305073	C	T	35	57	15	29	0.34	.,T,T.,.T,..,TT..,.TT.,T,T,,T	FFBFFFFFFFFFFFFFFFFFFFFFFFFFB	1	0	0	1	0	0.724138	0	0	1	0	0.793103	0	0	1	0
Ca1	45336720	C	T	33	45	16	8	0.75	TTTTT..T	FFFF/FFF	1	0	0	1	0	0.875	0	0	1	0	0.875	0	0	1	0
Ca1	45349030	C	T	20	52	52	10	0.8	TTT,TTTT,T	FFFFFFFFFF	1	0	0	1	0	0.8	0	0	1	0	0.9	0	0	1	0
Ca1	45355321	G	R	33	33	48	10	0.4	A,AA.,..A,	BFFFFFFFFF	1	0	0	1	0	0.8	0	0	1	0	0.9	0	0	1	0
Ca1	45386168	G	A	27	42	44	7	0.71	.A.AAAA	FFFFBFF	1	0	0	1	0	0.857143	0	0	1	0	1	0	0	1	0
Ca1	45393700	G	R	48	48	56	9	0.33	,AAA..,,,	FBFFBFFFF	1	0	0	1	0	0.777778	0	0	1	0	0.888889	0	0	1	0
Ca1	45472672	G	R	39	87	60	10	0.7	AAA,A,AAA,	FFFFFFFFFF	1	0	0	1	0	0.8	0	0	1	0	0.9	0	0	1	0
Ca1	45732551	C	Y	23	23	37	12	0.33	..T..,T.TT.,	FFFFFBFF/FFB	1	0	0	1	0	0.75	0	0	1	0	0.916667	0	0	1	0
Ca1	45766256	C	Y	36	51	29	17	0.35	TTTT,T..,.,.T...,	FFFFF<FFBFFFFFFFB	1	0	0	1	0	0.764706	0	0	1	0	0.823529	0	0	1	0
Ca1	45802263	G	R	31	31	60	10	0.3	,.,,.,,AAA	FFFFFFF<BB	1	0	0	1	0	0.8	0	0	1	0	0.9	0	0	1	0
Ca1	45860123	C	T	21	40	18	19	0.31	.T...T....,.T.T.T.T	FFFFFFFFFFFFFFFFFFB	1	0	0	1	0	0.736842	0	0	1	0	0.842105	0	0	1	0
Ca1	46104355	G	R	76	76	45	10	0.4	AAA,A.....	FFFFF<FBBF	1	0	0	1	0	0.8	0	0	1	0	0.9	0	0	1	0
Ca1	46119178	C	Y	24	66	28	8	0.62	,.TTT.TT	FFFFFFFF	1	0	0	1	0	0.875	0	0	1	0	0.875	0	0	1	0
Ca1	46120513	C	Y	41	41	39	13	0.38	.TT..T,.,T.T,	FFFFFFFFFFFFF	1	0	0	1	0	0.769231	0	0	1	0	0.846154	0	0	1	0
Ca1	46279881	C	Y	111	111	60	14	0.5	TTT.T,TT.,,..T	BF/FFF/FFFFFFF	1	0	0	1	0	0.785714	0	0	1	0	0.857143	0	0	1	0
Ca1	46299750	G	A	25	32	12	11	0.63	AA..AAAA,A,	FFFFFFFFBFF	1	0	0	1	0	0.818182	0	0	1	0	0.909091	0	0	1	0
Ca1	46325795	C	Y	34	34	24	13	0.3	,.....T.T,.TT	FFF/F/FFFFFFB	1	0	0	1	0	0.769231	0	0	1	0	0.846154	0	0	1	0
Ca1	46348657	C	Y	31	31	40	8	0.5	,,,TTTT.	FFBFFFBF	1	0	0	1	0	0.875	0	0	1	0	0.875	0	0	1	0
Ca1	46424761	C	Y	25	25	49	16	0.37	.,,,.,.,TTTTTT..	FFFFFF<FFFFF/FFB	1	0	0	1	0	0.75	0	0	1	0	0.875	0	0	1	0
Ca1	46453249	G	R	86	86	60	8	0.5	,AAA..,A	FFFFFFFF	1	0	0	1	0	0.875	0	0	1	0	0.875	0	0	1	0
Ca1	46480436	C	T	51	51	46	8	1	TTTTTTTWT	FFF<FFFB	1	0	0	1	0	0.875	0	0	0	1	0.875	0	0	0	1
Ca1	46480766	C	T	35	50	37	16	0.62	.TT,..TTTT.TTATT	F/FFFFFFFFFFFFBF	1	0	0	1	0	0.75	0	0	1	0	0.875	0	0	1	0
Ca1	46480769	C	T	33	60	37	16	0.68	TTT,..TTTT.TT.TT	FFFF<F<FFFBFFFFF	1	0	0	1	0	0.75	0	0	1	0	0.875	0	0	1	0
Ca1	46504053	C	Y	94	94	60	12	0.41	,TT,.,TT,T.,	BFFFBF<FFFF/	1	0	0	1	0	0.75	0	0	1	0	0.916667	0	0	1	0
Ca1	46511798	G	R	67	67	51	8	0.5	AA,.,AA.	FFFFF<FF	1	0	0	1	0	0.875	0	0	1	0	0.875	0	0	1	0
Ca1	46516693	C	Y	73	73	60	10	0.4	..,TTT,.T,	FFFFFFFFBF	1	0	0	1	0	0.8	0	0	1	0	0.9	0	0	1	0
Ca1	46518574	C	Y	101	101	60	11	0.45	TT,TT,,,..T	BFBFFFFFFFF	1	0	0	1	0	0.818182	0	0	1	0	0.909091	0	0	1	0
Ca1	46519988	C	Y	52	52	55	9	0.33	TT.,.T..,	FFFFFFFFF	1	0	0	1	0	0.777778	0	0	1	0	0.888889	0	0	1	0
Ca1	46520348	C	Y	68	95	55	9	0.55	,T,T.T.TT	BFFFFFFF<	1	0	0	1	0	0.777778	0	0	1	0	0.888889	0	0	1	0
Ca1	46566099	G	A	31	45	13	20	0.4	A,.,A.A....A,AAA.A..	FFBFFFFFFFFFFFFF<FFF	1	0	0	1	0	0.75	0	0	1	0	0.85	0	0	1	0
Ca1	46661610	C	Y	78	78	50	20	0.3	T..,..,,,,,,,.T.TTTT	FFFFFFFFBFFFFFFFFFFB	1	0	0	1	0	0.75	0	0	1	0	0.85	0	0	1	0
Ca1	46668106	C	Y	48	96	44	13	0.53	TTTTT.....T.T	FFFF<FFFFFFFF	1	0	0	1	0	0.769231	0	0	1	0	0.846154	0	0	1	0
Ca1	46678357	G	A	48	48	59	7	1	AAAAAAA	BFFFFF<	1	0	0	1	0	0.857143	0	0	0	1	1	0	0	1	0
Ca1	46697230	C	Y	28	34	24	10	0.3	TTT,,,..,.	FFF<FFFFFB	1	0	0	1	0	0.8	0	0	1	0	0.9	0	0	1	0
Ca1	46698602	G	R	26	26	25	40	0.45	,AA,AAAA,,A,AA,A,,,A.AA,A...,AA.,,.,AA,,	BFFFFFBFFFBBF<FFFFFFFBFBFFFFFFFFFFFB/<BF	1	0	0	1	0	0.7	0	0	1	0	0.775	0	0	1	0
Ca1	46704020	C	Y	29	29	34	12	0.66	,,T.TTTT,TTT	BFFF<FFFFFFF	1	0	0	1	0	0.75	0	0	1	0	0.916667	0	0	1	0
Ca1	46864858	G	R	40	46	17	35	0.37	AA.A....AA...AA,AA,..,..A......AAA,	FFFFFFFFFFFFFFFFFFFFFBFFFFFFFFFFFFF	1	0	0	1	0	0.714286	0	0	1	0	0.771429	0	0	1	0
Ca1	46895029	C	Y	40	40	49	19	0.31	......,TT.,TTT,.T..	FFFFFFFFFFBFFFFFFBB	1	0	0	1	0	0.736842	0	0	1	0	0.842105	0	0	1	0
Ca1	46895345	G	R	72	135	48	17	0.7	.,AAAA.AAAAAAAA..	FFFFF/FBFFFFFFFBB	1	0	0	1	0	0.764706	0	0	1	0	0.823529	0	0	1	0
Ca1	46895946	C	Y	24	24	57	10	0.3	...,T,,.TT	FF<F<<FFFF	1	0	0	1	0	0.8	0	0	1	0	0.9	0	0	1	0
Ca1	47059555	C	Y	30	78	44	13	0.53	T,TTTTT,,T,,,	F/FF/FFFFFFFF	1	0	0	1	0	0.769231	0	0	1	0	0.846154	0	0	1	0
Ca1	47073624	G	R	43	54	41	8	0.5	AA..AA,,	BFFFFFFF	1	0	0	1	0	0.875	0	0	1	0	0.875	0	0	1	0
Ca1	47076117	C	Y	20	47	36	7	0.42	TT.,.T.	BFFFFFF	1	0	0	1	0	0.857143	0	0	1	0	1	0	0	1	0
Ca1	47076206	G	A	24	42	46	8	0.62	.AAA,,AA	FFFFFFFB	1	0	0	1	0	0.875	0	0	1	0	0.875	0	0	1	0
Ca1	47109123	G	R	40	40	60	7	0.42	AAA.,,,	F<FFFFF	1	0	0	1	0	0.857143	0	0	1	0	1	0	0	1	0
Ca1	47110008	G	R	20	68	60	9	0.77	,AAA.AAAA	FFFFFFFBB	1	0	0	1	0	0.777778	0	0	1	0	0.888889	0	0	1	0
Ca1	47157099	G	R	26	65	31	8	0.5	,,A,.AAA	BFBBFFFB	1	0	0	1	0	0.875	0	0	1	0	0.875	0	0	1	0
Ca1	47171245	G	R	58	89	60	7	0.57	.A,AAA,	FFFFFFF	1	0	0	1	0	0.857143	0	0	1	0	1	0	0	1	0
Ca1	47203182	C	Y	51	93	60	8	0.62	TT,TTT..	FFFFFFBF	1	0	0	1	0	0.875	0	0	1	0	0.875	0	0	1	0
Ca1	47216845	C	Y	70	118	60	11	0.63	TTT,.T,TTT,	FFFFFFFFFFB	1	0	0	1	0	0.818182	0	0	1	0	0.909091	0	0	1	0
Ca1	47241135	C	Y	26	68	60	7	0.71	TT,TT.T	FFFFFFF	1	0	0	1	0	0.857143	0	0	1	0	1	0	0	1	0
Ca1	47300875	C	Y	81	138	60	15	0.66	TTTTT,..TT.TT.T	B<FFFFFBFFFFFFB	1	0	0	1	0	0.733333	0	0	1	0	0.866667	0	0	1	0
Ca1	47318452	G	R	58	71	59	7	0.57	.A,AA,A	FFFFFFF	1	0	0	1	0	0.857143	0	0	1	0	1	0	0	1	0
Ca1	47333245	C	Y	26	68	60	7	0.71	,TTTTT.	FFFBFFF	1	0	0	1	0	0.857143	0	0	1	0	1	0	0	1	0
Ca1	47491907	G	R	44	89	60	9	0.66	,AA,AAAA.	BFFFFFFFB	1	0	0	1	0	0.777778	0	0	1	0	0.888889	0	0	1	0
Ca1	47507787	C	T	42	48	37	9	0.77	TT.TTT.TT	FFBF<FFB<	1	0	0	1	0	0.777778	0	0	1	0	0.888889	0	0	1	0
Ca1	47620987	C	Y	60	60	33	17	0.35	,TT.T,..T....,.TT	BFFFFFFFFFFFFFFFF	1	0	0	1	0	0.764706	0	0	1	0	0.823529	0	0	1	0
Ca1	47629967	C	Y	60	60	42	14	0.42	T...TTT,,TT,..	FFFFFFFBFFFFBB	1	0	0	1	0	0.785714	0	0	1	0	0.857143	0	0	1	0
Ca1	47861883	G	R	80	116	58	10	0.6	.AAA.A,,AA	FFFFFFFFFB	1	0	0	1	0	0.8	0	0	1	0	0.9	0	0	1	0
Ca1	48007150	C	T	26	26	9	11	0.45	,.TT.TTT..,	BFFFFBFFBFF	1	0	0	1	0	0.818182	0	0	1	0	0.909091	0	0	1	0
Ca1	48007288	C	T	29	29	7	8	0.75	,,TTTTTT	FFFFFFFB	1	0	0	1	0	0.875	0	0	1	0	0.875	0	0	1	0
Ca1	48112282	C	T	42	48	23	9	0.77	,TTTTT,TT	FFF<FFFFF	1	0	0	1	0	0.777778	0	0	1	0	0.888889	0	0	1	0
Ca1	48159939	C	Y	62	107	60	10	0.6	TTT,,T,T,T	FFFFFFFFFF	1	0	0	1	0	0.8	0	0	1	0	0.9	0	0	1	0
Ca1	48178780	C	Y	79	110	60	9	0.55	,TTT.T,,T	FFFFFFFFF	1	0	0	1	0	0.777778	0	0	1	0	0.888889	0	0	1	0
Ca1	48207327	G	R	52	52	38	9	0.66	AAAAAA,.,	FFFFFFFFF	1	0	0	1	0	0.777778	0	0	1	0	0.888889	0	0	1	0
Ca1	48327479	G	R	21	63	60	7	0.71	A,,AAAA	FFFFFFB	1	0	0	1	0	0.857143	0	0	1	0	1	0	0	1	0
Ca2	66047	C	Y	26	26	45	10	0.4	..,TT..T.T	FFFFFFFFBB	1	0	0	1	0	0.8	0	0	1	0	0.9	0	0	1	0
Ca2	250244	G	R	29	29	41	10	0.3	.AA.,,A,,,	FFFFFFFFFB	1	0	0	1	0	0.8	0	0	1	0	0.9	0	0	1	0
Ca2	280747	C	Y	48	96	46	13	0.53	TTT..,,T.T.TT	/FBFFFFFFFFFB	1	0	0	1	0	0.769231	0	0	1	0	0.846154	0	0	1	0
Ca2	296394	G	R	29	29	34	9	0.44	,.A,AAA,,	FFFBF<FFF	1	0	0	1	0	0.777778	0	0	1	0	0.888889	0	0	1	0
Ca2	451513	G	A	54	54	60	9	1	AAAAAAAAA	FFFFFFFFF	1	0	0	1	0	0.777778	0	0	0	1	0.888889	0	0	0	1
Ca2	451514	G	A	54	54	60	9	1	AAAAAAAAA	FFF/FFFF/	1	0	0	1	0	0.777778	0	0	0	1	0.888889	0	0	0	1
Ca2	540805	C	T	21	21	11	9	0.66	TTT,,TT,T	FFFF/FFFB	1	0	0	1	0	0.777778	0	0	1	0	0.888889	0	0	1	0
Ca2	643232	G	R	38	74	35	14	0.35	AA...A.A,.A...	FFFFBFFFFFFBBB	1	0	0	1	0	0.785714	0	0	1	0	0.857143	0	0	1	0
Ca2	745076	C	Y	39	76	42	11	0.63	TT.TTTT.T.G	FFFFFFFFFF/	1	0	0	1	0	0.818182	0	0	1	0	0.909091	0	0	1	0
Ca2	769148	C	Y	54	54	30	10	0.4	,.,,TT,T,T	FFF<FFFBFB	1	0	0	1	0	0.8	0	0	1	0	0.9	0	0	1	0
Ca2	1040171	G	R	40	40	60	7	0.42	A.A.A..	<BF<FFB	1	0	0	1	0	0.857143	0	0	1	0	1	0	0	1	0
Ca2	1041434	G	R	44	44	53	13	0.3	,,..,A,A,A,,A	FFFFFFFFF<FFB	1	0	0	1	0	0.769231	0	0	1	0	0.846154	0	0	1	0
Ca2	1047872	C	Y	40	75	53	7	0.57	TTT,,,T	FFFF<FB	1	0	0	1	0	0.857143	0	0	1	0	1	0	0	1	0
Ca2	1049431	C	Y	73	86	60	8	0.5	T.TT.,T,	FFFFFFF7	1	0	0	1	0	0.875	0	0	1	0	0.875	0	0	1	0
Ca2	1083777	G	R	22	22	35	13	0.3	,,A,AA,,,,,,A	FFFFFFFFFFFBF	1	0	0	1	0	0.769231	0	0	1	0	0.846154	0	0	1	0
Ca2	1160002	C	Y	29	74	51	9	0.66	TT.,.TTTT	BFFFFBBFB	1	0	0	1	0	0.777778	0	0	1	0	0.888889	0	0	1	0
Ca2	1165449	C	Y	32	80	32	17	0.41	T.T..T,..,,,T,TTOT	BFFFFBBFFFFFFF<FF	1	0	0	1	0	0.764706	0	0	1	0	0.823529	0	0	1	0
Ca2	1207505	G	R	24	24	45	9	0.33	A.AA.,,,.	FBFFFFBBF	1	0	0	1	0	0.777778	0	0	1	0	0.888889	0	0	1	0
Ca2	1498560	C	Y	36	36	50	10	0.4	,,..T.T.TT	FF/BFFFBFF	1	0	0	1	0	0.8	0	0	1	0	0.9	0	0	1	0
Ca2	1540697	C	Y	24	66	33	10	0.5	T...TT.TT.	FFFFFFFFFB	1	0	0	1	0	0.8	0	0	1	0	0.9	0	0	1	0
Ca2	1540983	G	R	43	43	32	13	0.38	,AA,AA....,A,	FFFFFF<FFFFFF	1	0	0	1	0	0.769231	0	0	1	0	0.846154	0	0	1	0
Ca2	1545989	G	R	59	98	40	10	0.6	AAAAA,.,,A	FFFFFFFBFF	1	0	0	1	0	0.8	0	0	1	0	0.9	0	0	1	0
Ca2	1556669	C	Y	20	74	47	14	0.64	TT,T.T,.TT.TTT	FFFFFFFFFFFFF/	1	0	0	1	0	0.785714	0	0	1	0	0.857143	0	0	1	0
Ca2	1574080	C	T	48	48	60	7	1	TTTTTTT	BBFBFFF	1	0	0	1	0	0.857143	0	0	0	1	1	0	0	1	0
Ca2	1640320	G	R	67	67	42	16	0.31	,,,.,A.A,.A,,,AA	BFFFFFFFFFFFFFFF	1	0	0	1	0	0.75	0	0	1	0	0.875	0	0	1	0
Ca2	1721959	G	A	38	39	13	10	0.4	A,.A...AA.	FFFFFFFFFB	1	0	0	1	0	0.8	0	0	1	0	0.9	0	0	1	0
Ca2	2162177	G	A	37	37	9	28	0.39	A,,A.AA.A,.,A,,..A.A,.AA,,.A	BFFFBFFFFFFF<FF/FFFFFFFFFFBF	1	0	0	1	0	0.714286	0	0	1	0	0.785714	0	0	1	0
Ca2	2460888	C	T	58	60	22	16	0.68	T.T,T,TTTTTT,TT,	BF/FFBFFFF/FBFFF	1	0	0	1	0	0.75	0	0	1	0	0.875	0	0	1	0
Ca2	2949885	G	R	26	26	32	8	0.37	A.,AA...	BBFFFFFF	1	0	0	1	0	0.875	0	0	1	0	0.875	0	0	1	0
Ca2	2988675	C	T	48	48	49	7	1	TTTTTTT	FFFFFFF	1	0	0	1	0	0.857143	0	0	0	1	1	0	0	1	0
Ca2	3015130	G	A	54	54	60	9	1	AAAAAAAAA	FFFFFFFFB	1	0	0	1	0	0.777778	0	0	0	1	0.888889	0	0	0	1
Ca2	3015144	C	T	48	48	60	7	1	TTTTTTT	FFFFFFF	1	0	0	1	0	0.857143	0	0	0	1	1	0	0	1	0
Ca2	3046623	G	A	60	60	60	11	1	AAAAAAAAAAA	FFFFFFFFFFF	1	0	0	1	0	0.818182	0	0	0	1	0.909091	0	0	0	1
Ca2	3255484	C	Y	39	39	45	9	0.44	,,..T,TTT	FFFFFFFFF	1	0	0	1	0	0.777778	0	0	1	0	0.888889	0	0	1	0
Ca2	3255901	G	R	30	30	30	12	0.33	AAA.,A.,....	FFFBFFFFFFFB	1	0	0	1	0	0.75	0	0	1	0	0.916667	0	0	1	0
Ca2	3282014	G	A	51	51	60	8	1	AAAAAAAA	FFFFFFFF	1	0	0	1	0	0.875	0	0	0	1	0.875	0	0	0	1
Ca2	3464758	C	Y	59	110	49	12	0.66	TT,T.TTTT,,T	FFBBFBFFFFFF	1	0	0	1	0	0.75	0	0	1	0	0.916667	0	0	1	0
Ca2	3780461	C	T	48	48	51	7	1	TTTTTTT	FFFFFFB	1	0	0	1	0	0.857143	0	0	0	1	1	0	0	1	0
Ca2	3868524	G	A	36	45	33	9	0.66	.,,AAAAAA	FFFFFF<FF	1	0	0	1	0	0.777778	0	0	1	0	0.888889	0	0	1	0
Ca2	4196056	G	A	20	20	9	9	0.33	,A,A,,A,,	FFFFFFFFF	1	0	0	1	0	0.777778	0	0	1	0	0.888889	0	0	1	0
Ca2	4239237	C	T	22	30	13	19	0.47	.TTTT,T,...,,T,T,TT	FFFFFFFBFFFFFFFFFFF	1	0	0	1	0	0.736842	0	0	1	0	0.842105	0	0	1	0
Ca2	4267531	C	Y	20	20	29	15	0.33	,.,..TTT,,,TT,.	FFFFFBFBFFFFF<F	1	0	0	1	0	0.733333	0	0	1	0	0.866667	0	0	1	0
Ca2	4279138	C	Y	40	40	32	13	0.3	...,,T,TT,,T,	FFF<FBFFFFBFB	1	0	0	1	0	0.769231	0	0	1	0	0.846154	0	0	1	0
Ca2	4293563	C	Y	49	49	45	10	0.3	,,T,,T..T.	FFF<FFFFFB	1	0	0	1	0	0.8	0	0	1	0	0.9	0	0	1	0
Ca2	4294585	G	R	58	58	47	10	0.4	A,A,AA....	FFFFFFFF<<	1	0	0	1	0	0.8	0	0	1	0	0.9	0	0	1	0
Ca2	4316958	C	T	39	39	32	9	0.44	TT..T...T	FBFFFFFFF	1	0	0	1	0	0.777778	0	0	1	0	0.888889	0	0	1	0
Ca2	4458688	G	R	63	83	46	9	0.44	,,,A,A,AA	FFFFFFFFF	1	0	0	1	0	0.777778	0	0	1	0	0.888889	0	0	1	0
Ca2	4547302	C	Y	100	100	43	17	0.35	TT,,.T,,.T,.T,,,T	FFFBFFFBF<FFFBFFB	1	0	0	1	0	0.764706	0	0	1	0	0.823529	0	0	1	0
Ca2	4660709	C	Y	31	31	36	8	0.5	,TTTT..,	FFFFFFF<	1	0	0	1	0	0.875	0	0	1	0	0.875	0	0	1	0
Ca2	4670356	C	Y	27	43	20	15	0.33	T,.T,TT..,..T..	FFFFFFF/FFFFFBB	1	0	0	1	0	0.733333	0	0	1	0	0.866667	0	0	1	0
Ca2	4733399	G	A	38	45	55	7	0.85	AAAAAA,	FFFFFF<	1	0	0	1	0	0.857143	0	0	1	0	1	0	0	1	0
Ca2	4752980	G	A	48	48	60	7	1	AAAAAAA	/BFFFFF	1	0	0	1	0	0.857143	0	0	0	1	1	0	0	1	0
Ca2	4868129	C	Y	80	99	60	9	0.55	,,TTT.T.T	BFFFFFFFB	1	0	0	1	0	0.777778	0	0	1	0	0.888889	0	0	1	0
Ca2	4890996	G	R	48	48	56	13	0.3	.A.,,A,AA....	FFFFFFFFFFFFF	1	0	0	1	0	0.769231	0	0	1	0	0.846154	0	0	1	0
Ca2	4919950	G	R	50	68	44	7	0.57	AAA.,,A	F/FBFFF	1	0	0	1	0	0.857143	0	0	1	0	1	0	0	1	0
Ca2	4920996	G	R	48	48	54	7	0.42	..AA.A,	FFFFFF/	1	0	0	1	0	0.857143	0	0	1	0	1	0	0	1	0
Ca2	5529743	C	Y	67	67	38	13	0.3	,TT.,.,.TT,..	FFFFFFFBFFFFF	1	0	0	1	0	0.769231	0	0	1	0	0.846154	0	0	1	0
Ca2	5535929	G	R	61	80	44	12	0.41	A...A.A,.AA,	BFFFFFFFFB<B	1	0	0	1	0	0.75	0	0	1	0	0.916667	0	0	1	0
Ca2	5689531	C	T	31	57	58	11	0.9	TTTTTTTTT,T	FFFFFFFFFF<	1	0	0	1	0	0.818182	0	0	0	1	0.909091	0	0	1	0
Ca2	5703330	C	Y	73	73	52	12	0.41	.,TT.T,T.T.,	FFFFFFFBFFBF	1	0	0	1	0	0.75	0	0	1	0	0.916667	0	0	1	0
Ca2	5706389	G	R	108	109	41	18	0.55	AAAAAA.,,AA.A.A.,,	FFFFFFFFFFFFFFFFBF	1	0	0	1	0	0.722222	0	0	1	0	0.833333	0	0	1	0
Ca2	5706529	G	R	28	28	32	13	0.3	A.AAA...,,,..	FFFFFFFFBFFFF	1	0	0	1	0	0.769231	0	0	1	0	0.846154	0	0	1	0
Ca2	5730210	C	Y	43	82	47	8	0.5	TT,,,TT.	FFFFFFFF	1	0	0	1	0	0.875	0	0	1	0	0.875	0	0	1	0
Ca2	5763651	G	R	34	34	29	8	0.37	,,AAA,.,	FFFBBFFF	1	0	0	1	0	0.875	0	0	1	0	0.875	0	0	1	0
Ca2	5763657	G	R	33	33	29	8	0.5	AA...A.A	BF<FFFFF	1	0	0	1	0	0.875	0	0	1	0	0.875	0	0	1	0
Ca2	6065615	C	Y	31	31	33	9	0.33	.,TT,T.,,	FFFFFFFFF	1	0	0	1	0	0.777778	0	0	1	0	0.888889	0	0	1	0
Ca2	6209086	C	T	31	36	14	10	0.3	TT,,,,T,.,	FFFFFFFFFF	1	0	0	1	0	0.8	0	0	1	0	0.9	0	0	1	0
Ca2	6267463	G	R	70	99	47	10	0.5	,AAAA.A,.,	FFF<F<FFFB	1	0	0	1	0	0.8	0	0	1	0	0.9	0	0	1	0
Ca2	6307067	G	R	92	92	46	15	0.33	AA,A,A,.,A,..,.	FFBFFFFFFFFBBFB	1	0	0	1	0	0.733333	0	0	1	0	0.866667	0	0	1	0
Ca2	6609278	C	Y	21	60	38	8	0.5	TTT,,.T,	FFF<FF<F	1	0	0	1	0	0.875	0	0	1	0	0.875	0	0	1	0
Ca2	6633525	G	R	65	77	46	10	0.5	..A...AAAA	FFFFFBBFFB	1	0	0	1	0	0.8	0	0	1	0	0.9	0	0	1	0
Ca2	6639484	G	R	34	62	49	7	0.57	AA,A..A	FF/FFFF	1	0	0	1	0	0.857143	0	0	1	0	1	0	0	1	0
Ca2	6641068	G	R	111	111	59	25	0.32	A,.....,,,.AA..A.AAA,.A..	FFFFB<FFFFFFBFFFF/F<FBFFB	1	0	0	1	0	0.72	0	0	1	0	0.8	0	0	1	0
Ca2	6664612	G	A	21	39	33	7	0.57	A.AA,A.	FFFFFFB	1	0	0	1	0	0.857143	0	0	1	0	1	0	0	1	0
Ca2	6672772	G	R	57	57	52	12	0.33	.A.AA.A,,,,,	BFFFFFFFBFFB	1	0	0	1	0	0.75	0	0	1	0	0.916667	0	0	1	0
Ca2	6674691	C	Y	91	138	27	30	0.5	,.T.T,TTTT.T.,,T.T,,TT,,.TTT,T	BF<FFFFFFFFFFFFFFFFFFFFFFFBFFF	1	0	0	1	0	0.7	0	0	1	0	0.8	0	0	1	0
Ca2	6687598	G	R	26	32	34	7	0.57	.A.A,AA	FFFFFFF	1	0	0	1	0	0.857143	0	0	1	0	1	0	0	1	0
Ca2	6726248	G	A	51	51	60	8	1	AAAAAAAA	FFBFFFFF	1	0	0	1	0	0.875	0	0	0	1	0.875	0	0	0	1
Ca2	6784781	G	R	40	115	30	28	0.6	.........A.AAAAAAAAAAAAAAAA.	FF/F<FBFFFFFFFFFFFFFFFFFFFBB	1	0	0	1	0	0.714286	0	0	1	0	0.785714	0	0	1	0
Ca2	7039095	C	T	39	40	11	9	0.66	TTT,T,,TT	BFFF<FBFB	1	0	0	1	0	0.777778	0	0	1	0	0.888889	0	0	1	0
Ca2	7115216	C	T	54	54	60	9	1	TTTTTTTTT	<BFFFF<B7	1	0	0	1	0	0.777778	0	0	0	1	0.888889	0	0	0	1
Ca2	7151234	G	A	25	36	26	8	0.37	,,.A,A,A	FFFFFFFF	1	0	0	1	0	0.875	0	0	1	0	0.875	0	0	1	0
Ca2	7171984	C	Y	93	93	44	15	0.4	..TT.,.....TTTT	BFFFFFFFFFFFFFF	1	0	0	1	0	0.733333	0	0	1	0	0.866667	0	0	1	0
Ca2	7275098	G	R	24	42	27	21	0.33	A,.,.,,,.,.,AA,A,A.AA	FFFFFFFFFFFFFBF/FFFBF	1	0	0	1	0	0.761905	0	0	1	0	0.809524	0	0	1	0
Ca2	7308934	C	Y	22	22	45	10	0.3	.,.,.TT,.T	FFFFFFFFFF	1	0	0	1	0	0.8	0	0	1	0	0.9	0	0	1	0
Ca2	7422637	C	T	26	30	13	11	0.36	TTT,.T,.,,.	FFFFFFBFFFF	1	0	0	1	0	0.818182	0	0	1	0	0.909091	0	0	1	0
Ca2	7441726	G	R	39	39	53	10	0.3	,A,.,A,A..	FFFFFFFFFF	1	0	0	1	0	0.8	0	0	1	0	0.9	0	0	1	0
Ca2	7441737	C	Y	45	45	50	10	0.3	,.,T,T...T	FFFFFFFFFB	1	0	0	1	0	0.8	0	0	1	0	0.9	0	0	1	0
Ca2	7443788	G	R	24	66	60	8	0.62	AAA,,AA,	FFF/BFFF	1	0	0	1	0	0.875	0	0	1	0	0.875	0	0	1	0
Ca2	7444797	G	R	95	95	60	14	0.35	AA.AA,A,......	FFFFFFFFFFBFFF	1	0	0	1	0	0.785714	0	0	1	0	0.857143	0	0	1	0
Ca2	7450787	C	Y	50	50	49	9	0.44	TT,,TT...	BFFFFFFBB	1	0	0	1	0	0.777778	0	0	1	0	0.888889	0	0	1	0
Ca2	7554207	C	T	34	36	19	7	0.42	,,,.TTT	FFFFFFF	1	0	0	1	0	0.857143	0	0	1	0	1	0	0	1	0
Ca2	7661735	C	Y	47	97	21	25	0.56	TT..TTTTTTTT,,,.T.T.,.TT,	BBBFFFFFFFFBFFBFFFFF/FF<F	1	0	0	1	0	0.72	0	0	1	0	0.8	0	0	1	0
Ca2	7732909	C	T	31	36	15	8	0.37	TT,,,,T.	FFFFFFFF	1	0	0	1	0	0.875	0	0	1	0	0.875	0	0	1	0
Ca2	7905658	C	T	30	30	12	7	0.42	TT.T...	FFFFFFF	1	0	0	1	0	0.857143	0	0	1	0	1	0	0	1	0
Ca2	7905801	G	A	21	21	10	10	0.3	...AAA...,	F<FFFFFBBF	1	0	0	1	0	0.8	0	0	1	0	0.9	0	0	1	0
Ca2	8215591	C	T	54	54	53	9	1	TTTTTTTTT	FFFFFFFFF	1	0	0	1	0	0.777778	0	0	0	1	0.888889	0	0	0	1
Ca2	8431575	G	R	38	38	22	14	0.35	.,A.,A,,,.AA,A	FFF<FFFBFFFFFF	1	0	0	1	0	0.785714	0	0	1	0	0.857143	0	0	1	0
Ca2	8433364	C	Y	52	84	42	11	0.63	,,TTTTT,TT,	FFFFFFFFFF<	1	0	0	1	0	0.818182	0	0	1	0	0.909091	0	0	1	0
Ca2	8448763	C	T	57	57	60	10	1	TTTTTTTTTT	BFFFFFFFBF	1	0	0	1	0	0.8	0	0	0	1	0.9	0	0	0	1
Ca2	8477883	C	Y	80	102	60	9	0.55	TTT,.T,T.	FFFFFFBFF	1	0	0	1	0	0.777778	0	0	1	0	0.888889	0	0	1	0
Ca2	8598330	C	Y	34	34	21	45	0.35	.T,.,T...,TTT...T.T,.,T.T..,....T,TT,TT.T..T,	FFFFFFFFFBFFFFFFFFFFFFFFFFFFFFFFFFFFBFFFBFFFB	1	0	0	1	0	0.688889	0	0	1	0	0.777778	0	0	1	0
Ca2	9351836	C	T	57	60	27	26	0.42	T.,,T.T,.TTTT..T....T.T.T.	FBFFFFFFFF<FFFFFFFFBBBFFFF	1	0	0	1	0	0.730769	0	0	1	0	0.807692	0	0	1	0
Ca2	9403776	G	A	43	48	18	23	0.3	,,A,,,,AA,,,,,,AA,,,,AA	BFFFFFFFFFFBFFFFFFF/FFB	1	0	0	1	0	0.73913	0	0	1	0	0.826087	0	0	1	0
Ca2	9498604	G	R	112	112	32	17	0.41	AA.,AA...A.A..A..	FBFFFFFFBFFFFFFFF	1	0	0	1	0	0.764706	0	0	1	0	0.823529	0	0	1	0
Ca2	9499995	G	R	31	55	21	16	0.43	,,,,,A,A,.AAA,AA	BFFBBFFFFFFFBFFF	1	0	0	1	0	0.75	0	0	1	0	0.875	0	0	1	0
Ca2	9738745	G	R	22	22	26	8	0.37	.A.A,.F.FA	<FBBFBBB	1	0	0	1	0	0.875	0	0	1	0	0.875	0	0	1	0
Ca2	9774562	C	Y	51	51	56	12	0.33	.T.....T.T.T	FFFFBFFFFFFF	1	0	0	1	0	0.75	0	0	1	0	0.916667	0	0	1	0
Ca2	9791165	G	A	27	27	12	7	0.42	AAA,,,,	FFBFFF<	1	0	0	1	0	0.857143	0	0	1	0	1	0	0	1	0
Ca2	10114465	C	Y	45	46	30	9	0.55	T,.TT.TT,	FBF<FFFFF	1	0	0	1	0	0.777778	0	0	1	0	0.888889	0	0	1	0
Ca2	10131531	C	T	40	42	16	8	0.62	TTT,TT.,	FFF<FFFF	1	0	0	1	0	0.875	0	0	1	0	0.875	0	0	1	0
Ca2	10175093	C	T	38	39	18	8	0.5	T...TT.T	FF<FFFFB	1	0	0	1	0	0.875	0	0	1	0	0.875	0	0	1	0
Ca2	10220947	C	T	35	40	13	14	0.35	T.T,.T.,T.T,,,	FBFFF/FFFFFBFF	1	0	0	1	0	0.785714	0	0	1	0	0.857143	0	0	1	0
Ca2	10310057	C	Y	32	86	54	12	0.75	T,TTTTTTT,.T	BFFFFFFFFFBF	1	0	0	1	0	0.75	0	0	1	0	0.916667	0	0	1	0
Ca2	10540663	C	T	25	29	19	8	0.37	,T.,,TGT	FFBBBF/F	1	0	0	1	0	0.875	0	0	1	0	0.875	0	0	1	0
Ca2	10544109	C	T	36	54	27	13	0.69	TT,T,TTT,TTT,	/<FFFFFBFB/BF	1	0	0	1	0	0.769231	0	0	1	0	0.846154	0	0	1	0
Ca2	10622662	G	A	28	39	29	7	0.57	,.A.AAA	FBFFFFF	1	0	0	1	0	0.857143	0	0	1	0	1	0	0	1	0
Ca2	10666634	G	R	31	31	33	11	0.36	....,.AA.AA	BFFFFFFFFFB	1	0	0	1	0	0.818182	0	0	1	0	0.909091	0	0	1	0
Ca2	10840593	G	R	46	52	25	12	0.33	....A..AAA..	FFFFFFFFFFBB	1	0	0	1	0	0.75	0	0	1	0	0.916667	0	0	1	0
Ca2	10840660	G	R	20	57	26	10	0.4	A.AAA..,..	FB<FFFFFFF	1	0	0	1	0	0.8	0	0	1	0	0.9	0	0	1	0
Ca2	10849951	C	Y	86	94	44	11	0.54	TTTT,.TT..,	FFFFFFFFFFF	1	0	0	1	0	0.818182	0	0	1	0	0.909091	0	0	1	0
Ca2	10877703	C	Y	34	76	38	11	0.45	.,..T,TT,TT	FFFFFFFFFFF	1	0	0	1	0	0.818182	0	0	1	0	0.909091	0	0	1	0
Ca2	10879840	G	A	51	51	50	8	1	AAAAAAAA	FFFFFFFF	1	0	0	1	0	0.875	0	0	0	1	0.875	0	0	0	1
Ca2	10879843	G	A	51	51	50	8	1	AAAAAAAA	FFF/FBFF	1	0	0	1	0	0.875	0	0	0	1	0.875	0	0	0	1
Ca2	10891196	G	A	39	39	17	9	0.44	A,,A,,A,A	FFFFFFBFB	1	0	0	1	0	0.777778	0	0	1	0	0.888889	0	0	1	0
Ca2	10895113	C	T	32	45	41	9	0.66	TTTTT,,T,	FFFFFF<BF	1	0	0	1	0	0.777778	0	0	1	0	0.888889	0	0	1	0
Ca2	10910559	G	R	64	83	43	12	0.41	,A,A,.,A.A.A	FFFFFFFF/<FB	1	0	0	1	0	0.75	0	0	1	0	0.916667	0	0	1	0
Ca2	10910846	C	Y	23	23	32	8	0.5	.,TT.T.T	FFFFFFF<	1	0	0	1	0	0.875	0	0	1	0	0.875	0	0	1	0
Ca2	11054203	C	Y	56	56	35	15	0.33	.,TT,.T,,T.T,.,	FFFFFFFFFFFFBFB	1	0	0	1	0	0.733333	0	0	1	0	0.866667	0	0	1	0
Ca2	11103301	C	Y	36	78	37	9	0.55	.,,,TTTTZT	FFFFFFFFF	1	0	0	1	0	0.777778	0	0	1	0	0.888889	0	0	1	0
Ca2	11193608	G	A	42	42	17	13	0.38	A,,A.,,,.,AAA	BFFFFFFFFBFFF	1	0	0	1	0	0.769231	0	0	1	0	0.846154	0	0	1	0
Ca2	11368177	G	A	36	42	22	7	0.71	AAA.AA.	BFFFFFF	1	0	0	1	0	0.857143	0	0	1	0	1	0	0	1	0
Ca2	11368738	G	A	25	42	17	9	0.55	.A,A,A,AA	FFBFFFFFF	1	0	0	1	0	0.777778	0	0	1	0	0.888889	0	0	1	0
Ca2	11567526	C	T	40	41	10	8	0.62	TT.T.,TT	FFFFFFFB	1	0	0	1	0	0.875	0	0	1	0	0.875	0	0	1	0
Ca2	11687816	G	R	88	88	42	17	0.35	,,A,AAA,AA.,,.,O,,	FFFFFFFFFFFFFFBFF	1	0	0	1	0	0.764706	0	0	1	0	0.823529	0	0	1	0
Ca2	11690267	G	R	37	50	28	11	0.36	.,,.,.,AAAA	FFFF<BFFBFF	1	0	0	1	0	0.818182	0	0	1	0	0.909091	0	0	1	0
Ca2	11691354	C	Y	25	25	35	7	0.42	.,TTT,,	/FFBFFF	1	0	0	1	0	0.857143	0	0	1	0	1	0	0	1	0
Ca2	11890422	C	T	41	42	15	8	0.62	,T,TT,TT	FBF<FFFF	1	0	0	1	0	0.875	0	0	1	0	0.875	0	0	1	0
Ca2	11940539	C	T	24	36	34	7	0.42	TT,,,.T	FFFBFFB	1	0	0	1	0	0.857143	0	0	1	0	1	0	0	1	0
Ca2	11950633	C	Y	92	92	33	19	0.31	,....TT..,T...,T,TT	FF</FFFB<FFFFFF<FFF	1	0	0	1	0	0.736842	0	0	1	0	0.842105	0	0	1	0
Ca2	12016217	G	R	45	45	60	7	0.42	.,A.A.A	BFFFFFB	1	0	0	1	0	0.857143	0	0	1	0	1	0	0	1	0
Ca2	12023482	G	A	21	21	6	9	0.55	AAAAA..,,	F<FFFFFFF	1	0	0	1	0	0.777778	0	0	1	0	0.888889	0	0	1	0
Ca2	12042032	C	Y	35	35	41	9	0.33	T...TT...	FFF<FF/F<	1	0	0	1	0	0.777778	0	0	1	0	0.888889	0	0	1	0
Ca2	12082380	C	T	34	42	28	8	0.62	T.TT..TT	BFFFFFFB	1	0	0	1	0	0.875	0	0	1	0	0.875	0	0	1	0
Ca2	12472302	G	R	54	54	44	7	0.42	A..A..A	FFFFBFB	1	0	0	1	0	0.857143	0	0	1	0	1	0	0	1	0
Ca2	12478283	C	Y	53	107	36	15	0.6	TT,.TT.T,,TTTT,	FFFFFFFFFFFFFF/	1	0	0	1	0	0.733333	0	0	1	0	0.866667	0	0	1	0
Ca2	12583151	G	R	55	55	39	8	0.37	.,,..AAA	FFFFFFFF	1	0	0	1	0	0.875	0	0	1	0	0.875	0	0	1	0
Ca2	12787010	C	Y	43	43	37	11	0.45	,.,T...TTTT	FFFFFFFFFFF	1	0	0	1	0	0.818182	0	0	1	0	0.909091	0	0	1	0
Ca2	12787048	C	Y	41	41	27	12	0.5	,...TTTT.TT.	FFFFFFFFFFFF	1	0	0	1	0	0.75	0	0	1	0	0.916667	0	0	1	0
Ca2	12836409	G	R	36	36	42	18	0.33	..,.AAA....,.AAA..	BBFFFFFFFFFFFF<FFF	1	0	0	1	0	0.722222	0	0	1	0	0.833333	0	0	1	0
Ca2	12836632	G	R	136	136	51	46	0.3	AA.A.AAA,A....A.....,A.A.,.....,..AA,,.,AA.,,.	FFFFF/FFFFFFFFBFFFFFFFBFFFFFFFFFFFFFFFF/FFFFFB	1	0	0	1	0	0.695652	0	0	1	0	0.76087	0	0	1	0
Ca2	12842930	C	Y	44	85	24	28	0.42	TT..TTTTT..,.T,..T.T.,,,,TT,	FFFFFFFFFFFF/FF/FFFFFFFFFBF<	1	0	0	1	0	0.714286	0	0	1	0	0.785714	0	0	1	0
Ca2	12843073	C	Y	64	64	34	18	0.33	TTT.,,,..,T,.,,,TT	FFFFFFFBFFFFF<F/FF	1	0	0	1	0	0.722222	0	0	1	0	0.833333	0	0	1	0
Ca2	12845122	G	A	22	27	13	9	0.44	,AAAA,...	FFFFFFF/F	1	0	0	1	0	0.777778	0	0	1	0	0.888889	0	0	1	0
Ca2	12856140	C	T	22	22	10	11	0.36	T.,.,,.TT,T	/BF<FFFFFBB	1	0	0	1	0	0.818182	0	0	1	0	0.909091	0	0	1	0
Ca2	12889239	C	T	35	36	15	9	0.33	T,,,T,,T.	FBFFFFF/F	1	0	0	1	0	0.777778	0	0	1	0	0.888889	0	0	1	0
Ca2	12945615	C	T	20	20	12	7	0.42	TTT.,,.	FFBFFFB	1	0	0	1	0	0.857143	0	0	1	0	1	0	0	1	0
Ca2	12983509	G	A	36	36	20	9	0.33	AA,,,,,,A	FFFBFFFFF	1	0	0	1	0	0.777778	0	0	1	0	0.888889	0	0	1	0
Ca2	12992347	G	R	46	46	32	7	0.42	AA,.,.A	FFFFBBB	1	0	0	1	0	0.857143	0	0	1	0	1	0	0	1	0
Ca2	12992668	G	R	73	73	32	15	0.33	A..,,AAA.,...A,	BFFFFFFFBFFFFBB	1	0	0	1	0	0.733333	0	0	1	0	0.866667	0	0	1	0
Ca2	12992714	C	Y	91	93	36	13	0.38	,TT.A.T,,.T.T	FFFFFF<FFFFFF	1	0	0	1	0	0.769231	0	0	1	0	0.846154	0	0	1	0
Ca2	13265328	G	A	36	39	30	8	0.5	.,,.AAAA	FFFB/<BB	1	0	0	1	0	0.875	0	0	1	0	0.875	0	0	1	0
Ca2	13269581	G	R	45	52	42	8	0.62	.A..AAAA	FFFFFBFF	1	0	0	1	0	0.875	0	0	1	0	0.875	0	0	1	0
Ca2	13368424	C	Y	21	21	34	11	0.36	...,T,,T,TT	FBFFFFFFFFF	1	0	0	1	0	0.818182	0	0	1	0	0.909091	0	0	1	0
Ca2	13369538	G	R	20	20	29	9	0.44	,,AAAA..,	FFFFFFFFF	1	0	0	1	0	0.777778	0	0	1	0	0.888889	0	0	1	0
Ca2	13695958	G	R	71	71	33	19	0.36	A,AAA.,A,,,,.A.,,,A	FBFFBFFFFFFFFFFBFFF	1	0	0	1	0	0.736842	0	0	1	0	0.842105	0	0	1	0
Ca2	13839833	G	R	34	34	45	12	0.33	.A,.A.A,A...	FBF/FFFFFBFF	1	0	0	1	0	0.75	0	0	1	0	0.916667	0	0	1	0
Ca2	13962988	G	R	56	104	60	11	0.63	AAA,A.A,,AA	FFBFFFFF/FF	1	0	0	1	0	0.818182	0	0	1	0	0.909091	0	0	1	0
Ca2	13975629	C	Y	42	42	60	9	0.33	.,T.,.,TT	FBFFBFFFF	1	0	0	1	0	0.777778	0	0	1	0	0.888889	0	0	1	0
Ca2	14157965	G	A	42	48	33	9	0.77	A,AA,AAAA	FFFFFBFFF	1	0	0	1	0	0.777778	0	0	1	0	0.888889	0	0	1	0
Ca2	14191436	C	T	34	35	18	8	0.37	,,.,,TTT	BFFFF/<F	1	0	0	1	0	0.875	0	0	1	0	0.875	0	0	1	0
Ca2	14191440	G	A	37	39	21	8	0.5	,.,,AAAA	FFBFFFFF	1	0	0	1	0	0.875	0	0	1	0	0.875	0	0	1	0
Ca2	14193113	G	A	23	44	13	20	0.35	.,.AAAA..,A.,,A.,,,A	FFFFFFFFFFFFFFFFFBFF	1	0	0	1	0	0.75	0	0	1	0	0.85	0	0	1	0
Ca2	14195751	C	Y	76	76	46	10	0.4	TT,,...T,T	FFFFFFFFBF	1	0	0	1	0	0.8	0	0	1	0	0.9	0	0	1	0
Ca2	14198184	C	T	21	36	29	7	0.42	T,.TT,,	B/FFF<F	1	0	0	1	0	0.857143	0	0	1	0	1	0	0	1	0
Ca2	15129998	G	R	72	72	45	9	0.55	.,.A,AAAA	BFFFFFFFB	1	0	0	1	0	0.777778	0	0	1	0	0.888889	0	0	1	0
Ca2	15133114	G	R	72	98	51	11	0.54	CAA.AAA.A,,	/FF<F/BFFFF	1	0	0	1	0	0.818182	0	0	1	0	0.909091	0	0	1	0
Ca2	15149375	C	T	26	26	12	8	0.37	.T,..TT.	FBFF<F<B	1	0	0	1	0	0.875	0	0	1	0	0.875	0	0	1	0
Ca2	15158684	G	A	43	44	22	9	0.66	AACAAA.,A	FF/FFFFFF	1	0	0	1	0	0.777778	0	0	1	0	0.888889	0	0	1	0
Ca2	15362058	C	Y	98	98	24	24	0.45	,.,T,,.T.TTT.,TT,TTT.T.,	BBFFFF<FFFFFFFFFFFFFFFF/	1	0	0	1	0	0.75	0	0	1	0	0.791667	0	0	1	0
Ca2	15363231	G	A	47	48	36	8	0.87	AAA,AAAA	FFFFFFFF	1	0	0	1	0	0.875	0	0	1	0	0.875	0	0	1	0
Ca2	15435626	C	T	60	60	58	11	1	TTTTTTTTTTT	FBFFFFFFFFF	1	0	0	1	0	0.818182	0	0	0	1	0.909091	0	0	0	1
Ca2	15478195	C	T	31	31	9	8	0.5	TTT..,T,	FFBFFFFF	1	0	0	1	0	0.875	0	0	1	0	0.875	0	0	1	0
Ca2	15492541	C	T	28	39	14	15	0.33	,.TT.T.,TT,,.,.	FFFFFFFFFFFFFFB	1	0	0	1	0	0.733333	0	0	1	0	0.866667	0	0	1	0
Ca2	15502299	C	Y	73	73	60	11	0.36	,,T.T,TT...	FFFFFFFFFFF	1	0	0	1	0	0.818182	0	0	1	0	0.909091	0	0	1	0
Ca2	15509470	C	Y	41	54	23	25	0.32	TT,.T.T.,,,,,T,.TTT.,,...	FB/FFFFFFFFFFF/FFFFFFBBBB	1	0	0	1	0	0.72	0	0	1	0	0.8	0	0	1	0
Ca2	15588029	C	Y	59	59	59	10	0.4	TT..,,.,TT	FFFFFF/FFB	1	0	0	1	0	0.8	0	0	1	0	0.9	0	0	1	0
Ca2	15598663	C	Y	49	49	60	10	0.3	,,T,...,TT	FFFFFFFFFF	1	0	0	1	0	0.8	0	0	1	0	0.9	0	0	1	0
Ca2	15615737	C	Y	33	44	23	11	0.45	TT..,.T.T,T	FFFFFFFFFFF	1	0	0	1	0	0.818182	0	0	1	0	0.909091	0	0	1	0
Ca2	15705550	G	R	84	107	42	14	0.42	,AA..A,AA,A,,,	FFFFFFFFFFFFFF	1	0	0	1	0	0.785714	0	0	1	0	0.857143	0	0	1	0
Ca2	15737525	G	R	35	35	39	8	0.37	.,,,,AAA	FF<F/FFB	1	0	0	1	0	0.875	0	0	1	0	0.875	0	0	1	0
Ca2	15740924	C	T	51	51	57	8	1	TTTTTTTT	FFFFFFF<	1	0	0	1	0	0.875	0	0	0	1	0.875	0	0	0	1
Ca2	15795668	C	T	36	42	14	9	0.55	,,T,,TTTT	FFFBFFFB<	1	0	0	1	0	0.777778	0	0	1	0	0.888889	0	0	1	0
Ca2	15841128	G	A	33	54	20	27	0.33	AA.A.......A.,AA...A...AA..	FFFBFFFFFFFFFFFFFFFFFFFBFBB	1	0	0	1	0	0.703704	0	0	1	0	0.814815	0	0	1	0
Ca2	15900389	G	A	22	22	4	10	0.8	,,AAAAAAAA	BFFF<FFBFF	1	0	0	1	0	0.8	0	0	1	0	0.9	0	0	1	0
Ca2	15913692	C	Y	20	20	39	13	0.3	.,,,T,,,.TT,T	FFFFFFFFFFFFF	1	0	0	1	0	0.769231	0	0	1	0	0.846154	0	0	1	0
Ca2	15914758	G	R	50	76	35	9	0.44	,A.,AA,.A	FFBFFFFFB	1	0	0	1	0	0.777778	0	0	1	0	0.888889	0	0	1	0
Ca2	15914819	C	Y	48	48	38	8	0.37	,TT,T..,	FFFFF/FF	1	0	0	1	0	0.875	0	0	1	0	0.875	0	0	1	0
Ca2	15918058	C	Y	34	82	39	11	0.63	,.T.TTT.TTT	FFFFFFFFFF<	1	0	0	1	0	0.818182	0	0	1	0	0.909091	0	0	1	0
Ca2	16066385	G	A	111	111	48	28	1	AAAAAAAAAAAAAAAAAAAAAAAAAAAA	BBBBBBBBBBBBFBBFBFFBFFFBFFBB	1	0	0	1	0	0.714286	0	0	0	1	0.785714	0	0	0	1
Ca2	16217377	C	Y	54	89	60	7	0.57	TTT,T,.	FFFFFFB	1	0	0	1	0	0.857143	0	0	1	0	1	0	0	1	0
Ca2	16514694	C	T	28	38	20	7	0.57	T.TT.TG	FFFFFF/	1	0	0	1	0	0.857143	0	0	1	0	1	0	0	1	0
Ca2	16581135	G	A	33	33	12	8	0.5	AA.AA..,	FFFFFFFF	1	0	0	1	0	0.875	0	0	1	0	0.875	0	0	1	0
Ca2	16582999	C	Y	36	78	32	12	0.41	.,,,.,TT.TTT	FFFFFFFFFFFF	1	0	0	1	0	0.75	0	0	1	0	0.916667	0	0	1	0
Ca2	16650033	G	R	87	87	34	16	0.37	A,,,A,A,,.,AAA,,	/FFFFFBFFFFFFFBF	1	0	0	1	0	0.75	0	0	1	0	0.875	0	0	1	0
Ca2	16777817	G	A	35	42	17	14	0.35	AA,,A,A,,,,,A,	FFFBFBFFFFFFFF	1	0	0	1	0	0.785714	0	0	1	0	0.857143	0	0	1	0
Ca2	16841600	G	R	73	82	57	9	0.55	AAAAA,,,.	FFFBFFFFF	1	0	0	1	0	0.777778	0	0	1	0	0.888889	0	0	1	0
Ca2	16849511	G	R	23	23	36	9	0.33	.,.,AA..A	FFBBFFBFF	1	0	0	1	0	0.777778	0	0	1	0	0.888889	0	0	1	0
Ca2	16849513	C	Y	27	27	36	9	0.33	.TTT.....	FF<FFF<FF	1	0	0	1	0	0.777778	0	0	1	0	0.888889	0	0	1	0
Ca2	17026675	C	Y	37	37	45	8	0.37	T..TT,.,	FFFFFFFF	1	0	0	1	0	0.875	0	0	1	0	0.875	0	0	1	0
Ca2	17246291	C	T	44	45	42	7	0.85	TTTTTT,	FFFFFFF	1	0	0	1	0	0.857143	0	0	1	0	1	0	0	1	0
Ca2	17263094	C	Y	40	40	46	8	0.37	.T.TT...	FFFFFFFF	1	0	0	1	0	0.875	0	0	1	0	0.875	0	0	1	0
Ca2	17394168	C	Y	22	22	25	12	0.41	T,TT...T..T.	FFBFFFFFFFBB	1	0	0	1	0	0.75	0	0	1	0	0.916667	0	0	1	0
Ca2	17398578	C	Y	26	26	23	15	0.4	TTT.....T...TT.	F/FFF/FF<F/FFFF	1	0	0	1	0	0.733333	0	0	1	0	0.866667	0	0	1	0
Ca2	17487710	C	Y	20	20	42	10	0.3	,T.,.T.T,,	BFFFFFFF<F	1	0	0	1	0	0.8	0	0	1	0	0.9	0	0	1	0
Ca2	17877810	G	R	45	90	38	9	0.66	.AAAAA.A,	FFFFFFFFF	1	0	0	1	0	0.777778	0	0	1	0	0.888889	0	0	1	0
Ca2	17877862	G	R	84	84	47	12	0.5	AAAAAA,.,,,,	FFFFBFFFFBFF	1	0	0	1	0	0.75	0	0	1	0	0.916667	0	0	1	0
Ca2	17891013	G	A	36	48	39	9	0.77	AAAAA.AA.	F<F/FFFBB	1	0	0	1	0	0.777778	0	0	1	0	0.888889	0	0	1	0
Ca2	17896598	G	R	98	146	60	12	0.58	..A,A.AA,AAA	FBFFFFFFFBFF	1	0	0	1	0	0.75	0	0	1	0	0.916667	0	0	1	0
Ca2	17919480	C	T	22	22	11	7	0.42	.TT..T.	FFFFFFF	1	0	0	1	0	0.857143	0	0	1	0	1	0	0	1	0
Ca2	17992615	G	R	23	23	49	12	0.33	AA,A.,.,.,A.	FFFF<FFFFFBF	1	0	0	1	0	0.75	0	0	1	0	0.916667	0	0	1	0
Ca2	17997226	C	T	20	45	45	9	0.66	TTTTT.T.,	FFFFF/FFB	1	0	0	1	0	0.777778	0	0	1	0	0.888889	0	0	1	0
Ca2	18054678	G	A	32	32	7	20	0.35	AA.AAA....A.......A.	FFFFFFFFFFF<FFFF<FBB	1	0	0	1	0	0.75	0	0	1	0	0.85	0	0	1	0
Ca2	18103069	G	A	36	36	18	8	0.37	A,AA,,,,	FBFFFFFF	1	0	0	1	0	0.875	0	0	1	0	0.875	0	0	1	0
Ca2	18213049	C	Y	51	51	36	15	0.4	T,,,..TT,T.,TT,	BFBF<FFFFFFFFF/	1	0	0	1	0	0.733333	0	0	1	0	0.866667	0	0	1	0
Ca2	18217361	C	Y	52	94	39	10	0.5	T.,,TT,TT.	FFFBFF<FFF	1	0	0	1	0	0.8	0	0	1	0	0.9	0	0	1	0
Ca2	18298446	C	T	34	42	13	16	0.31	,TT.,T,,T,,,,,.T	FFFBFFFF<FFFBFFF	1	0	0	1	0	0.75	0	0	1	0	0.875	0	0	1	0
Ca2	18325463	C	Y	58	58	25	29	0.31	,,,,,TT,,T,T.,,T,,,,TT,.T.,.T	BFFFFFFFFFBBBFFFFFFFFFFFFFFFF	1	0	0	1	0	0.724138	0	0	1	0	0.793103	0	0	1	0
Ca2	18373760	C	Y	38	38	27	20	0.3	,..T..,T,T..T,T,.T,.	FFFFFFF<FFFFFFFFFFFF	1	0	0	1	0	0.75	0	0	1	0	0.85	0	0	1	0
Ca2	18373780	G	R	26	26	26	20	0.35	..,AAA,A.AA.,.,A,,.,	FFBFFFFFFFFFFF/FFFFF	1	0	0	1	0	0.75	0	0	1	0	0.85	0	0	1	0
Ca2	18438139	G	A	46	48	22	14	0.5	.AAA..A...AA.A	F/FFFFFFFFFFFB	1	0	0	1	0	0.785714	0	0	1	0	0.857143	0	0	1	0
Ca2	18438166	C	T	45	45	20	16	0.37	TT..TT.T,T......	FFFFFFFFFFFFFFFB	1	0	0	1	0	0.75	0	0	1	0	0.875	0	0	1	0
Ca2	18440206	G	A	63	63	60	12	1	AAAAAAAAAAAA	FFFFFFFFFFFB	1	0	0	1	0	0.75	0	0	0	1	0.916667	0	0	0	1
Ca2	18485920	G	R	21	63	60	7	0.71	AA..AAA	FFFFFBB	1	0	0	1	0	0.857143	0	0	1	0	1	0	0	1	0
Ca2	18705827	C	T	57	57	60	10	1	TTTTTTTTTT	FFF<<F<FF<	1	0	0	1	0	0.8	0	0	0	1	0.9	0	0	0	1
Ca2	18751906	C	Y	59	59	42	8	0.5	..TT.T,T	FFFFFFFF	1	0	0	1	0	0.875	0	0	1	0	0.875	0	0	1	0
Ca2	18751907	G	R	53	59	42	8	0.5	..AA.A,A	/FFFFFFF	1	0	0	1	0	0.875	0	0	1	0	0.875	0	0	1	0
Ca2	18767424	G	R	118	118	53	19	0.42	,..,.AAA.A..AAA,..A	FFFFFFFBFFFFFFFFFFF	1	0	0	1	0	0.736842	0	0	1	0	0.842105	0	0	1	0
Ca2	18775256	C	Y	29	29	44	12	0.33	,.T,,.T,TT..	F<FFFFBFFBFF	1	0	0	1	0	0.75	0	0	1	0	0.916667	0	0	1	0
Ca2	18820100	G	R	52	52	22	31	0.32	.A,.A,.,AA,A..,,.,AAA,,A,,,A,,,	BFFFFFFFFFFFFFFFFFFFFFFFFFBBBFF	1	0	0	1	0	0.709677	0	0	1	0	0.806452	0	0	1	0
Ca2	18960855	G	R	33	33	36	11	0.54	A.A,AAA,,A.	FFFFFFFFF/B	1	0	0	1	0	0.818182	0	0	1	0	0.909091	0	0	1	0
Ca2	19009964	C	Y	30	30	56	19	0.31	T,.T,TT..T,,,.,..T.	FFB/BFFFF/FFBFFFFFB	1	0	0	1	0	0.736842	0	0	1	0	0.842105	0	0	1	0
Ca2	19052356	C	T	51	51	60	8	1	TTTTTTTT	FFFFFFFB	1	0	0	1	0	0.875	0	0	0	1	0.875	0	0	0	1
Ca2	19113727	C	T	33	45	38	8	0.75	TT.TTTT.	FFF<FFFB	1	0	0	1	0	0.875	0	0	1	0	0.875	0	0	1	0
Ca2	19136159	C	Y	43	74	35	17	0.47	.TT.A,T.TT.TT,.,T	FFFFBFFFFFFFFFFFF	1	0	0	1	0	0.764706	0	0	1	0	0.823529	0	0	1	0
Ca2	19174074	G	A	33	45	40	8	0.75	AAAA,A.A	FFFF/FFF	1	0	0	1	0	0.875	0	0	1	0	0.875	0	0	1	0
Ca2	19189165	G	A	25	45	44	7	0.85	AA,AAAA	FFFFBBF	1	0	0	1	0	0.857143	0	0	1	0	1	0	0	1	0
Ca2	19194081	C	T	36	45	56	7	0.85	TTTT.TT	FFFFFFF	1	0	0	1	0	0.857143	0	0	1	0	1	0	0	1	0
Ca2	19252832	C	Y	89	115	35	23	0.3	TT..,.T....T.T,....TT..	FFFFFFFFFFFBFFFFFFFFFFB	1	0	0	1	0	0.73913	0	0	1	0	0.826087	0	0	1	0
Ca2	19253931	C	Y	45	45	38	8	0.37	TTT.,,.,	FFFFFFFF	1	0	0	1	0	0.875	0	0	1	0	0.875	0	0	1	0
Ca2	19254490	C	T	31	45	48	8	0.75	TT.TTT.T	FFFFFFFF	1	0	0	1	0	0.875	0	0	1	0	0.875	0	0	1	0
Ca2	19310906	G	R	100	100	44	19	0.31	...A.,AA.,A.,A,,.,A	FBFFFFFFFFFFFFFFFFB	1	0	0	1	0	0.736842	0	0	1	0	0.842105	0	0	1	0
Ca2	19499760	G	R	24	24	39	13	0.3	,.,A,,.A,AA.,	FFFFFFFFFFBBF	1	0	0	1	0	0.769231	0	0	1	0	0.846154	0	0	1	0
Ca2	19512805	G	R	26	26	28	10	0.3	AA,A.,,.,,	FFFFFFBFFB	1	0	0	1	0	0.8	0	0	1	0	0.9	0	0	1	0
Ca2	19530036	G	R	62	62	48	14	0.35	...*AAA.,.A.A.	BFFBFFFFFFFFBB	1	0	0	1	0	0.785714	0	0	1	0	0.857143	0	0	1	0
Ca2	19543462	G	A	25	51	57	9	0.88	AAAA.AAAA	FFFFFFFFB	1	0	0	1	0	0.777778	0	0	0	1	0.888889	0	0	1	0
Ca2	19543717	G	R	76	76	44	10	0.4	AAAA,,..,.	FFFFBFFFFB	1	0	0	1	0	0.8	0	0	1	0	0.9	0	0	1	0
Ca2	19565392	G	A	48	48	60	7	1	AAAAAAA	FFFBFFF	1	0	0	1	0	0.857143	0	0	0	1	1	0	0	1	0
Ca2	19664528	G	R	63	68	26	21	0.33	..,..A,,AA,AAA,,,...A	F<FFFFFFFFFFFFFFBFFF<	1	0	0	1	0	0.761905	0	0	1	0	0.809524	0	0	1	0
Ca2	19665255	G	R	48	79	57	7	0.57	A,A,A,A	FFFFFFF	1	0	0	1	0	0.857143	0	0	1	0	1	0	0	1	0
Ca2	19691944	G	R	35	35	21	19	0.31	,..A.AAA,.,AA.,,,,.	FFFFFFFBFFFFFFFF/FF	1	0	0	1	0	0.736842	0	0	1	0	0.842105	0	0	1	0
Ca2	19767398	G	R	20	50	29	12	0.33	AAA.A,.,,...	FFFFFFFFFFBB	1	0	0	1	0	0.75	0	0	1	0	0.916667	0	0	1	0
Ca2	19767406	C	Y	20	46	29	12	0.33	TTT.T,.,,...	FFBFBFFBFFFF	1	0	0	1	0	0.75	0	0	1	0	0.916667	0	0	1	0
Ca2	19767618	C	Y	49	79	28	11	0.45	T,,T.T.TT.,	FFFFFFFFFFB	1	0	0	1	0	0.818182	0	0	1	0	0.909091	0	0	1	0
Ca2	20074390	C	Y	21	21	16	37	0.43	TT,T.,,TT.T,T,.T.T,,.,,..T..T,T.TTT.T	FBFFFFBFFFFFFFFFFFFFFFFBFFFFFFBFFFFBF	1	0	0	1	0	0.702703	0	0	1	0	0.783784	0	0	1	0
Ca2	20087366	C	T	50	51	36	9	0.88	TTTTTT.TT	FFFFFFBFF	1	0	0	1	0	0.777778	0	0	0	1	0.888889	0	0	1	0
Ca2	20106255	G	R	76	76	60	9	0.44	,A,A.,A,A	FFFFFBBFF	1	0	0	1	0	0.777778	0	0	1	0	0.888889	0	0	1	0
Ca2	20149378	C	T	54	54	16	30	0.3	.T,,.,T.,.TT.T.TT.......T,,..T	FFBFFFFFFFFFFBFFFFFFFFFF/B<BBF	1	0	0	1	0	0.7	0	0	1	0	0.8	0	0	1	0
Ca2	20151865	G	A	33	45	13	11	0.54	,AAA,AAA..,	BFFF<FBFBFF	1	0	0	1	0	0.818182	0	0	1	0	0.909091	0	0	1	0
Ca2	20191588	C	Y	64	64	33	32	0.34	..T.,,,.TT...,T.TT,,.TT,T,,..T.T	FFF<FFFF/FFFFFFFFF/FFFFFFFFFFFFB	1	0	0	1	0	0.71875	0	0	1	0	0.78125	0	0	1	0
Ca2	20476490	G	R	40	40	29	22	0.36	,A.A.A.A,A.A.....A..A.	FFBFFFFBFFBFBFFFFFBBBB	1	0	0	1	0	0.727273	0	0	1	0	0.818182	0	0	1	0
Ca2	20477308	C	Y	36	36	21	46	0.36	,,.,T,,TT..TTT,.TTT.,,T.T,.,T,,,T,,...T.TTT,,,	FFFFFBFFF<FFFFFFFFFFFFFBFFFFBFF<FFF<FFFBFBFFFF	1	0	0	1	0	0.695652	0	0	1	0	0.76087	0	0	1	0
Ca2	20518271	C	Y	52	96	36	17	0.35	TTT,,.T..T,....T.	B<FFFFFF<FBFFFFFB	1	0	0	1	0	0.764706	0	0	1	0	0.823529	0	0	1	0
Ca2	20620364	G	R	43	43	41	8	0.37	..A.A..A	BFFFFFFB	1	0	0	1	0	0.875	0	0	1	0	0.875	0	0	1	0
Ca2	20620465	G	R	30	30	33	7	0.57	AA.A,A.	FFFFFBF	1	0	0	1	0	0.857143	0	0	1	0	1	0	0	1	0
Ca2	20620479	G	R	24	25	34	7	0.42	AA.A,..	FF/FFFB	1	0	0	1	0	0.857143	0	0	1	0	1	0	0	1	0
Ca2	20653062	G	R	21	21	30	9	0.33	...A.A,A.	FFFFFFFFF	1	0	0	1	0	0.777778	0	0	1	0	0.888889	0	0	1	0
Ca2	20680434	G	R	21	21	48	8	0.37	.,A,,AA,	FFFFFFFF	1	0	0	1	0	0.875	0	0	1	0	0.875	0	0	1	0
Ca2	20680909	C	Y	71	71	36	15	0.46	,.TTT,T,,,,TT,T	BFFFFFFBFFF/FF/	1	0	0	1	0	0.733333	0	0	1	0	0.866667	0	0	1	0
Ca2	20852552	G	A	23	42	24	10	0.5	AA,A,AA,,.	FFFBFFFFFB	1	0	0	1	0	0.8	0	0	1	0	0.9	0	0	1	0
Ca2	20852782	C	Y	93	97	36	13	0.38	,,.,,.T,T,TTT	BBFFF/FFFFFFF	1	0	0	1	0	0.769231	0	0	1	0	0.846154	0	0	1	0
Ca2	21042110	G	A	34	50	31	13	0.61	T....AAAAAAAA	FFFFFFFBFBFFF	1	0	0	1	0	0.769231	0	0	1	0	0.846154	0	0	1	0
Ca2	21163442	C	T	33	45	30	13	0.46	TTT.T.T,,T..,	FFFFFFFFFF/FF	1	0	0	1	0	0.769231	0	0	1	0	0.846154	0	0	1	0
Ca2	21234101	G	R	52	57	27	21	0.33	A,,A,AAA..,,,,,A.,A,.	BFFFFBFFFFFFFFFFFFFBB	1	0	0	1	0	0.761905	0	0	1	0	0.809524	0	0	1	0
Ca2	21510664	G	R	107	107	43	20	0.3	,,,,,,,,AA,AA,AT,.,A	<FFFFFFFFFFFFFFFFFFF	1	0	0	1	0	0.75	0	0	1	0	0.85	0	0	1	0
Ca2	21511254	G	R	22	22	36	10	0.4	,,AA,AA..,	FFFF/FFFBF	1	0	0	1	0	0.8	0	0	1	0	0.9	0	0	1	0
Ca2	21513775	G	A	28	54	41	10	0.9	AAAAAAAA,A	FFFFFFFFFF	1	0	0	1	0	0.8	0	0	0	1	0.9	0	0	1	0
Ca2	21529788	C	T	33	36	15	9	0.33	,.TT.,T,.	B<FFFFFFF	1	0	0	1	0	0.777778	0	0	1	0	0.888889	0	0	1	0
Ca2	21654837	G	R	101	101	60	12	0.41	AAA,...,A.A,	FFFFFFFFFFF<	1	0	0	1	0	0.75	0	0	1	0	0.916667	0	0	1	0
Ca2	21655068	G	R	48	48	60	7	0.42	.,AAA.,	7FFFFFF	1	0	0	1	0	0.857143	0	0	1	0	1	0	0	1	0
Ca2	21655791	G	R	42	42	52	9	0.33	.A,A,A...	BFFFFFFBB	1	0	0	1	0	0.777778	0	0	1	0	0.888889	0	0	1	0
Ca2	21702312	C	T	51	51	58	8	1	TTTTTTTT	FFFFBFFF	1	0	0	1	0	0.875	0	0	0	1	0.875	0	0	0	1
Ca2	21867314	C	T	48	48	60	7	1	TTTTTTT	FF/FFBF	1	0	0	1	0	0.857143	0	0	0	1	1	0	0	1	0
Ca2	22111566	C	Y	42	42	31	8	0.37	.T..T.,T	FFFFFFBB	1	0	0	1	0	0.875	0	0	1	0	0.875	0	0	1	0
Ca2	22200734	G	R	54	54	31	15	0.4	AAAA,..,....A,A	FFFFFFFFFBFBFFF	1	0	0	1	0	0.733333	0	0	1	0	0.866667	0	0	1	0
Ca2	22202808	C	T	29	36	19	8	0.37	TT,,,.T,	<FFBFFF/	1	0	0	1	0	0.875	0	0	1	0	0.875	0	0	1	0
Ca2	22284274	G	A	22	51	14	26	0.3	.,A..,A...,.A.,AA.,,A.A,A.	<FFFFFFF<FBFFFFFFFFFFFFFFB	1	0	0	1	0	0.730769	0	0	1	0	0.807692	0	0	1	0
Ca2	22403118	C	T	54	54	60	9	1	TTTTTTTTT	FFFFFFF/7	1	0	0	1	0	0.777778	0	0	0	1	0.888889	0	0	0	1
Ca2	22431053	G	A	25	39	25	7	0.57	AA,,A,A	FFFFF<F	1	0	0	1	0	0.857143	0	0	1	0	1	0	0	1	0
Ca2	22506647	C	T	36	36	16	10	0.3	,,,T,,T,,T	FFBFFFFFFF	1	0	0	1	0	0.8	0	0	1	0	0.9	0	0	1	0
Ca2	22511072	C	T	43	57	57	11	0.9	T,TTTTTTTTT	B<FFFFFFFFF	1	0	0	1	0	0.818182	0	0	0	1	0.909091	0	0	1	0
Ca2	22635509	C	Y	24	69	34	19	0.31	T...T,T,.T.T....T..	F/FFFBFFFFFFFFFFFBB	1	0	0	1	0	0.736842	0	0	1	0	0.842105	0	0	1	0
Ca2	22648553	G	R	36	72	29	16	0.31	.,.A.....A,A.AA.	FFFFFFFBFFFFFFFF	1	0	0	1	0	0.75	0	0	1	0	0.875	0	0	1	0
Ca2	22664914	G	R	90	90	39	13	0.38	A.AA..A,A..,.	FFFFFFFFFFFF<	1	0	0	1	0	0.769231	0	0	1	0	0.846154	0	0	1	0
Ca2	22750806	G	A	20	48	19	14	0.5	A.AAAA,,,.,.AA	F<FBFFFFFFFFFF	1	0	0	1	0	0.785714	0	0	1	0	0.857143	0	0	1	0
Ca2	22783337	C	Y	25	25	19	18	0.38	TTT,...,,,..,,TTTT	FFFFFF<FFFFFFF<FBF	1	0	0	1	0	0.722222	0	0	1	0	0.833333	0	0	1	0
Ca2	22783673	G	R	22	22	33	10	0.3	AA,,.,.A..	B/FFFFFFBB	1	0	0	1	0	0.8	0	0	1	0	0.9	0	0	1	0
Ca2	22982920	C	T	51	51	56	8	1	TTTTTTTT	FFBFBFFF	1	0	0	1	0	0.875	0	0	0	1	0.875	0	0	0	1
Ca2	23039284	C	Y	60	60	49	14	0.42	,..,,,TTTT.TT*	BFFFF<FFFFFF</	1	0	0	1	0	0.785714	0	0	1	0	0.857143	0	0	1	0
Ca2	23113601	C	Y	31	31	24	18	0.33	,.,T...T,T.,,TT,,T	FFFFFFFFFFFFFFBFFB	1	0	0	1	0	0.722222	0	0	1	0	0.833333	0	0	1	0
Ca2	23136507	C	Y	54	54	55	9	0.44	T,TT.,,.T	FFFFFFFFF	1	0	0	1	0	0.777778	0	0	1	0	0.888889	0	0	1	0
Ca2	23253356	C	Y	53	94	31	11	0.54	,T..TTT.TT.	FFFFFFFFFF<	1	0	0	1	0	0.818182	0	0	1	0	0.909091	0	0	1	0
Ca2	23364928	G	A	30	36	18	7	0.42	,,AA,A,	FBFFFFF	1	0	0	1	0	0.857143	0	0	1	0	1	0	0	1	0
Ca2	23371211	G	A	23	42	17	11	0.45	AAA.A,,.A,,	/FFFFFFBBFF	1	0	0	1	0	0.818182	0	0	1	0	0.909091	0	0	1	0
Ca2	23372826	G	R	74	80	39	10	0.5	AAA,,,AA,.	FFFFFFFFFB	1	0	0	1	0	0.8	0	0	1	0	0.9	0	0	1	0
Ca2	23518666	C	Y	51	51	43	12	0.33	...TT...T.T.	FFFFFFFFFFFF	1	0	0	1	0	0.75	0	0	1	0	0.916667	0	0	1	0
Ca2	23567489	G	R	28	57	49	8	0.5	.A.A,.AA	FF//<FBB	1	0	0	1	0	0.875	0	0	1	0	0.875	0	0	1	0
Ca2	23574590	C	T	29	36	14	7	0.42	T.T,T..	FFF<FFF	1	0	0	1	0	0.857143	0	0	1	0	1	0	0	1	0
Ca2	23692747	C	Y	34	34	26	18	0.44	.,T,,.TT.T,T,T,*,TT	FFFBF<FBFFFFFFFBBF	1	0	0	1	0	0.722222	0	0	1	0	0.833333	0	0	1	0
Ca2	23775979	G	R	77	88	33	18	0.33	...A..A,AA...AA,..	FFFFFFFFFFFFFFFFFF	1	0	0	1	0	0.722222	0	0	1	0	0.833333	0	0	1	0
Ca2	23791566	C	T	25	25	11	7	0.42	T,.,,TT	FFFBFFF	1	0	0	1	0	0.857143	0	0	1	0	1	0	0	1	0
Ca2	23799176	G	A	43	45	12	9	0.66	AAAA,A.,A	BF<FFBBFF	1	0	0	1	0	0.777778	0	0	1	0	0.888889	0	0	1	0
Ca2	23912905	G	R	42	42	52	8	0.37	,,,,AAA,	FBFFFFBF	1	0	0	1	0	0.875	0	0	1	0	0.875	0	0	1	0
Ca2	23912935	G	R	45	45	52	8	0.37	,,,,AAA,	BFFFFFFF	1	0	0	1	0	0.875	0	0	1	0	0.875	0	0	1	0
Ca2	23922046	C	Y	65	65	58	8	0.5	T..T..TT	FFFFFFF/	1	0	0	1	0	0.875	0	0	1	0	0.875	0	0	1	0
Ca2	24379047	C	Y	72	72	46	18	0.33	TT.,,,,T,T,.T..T..	BF<FFFFFFFFF<FFFFF	1	0	0	1	0	0.722222	0	0	1	0	0.833333	0	0	1	0
Ca2	24387918	G	A	21	51	60	9	0.88	AA,AAAAAA	FFBBFFFFF	1	0	0	1	0	0.777778	0	0	0	1	0.888889	0	0	1	0
Ca2	24453090	G	A	31	45	49	8	0.75	AAAAA..A	FFF//FBF	1	0	0	1	0	0.875	0	0	1	0	0.875	0	0	1	0
Ca2	24473836	C	Y	42	42	40	8	0.37	..,.,TTET	FBFFFFFB	1	0	0	1	0	0.875	0	0	1	0	0.875	0	0	1	0
Ca2	24473853	G	R	72	79	45	10	0.5	..,.,AAAAA	FFFBFFFFFB	1	0	0	1	0	0.8	0	0	1	0	0.9	0	0	1	0
Ca2	24524191	C	T	34	60	54	12	0.91	TTTTTTTTTT,T	FF<FFFFFFFF<	1	0	0	1	0	0.75	0	0	0	1	0.916667	0	0	1	0
Ca2	24572046	G	R	83	87	47	15	0.53	AAA,A,,,,AA,AA,	BFBFBFFFBF<F/FF	1	0	0	1	0	0.733333	0	0	1	0	0.866667	0	0	1	0
Ca2	24572318	G	R	56	56	41	9	0.44	AA.,A,,A,	FFFFFFBFF	1	0	0	1	0	0.777778	0	0	1	0	0.888889	0	0	1	0
Ca2	24598607	G	A	35	35	5	49	0.42	AA.,,.A,..,.,A.AA,AAA.,AAA..A.AA,.A.,A.,.AA.A,..A	FFFFFFFFFFFBFBFBFFFFFFBFFFFFFFFFFFFFFFFFFFFFFFFFF	1	0	0	1	0	0.693878	0	0	1	0	0.755102	0	0	1	0
Ca2	24603187	G	R	34	42	33	11	0.72	A.AAA.,AAAA	<FFFFBFFFF/	1	0	0	1	0	0.818182	0	0	1	0	0.909091	0	0	1	0
Ca2	24613298	C	T	32	45	19	13	0.46	TTTTT.T...,,,	FFFFFFFFFFFFF	1	0	0	1	0	0.769231	0	0	1	0	0.846154	0	0	1	0
Ca2	24632235	G	A	30	34	15	8	0.37	,A,.,AA,	FFFFFF<B	1	0	0	1	0	0.875	0	0	1	0	0.875	0	0	1	0
Ca2	24894181	C	T	40	40	11	13	0.38	TT.....TTT...	FFFBFFFFFFFFB	1	0	0	1	0	0.769231	0	0	1	0	0.846154	0	0	1	0
Ca2	24972057	C	Y	80	80	47	10	0.4	.TT,T,.,T,	FFFFFFFFF/	1	0	0	1	0	0.8	0	0	1	0	0.9	0	0	1	0
Ca2	24980662	G	R	30	30	40	9	0.33	A,..A.,A,	FFFFFFFF<	1	0	0	1	0	0.777778	0	0	1	0	0.888889	0	0	1	0
Ca2	25184288	C	Y	51	51	52	8	0.37	,.T,T,.T	BFFFFFFB	1	0	0	1	0	0.875	0	0	1	0	0.875	0	0	1	0
Ca2	25342905	G	A	25	45	28	7	0.85	A.AAAAA	FFFFFB<	1	0	0	1	0	0.857143	0	0	1	0	1	0	0	1	0
Ca2	25755306	G	R	49	77	21	22	0.31	AA...A.AAA,.....A,,,,.	BFFB<FFFFFFFFFFFFBFFFB	1	0	0	1	0	0.727273	0	0	1	0	0.818182	0	0	1	0
Ca2	25895295	C	Y	83	128	53	11	0.54	TT,.T,TT.,T	FFFFFFFFFFB	1	0	0	1	0	0.818182	0	0	1	0	0.909091	0	0	1	0
Ca2	25905073	C	T	26	45	29	11	0.54	TTT..T.T.T.	FFFFFFFFBFB	1	0	0	1	0	0.818182	0	0	1	0	0.909091	0	0	1	0
Ca2	25912994	C	T	23	57	48	11	0.9	T,TTTTTTTTT	FFFFFFFFFFF	1	0	0	1	0	0.818182	0	0	0	1	0.909091	0	0	1	0
Ca2	26053358	C	Y	21	21	25	7	0.42	....TTT	FFFFBBF	1	0	0	1	0	0.857143	0	0	1	0	1	0	0	1	0
Ca2	26446438	G	A	28	36	17	7	0.42	A,A..,A	FFFFB<F	1	0	0	1	0	0.857143	0	0	1	0	1	0	0	1	0
Ca2	26545146	C	Y	82	82	60	8	0.5	T.TT,T,.	FFFFFFFF	1	0	0	1	0	0.875	0	0	1	0	0.875	0	0	1	0
Ca2	26639050	C	Y	20	20	19	18	0.33	T.T...T...T.T..,.T	B<FFFFFFFFFFFFFFFF	1	0	0	1	0	0.722222	0	0	1	0	0.833333	0	0	1	0
Ca2	26717768	C	T	31	31	10	11	0.36	..TAT.T,,T.	FFFF<<FFFFB	1	0	0	1	0	0.818182	0	0	1	0	0.909091	0	0	1	0
Ca2	26718328	C	T	38	39	30	8	0.5	T,,,TTT,	FFBFFFFF	1	0	0	1	0	0.875	0	0	1	0	0.875	0	0	1	0
Ca2	26873335	C	Y	36	36	53	10	0.3	,,T..T,..T	FFFFF<FFFB	1	0	0	1	0	0.8	0	0	1	0	0.9	0	0	1	0
Ca2	27102591	C	Y	69	78	37	12	0.5	T,.,.T,TTTT.	FFFFFFFFFFFF	1	0	0	1	0	0.75	0	0	1	0	0.916667	0	0	1	0
Ca2	27254943	C	Y	26	26	32	28	0.39	T,...,TT,.T,,,,.,TT,,T,,TTTT	FFFFFFFFFFFFFFFFFFFFFFFFBFFF	1	0	0	1	0	0.714286	0	0	1	0	0.785714	0	0	1	0
Ca2	27457257	C	Y	32	32	34	9	0.33	.T....T,T	FFFBFFFFB	1	0	0	1	0	0.777778	0	0	1	0	0.888889	0	0	1	0
Ca2	27457616	G	R	39	39	43	10	0.3	,,..,A,,AA	FFBFFFF/FF	1	0	0	1	0	0.8	0	0	1	0	0.9	0	0	1	0
Ca2	27486251	C	Y	73	124	58	13	0.61	,TT,TT,TT,TT,	FFFFFFFFFFFFF	1	0	0	1	0	0.769231	0	0	1	0	0.846154	0	0	1	0
Ca2	27489176	G	R	34	34	22	21	0.38	,,AAA.*,,A*,,A.A.A.,A	FFBFFFFFFFBFBFFFFFFFF	1	0	0	1	0	0.761905	0	0	1	0	0.809524	0	0	1	0
Ca2	27545153	G	R	65	119	54	14	0.64	AAA..AA...AAAA	FFFFFFFFFFFFFB	1	0	0	1	0	0.785714	0	0	1	0	0.857143	0	0	1	0
Ca2	27640337	C	Y	32	80	34	18	0.38	TT.T,T.T.T..T,.*...	BFFFBFFFFFFFF<BBBB	1	0	0	1	0	0.722222	0	0	1	0	0.833333	0	0	1	0
Ca2	27807611	G	A	66	66	60	13	1	AAAAAAAAAAAAA	FFFF<FFFFFFF<	1	0	0	1	0	0.769231	0	0	0	1	0.846154	0	0	0	1
Ca2	27869406	C	Y	33	81	58	10	0.7	,,TTTT,TTT	FFFFFFFBBF	1	0	0	1	0	0.8	0	0	1	0	0.9	0	0	1	0
Ca2	27916625	C	Y	94	94	38	17	0.52	T,T,.T,..TT.TTT,T	BFFFFFFFFFFFFFFFF	1	0	0	1	0	0.764706	0	0	1	0	0.823529	0	0	1	0
Ca2	28396257	G	R	25	70	54	9	0.66	AAAA.AA,.	FFFFFFF/B	1	0	0	1	0	0.777778	0	0	1	0	0.888889	0	0	1	0
Ca2	28396669	C	Y	59	79	37	8	0.5	,,TTTT.,	BFFFFFBF	1	0	0	1	0	0.875	0	0	1	0	0.875	0	0	1	0
Ca2	28434343	G	R	55	55	36	13	0.53	AA,.A.AA.AA,.	FFFFFFFFBFFFF	1	0	0	1	0	0.769231	0	0	1	0	0.846154	0	0	1	0
Ca2	28498908	C	Y	104	104	30	17	0.47	,T...T,,.TTT,TTT.	FFBFBFFFFFBFFFFFF	1	0	0	1	0	0.764706	0	0	1	0	0.823529	0	0	1	0
Ca2	28628793	G	R	57	57	37	14	0.35	..AA...AA.A...	FFFFFFFFFFFFFF	1	0	0	1	0	0.785714	0	0	1	0	0.857143	0	0	1	0
Ca2	28656416	C	T	51	51	60	8	1	TTTTTTTT	FFFBFFFF	1	0	0	1	0	0.875	0	0	0	1	0.875	0	0	0	1
Ca2	28663530	C	T	36	36	27	8	0.37	TT.T....	FFFFFFFB	1	0	0	1	0	0.875	0	0	1	0	0.875	0	0	1	0
Ca2	28802951	C	T	36	42	25	7	0.71	T.TTTT.	F/F/FFB	1	0	0	1	0	0.857143	0	0	1	0	1	0	0	1	0
Ca2	28826821	C	Y	29	29	33	9	0.33	TT,,.,.TG,	FFFFFFFFF	1	0	0	1	0	0.777778	0	0	1	0	0.888889	0	0	1	0
Ca2	28828476	C	T	51	60	22	30	0.36	,.,,TT,,.T.T.,.,T,T.T.T,,,.TTT	BFFFFFFFFFFFFFFFFFFFFFFFFFFFFF	1	0	0	1	0	0.7	0	0	1	0	0.8	0	0	1	0
Ca2	28832092	G	R	33	33	27	15	0.33	A.AA.AA,..,,...	BFFFFFFFFFFFF<F	1	0	0	1	0	0.733333	0	0	1	0	0.866667	0	0	1	0
Ca2	28834260	G	R	44	93	34	18	0.38	AAAA.A.......A...A	FFFBFFFFBFFFFFFFBB	1	0	0	1	0	0.722222	0	0	1	0	0.833333	0	0	1	0
Ca2	28899068	G	R	23	23	50	13	0.3	AAA,,,,.,,.,A	FFBFFFFFB<FFF	1	0	0	1	0	0.769231	0	0	1	0	0.846154	0	0	1	0
Ca2	28899243	C	Y	83	90	48	11	0.45	,,,T,,TT,TT	BBFBFFFFFFB	1	0	0	1	0	0.818182	0	0	1	0	0.909091	0	0	1	0
Ca2	28954760	G	A	60	60	60	11	1	AAAAAAAAAAA	FFFBFFFFFFF	1	0	0	1	0	0.818182	0	0	0	1	0.909091	0	0	0	1
Ca2	29240105	C	Y	48	48	36	13	0.38	,.T.,.,TTT..T	FFFFBF<FFBFFF	1	0	0	1	0	0.769231	0	0	1	0	0.846154	0	0	1	0
Ca2	29412750	C	Y	28	28	21	13	0.3	TT,...,T,T..,	FFFFFFFFFFFFF	1	0	0	1	0	0.769231	0	0	1	0	0.846154	0	0	1	0
Ca2	29418156	G	A	54	54	51	9	1	AAAAAAAAA	FFFFFBFFB	1	0	0	1	0	0.777778	0	0	0	1	0.888889	0	0	0	1
Ca2	29445770	G	A	45	45	22	12	0.5	.A.AA.A.AA..	FFFBBFFFFFBB	1	0	0	1	0	0.75	0	0	1	0	0.916667	0	0	1	0
Ca2	29467480	G	R	42	42	35	9	0.33	A,,,,AA,,	FFFBFFFFF	1	0	0	1	0	0.777778	0	0	1	0	0.888889	0	0	1	0
Ca2	29683515	G	R	34	38	22	15	0.46	AAAA.,A,,AA,,,,	FFFFFFFBFFFF<FF	1	0	0	1	0	0.733333	0	0	1	0	0.866667	0	0	1	0
Ca2	29684384	C	Y	72	78	35	15	0.46	,T.TT,T..,..TTT	FFFFFFFFFFFFF<B	1	0	0	1	0	0.733333	0	0	1	0	0.866667	0	0	1	0
Ca2	29728633	G	A	26	54	17	26	0.34	AA,..A.AA.,A.A,A,.,.,,.A,.	/FFFFFBFFFFFFFFFFF<FFFBFFF	1	0	0	1	0	0.730769	0	0	1	0	0.807692	0	0	1	0
Ca2	29744651	G	R	46	46	31	20	0.3	...A.AAA..,....AA,.,	FFFFFFFFFFFBBFFFFFFF	1	0	0	1	0	0.75	0	0	1	0	0.85	0	0	1	0
Ca2	29930052	C	Y	54	54	35	16	0.31	TTT.,T.......,T.	BFFFB<F<FFFF/BFF	1	0	0	1	0	0.75	0	0	1	0	0.875	0	0	1	0
Ca2	30147221	G	R	43	43	29	17	0.35	.A....A.A.A.A.,.A	FBFFFFFFFFF<FFFFF	1	0	0	1	0	0.764706	0	0	1	0	0.823529	0	0	1	0
Ca2	30175804	G	R	143	143	60	17	0.47	AAA,..,.,A.A.A.AA	FFFFF/FBFFFFF<F<F	1	0	0	1	0	0.764706	0	0	1	0	0.823529	0	0	1	0
Ca2	30563237	G	A	48	48	53	7	1	AAAAAAA	FFFF<FB	1	0	0	1	0	0.857143	0	0	0	1	1	0	0	1	0
Ca2	30582558	C	T	54	54	60	9	1	TTTTTTTTT	FFFFFFFFF	1	0	0	1	0	0.777778	0	0	0	1	0.888889	0	0	0	1
Ca2	30617950	G	A	51	51	57	8	1	AAAAAAAA	FFFF<FFB	1	0	0	1	0	0.875	0	0	0	1	0.875	0	0	0	1
Ca2	30636756	G	A	48	48	57	7	1	AAAAAAA	FFFFFFF	1	0	0	1	0	0.857143	0	0	0	1	1	0	0	1	0
Ca2	30687220	G	A	48	48	60	7	1	AAAAAAA	FFFFFFF	1	0	0	1	0	0.857143	0	0	0	1	1	0	0	1	0
Ca2	30695914	G	A	48	48	57	7	1	AAAAAAA	FFFFFFF	1	0	0	1	0	0.857143	0	0	0	1	1	0	0	1	0
Ca2	30829638	G	R	52	54	39	7	0.42	AAA,,.,	FBFFF<F	1	0	0	1	0	0.857143	0	0	1	0	1	0	0	1	0
Ca2	30829676	G	R	76	121	37	12	0.5	AAA,,.,A.A.A	BFFFF/FF<FFB	1	0	0	1	0	0.75	0	0	1	0	0.916667	0	0	1	0
Ca2	30830743	G	A	48	48	15	20	0.35	.A,,,,A,,,A,,,,AAAA,	BFBFFFFFFF<FFFFFFFFF	1	0	0	1	0	0.75	0	0	1	0	0.85	0	0	1	0
Ca2	30878086	G	A	48	48	60	7	1	AAAAAAA	FFFBFFF	1	0	0	1	0	0.857143	0	0	0	1	1	0	0	1	0
Ca2	30883565	G	A	48	48	60	7	1	AAAAAAA	FFFFFFF	1	0	0	1	0	0.857143	0	0	0	1	1	0	0	1	0
Ca2	30910547	G	A	54	54	60	9	1	AAAAAAAAA	B/FFFF<FF	1	0	0	1	0	0.777778	0	0	0	1	0.888889	0	0	0	1
Ca2	30925565	G	A	51	51	45	8	1	AAAAAAAA	FFFFFBFF	1	0	0	1	0	0.875	0	0	0	1	0.875	0	0	0	1
Ca2	31003897	C	T	63	63	60	12	1	TTTTTTTTTTTT	FFF<FBFFFFFF	1	0	0	1	0	0.75	0	0	0	1	0.916667	0	0	0	1
Ca2	31091017	C	Y	20	68	60	9	0.77	,TTTTTT.T	F/FBFFFFF	1	0	0	1	0	0.777778	0	0	1	0	0.888889	0	0	1	0
Ca2	31224433	G	R	68	68	26	19	0.36	A..AA..,A,,A.,A.,,EA	BFFFFFFFFFF<FFBFBFB	1	0	0	1	0	0.736842	0	0	1	0	0.842105	0	0	1	0
Ca2	31224840	C	Y	46	46	25	19	0.57	TTTT,TT,,,TTTT,.T,,	BBBFFFFFFFFFF/FFFFF	1	0	0	1	0	0.736842	0	0	1	0	0.842105	0	0	1	0
Ca2	31238649	G	R	69	69	28	18	0.5	AAAAA,AAA..,,A,..,	FFFF<FFFFFBFFFFFFF	1	0	0	1	0	0.722222	0	0	1	0	0.833333	0	0	1	0
Ca2	31257034	C	Y	28	28	28	12	0.33	,,.,TT,T..T,	FBFF<FFFF<FF	1	0	0	1	0	0.75	0	0	1	0	0.916667	0	0	1	0
Ca2	31262021	C	Y	69	99	57	9	0.55	T,T,T.,TT	BFFBFFFFF	1	0	0	1	0	0.777778	0	0	1	0	0.888889	0	0	1	0
Ca2	31273575	G	R	71	71	52	13	0.3	A,.,,.,..AA.A	FFFFFBFFFFFFF	1	0	0	1	0	0.769231	0	0	1	0	0.846154	0	0	1	0
Ca2	31284848	C	Y	67	67	50	13	0.3	.,,TTT.,.,,T.	FFFFFFFBFFFFF	1	0	0	1	0	0.769231	0	0	1	0	0.846154	0	0	1	0
Ca2	31289705	C	Y	132	132	42	23	0.39	TTT.,TT,T,T.,,,..TT,,.,	BFF<F/<FFFFFBBBFFFFFFF<	1	0	0	1	0	0.73913	0	0	1	0	0.826087	0	0	1	0
Ca2	31291143	C	Y	29	74	43	9	0.66	.,TT.TTTT	FFFFFFFFF	1	0	0	1	0	0.777778	0	0	1	0	0.888889	0	0	1	0
Ca2	31350172	C	Y	52	52	57	9	0.33	,,,,,TTT,	FFFFFFFFF	1	0	0	1	0	0.777778	0	0	1	0	0.888889	0	0	1	0
Ca2	31398131	C	Y	56	98	50	9	0.55	.,T.TT.TT	FFFFFFFFB	1	0	0	1	0	0.777778	0	0	1	0	0.888889	0	0	1	0
Ca2	31482505	G	R	51	96	37	15	0.4	,,,,,,AAA,A,A,A	FFFFFFFFFFFFFFF	1	0	0	1	0	0.733333	0	0	1	0	0.866667	0	0	1	0
Ca2	31511510	G	A	51	51	54	8	1	AAAAAAAA	FFFFFFFF	1	0	0	1	0	0.875	0	0	0	1	0.875	0	0	0	1
Ca2	31512826	G	R	55	55	37	9	0.44	A.,,A.AA.	FFFFFFF/F	1	0	0	1	0	0.777778	0	0	1	0	0.888889	0	0	1	0
Ca2	31513080	G	A	25	25	16	10	0.4	A..,,,.AAA	FBFFFFFB7B	1	0	0	1	0	0.8	0	0	1	0	0.9	0	0	1	0
Ca2	31534232	G	R	121	121	52	33	0.3	.A.A.A,,..A.,A...,,.A.,,A....A,AA	FFFFFFFFBFFFBFFFFFF<FFFFFFFFFFFBF	1	0	0	1	0	0.69697	0	0	1	0	0.787879	0	0	1	0
Ca2	31552257	C	Y	93	153	54	17	0.64	TT,T,TTTTTT,..,TT	FFFFFBFFFFFBFF<BB	1	0	0	1	0	0.764706	0	0	1	0	0.823529	0	0	1	0
Ca2	31632224	G	R	40	40	28	13	0.38	.A,A..A,,,AA,	FFFFFFFFFFFFF	1	0	0	1	0	0.769231	0	0	1	0	0.846154	0	0	1	0
Ca2	31703035	C	T	20	42	23	13	0.38	T.T...TT.T...	FFFFFFFFF<FFB	1	0	0	1	0	0.769231	0	0	1	0	0.846154	0	0	1	0
Ca2	31800166	G	R	69	69	37	13	0.46	..A,,A,,AAA,A	FFFBFFFBFFFFF	1	0	0	1	0	0.769231	0	0	1	0	0.846154	0	0	1	0
Ca2	31862658	G	A	21	21	12	8	0.62	AA.AA.A.	FFFFFFBF	1	0	0	1	0	0.875	0	0	1	0	0.875	0	0	1	0
Ca2	31881943	G	R	36	36	47	10	0.4	.,..AAA..A	FFFFFFFFFF	1	0	0	1	0	0.8	0	0	1	0	0.9	0	0	1	0
Ca2	31958390	G	R	22	73	38	11	0.72	AA.,,AAAAAA	FFFB/FFFFB<	1	0	0	1	0	0.818182	0	0	1	0	0.909091	0	0	1	0
Ca2	32109332	G	R	69	69	50	10	0.5	A.,A.A.A,A	BFFB/FFFFF	1	0	0	1	0	0.8	0	0	1	0	0.9	0	0	1	0
Ca2	32114287	G	A	48	48	60	7	1	AAAAAAA	FFFFFF<	1	0	0	1	0	0.857143	0	0	0	1	1	0	0	1	0
Ca2	32114399	G	R	50	62	45	7	0.57	..AAA,A	FF<BFFF	1	0	0	1	0	0.857143	0	0	1	0	1	0	0	1	0
Ca2	32115516	C	Y	46	46	51	8	0.5	TT..T,T,	BFFFFFFB	1	0	0	1	0	0.875	0	0	1	0	0.875	0	0	1	0
Ca2	32149528	G	A	54	54	60	9	1	AAAAAAAAA	FF<FFFFFF	1	0	0	1	0	0.777778	0	0	0	1	0.888889	0	0	0	1
Ca2	32183557	C	Y	51	59	36	13	0.61	T,,T.TT,TTT.T	/FFBFFFFFF<FF	1	0	0	1	0	0.769231	0	0	1	0	0.846154	0	0	1	0
Ca2	32184169	C	Y	44	44	33	12	0.58	TT,.,TTTTT,,	FFFF<FFFFFFF	1	0	0	1	0	0.75	0	0	1	0	0.916667	0	0	1	0
Ca2	32198856	C	Y	52	58	32	11	0.54	..TTT,TTT..	FF/F/FFFFFF	1	0	0	1	0	0.818182	0	0	1	0	0.909091	0	0	1	0
Ca2	32232662	C	T	48	48	60	7	1	TTTTTTT	FFFBFFF	1	0	0	1	0	0.857143	0	0	0	1	1	0	0	1	0
Ca2	32411008	G	R	22	64	53	7	0.71	.A,AAAA	BFF<BFF	1	0	0	1	0	0.857143	0	0	1	0	1	0	0	1	0
Ca2	32541835	G	A	31	45	44	7	0.85	AA,AAAA	FFBFFFB	1	0	0	1	0	0.857143	0	0	1	0	1	0	0	1	0
Ca2	32821330	C	Y	20	20	51	9	0.33	.,..,TT*T,	FFFFFFBFF	1	0	0	1	0	0.777778	0	0	1	0	0.888889	0	0	1	0
Ca2	32989206	G	R	72	72	58	12	0.41	.A,,A.,.,AAA	FFFBBFFBF<BB	1	0	0	1	0	0.75	0	0	1	0	0.916667	0	0	1	0
Ca2	32989279	G	R	86	86	53	10	0.5	AA,.A.A,A.	FFFFFFFFFB	1	0	0	1	0	0.8	0	0	1	0	0.9	0	0	1	0
Ca2	33257753	C	Y	103	103	41	15	0.4	TTTTT.....T....	FFFFFFFFFFFFF<F	1	0	0	1	0	0.733333	0	0	1	0	0.866667	0	0	1	0
Ca2	33428979	G	R	36	84	37	10	0.7	..AAA.AAAA	FBFFFFFFFF	1	0	0	1	0	0.8	0	0	1	0	0.9	0	0	1	0
Ca2	33752068	C	Y	21	21	51	9	0.33	....T.TT,	F<FFFFFFF	1	0	0	1	0	0.777778	0	0	1	0	0.888889	0	0	1	0
Ca2	33860956	C	T	56	57	45	11	0.9	TTT,TTTTTTT	BFFFFF/FFFF	1	0	0	1	0	0.818182	0	0	0	1	0.909091	0	0	1	0
Ca2	33986668	G	R	94	94	51	20	0.3	.AA,AA,...,A,..,A,.,	FFFFF<FFFFFFFFFFFFFF	1	0	0	1	0	0.75	0	0	1	0	0.85	0	0	1	0
Ca2	33999740	C	Y	83	83	40	20	0.35	.,,.,.,.T.T.T...TTTT	FFFBBFFFFFFFFFFFFF<B	1	0	0	1	0	0.75	0	0	1	0	0.85	0	0	1	0
Ca2	33999876	C	Y	73	95	51	11	0.45	T,,TT,.TT,E,	FFFFFFBFFFB	1	0	0	1	0	0.818182	0	0	1	0	0.909091	0	0	1	0
Ca2	34025746	C	Y	115	115	34	26	0.46	,T..,.,,T,TTT..,TTTTT,..TT	BBFB/FFFFFFFFFFFFFFFBFFFFF	1	0	0	1	0	0.730769	0	0	1	0	0.807692	0	0	1	0
Ca2	34061644	C	Y	32	32	26	21	0.47	.,TTTT,.T,,T.T,,T,T.T	BBFBFFFFFFFFFFBFFFFFF	1	0	0	1	0	0.761905	0	0	1	0	0.809524	0	0	1	0
Ca2	34074435	G	R	41	41	52	11	0.36	,,,,A.AA.A,	BFFFF<F/FFF	1	0	0	1	0	0.818182	0	0	1	0	0.909091	0	0	1	0
Ca2	34075470	C	Y	55	55	51	8	0.37	,T..T.,T	BFFFFFFF	1	0	0	1	0	0.875	0	0	1	0	0.875	0	0	1	0
Ca2	34075628	C	Y	44	44	53	9	0.33	TT,,T,,.,	FFFFFFFFF	1	0	0	1	0	0.777778	0	0	1	0	0.888889	0	0	1	0
Ca2	34075634	C	Y	44	44	53	9	0.33	TT,,T,,.,	FFFFFFFFF	1	0	0	1	0	0.777778	0	0	1	0	0.888889	0	0	1	0
Ca2	34075768	C	Y	53	53	53	12	0.33	,,,,TT.T,T.,	FFFFFFFFFBFF	1	0	0	1	0	0.75	0	0	1	0	0.916667	0	0	1	0
Ca2	34078083	C	Y	77	77	60	11	0.36	,T,..T.,TT.	BFFFFFBFFFB	1	0	0	1	0	0.818182	0	0	1	0	0.909091	0	0	1	0
Ca2	34078086	G	R	74	74	60	11	0.36	A,..A.,AA.,	BFB/FFBFFFF	1	0	0	1	0	0.818182	0	0	1	0	0.909091	0	0	1	0
Ca2	34078386	C	Y	53	53	60	13	0.3	,,TT...,TT..,	FFFFFFF<FFFBF	1	0	0	1	0	0.769231	0	0	1	0	0.846154	0	0	1	0
Ca2	34078699	C	Y	142	142	60	15	0.46	,.T..,TT..TT.TT	BFFFFFFFFFFFFFF	1	0	0	1	0	0.733333	0	0	1	0	0.866667	0	0	1	0
Ca2	34353152	G	A	22	22	9	13	0.3	.AA.....A,,A,	FBFFFFFFFFFFF	1	0	0	1	0	0.769231	0	0	1	0	0.846154	0	0	1	0
Ca2	34421287	G	R	27	27	29	7	0.42	...AA.A	<<FFFBB	1	0	0	1	0	0.857143	0	0	1	0	1	0	0	1	0
Ca2	34421289	G	R	27	27	29	7	0.42	...AA.A	FFBFBFB	1	0	0	1	0	0.857143	0	0	1	0	1	0	0	1	0
Ca2	34503292	C	Y	98	119	50	13	0.46	..,.,.TTTT.TT	FFFBBFFFFFFFF	1	0	0	1	0	0.769231	0	0	1	0	0.846154	0	0	1	0
Ca2	34536291	C	Y	75	110	58	9	0.55	.TTT..TT,	FFFFFFFFB	1	0	0	1	0	0.777778	0	0	1	0	0.888889	0	0	1	0
Ca2	34652693	C	Y	21	21	52	9	0.33	,,,,TTT,,	FFFFFFFFF	1	0	0	1	0	0.777778	0	0	1	0	0.888889	0	0	1	0
Ca2	34783562	C	T	59	59	11	27	0.48	TT....TTT..T.T.T..,.T.TT.TT	FFFFFF/FFBFFBFFFFFBFFFFBBBB	1	0	0	1	0	0.703704	0	0	1	0	0.814815	0	0	1	0
Ca2	34784371	C	Y	49	49	30	16	0.31	.T.,,T,ATT.T.,..	FFFFFFFFFFFFFFBB	1	0	0	1	0	0.75	0	0	1	0	0.875	0	0	1	0
Ca2	34823267	G	R	130	130	57	18	0.44	A...A,.A,AAAAA...,	BFFFFFFFFFFFF/FFFB	1	0	0	1	0	0.722222	0	0	1	0	0.833333	0	0	1	0
Ca2	34830714	C	Y	27	27	33	15	0.4	.,T,TT.,T.TT,.,	FFFFF/FFFF<BFF<	1	0	0	1	0	0.733333	0	0	1	0	0.866667	0	0	1	0
Ca2	35173857	C	Y	42	67	52	8	0.62	.T,,TTTT	BBF<F<BF	1	0	0	1	0	0.875	0	0	1	0	0.875	0	0	1	0
Ca2	35173866	C	Y	52	97	53	9	0.66	.T,,TTTTT	FFFFBFFFF	1	0	0	1	0	0.777778	0	0	1	0	0.888889	0	0	1	0
Ca2	35219568	C	Y	27	27	33	9	0.66	TTT,,T,TT	FFBFFFFFF	1	0	0	1	0	0.777778	0	0	1	0	0.888889	0	0	1	0
Ca2	35222129	G	R	48	48	30	10	0.4	,A...AAA,,	FFFFFFFFFF	1	0	0	1	0	0.8	0	0	1	0	0.9	0	0	1	0
Ca2	35260917	C	Y	52	52	44	10	0.4	T,,,TTT,,,	FFFFFFFFBF	1	0	0	1	0	0.8	0	0	1	0	0.9	0	0	1	0
Ca2	35287227	C	T	20	60	19	15	0.73	TT,TTTTT.T.TTT.	BFFBFFFFFFFFBFF	1	0	0	1	0	0.733333	0	0	1	0	0.866667	0	0	1	0
Ca2	35314994	G	R	28	28	43	8	0.37	,.A.,AA.	FFFF<FFB	1	0	0	1	0	0.875	0	0	1	0	0.875	0	0	1	0
Ca2	35594485	C	T	51	51	60	8	1	TTTTTTTT	FFFFFF<F	1	0	0	1	0	0.875	0	0	0	1	0.875	0	0	0	1
Ca2	35877872	G	R	59	59	56	11	0.36	A,.,A,A,A.,	FFFFFFFFFF<	1	0	0	1	0	0.818182	0	0	1	0	0.909091	0	0	1	0
Ca2	35880246	G	R	54	77	60	7	0.57	,AAA.A.	FF<FFFB	1	0	0	1	0	0.857143	0	0	1	0	1	0	0	1	0
Ca2	35880249	G	R	54	68	60	7	0.57	,AAA.A.	F/FFFFB	1	0	0	1	0	0.857143	0	0	1	0	1	0	0	1	0
Ca2	35881623	C	Y	48	85	57	8	0.62	.,,TTTTT	FFFFFFFB	1	0	0	1	0	0.875	0	0	1	0	0.875	0	0	1	0
Ca2	35885758	C	Y	45	71	43	8	0.62	TTT.T.T.	FFFFFFFF	1	0	0	1	0	0.875	0	0	1	0	0.875	0	0	1	0
Ca2	35886937	G	R	40	40	43	14	0.35	,.,,AAA,,,.AA.	FFFFFFFFFF/FFF	1	0	0	1	0	0.785714	0	0	1	0	0.857143	0	0	1	0
Ca2	35887435	G	R	77	125	52	12	0.58	A,AAAA,.,,AA	FFBFFFFFBFBB	1	0	0	1	0	0.75	0	0	1	0	0.916667	0	0	1	0
Ca2	35889288	G	R	61	64	39	8	0.5	AA,.A,,A	BFFFFFFF	1	0	0	1	0	0.875	0	0	1	0	0.875	0	0	1	0
Ca2	35889338	G	R	40	75	43	8	0.62	A,A.AA,A	FF/FFFFF	1	0	0	1	0	0.875	0	0	1	0	0.875	0	0	1	0
Ca2	35894313	C	T	57	57	60	10	1	TTTTTTTTTT	FFFFFFFBFF	1	0	0	1	0	0.8	0	0	0	1	0.9	0	0	0	1
Ca2	36043833	C	T	48	48	49	7	1	TTTTTTT	FFFBF<F	1	0	0	1	0	0.857143	0	0	0	1	1	0	0	1	0
Ca2	36541895	C	T	51	51	58	8	1	TTTTTTTT	BFBFFF/F	1	0	0	1	0	0.875	0	0	0	1	0.875	0	0	0	1
Ca3	19492	C	Y	28	28	39	18	0.38	.TT,T,TTTT,.,.,..,	/F//FFFFFFFFBFFFFF	1	0	0	1	0	0.722222	0	0	1	0	0.833333	0	0	1	0
Ca3	174075	G	A	63	63	60	13	0.92	AAAAA*AAAAAAA	FFFFFFFFFFFBF	1	0	0	1	0	0.769231	0	0	0	1	0.846154	0	0	0	1
Ca3	273145	C	Y	55	92	38	12	0.58	.A,TTT,TTT.T	BFFFFFBFFFFB	1	0	0	1	0	0.75	0	0	1	0	0.916667	0	0	1	0
Ca3	355426	G	A	36	36	17	8	0.37	,,,,AA,A	FFFFFFFB	1	0	0	1	0	0.875	0	0	1	0	0.875	0	0	1	0
Ca3	415129	C	Y	27	27	47	8	0.37	.,,T.T,T	F<B/FFBF	1	0	0	1	0	0.875	0	0	1	0	0.875	0	0	1	0
Ca3	748543	G	A	22	22	13	9	0.33	,A.,.,AA,	FFFFFFFF<	1	0	0	1	0	0.777778	0	0	1	0	0.888889	0	0	1	0
Ca3	912330	C	T	37	43	11	10	0.6	T.TT.TT,T,	FFFFFFFFFF	1	0	0	1	0	0.8	0	0	1	0	0.9	0	0	1	0
Ca3	975710	C	Y	28	28	41	8	0.37	,..T,TT,	FFBFFF<F	1	0	0	1	0	0.875	0	0	1	0	0.875	0	0	1	0
Ca3	987290	G	R	40	56	21	15	0.53	AAA,AAA,,,,A.A.	FBFFF<FBFF<<FFF	1	0	0	1	0	0.733333	0	0	1	0	0.866667	0	0	1	0
Ca3	1122276	C	T	34	36	21	8	0.37	T.T,,,T,	FFFFFF/F	1	0	0	1	0	0.875	0	0	1	0	0.875	0	0	1	0
Ca3	1182909	C	T	54	54	60	9	1	TTTTTTTTT	FFFFFFFFF	1	0	0	1	0	0.777778	0	0	0	1	0.888889	0	0	0	1
Ca3	1287635	G	R	41	89	55	10	0.7	A,AAAAA..A	FFFFFFFFFF	1	0	0	1	0	0.8	0	0	1	0	0.9	0	0	1	0
Ca3	1357214	C	T	21	28	15	14	0.35	,,TT.,,,TTT,,,	BFFFBFF</FFBF<	1	0	0	1	0	0.785714	0	0	1	0	0.857143	0	0	1	0
Ca3	1357350	G	A	38	39	27	7	0.57	,AA,AA,	F/FFFF/	1	0	0	1	0	0.857143	0	0	1	0	1	0	0	1	0
Ca3	1362124	G	R	36	87	58	11	0.72	AAAAA..AA.A	FFFFFFFFFFF	1	0	0	1	0	0.818182	0	0	1	0	0.909091	0	0	1	0
Ca3	1473458	C	Y	86	86	59	16	0.31	.T,T,TTT,,,,...,	FFFFFBFFFFFBFFBF	1	0	0	1	0	0.75	0	0	1	0	0.875	0	0	1	0
Ca3	1485613	C	Y	84	84	60	14	0.35	..T..TT..,T.T.	<FBF<F<FFFFFFB	1	0	0	1	0	0.785714	0	0	1	0	0.857143	0	0	1	0
Ca3	1507414	G	R	44	68	31	13	0.46	.AAA,,A.,AA.T	FFFFFFFBFFFFF	1	0	0	1	0	0.769231	0	0	1	0	0.846154	0	0	1	0
Ca3	1512776	G	R	26	68	60	7	0.71	AAA,AA.	FFFFFFF	1	0	0	1	0	0.857143	0	0	1	0	1	0	0	1	0
Ca3	1512912	C	Y	26	68	60	7	0.71	TTTT,T.	FFFFFFF	1	0	0	1	0	0.857143	0	0	1	0	1	0	0	1	0
Ca3	1513593	C	Y	47	76	51	8	0.5	TTT.T...	FFFFBF/F	1	0	0	1	0	0.875	0	0	1	0	0.875	0	0	1	0
Ca3	1522441	C	Y	107	141	58	13	0.53	TT,,TTTT,T,.,	FFFFFFF<BFFFF	1	0	0	1	0	0.769231	0	0	1	0	0.846154	0	0	1	0
Ca3	1526416	C	Y	76	121	60	10	0.6	T..T.,TTTT	FFFFFFFFFF	1	0	0	1	0	0.8	0	0	1	0	0.9	0	0	1	0
Ca3	1533039	G	R	78	78	33	14	0.42	,,.AAA,.A,,AAF,	BFFFFFFFFFFFFF	1	0	0	1	0	0.785714	0	0	1	0	0.857143	0	0	1	0
Ca3	1536166	C	Y	69	69	58	10	0.4	.,T,T,.T.T	FFFFFFFFFB	1	0	0	1	0	0.8	0	0	1	0	0.9	0	0	1	0
Ca3	1548002	C	T	45	45	23	18	0.33	,T..T,..T,.T,,.TT.	FF<FBFFFFFFFBFFFFB	1	0	0	1	0	0.722222	0	0	1	0	0.833333	0	0	1	0
Ca3	1548294	G	R	21	66	25	15	0.4	AAA.A,,,.,..A.A	FBFFFF/FFFFFFFF	1	0	0	1	0	0.733333	0	0	1	0	0.866667	0	0	1	0
Ca3	1570725	G	R	26	26	30	10	0.3	..,.AAA,..	F/FFFFFFFB	1	0	0	1	0	0.8	0	0	1	0	0.9	0	0	1	0
Ca3	1571886	C	T	25	51	55	9	0.88	TTTTTT.TT	FFFFFFFF<	1	0	0	1	0	0.777778	0	0	0	1	0.888889	0	0	1	0
Ca3	1800177	G	R	63	63	46	9	0.44	..AAA,A,.	BF/FFFFFF	1	0	0	1	0	0.777778	0	0	1	0	0.888889	0	0	1	0
Ca3	1958254	C	Y	40	51	37	8	0.37	TT.,,,,T	FFFFFFFB	1	0	0	1	0	0.875	0	0	1	0	0.875	0	0	1	0
Ca3	1988342	G	R	35	35	41	9	0.33	..A.AA,..	FFFB<FFFF	1	0	0	1	0	0.777778	0	0	1	0	0.888889	0	0	1	0
Ca3	1988350	C	Y	46	53	41	9	0.44	TT,T..T..	/FF<FFFFF	1	0	0	1	0	0.777778	0	0	1	0	0.888889	0	0	1	0
Ca3	1988389	C	Y	40	40	34	10	0.4	T.TT,T.,.,	FBFFFFFFFF	1	0	0	1	0	0.8	0	0	1	0	0.9	0	0	1	0
Ca3	2138205	C	Y	30	52	24	12	0.33	,,..,T.,TT,T	FFFFFFFFFFFB	1	0	0	1	0	0.75	0	0	1	0	0.916667	0	0	1	0
Ca3	2212510	G	R	31	31	31	10	0.4	AA,.A..A..	FFFFFF<FFF	1	0	0	1	0	0.8	0	0	1	0	0.9	0	0	1	0
Ca3	2266320	C	Y	47	47	26	15	0.33	TTT,.,TT,.,,,..	FFFFFFFFFB/FFBF	1	0	0	1	0	0.733333	0	0	1	0	0.866667	0	0	1	0
Ca3	2574084	G	A	34	57	23	18	0.55	AAAA.,AA.AA....A.A	FFFFFFFFFFFFFFFFFF	1	0	0	1	0	0.722222	0	0	1	0	0.833333	0	0	1	0
Ca3	2748282	C	Y	99	107	60	10	0.5	,T...T.TTT	FFFFFFFFFF	1	0	0	1	0	0.8	0	0	1	0	0.9	0	0	1	0
Ca3	2767584	G	R	71	71	28	24	0.37	..,,,A,AAA,AA,,A,A,.,,,A	FFFF/FFFFF<FFFFFFFFFBFFF	1	0	0	1	0	0.75	0	0	1	0	0.791667	0	0	1	0
Ca3	2825821	G	R	44	44	32	12	0.66	A,AA.A,AAAA.	BBBBFBFBBBBF	1	0	0	1	0	0.75	0	0	1	0	0.916667	0	0	1	0
Ca3	2949387	G	R	28	28	28	11	0.36	AAA.,,A,,,,	F/BFFFFBFFF	1	0	0	1	0	0.818182	0	0	1	0	0.909091	0	0	1	0
Ca3	2962475	G	R	57	57	50	9	0.44	AAA..A,,.	FFFFFBFFF	1	0	0	1	0	0.777778	0	0	1	0	0.888889	0	0	1	0
Ca3	3088041	C	Y	52	52	60	9	0.33	,T,,.T.T.	FFF<FFFFF	1	0	0	1	0	0.777778	0	0	1	0	0.888889	0	0	1	0
Ca3	3118035	G	R	34	46	35	7	0.42	,,.AAA,	FFFFBF/	1	0	0	1	0	0.857143	0	0	1	0	1	0	0	1	0
Ca3	3121067	C	Y	95	110	38	14	0.5	T.T..TT..T.,TT	FFBFFFFFFFFFFB	1	0	0	1	0	0.785714	0	0	1	0	0.857143	0	0	1	0
Ca3	3185993	G	R	46	48	34	12	0.5	AAA,A.,A,A,,	BBFBFFFFFFF<	1	0	0	1	0	0.75	0	0	1	0	0.916667	0	0	1	0
Ca3	3221667	C	Y	22	22	28	12	0.41	,T,T,,TT,T,,	B<F/F<F<FF<F	1	0	0	1	0	0.75	0	0	1	0	0.916667	0	0	1	0
Ca3	3267393	C	T	43	45	23	13	0.46	...,,TTTT,TT,	FFFFF/FFBFFBF	1	0	0	1	0	0.769231	0	0	1	0	0.846154	0	0	1	0
Ca3	3515254	C	Y	26	26	23	14	0.71	TTTTT.TTTT.,T.	FFFFFFFFFFFFFB	1	0	0	1	0	0.785714	0	0	1	0	0.857143	0	0	1	0
Ca3	3592867	C	Y	45	87	51	8	0.62	TTT,TT..	FBF<FFFF	1	0	0	1	0	0.875	0	0	1	0	0.875	0	0	1	0
Ca3	3646955	C	Y	27	27	25	7	0.42	TTT.,,.	FFFFFBF	1	0	0	1	0	0.857143	0	0	1	0	1	0	0	1	0
Ca3	3734925	C	Y	64	64	30	13	0.3	TTT,...,T,,,,	FFFBFFFFFFFFF	1	0	0	1	0	0.769231	0	0	1	0	0.846154	0	0	1	0
Ca3	3788605	C	T	28	39	16	10	0.4	.,TTT..,.T	FFFFFFFFFB	1	0	0	1	0	0.8	0	0	1	0	0.9	0	0	1	0
Ca3	3803076	G	R	80	80	34	14	0.42	.,..AAA,AA..A.	<FBF/FFFFFFFFB	1	0	0	1	0	0.785714	0	0	1	0	0.857143	0	0	1	0
Ca3	3827177	C	Y	31	68	46	8	0.5	.TT..TT.	FFFFFFFF	1	0	0	1	0	0.875	0	0	1	0	0.875	0	0	1	0
Ca3	3943440	G	R	50	50	36	12	0.5	.,A.A.A,AAA.	FFFFFFFFFFFF	1	0	0	1	0	0.75	0	0	1	0	0.916667	0	0	1	0
Ca3	4057160	G	R	64	64	42	10	0.6	AAAAA.A.,,	F<FF/<FFFF	1	0	0	1	0	0.8	0	0	1	0	0.9	0	0	1	0
Ca3	4058440	G	R	33	33	58	10	0.3	,A,,A,,A,.	BFFFFFFFFF	1	0	0	1	0	0.8	0	0	1	0	0.9	0	0	1	0
Ca3	4083055	G	R	53	53	58	12	0.33	,,.,AAAA,...	BFFFFFF//BFB	1	0	0	1	0	0.75	0	0	1	0	0.916667	0	0	1	0
Ca3	4083057	G	R	50	50	58	11	0.36	,.,AAAA,...	FFFFF/FFFFB	1	0	0	1	0	0.818182	0	0	1	0	0.909091	0	0	1	0
Ca3	4083618	C	Y	119	119	55	13	0.46	.T,T.TT,.,T,T	FFBFFFFFFFFFF	1	0	0	1	0	0.769231	0	0	1	0	0.846154	0	0	1	0
Ca3	4083645	G	R	87	87	56	12	0.41	.AA,.,A,A,A.	FF<FFFFFFFFF	1	0	0	1	0	0.75	0	0	1	0	0.916667	0	0	1	0
Ca3	4084307	G	R	78	78	58	8	0.5	,A.,AA.A	FFFFFFBB	1	0	0	1	0	0.875	0	0	1	0	0.875	0	0	1	0
Ca3	4152069	C	Y	48	68	60	7	0.57	TTT,T,,	/FFFFFF	1	0	0	1	0	0.857143	0	0	1	0	1	0	0	1	0
Ca3	4291960	C	T	54	54	40	9	1	TTTTTTTTT	F/FFFFBFF	1	0	0	1	0	0.777778	0	0	0	1	0.888889	0	0	0	1
Ca3	4323966	C	Y	55	55	60	8	0.37	T...T.T.	F<FFFFFB	1	0	0	1	0	0.875	0	0	1	0	0.875	0	0	1	0
Ca3	4385347	G	R	38	38	38	8	0.37	A,,AA,,,	BFFBFFFF	1	0	0	1	0	0.875	0	0	1	0	0.875	0	0	1	0
Ca3	4583069	G	A	22	48	57	8	0.87	AAAAAA,A	FFFFFFFB	1	0	0	1	0	0.875	0	0	1	0	0.875	0	0	1	0
Ca3	4630189	C	Y	56	56	43	13	0.3	.T...TT..,T,,	FBFFFFB/FFBFF	1	0	0	1	0	0.769231	0	0	1	0	0.846154	0	0	1	0
Ca3	4843489	C	Y	52	52	36	15	0.33	,.,,TT,.,,T,.TT	BFBFFFF<FBFFFFF	1	0	0	1	0	0.733333	0	0	1	0	0.866667	0	0	1	0
Ca3	4919878	G	A	51	51	60	8	1	AAAAAAAA	BFFFFFBF	1	0	0	1	0	0.875	0	0	0	1	0.875	0	0	0	1
Ca3	5046104	C	T	33	45	44	7	0.85	.TTTTTT	FFFFFFF	1	0	0	1	0	0.857143	0	0	1	0	1	0	0	1	0
Ca3	5050663	G	A	36	36	13	8	0.37	A..AA...	FFBFFFFF	1	0	0	1	0	0.875	0	0	1	0	0.875	0	0	1	0
Ca3	5050706	G	A	23	23	9	12	0.33	AA...AA..T..	F<FBF<FFF/FF	1	0	0	1	0	0.75	0	0	1	0	0.916667	0	0	1	0
Ca3	5050941	G	A	39	39	26	10	0.4	AAAA,,,,,,	FFFFFFFFFF	1	0	0	1	0	0.8	0	0	1	0	0.9	0	0	1	0
Ca3	5095342	C	T	38	39	36	8	0.5	TTT,,T,,	FFFFBFF<	1	0	0	1	0	0.875	0	0	1	0	0.875	0	0	1	0
Ca3	5131643	G	R	50	95	35	15	0.4	A.A..A.,.AAA.,,	FFFFFFBF/BFFBFF	1	0	0	1	0	0.733333	0	0	1	0	0.866667	0	0	1	0
Ca3	5131682	C	T	36	48	45	8	0.87	TT,TTTTT	FFFFFFBB	1	0	0	1	0	0.875	0	0	1	0	0.875	0	0	1	0
Ca3	5270906	G	A	72	72	13	44	0.38	,,,.,,.,A...AA,AA.,,,.A.A.AA,AAAAAAA..A....,	BBFFFBFFFFBFFFFFFFFFFFFFFFFFBFFFFFFFFFFFFBBF	1	0	0	1	0	0.704545	0	0	1	0	0.772727	0	0	1	0
Ca3	5300682	G	A	29	39	16	10	0.4	.,A,AA,,A,	/FFFFFFFFF	1	0	0	1	0	0.8	0	0	1	0	0.9	0	0	1	0
Ca3	5495520	G	R	32	32	45	33	0.33	AAAA,A,,AA,A,,A,,,,,A,.,,A,,,,,.,	BFFFF<BFFFFF/FFBFFFBBFFFFFFFF<FB<	1	0	0	1	0	0.69697	0	0	1	0	0.787879	0	0	1	0
Ca3	5514207	C	T	25	42	51	7	0.71	TT,T.TT	BF<FFFF	1	0	0	1	0	0.857143	0	0	1	0	1	0	0	1	0
Ca3	5576207	G	A	30	30	10	9	0.33	,,,,,,AAA	BFFFFB7FB	1	0	0	1	0	0.777778	0	0	1	0	0.888889	0	0	1	0
Ca3	5591741	G	R	93	93	36	16	0.43	.,A,.,AAAA.,A,A.	BFFFFFFFFBFFFFFF	1	0	0	1	0	0.75	0	0	1	0	0.875	0	0	1	0
Ca3	5705992	C	Y	52	52	36	13	0.38	..T..T.T,.TT,	FFFFBF<F<FF<F	1	0	0	1	0	0.769231	0	0	1	0	0.846154	0	0	1	0
Ca3	5717066	C	T	37	51	17	19	0.42	T,TTTT.........TTT.	FFFFFFFFFFFFFFFFBFB	1	0	0	1	0	0.736842	0	0	1	0	0.842105	0	0	1	0
Ca3	5824346	C	Y	69	69	58	12	0.33	.,....T.TTT,	FFFFFFFFFFFF	1	0	0	1	0	0.75	0	0	1	0	0.916667	0	0	1	0
Ca3	5827238	C	Y	73	73	60	10	0.4	T..T..T.T.	BFFFFFFFFF	1	0	0	1	0	0.8	0	0	1	0	0.9	0	0	1	0
Ca3	5827786	G	R	52	97	60	9	0.66	AA,A.,AAA	FFFFFFFFF	1	0	0	1	0	0.777778	0	0	1	0	0.888889	0	0	1	0
Ca3	5837862	G	R	29	74	48	9	0.66	AAAAA,.,A	FF<BBF/FB	1	0	0	1	0	0.777778	0	0	1	0	0.888889	0	0	1	0
Ca3	5841307	G	R	69	69	50	14	0.35	.,,AAA,...,AA.	/FFFFFFFFFFFFB	1	0	0	1	0	0.785714	0	0	1	0	0.857143	0	0	1	0
Ca3	5893076	G	A	22	39	17	13	0.3	,A,,A,,A,,,A,	FFFF/<FFFFFFB	1	0	0	1	0	0.769231	0	0	1	0	0.846154	0	0	1	0
Ca3	5907801	C	Y	28	46	40	13	0.38	,,TT.,G,TGTGT	FFFFFFFFFFFFF	1	0	0	1	0	0.769231	0	0	1	0	0.846154	0	0	1	0
Ca3	5973989	G	A	45	51	47	10	0.8	AAAA.AAAA.	BF/FFBFFBB	1	0	0	1	0	0.8	0	0	1	0	0.9	0	0	1	0
Ca3	5974819	C	T	41	45	25	19	0.31	,,,T,,TTT,T,,,,T,,,	FFFFF<FFFFFFF</FBF<	1	0	0	1	0	0.736842	0	0	1	0	0.842105	0	0	1	0
Ca3	5977912	C	T	38	42	20	11	0.45	,,,,,T,TTTT	FFFF<FBFFF<	1	0	0	1	0	0.818182	0	0	1	0	0.909091	0	0	1	0
Ca3	5993619	G	R	47	58	31	11	0.36	,,,,,A,,AAA	FFBF/FF<BF<	1	0	0	1	0	0.818182	0	0	1	0	0.909091	0	0	1	0
Ca3	5995015	G	R	103	113	35	15	0.53	AAAA.A,A,A,.A,,	FFFFFFFFFFFFFFF	1	0	0	1	0	0.733333	0	0	1	0	0.866667	0	0	1	0
Ca3	6054292	G	R	43	43	41	9	0.33	AAA,...,.	FF<FFFFFF	1	0	0	1	0	0.777778	0	0	1	0	0.888889	0	0	1	0
Ca3	6218265	C	Y	67	67	34	18	0.38	TT,TT,,,.,T,T,.T,,	<F/FFBFFFFFFFFFF<F	1	0	0	1	0	0.722222	0	0	1	0	0.833333	0	0	1	0
Ca3	6271285	C	Y	33	33	55	9	0.33	.,T,.,T.T	FFBFFFFFB	1	0	0	1	0	0.777778	0	0	1	0	0.888889	0	0	1	0
Ca3	6334391	C	T	36	36	14	8	0.37	,TT,,,T,	BFFFFFFB	1	0	0	1	0	0.875	0	0	1	0	0.875	0	0	1	0
Ca3	6379233	C	T	44	45	17	15	0.4	T,T,T.T.T,,T..,	BFFFFFFFFFFFFFF	1	0	0	1	0	0.733333	0	0	1	0	0.866667	0	0	1	0
Ca3	6494928	G	R	25	39	28	7	0.57	,.AAAA,	FFFFFFF	1	0	0	1	0	0.857143	0	0	1	0	1	0	0	1	0
Ca3	6519556	C	Y	55	55	58	8	0.37	..TT,,T,	FFFFFFFF	1	0	0	1	0	0.875	0	0	1	0	0.875	0	0	1	0
Ca3	6547576	C	T	35	37	12	13	0.38	,,,,...TTT.TT	BBFFFFBFFFFFB	1	0	0	1	0	0.769231	0	0	1	0	0.846154	0	0	1	0
Ca3	6608229	C	T	38	39	24	7	0.57	.TT.TT.	FFFFFBB	1	0	0	1	0	0.857143	0	0	1	0	1	0	0	1	0
Ca3	6693855	G	A	48	48	57	7	1	AAAAAAA	<FFFFFF	1	0	0	1	0	0.857143	0	0	0	1	1	0	0	1	0
Ca3	6738042	C	Y	38	38	44	7	0.42	.TTT...	FFFFFFB	1	0	0	1	0	0.857143	0	0	1	0	1	0	0	1	0
Ca3	6770598	C	Y	62	69	38	10	0.6	TTTTTT,...	FF<FFFFFFF	1	0	0	1	0	0.8	0	0	1	0	0.9	0	0	1	0
Ca3	6773481	C	Y	89	89	54	16	0.31	,,T.,T.,T,,..T.T	FFFFFFFFFBFFFFFF	1	0	0	1	0	0.75	0	0	1	0	0.875	0	0	1	0
Ca3	6774146	G	R	133	133	53	16	0.43	A,,A,..,A,,AAA.A	BFFF<FFFFFFFFFFB	1	0	0	1	0	0.75	0	0	1	0	0.875	0	0	1	0
Ca3	6823754	G	R	47	47	34	23	0.3	A...,AA...A,AA.A.,,,.,,	FF/BFFF/FFFFFFFFFFFFFFF	1	0	0	1	0	0.73913	0	0	1	0	0.826087	0	0	1	0
Ca3	6954450	C	T	36	39	19	9	0.44	.T..T.TT,	FFFFFFFFF	1	0	0	1	0	0.777778	0	0	1	0	0.888889	0	0	1	0
Ca3	6980128	C	Y	36	36	45	10	0.4	..,T.TT,,T	FFFFFFFFFB	1	0	0	1	0	0.8	0	0	1	0	0.9	0	0	1	0
Ca3	7332395	G	A	48	48	60	7	1	AAAAAAA	FBF<BFF	1	0	0	1	0	0.857143	0	0	0	1	1	0	0	1	0
Ca3	7441655	G	R	48	48	37	13	0.38	..AAA,..,.A,A	<FBFFFFFFFF<F	1	0	0	1	0	0.769231	0	0	1	0	0.846154	0	0	1	0
Ca3	7441988	C	T	28	51	36	11	0.72	T,,T,TTTTTT	BFFFFFFFFFF	1	0	0	1	0	0.818182	0	0	1	0	0.909091	0	0	1	0
Ca3	7556558	G	R	79	79	48	9	0.44	AAA,..A..	FFFFFBFFF	1	0	0	1	0	0.777778	0	0	1	0	0.888889	0	0	1	0
Ca3	7557040	C	Y	93	93	49	20	0.35	.TTTTTT.,,,,T,..,,.,	FBFFBFFFFFBFFFFF//BF	1	0	0	1	0	0.75	0	0	1	0	0.85	0	0	1	0
Ca3	7557167	C	Y	71	71	45	13	0.3	T.,..,.,TTT.,	FFFFFFFFFFFFF	1	0	0	1	0	0.769231	0	0	1	0	0.846154	0	0	1	0
Ca3	7562703	C	Y	31	31	35	8	0.37	,,TT,T,,	FFFFFBFF	1	0	0	1	0	0.875	0	0	1	0	0.875	0	0	1	0
Ca3	7571535	C	T	48	54	54	10	0.9	TTTT.TTTTT	F<<BFFB/FF	1	0	0	1	0	0.8	0	0	0	1	0.9	0	0	1	0
Ca3	7632649	C	Y	70	70	60	12	0.33	T.T....T..T,	FFFBFFFFFFFF	1	0	0	1	0	0.75	0	0	1	0	0.916667	0	0	1	0
Ca3	7668622	G	R	21	21	19	32	0.34	,.,,A..AAAA,,,AA,.,A.,,,,A,,,A.A	FFFFB<FFFFFFFFFFFBFFFFFFFFFFFFFB	1	0	0	1	0	0.71875	0	0	1	0	0.78125	0	0	1	0
Ca3	7773928	G	R	30	49	28	14	0.35	,AA.A.,,A.A..,	FFFFFBFFFFFFFF	1	0	0	1	0	0.785714	0	0	1	0	0.857143	0	0	1	0
Ca3	7786053	G	R	42	42	49	9	0.33	,.,,,,AAFA	FFFFFFFFF	1	0	0	1	0	0.777778	0	0	1	0	0.888889	0	0	1	0
Ca3	7802091	C	Y	39	39	54	10	0.3	..T...TT.,	FBFFFFFFFF	1	0	0	1	0	0.8	0	0	1	0	0.9	0	0	1	0
Ca3	7807596	G	R	51	96	43	12	0.5	AAAA,.A.A,.,	BFFFFFBFBFF/	1	0	0	1	0	0.75	0	0	1	0	0.916667	0	0	1	0
Ca3	7958539	C	T	44	45	11	7	0.85	TTTT.TT	FFFFFF<	1	0	0	1	0	0.857143	0	0	1	0	1	0	0	1	0
Ca3	7959715	G	R	115	115	42	18	0.38	.,A.AA.A,A,A,A,,.,.	FF7FFFFFBB/FFFFFBB	1	0	0	1	0	0.722222	0	0	1	0	0.833333	0	0	1	0
Ca3	8059279	G	R	34	34	37	8	0.37	AA...A.,	FFFFFFBF	1	0	0	1	0	0.875	0	0	1	0	0.875	0	0	1	0
Ca3	8149257	C	T	37	48	60	8	0.87	TGTTTTTT	F/FBFFFF	1	0	0	1	0	0.875	0	0	1	0	0.875	0	0	1	0
Ca3	8431794	C	T	35	42	17	10	0.5	T,T,T.,TT,	FFFFFFFFFF	1	0	0	1	0	0.8	0	0	1	0	0.9	0	0	1	0
Ca3	8542723	C	T	48	48	50	7	1	TTTTTTT	FFFFFFB	1	0	0	1	0	0.857143	0	0	0	1	1	0	0	1	0
Ca3	8611884	G	A	35	42	33	8	0.62	AA,AA.,A	<FFFFFF/	1	0	0	1	0	0.875	0	0	1	0	0.875	0	0	1	0
Ca3	8631140	G	R	32	36	27	7	0.57	A.A,A.A	FFFFFFF	1	0	0	1	0	0.857143	0	0	1	0	1	0	0	1	0
Ca3	8633676	C	Y	41	41	53	7	0.42	TTT.,,.	FFF<FFF	1	0	0	1	0	0.857143	0	0	1	0	1	0	0	1	0
Ca3	8649232	G	A	30	30	6	16	0.62	,,A,A,AAAA,AA,AA	FFFFFFFFFFFFFFFF	1	0	0	1	0	0.75	0	0	1	0	0.875	0	0	1	0
Ca3	8704489	G	R	25	25	29	7	0.42	,A,,,AA	FFFFFFF	1	0	0	1	0	0.857143	0	0	1	0	1	0	0	1	0
Ca3	8706360	G	R	36	36	31	11	0.54	AAA.,,.A.AA	FFFFFFFF<<F	1	0	0	1	0	0.818182	0	0	1	0	0.909091	0	0	1	0
Ca3	8882283	C	Y	48	86	60	7	0.57	,TT,T,T	FFFFFFB	1	0	0	1	0	0.857143	0	0	1	0	1	0	0	1	0
Ca3	8892228	G	R	65	76	40	10	0.4	A.,,,.AAA.	FFFFFFFFF<	1	0	0	1	0	0.8	0	0	1	0	0.9	0	0	1	0
Ca3	8895731	C	Y	25	25	26	20	0.6	TT.TT,..TTTTT,T.T,TO,	FFFFFFFFBFFFFFF<FFBF	1	0	0	1	0	0.75	0	0	1	0	0.85	0	0	1	0
Ca3	8916547	C	T	48	48	60	7	1	TTTTTTT	FFFFBFB	1	0	0	1	0	0.857143	0	0	0	1	1	0	0	1	0
Ca3	8922816	C	Y	39	39	48	9	0.33	T,,T,,,,T	BB<FFFFFF	1	0	0	1	0	0.777778	0	0	1	0	0.888889	0	0	1	0
Ca3	8922817	G	R	30	30	47	8	0.37	,A,A,A,,	BFFFFFFF	1	0	0	1	0	0.875	0	0	1	0	0.875	0	0	1	0
Ca3	8977205	C	Y	51	51	24	29	0.31	TT..TT..,....T,.T.,,TT..,,.T*,	BFFFF/FFFFFFFFFFFFFFFFFFFFFFF	1	0	0	1	0	0.724138	0	0	1	0	0.793103	0	0	1	0
Ca3	8977207	G	R	51	51	25	28	0.39	AAA.A,A.,...A,AA.,,.A..,,AA,	BFFFFFFFFFFFFBFBFFFFF<BFFFFF	1	0	0	1	0	0.714286	0	0	1	0	0.785714	0	0	1	0
Ca3	9065489	G	A	43	43	15	36	0.88	AAA.AAAAAAAAA.AAAAAAAAAAA,AAAAAAA.AA	F<FFFFF/FFFFFFFFFFF<F<FFFFFFFFFFFFFB	1	0	0	1	0	0.694444	0	0	0	1	0.777778	0	0	0	1
Ca3	9068290	G	R	55	55	37	10	0.4	A.,A,.AA,.	FF<FFBFBFF	1	0	0	1	0	0.8	0	0	1	0	0.9	0	0	1	0
Ca3	9156462	C	Y	47	89	52	8	0.62	..,TTTTT	FFFFFFBF	1	0	0	1	0	0.875	0	0	1	0	0.875	0	0	1	0
Ca3	9321201	G	A	25	51	47	9	0.88	AAAAA,AAA	FFFFBFBFF	1	0	0	1	0	0.777778	0	0	0	1	0.888889	0	0	1	0
Ca3	9321217	G	A	25	51	47	9	0.88	AAAA,AAAA	FFFFFFFBF	1	0	0	1	0	0.777778	0	0	0	1	0.888889	0	0	1	0
Ca3	9324423	C	Y	65	65	38	21	0.33	,,,T.T,,T.,T,,.T..TT.	BFFBFFFF/FFBFFFFFFFFF	1	0	0	1	0	0.761905	0	0	1	0	0.809524	0	0	1	0
Ca3	9407569	C	Y	81	81	40	13	0.38	T,..,TT..T.T,	FFFFFFFFFFF/F	1	0	0	1	0	0.769231	0	0	1	0	0.846154	0	0	1	0
Ca3	9416136	G	A	45	45	29	13	0.46	AA,,,,,,,AAAA	FFFFFFFFFFFFF	1	0	0	1	0	0.769231	0	0	1	0	0.846154	0	0	1	0
Ca3	9524657	G	A	37	57	57	11	0.9	AAAAAAAAAA,	FFFFFFFFBBB	1	0	0	1	0	0.818182	0	0	0	1	0.909091	0	0	1	0
Ca3	9595450	C	Y	40	40	28	9	0.55	TTTTT...,	FBFFFFBFF	1	0	0	1	0	0.777778	0	0	1	0	0.888889	0	0	1	0
Ca3	9640692	C	Y	42	42	48	10	0.3	T,,T.T,,.,	FFFFFFFFFF	1	0	0	1	0	0.8	0	0	1	0	0.9	0	0	1	0
Ca3	9700546	C	T	39	42	17	11	0.45	.TT,,.T,TT.	FFBFFFF/FFB	1	0	0	1	0	0.818182	0	0	1	0	0.909091	0	0	1	0
Ca3	9719882	C	Y	92	92	31	21	0.33	,.,,,,.T,,.TTTT..TAT,	F<FFFFFFBFFFFFFFFFFFF	1	0	0	1	0	0.761905	0	0	1	0	0.809524	0	0	1	0
Ca3	9890170	C	T	41	42	42	7	0.71	TTTT.T.	FFFBFFF	1	0	0	1	0	0.857143	0	0	1	0	1	0	0	1	0
Ca3	9891217	G	A	35	42	17	12	0.41	AA,.,A,,A.A.	FFFBBFFFFF/B	1	0	0	1	0	0.75	0	0	1	0	0.916667	0	0	1	0
Ca3	10004859	C	T	26	54	21	21	0.42	TTTT...,,TT.,T.TT.,,.	BFFBFFFFFFFFFFBFFFFFF	1	0	0	1	0	0.761905	0	0	1	0	0.809524	0	0	1	0
Ca3	10007059	C	T	33	39	19	8	0.5	T,T,,,TT	FFFFFBF/	1	0	0	1	0	0.875	0	0	1	0	0.875	0	0	1	0
Ca3	10098110	C	T	54	54	60	9	1	TTTTTTTTT	FFFBFFFBF	1	0	0	1	0	0.777778	0	0	0	1	0.888889	0	0	0	1
Ca3	10244064	G	A	33	57	35	18	0.55	AAA,AAAA,.,,A,,,AA	FFFFFF/FFFFFFFFFFF	1	0	0	1	0	0.722222	0	0	1	0	0.833333	0	0	1	0
Ca3	10244898	G	R	45	45	44	10	0.6	.,AAAA.,AA	FFF/FFFBFF	1	0	0	1	0	0.8	0	0	1	0	0.9	0	0	1	0
Ca3	10289659	C	T	29	42	17	12	0.41	T.T..T.T.T,.	/FFFFFF/FFFB	1	0	0	1	0	0.75	0	0	1	0	0.916667	0	0	1	0
Ca3	10340254	C	Y	26	26	24	22	0.4	,T,T,T.T,,,.T,T.TT,.T.	FFFFFFFFFFFFFFFFFFFFFB	1	0	0	1	0	0.727273	0	0	1	0	0.818182	0	0	1	0
Ca3	10384993	C	Y	59	74	29	11	0.45	TTTT,,,..T,	FFFFBBFFFFF	1	0	0	1	0	0.818182	0	0	1	0	0.909091	0	0	1	0
Ca3	10385282	C	Y	27	27	40	16	0.31	..T.T,.T....,T.T	FFFFBFBFFFFFF</F	1	0	0	1	0	0.75	0	0	1	0	0.875	0	0	1	0
Ca3	10408394	C	T	44	45	22	12	0.5	,,.,,TT,TTTT	BFFFFFFFFBBF	1	0	0	1	0	0.75	0	0	1	0	0.916667	0	0	1	0
Ca3	10408401	G	A	46	48	26	11	0.63	.,,AA,AAAAA	FFFFFFFFFFF	1	0	0	1	0	0.818182	0	0	1	0	0.909091	0	0	1	0
Ca3	10445734	G	A	41	42	20	11	0.45	,,A,.A,,AAA	FFFFBFFFFF/	1	0	0	1	0	0.818182	0	0	1	0	0.909091	0	0	1	0
Ca3	10501262	G	R	52	52	40	9	0.33	AAA,..,.,	FFFFFFFFF	1	0	0	1	0	0.777778	0	0	1	0	0.888889	0	0	1	0
Ca3	10501299	C	Y	76	124	41	16	0.43	TT,..,.,,TT.T,TT	FFFFFFFFFBBFFFFF	1	0	0	1	0	0.75	0	0	1	0	0.875	0	0	1	0
Ca3	10519387	C	Y	37	37	31	12	0.41	TT.TTT.,,,.,	/FFFFFFFFFFF	1	0	0	1	0	0.75	0	0	1	0	0.916667	0	0	1	0
Ca3	10559705	C	Y	48	48	56	7	0.42	TT.,.T,	FFFFFFF	1	0	0	1	0	0.857143	0	0	1	0	1	0	0	1	0
Ca3	10571610	C	T	20	36	37	8	0.37	....T.TT	FFBFFFFF	1	0	0	1	0	0.875	0	0	1	0	0.875	0	0	1	0
Ca3	10571900	C	Y	95	95	37	21	0.42	.,,.,..TTTTT.,T.TT.T,	FFFFFFFFFFFFFFFFFFFFF	1	0	0	1	0	0.761905	0	0	1	0	0.809524	0	0	1	0
Ca3	10571901	G	R	95	95	37	21	0.42	.,,.,..AAAAA.,A.AA.A,	BFFFFFFFFFFFFFFFFFFFF	1	0	0	1	0	0.761905	0	0	1	0	0.809524	0	0	1	0
Ca3	10581528	C	T	51	51	56	8	1	TTTTTTTT	FFFFFFFF	1	0	0	1	0	0.875	0	0	0	1	0.875	0	0	0	1
Ca3	10672868	C	T	34	36	19	7	0.42	,T.,TT,	FFFFFF<	1	0	0	1	0	0.857143	0	0	1	0	1	0	0	1	0
Ca3	10795879	G	A	47	47	11	18	0.44	,AAAA,.,,A,AA..A.,	BFFFFFFFFFFFFFFFFF	1	0	0	1	0	0.722222	0	0	1	0	0.833333	0	0	1	0
Ca3	10919482	C	T	23	48	31	10	0.7	TT..T.TTTT	FFFFF<FFBB	1	0	0	1	0	0.8	0	0	1	0	0.9	0	0	1	0
Ca3	10938423	G	R	44	44	31	9	0.33	A,,,,AA,.	FFFFFFFFF	1	0	0	1	0	0.777778	0	0	1	0	0.888889	0	0	1	0
Ca3	10946498	C	T	26	26	9	7	0.57	.TT.TT,	FFFFFFB	1	0	0	1	0	0.857143	0	0	1	0	1	0	0	1	0
Ca3	10946516	C	T	34	36	13	7	0.42	T,.T,,T	<FFFFFF	1	0	0	1	0	0.857143	0	0	1	0	1	0	0	1	0
Ca3	10948083	C	T	22	39	35	7	0.57	TT..TT.	FFFFB/<	1	0	0	1	0	0.857143	0	0	1	0	1	0	0	1	0
Ca3	10950202	G	R	53	53	30	21	0.33	.,,,A,A,,,,.,AAA,AA,,	FFFFFFBFFFFFF<FFFBFFF	1	0	0	1	0	0.761905	0	0	1	0	0.809524	0	0	1	0
Ca3	10954391	G	R	26	26	42	10	0.3	.,,A,..AA.	FFFFFFFFFB	1	0	0	1	0	0.8	0	0	1	0	0.9	0	0	1	0
Ca3	10993518	C	T	41	41	7	32	0.43	..T..TTT,T,TTTT...T...,T.T,,T.,T	FFFFFBFFFFFFFFFFF<FFFFFFFFFFFFBB	1	0	0	1	0	0.71875	0	0	1	0	0.78125	0	0	1	0
Ca3	11042433	C	Y	37	37	38	8	0.5	..TTTT,.	FFBB<F/F	1	0	0	1	0	0.875	0	0	1	0	0.875	0	0	1	0
Ca3	11281741	G	R	35	35	29	12	0.41	,,.,AA.,,AAA	FF<FFF/BFFFF	1	0	0	1	0	0.75	0	0	1	0	0.916667	0	0	1	0
Ca3	11309750	C	Y	81	133	44	16	0.5	,.T,,,T,TT,TT,TT	F<FFFFFFFFFFFFFF	1	0	0	1	0	0.75	0	0	1	0	0.875	0	0	1	0
Ca3	11407086	C	Y	35	35	40	8	0.37	,T.TT.,,	FFFFFFBF	1	0	0	1	0	0.875	0	0	1	0	0.875	0	0	1	0
Ca3	11523266	C	Y	64	64	43	22	0.31	...T,,T,TT,TT.,..T.,,.	FF<BFFFFFFFFFFBFFFFFFB	1	0	0	1	0	0.727273	0	0	1	0	0.818182	0	0	1	0
Ca3	11523826	C	Y	171	171	46	24	0.41	.,,TTT,T.,,,T.TT.TT..,,FT	FFFFFBFFFFFFFFFFFFBFF<BB	1	0	0	1	0	0.75	0	0	1	0	0.791667	0	0	1	0
Ca3	11549307	G	A	63	63	60	12	1	AAAAAAAAAAAA	FFFFFFFFFFFF	1	0	0	1	0	0.75	0	0	0	1	0.916667	0	0	0	1
Ca3	11570394	C	Y	69	69	32	31	0.38	TTT.,.T..,T.,,T,T,.TT.,,TTT,.,,	FFFFFFFFFFFFFFFFFFFFBFFFFFBFFFF	1	0	0	1	0	0.709677	0	0	1	0	0.806452	0	0	1	0
Ca3	11571380	G	R	50	50	45	11	0.36	..A.AA.,A..	FFFFFF/FFFF	1	0	0	1	0	0.818182	0	0	1	0	0.909091	0	0	1	0
Ca3	11916416	G	R	35	46	28	7	0.57	.,AAAA,	FFFFFFF	1	0	0	1	0	0.857143	0	0	1	0	1	0	0	1	0
Ca3	11916417	G	R	35	46	28	7	0.57	.,AAAA,	FFFFFFF	1	0	0	1	0	0.857143	0	0	1	0	1	0	0	1	0
Ca3	11923987	C	Y	37	79	41	11	0.45	T.,,..TTT.T	BFFFFFFFFFF	1	0	0	1	0	0.818182	0	0	1	0	0.909091	0	0	1	0
Ca3	11943066	G	R	89	89	42	21	0.38	,,.,.,.A,A,A,A,,,AAAA	FFFFF<FFBFFFFFFBFFFFB	1	0	0	1	0	0.761905	0	0	1	0	0.809524	0	0	1	0
Ca3	11944453	C	Y	58	122	45	20	0.6	TTTTTTT.T.,TT.,,,.TT	FFFBFFFFFFF/FFFFF/BB	1	0	0	1	0	0.75	0	0	1	0	0.85	0	0	1	0
Ca3	11947230	G	A	63	63	60	12	1	AAAAAAAAAAAA	FBFFFFFFFFFB	1	0	0	1	0	0.75	0	0	0	1	0.916667	0	0	0	1
Ca3	11949047	G	R	40	61	40	9	0.44	,..,,AAAA	FFFFFFBBB	1	0	0	1	0	0.777778	0	0	1	0	0.888889	0	0	1	0
Ca3	11958163	C	Y	24	24	36	20	0.3	,.TTTTTT.,...,,,,,..	FBFFBFFFFFBFBFFFFF/F	1	0	0	1	0	0.75	0	0	1	0	0.85	0	0	1	0
Ca3	11981767	C	Y	46	46	45	12	0.41	.TTTT,.T,.,,	FFFFFFFFFFF<	1	0	0	1	0	0.75	0	0	1	0	0.916667	0	0	1	0
Ca3	12031661	G	R	37	37	37	13	0.3	AAAA,..,..,,,	FFFFFFFFFFFFF	1	0	0	1	0	0.769231	0	0	1	0	0.846154	0	0	1	0
Ca3	12031672	C	Y	83	95	37	13	0.38	.,,,.T,.TTTT.	FFFFFFFFFFBFB	1	0	0	1	0	0.769231	0	0	1	0	0.846154	0	0	1	0
Ca3	12116633	G	A	57	57	54	10	1	AAAAAAAAAA	FFFFFFFFBF	1	0	0	1	0	0.8	0	0	0	1	0.9	0	0	0	1
Ca3	12146189	C	Y	79	124	57	11	0.54	TT.TTT.T,,.	<FFFFFFF/FB	1	0	0	1	0	0.818182	0	0	1	0	0.909091	0	0	1	0
Ca3	12146518	C	Y	114	114	51	34	0.32	,.T.,T...,T,.,TT,..TT..T..T,,.T..T	FFF<FFFFFFFFF<FF/FF/FFFFFFFFBFFFF/	1	0	0	1	0	0.705882	0	0	1	0	0.794118	0	0	1	0
Ca3	12146601	G	R	118	118	48	21	0.38	.,,A,.A,A..A,A.A.A.A.	FBFFFFFFFFFFFFFBFFFFF	1	0	0	1	0	0.761905	0	0	1	0	0.809524	0	0	1	0
Ca3	12204875	G	R	28	28	44	8	0.37	.AA,,,A.	/FFFFF/F	1	0	0	1	0	0.875	0	0	1	0	0.875	0	0	1	0
Ca3	12227652	G	R	51	51	54	12	0.33	AAA,.A,..,,.	FFFF<FFFF//F	1	0	0	1	0	0.75	0	0	1	0	0.916667	0	0	1	0
Ca3	12377203	G	R	26	62	33	12	0.33	,A.,..A,AA,.	B<FFFFFFFFFF	1	0	0	1	0	0.75	0	0	1	0	0.916667	0	0	1	0
Ca3	12444477	G	R	45	71	31	9	0.44	.,,,,AAAA	FBFFFFFF<	1	0	0	1	0	0.777778	0	0	1	0	0.888889	0	0	1	0
Ca3	12446482	C	T	28	39	14	13	0.3	.,.T.T,TT..,,	FFFFFFFFBFFF/	1	0	0	1	0	0.769231	0	0	1	0	0.846154	0	0	1	0
Ca3	12582123	G	R	22	22	56	8	0.37	.A,.AA,,	FFFFFFFF	1	0	0	1	0	0.875	0	0	1	0	0.875	0	0	1	0
Ca3	12661668	G	A	21	42	45	7	0.71	.,AAAAA	FFFFFFF	1	0	0	1	0	0.857143	0	0	1	0	1	0	0	1	0
Ca3	12711864	C	Y	30	63	29	11	0.72	,T,TTTTT,TT	FFFFFF<FFFB	1	0	0	1	0	0.818182	0	0	1	0	0.909091	0	0	1	0
Ca3	12790982	C	Y	54	54	35	20	0.35	,,.,...T.T.T.T...TTT	FFFFFFFF<FFFFFF/FFBB	1	0	0	1	0	0.75	0	0	1	0	0.85	0	0	1	0
Ca3	12805448	G	A	23	39	27	7	0.57	..A,AAA	FFFFFFF	1	0	0	1	0	0.857143	0	0	1	0	1	0	0	1	0
Ca3	12839553	G	A	38	39	16	10	0.4	.AA.A,A...	FFFFFBFFFF	1	0	0	1	0	0.8	0	0	1	0	0.9	0	0	1	0
Ca3	12839564	G	A	37	39	16	9	0.44	AA.A,A...	FFB/FFFFF	1	0	0	1	0	0.777778	0	0	1	0	0.888889	0	0	1	0
Ca3	12892223	G	A	54	54	60	9	1	AAAAAAAAA	/FFFFFFBB	1	0	0	1	0	0.777778	0	0	0	1	0.888889	0	0	0	1
Ca3	12910920	G	A	32	53	14	26	0.69	AA.A.AA..AAAAAA.AA.AAAAA..	FFFFFFFFBFFFFBFFFFFFFFFFFF	1	0	0	1	0	0.730769	0	0	1	0	0.807692	0	0	1	0
Ca3	12920976	C	Y	98	114	43	13	0.46	TTTT,T.T.,,,.	FFFFFFFFFFFFB	1	0	0	1	0	0.769231	0	0	1	0	0.846154	0	0	1	0
Ca3	12921082	G	R	41	41	27	20	0.3	,,,A,,.,A.,AA,,AA.,,	BFFFFFFFFFFFFFFFFFFF	1	0	0	1	0	0.75	0	0	1	0	0.85	0	0	1	0
Ca3	12923846	C	T	35	57	19	23	0.43	TTTTTT.T,,,T....TT....,	FFFFBFFFFFFFFFFFFFFFFFB	1	0	0	1	0	0.73913	0	0	1	0	0.826087	0	0	1	0
Ca3	12953653	C	Y	38	83	49	10	0.6	TTTT,.T.T.	FBFFBFFFFF	1	0	0	1	0	0.8	0	0	1	0	0.9	0	0	1	0
Ca3	13067670	G	R	25	25	32	10	0.3	,A.A.,...A	FFFF/FFFFF	1	0	0	1	0	0.8	0	0	1	0	0.9	0	0	1	0
Ca3	13067724	C	Y	30	65	34	10	0.5	..TT..T.TT	FFFFFFBFFF	1	0	0	1	0	0.8	0	0	1	0	0.9	0	0	1	0
Ca3	13093122	C	Y	70	110	46	13	0.46	TTT,T.,.T.T..	FFFFFFFFFFFFF	1	0	0	1	0	0.769231	0	0	1	0	0.846154	0	0	1	0
Ca3	13125948	G	A	22	48	57	8	0.87	AAAAAAA,	BFFFFBFF	1	0	0	1	0	0.875	0	0	1	0	0.875	0	0	1	0
Ca3	13245001	C	T	35	42	27	9	0.55	T,T,T.TT,	BFF/FFFFB	1	0	0	1	0	0.777778	0	0	1	0	0.888889	0	0	1	0
Ca3	13285565	G	R	44	44	29	23	0.34	,.AA,A,AAAA,,,A.,,,,,,,	BFBFFFFFFBFFFFFBFFFFFFB	1	0	0	1	0	0.73913	0	0	1	0	0.826087	0	0	1	0
Ca3	13411650	C	Y	67	121	49	15	0.6	TTT,.,T,T.TTT,T	FBFBFFFFFFFFFBB	1	0	0	1	0	0.733333	0	0	1	0	0.866667	0	0	1	0
Ca3	13541600	G	R	65	71	27	21	0.38	.A,,...,,AA.,AAA.AA,.	FFFF/FFFFBFFFFF<FFFFF	1	0	0	1	0	0.761905	0	0	1	0	0.809524	0	0	1	0
Ca3	13558626	G	A	39	51	45	11	0.72	AAAAAAA.A..	FFFFFFFFBFF	1	0	0	1	0	0.818182	0	0	1	0	0.909091	0	0	1	0
Ca3	13561080	C	T	47	48	53	8	0.87	TTTTTT,T	FFFFFFBF	1	0	0	1	0	0.875	0	0	1	0	0.875	0	0	1	0
Ca3	13562002	G	A	33	45	21	16	0.37	A,A...A,,A.,AA,,	FFFFFFFFFFFFFFFF	1	0	0	1	0	0.75	0	0	1	0	0.875	0	0	1	0
Ca3	13597075	C	Y	21	21	20	13	0.38	..T,T.,T,T..T	FFBFFFFFFFFFF	1	0	0	1	0	0.769231	0	0	1	0	0.846154	0	0	1	0
Ca3	13641061	G	R	69	69	33	32	0.31	,,,...A,AA,.A,A.A.A.,,A.,...A.A,	FFFFF<FFF<F</FFFFFBFFFFF/FFFFFF/	1	0	0	1	0	0.71875	0	0	1	0	0.78125	0	0	1	0
Ca3	13667039	G	R	88	88	44	14	0.5	,,,.,AAA.A,AAA	BBFFFFBF<FFFFB	1	0	0	1	0	0.785714	0	0	1	0	0.857143	0	0	1	0
Ca3	13783163	C	Y	103	103	28	27	0.33	TTTT,T.T....T,.,,,T,,.,T,.I.	FFFFFFFFFFFFFFFFBFFFFF/BFBB	1	0	0	1	0	0.703704	0	0	1	0	0.814815	0	0	1	0
Ca3	13783202	G	R	142	142	30	34	0.47	AAA,A.A...,,,AA,.AA,AA..AAAA,..A,,	FBFFFFFFF/FFFFFFBFFFFFFFBFFFFFFBFF	1	0	0	1	0	0.705882	0	0	1	0	0.794118	0	0	1	0
Ca3	13783284	G	R	78	78	39	20	0.3	AA...A.A,A,A,,.,,,.,	FFFFFFFFFFFBFBFFFFFF	1	0	0	1	0	0.75	0	0	1	0	0.85	0	0	1	0
Ca3	13842443	C	Y	29	47	39	12	0.33	T,.T.,.TA,TA	FBFFFFFFFFBF	1	0	0	1	0	0.75	0	0	1	0	0.916667	0	0	1	0
Ca3	13842513	G	R	68	68	42	9	0.44	AA.A,,.A,	FFFFFBFFF	1	0	0	1	0	0.777778	0	0	1	0	0.888889	0	0	1	0
Ca3	13909457	C	Y	61	86	54	8	0.5	TTT,..T.	FFFBFBFB	1	0	0	1	0	0.875	0	0	1	0	0.875	0	0	1	0
Ca3	14251260	C	Y	48	48	53	7	0.42	T.TT..,	FFFFFFF	1	0	0	1	0	0.857143	0	0	1	0	1	0	0	1	0
Ca3	14251443	C	Y	89	89	49	16	0.31	,.T.T,T.TT.,..,.	FFFFFFFFFF<FFF/B	1	0	0	1	0	0.75	0	0	1	0	0.875	0	0	1	0
Ca3	14430823	C	Y	37	37	23	13	0.38	..T,,,,,TTTT.	FFFFFFFBFFFFF	1	0	0	1	0	0.769231	0	0	1	0	0.846154	0	0	1	0
Ca3	14439734	C	T	50	51	30	9	0.88	TTTT.TTTT	FFFFFFFFB	1	0	0	1	0	0.777778	0	0	0	1	0.888889	0	0	1	0
Ca3	14542699	G	A	41	48	56	8	0.87	AAAAA,AA	FFFFFFBF	1	0	0	1	0	0.875	0	0	1	0	0.875	0	0	1	0
Ca3	14544775	C	T	33	39	28	10	0.4	T.,..T..TT	FFFFFFFFFF	1	0	0	1	0	0.8	0	0	1	0	0.9	0	0	1	0
Ca3	14547791	G	R	59	99	56	11	0.63	AAAA.A.A..A	BFBFFFFFFFF	1	0	0	1	0	0.818182	0	0	1	0	0.909091	0	0	1	0
Ca3	14567373	G	R	34	42	30	7	0.42	A...AA.	FFFFFFF	1	0	0	1	0	0.857143	0	0	1	0	1	0	0	1	0
Ca3	14567569	C	Y	39	39	39	13	0.3	.T,.T,T,T,,..	FFFFFBFFFFFBF	1	0	0	1	0	0.769231	0	0	1	0	0.846154	0	0	1	0
Ca3	14567734	C	Y	80	80	36	18	0.38	TTTTT..T,,,.,,.T,,	FFFFBFFFBFFFFFFFFF	1	0	0	1	0	0.722222	0	0	1	0	0.833333	0	0	1	0
Ca3	14574431	C	T	37	49	22	13	0.61	TTTT.TT,,A,TT	FFFFFFFFFFFFF	1	0	0	1	0	0.769231	0	0	1	0	0.846154	0	0	1	0
Ca3	14584097	C	Y	61	61	38	18	0.33	....TT...T.TT.,.T,	<FFFFFFFFF<<FFFFFF	1	0	0	1	0	0.722222	0	0	1	0	0.833333	0	0	1	0
Ca3	14695919	C	Y	24	24	34	7	0.42	.,,TT.T	FFFFFFF	1	0	0	1	0	0.857143	0	0	1	0	1	0	0	1	0
Ca3	14703971	C	Y	28	28	23	24	0.33	..TT.,TTT..T,T,.,.....T,	FFFFFFFFFFFFFFFFFFFFFFFF	1	0	0	1	0	0.75	0	0	1	0	0.791667	0	0	1	0
Ca3	14848686	G	R	25	25	36	23	0.3	.......A.,...A,AAA,.AA.	<FB<FFFF/FFFFFFFBBFFF<F	1	0	0	1	0	0.73913	0	0	1	0	0.826087	0	0	1	0
Ca3	14881189	C	Y	32	32	30	11	0.36	T.TT.,,.,,T	FFFFFFFB/<B	1	0	0	1	0	0.818182	0	0	1	0	0.909091	0	0	1	0
Ca3	14899242	C	T	27	63	38	15	0.8	TTTTTTTT.T.T.TT	FFFBFFFFFFFFFFF	1	0	0	1	0	0.733333	0	0	0	1	0.866667	0	0	1	0
Ca3	14904901	C	Y	106	161	43	18	0.55	TTTTTT,TTT.,,,..T.	FFFFFFFFFFFFBFFFFB	1	0	0	1	0	0.722222	0	0	1	0	0.833333	0	0	1	0
Ca3	14924739	G	A	41	54	32	14	0.64	,A,A.A,AAAA,AA	FFFFF<FFFFFFFF	1	0	0	1	0	0.785714	0	0	1	0	0.857143	0	0	1	0
Ca3	14925283	G	A	39	48	44	8	0.87	AAAA,AAA	BFF<FFFF	1	0	0	1	0	0.875	0	0	1	0	0.875	0	0	1	0
Ca3	14937029	G	R	159	159	38	45	0.33	.,,.,,,,A..,A,...A..A.AAAA,,AAA.,.A..,,,AA..A	FBFFFFFFFFFFFF/FFFFFFFFFBFFFFFFF/FFFFFF<FFFBB	1	0	0	1	0	0.688889	0	0	1	0	0.777778	0	0	1	0
Ca3	14973314	C	Y	50	50	49	9	0.44	,T,,TT,T,	FFFFFFFFB	1	0	0	1	0	0.777778	0	0	1	0	0.888889	0	0	1	0
Ca3	14980309	C	Y	130	151	59	15	0.53	,T,T,.TTT.T,,TT	BFFFFFFFFF/FBFF	1	0	0	1	0	0.733333	0	0	1	0	0.866667	0	0	1	0
Ca3	14980572	C	Y	70	121	60	13	0.61	TT..T.TT.TTT.	FFFFFFFFFFFFB	1	0	0	1	0	0.769231	0	0	1	0	0.846154	0	0	1	0
Ca3	14983281	G	R	71	125	58	13	0.69	AA,AAA,AAA..A	FFFFFFF<FFFFF	1	0	0	1	0	0.769231	0	0	1	0	0.846154	0	0	1	0
Ca3	15033181	G	R	24	24	29	11	0.45	.AA.A.A,,A.	<FBFFFFFF/B	1	0	0	1	0	0.818182	0	0	1	0	0.909091	0	0	1	0
Ca3	15033585	G	R	144	155	49	22	0.54	AA.,AA,AAA.AA,A..A.A,,	/F/F/FFF/F<BFFF<FBF/F<	1	0	0	1	0	0.727273	0	0	1	0	0.818182	0	0	1	0
Ca3	15051812	G	R	20	20	34	10	0.3	,.,,A,AA,,	FFFFFFFFFF	1	0	0	1	0	0.8	0	0	1	0	0.9	0	0	1	0
Ca3	15127265	C	T	20	45	26	13	0.46	,T,,T.,T,,TTT	FFFBFFFFFFFFF	1	0	0	1	0	0.769231	0	0	1	0	0.846154	0	0	1	0
Ca3	15127432	G	A	37	39	23	8	0.5	A,A.,,AA	FFFFFFFF	1	0	0	1	0	0.875	0	0	1	0	0.875	0	0	1	0
Ca3	15182969	G	A	34	36	16	7	0.42	,A,.AA,	FFFFFFF	1	0	0	1	0	0.857143	0	0	1	0	1	0	0	1	0
Ca3	15182978	G	A	34	36	16	10	0.3	,A,.A.,.A,	BFFF<FFF<B	1	0	0	1	0	0.8	0	0	1	0	0.9	0	0	1	0
Ca3	15216309	G	R	60	60	30	16	0.31	.....,.AA.,AAA..	FFFFFFFFFFFFF<FB	1	0	0	1	0	0.75	0	0	1	0	0.875	0	0	1	0
Ca3	15236895	G	R	20	20	27	21	0.38	.AA.....A.A..A.AA.,.A	B/<FF/FFBFFFF<FFFFFFF	1	0	0	1	0	0.761905	0	0	1	0	0.809524	0	0	1	0
Ca3	15298415	G	R	25	25	39	15	0.33	,,,,AA,A,A,A.,,	BBFFFFFFFF<FFFF	1	0	0	1	0	0.733333	0	0	1	0	0.866667	0	0	1	0
Ca3	15330747	C	Y	25	25	52	9	0.33	,..,.TTT.	BFFFFBFFB	1	0	0	1	0	0.777778	0	0	1	0	0.888889	0	0	1	0
Ca3	15331735	C	Y	145	145	55	16	0.5	TT,.T,T.T..,TT,T	BFFFFFFFFFFFF<FB	1	0	0	1	0	0.75	0	0	1	0	0.875	0	0	1	0
Ca3	15331755	C	Y	96	96	52	18	0.33	,TT.,.T,T,.,T.,..T	FFBFFFFFFFFFFFFFFF	1	0	0	1	0	0.722222	0	0	1	0	0.833333	0	0	1	0
Ca3	15332124	G	R	89	89	56	15	0.33	A,.,,AA,A.A....	BFFBFFFFFFFFFFB	1	0	0	1	0	0.733333	0	0	1	0	0.866667	0	0	1	0
Ca3	15340078	G	R	47	47	47	8	0.37	A,,..,AA	FFFF<FFF	1	0	0	1	0	0.875	0	0	1	0	0.875	0	0	1	0
Ca3	15688903	G	R	26	71	42	11	0.54	A,,A.AA..AA	FBFFFFFFFFF	1	0	0	1	0	0.818182	0	0	1	0	0.909091	0	0	1	0
Ca3	15810106	G	A	41	48	38	10	0.7	AAAAA,AA..	/FFFFFFFFB	1	0	0	1	0	0.8	0	0	1	0	0.9	0	0	1	0
Ca3	15978190	C	Y	30	55	27	9	0.44	,T,TT.,,T	FFFFFFF/B	1	0	0	1	0	0.777778	0	0	1	0	0.888889	0	0	1	0
Ca3	15978276	C	Y	32	44	24	10	0.5	..,TTT,T.T	BFFFFFFFFF	1	0	0	1	0	0.8	0	0	1	0	0.9	0	0	1	0
Ca3	15978315	G	R	39	39	34	8	0.5	AA.A,.,A	BFFBFFFF	1	0	0	1	0	0.875	0	0	1	0	0.875	0	0	1	0
Ca3	16049754	G	A	48	48	59	7	1	AAAAAAA	FFFFFFB	1	0	0	1	0	0.857143	0	0	0	1	1	0	0	1	0
Ca3	16111552	G	R	30	58	43	7	0.42	AAA.,,.	FFFFFFB	1	0	0	1	0	0.857143	0	0	1	0	1	0	0	1	0
Ca3	16127385	G	R	101	152	39	15	0.53	.,..A,AAA.AA.AA	FFFFFFFFBFBFFFB	1	0	0	1	0	0.733333	0	0	1	0	0.866667	0	0	1	0
Ca3	16183909	C	Y	41	92	34	16	0.5	,T.T.TT.TT.,,TT,	FFFFFFFFFFFFFFFF	1	0	0	1	0	0.75	0	0	1	0	0.875	0	0	1	0
Ca3	16190976	G	R	118	118	48	21	0.33	,A,A.,....,.A.,.AAA.A	FFFFBBFFFFFFFFFFFF<FF	1	0	0	1	0	0.761905	0	0	1	0	0.809524	0	0	1	0
Ca3	16347631	G	R	75	123	30	19	0.36	A.,A..A,A,..AA,,A,,	FFFFFFFFFFFBFFFFFFF	1	0	0	1	0	0.736842	0	0	1	0	0.842105	0	0	1	0
Ca3	16464022	C	T	40	48	53	8	0.87	TT.TTTTT	FFFFBFFF	1	0	0	1	0	0.875	0	0	1	0	0.875	0	0	1	0
Ca3	16473149	G	R	32	32	32	8	0.37	.,,AA.*A	FFBFFFFF	1	0	0	1	0	0.875	0	0	1	0	0.875	0	0	1	0
Ca3	16499538	C	T	27	42	35	9	0.55	T..T.,TTT	FFFFFF/FF	1	0	0	1	0	0.777778	0	0	1	0	0.888889	0	0	1	0
Ca3	16635482	C	Y	28	28	46	7	0.42	TT,.T.,	FFFFBFF	1	0	0	1	0	0.857143	0	0	1	0	1	0	0	1	0
Ca3	16653874	G	A	34	36	15	9	0.33	..,A,A,A,	FFBFFB<FF	1	0	0	1	0	0.777778	0	0	1	0	0.888889	0	0	1	0
Ca3	16748354	G	R	21	21	20	14	0.35	,,,,.AA.,A..AA	BFFFBFFFFFFFFB	1	0	0	1	0	0.785714	0	0	1	0	0.857143	0	0	1	0
Ca3	16779292	C	Y	47	79	44	10	0.5	T.,T,TT,T,	FFFFFFFFFB	1	0	0	1	0	0.8	0	0	1	0	0.9	0	0	1	0
Ca3	16779558	C	Y	25	44	35	8	0.62	TTTTT.,,	BFFFFFFF	1	0	0	1	0	0.875	0	0	1	0	0.875	0	0	1	0
Ca3	16784876	G	R	45	45	25	27	0.59	C,AA.AA,A.A,A,A,,AAA,AAAAAC	FBFFFFFFFBFFFFFFFFFFFFFFBFF	1	0	0	1	0	0.703704	0	0	1	0	0.814815	0	0	1	0
Ca3	16933958	C	T	48	48	60	7	1	TTTTTTT	BFFFFFB	1	0	0	1	0	0.857143	0	0	0	1	1	0	0	1	0
Ca3	16992424	C	T	47	48	35	11	0.63	TTTTT,,,TT,	FFFFFF<FFFF	1	0	0	1	0	0.818182	0	0	1	0	0.909091	0	0	1	0
Ca3	17018367	C	Y	29	74	49	9	0.66	TTTTT,..T	FFBFFFFFB	1	0	0	1	0	0.777778	0	0	1	0	0.888889	0	0	1	0
Ca3	17037072	G	R	109	109	30	24	0.37	AAA...,,A.A,,,,A,A.A.,,A	FFFFFFFFBFFFFBFFFFFFFF/B	1	0	0	1	0	0.75	0	0	1	0	0.791667	0	0	1	0
Ca3	17168606	G	R	98	98	37	32	0.31	A..A,,...,..AA,A,..A,,,AAA,.,..A	FBFFFFFF/FFF/FFFFFFF<FFFF/FFFFBF	1	0	0	1	0	0.71875	0	0	1	0	0.78125	0	0	1	0
Ca3	17223022	C	T	34	45	47	7	0.85	T,TTTTT	F/FFF/F	1	0	0	1	0	0.857143	0	0	1	0	1	0	0	1	0
Ca3	17225305	G	R	91	91	29	28	0.35	AA,,AA..,,A.A.A.,,,,AA,,.A,,	FFF/F<FBFFFFF/FFFFFFFFFFFFFF	1	0	0	1	0	0.714286	0	0	1	0	0.785714	0	0	1	0
Ca3	17226992	G	R	69	93	34	16	0.37	,,A,,A,AAA,,,A,,	FF<FFFFFFFFFFFFF	1	0	0	1	0	0.75	0	0	1	0	0.875	0	0	1	0
Ca3	17237386	C	Y	20	20	51	8	0.37	.T.T...T	FFFFFFFF	1	0	0	1	0	0.875	0	0	1	0	0.875	0	0	1	0
Ca3	17241197	C	T	31	48	34	8	0.87	TTTTTTT.	FFBFFBFF	1	0	0	1	0	0.875	0	0	1	0	0.875	0	0	1	0
Ca3	17302097	G	R	58	58	60	7	0.42	.,AAA.,	FFFFFFF	1	0	0	1	0	0.857143	0	0	1	0	1	0	0	1	0
Ca3	17389573	C	Y	37	37	22	17	0.35	.,,TT,T.T,,T,,.T,	FFBFFFFFFFFFFFFFB	1	0	0	1	0	0.764706	0	0	1	0	0.823529	0	0	1	0
Ca3	17465659	G	A	38	42	14	11	0.45	....A.AA.AA	FFFFBFFFFFF	1	0	0	1	0	0.818182	0	0	1	0	0.909091	0	0	1	0
Ca3	17466168	C	Y	26	26	28	14	0.35	....T....T.TTT	BFFF<FBFFFFFFF	1	0	0	1	0	0.785714	0	0	1	0	0.857143	0	0	1	0
Ca3	17495318	C	Y	40	40	46	13	0.3	,,TTT,,.,T..,	FFFFFFFFFFFFF	1	0	0	1	0	0.769231	0	0	1	0	0.846154	0	0	1	0
Ca3	17563035	C	Y	47	47	35	17	0.35	T,.,T,.T,T.,T,,T,	FFFBFFFBFFFFFFFFF	1	0	0	1	0	0.764706	0	0	1	0	0.823529	0	0	1	0
Ca3	17804331	C	T	20	51	16	12	0.66	TTT,.TT,TTT,	7FBFFFFFFFFB	1	0	0	1	0	0.75	0	0	1	0	0.916667	0	0	1	0
Ca3	17820680	G	A	48	48	60	7	1	AAAAAAA	FFFFB/F	1	0	0	1	0	0.857143	0	0	0	1	1	0	0	1	0
Ca3	17869851	C	Y	51	51	53	12	0.33	...T.,,TT,T,	FBFFFFFFF<FF	1	0	0	1	0	0.75	0	0	1	0	0.916667	0	0	1	0
Ca3	17869914	G	R	49	49	54	13	0.38	A,,AA,AA,.,,X.	/FBFFFFFFFFFB	1	0	0	1	0	0.769231	0	0	1	0	0.846154	0	0	1	0
Ca3	18019324	C	Y	23	23	25	9	0.33	,..T.,T.T	FFFFBFFFF	1	0	0	1	0	0.777778	0	0	1	0	0.888889	0	0	1	0
Ca3	18118587	C	Y	72	72	56	14	0.42	T.T,,TTT,.T,,,	BFFFFFFFFFFFFF	1	0	0	1	0	0.785714	0	0	1	0	0.857143	0	0	1	0
Ca3	18155592	C	Y	100	100	46	20	0.3	T,T,,,,,.,TT,,T,T,,,	FBFFFFFFFBFFFFFFF</F	1	0	0	1	0	0.75	0	0	1	0	0.85	0	0	1	0
Ca3	18172298	G	R	82	82	47	12	0.5	AA,AAA,,,.,A	F/FFFFFFFBFB	1	0	0	1	0	0.75	0	0	1	0	0.916667	0	0	1	0
Ca3	18172591	G	R	35	35	45	13	0.3	A,,A,,,,,,,AA	FFFFFFFFFFFFF	1	0	0	1	0	0.769231	0	0	1	0	0.846154	0	0	1	0
Ca3	18172611	G	R	33	33	45	11	0.36	A,,,,AA,A,,	BBBFFFFFBFF	1	0	0	1	0	0.818182	0	0	1	0	0.909091	0	0	1	0
Ca3	18177088	C	Y	53	53	43	12	0.41	TTT,TT.,.,,,	FFFFFFFFFFF/	1	0	0	1	0	0.75	0	0	1	0	0.916667	0	0	1	0
Ca3	18177109	G	R	23	23	49	10	0.3	A,AA..,,,.	FFFFBFFFFF	1	0	0	1	0	0.8	0	0	1	0	0.9	0	0	1	0
Ca3	18182848	G	R	22	22	32	10	0.3	..,A,AA.,.	FFFFFFFFFB	1	0	0	1	0	0.8	0	0	1	0	0.9	0	0	1	0
Ca3	18183174	G	R	49	49	29	13	0.3	.AAA....A.,..	FFFFFFFFFFFBB	1	0	0	1	0	0.769231	0	0	1	0	0.846154	0	0	1	0
Ca3	18184770	G	R	130	130	33	24	0.5	A,,.A.,.AA..,A.AAAAAAA.,	FFFFFFFFFFF<F/FFFFFFFFF/	1	0	0	1	0	0.75	0	0	1	0	0.791667	0	0	1	0
Ca3	18191689	C	Y	95	95	49	13	0.38	,,T.T..TTT,,.	FFFFBFFFFFFFF	1	0	0	1	0	0.769231	0	0	1	0	0.846154	0	0	1	0
Ca3	18229244	G	A	39	39	18	10	0.4	A,,,A,A,,A	FFFFFFFFFF	1	0	0	1	0	0.8	0	0	1	0	0.9	0	0	1	0
Ca3	18305450	C	Y	55	55	36	16	0.31	.,TT.T,.,T.T..,.	FFFFFFFFFFB/FFFB	1	0	0	1	0	0.75	0	0	1	0	0.875	0	0	1	0
Ca3	18443359	C	Y	81	81	52	13	0.38	T,T..,T.,T.,T	/FFFFFFFFFFFF	1	0	0	1	0	0.769231	0	0	1	0	0.846154	0	0	1	0
Ca3	18619731	G	R	36	50	30	12	0.33	AA..A....A..	FFFBFF<FFFBF	1	0	0	1	0	0.75	0	0	1	0	0.916667	0	0	1	0
Ca3	18691413	C	Y	41	41	46	15	0.33	,T,.,.T...TT.T.	F/FFB<FFFFFFFFB	1	0	0	1	0	0.733333	0	0	1	0	0.866667	0	0	1	0
Ca3	18695300	G	R	21	21	48	9	0.33	,..,AA,A,	FFFFFFFBB	1	0	0	1	0	0.777778	0	0	1	0	0.888889	0	0	1	0
Ca3	18777363	C	Y	60	60	41	9	0.44	,.TTTT,..	FF<FFFBFF	1	0	0	1	0	0.777778	0	0	1	0	0.888889	0	0	1	0
Ca3	18777390	C	Y	37	37	40	9	0.33	.,.,.T.TT	<FFFFFFFF	1	0	0	1	0	0.777778	0	0	1	0	0.888889	0	0	1	0
Ca3	18791276	C	Y	20	20	37	10	0.3	,,T,,T.,,T	BFFFFFFFFF	1	0	0	1	0	0.8	0	0	1	0	0.9	0	0	1	0
Ca3	18927952	C	Y	31	31	60	7	0.42	.,.TTT,	FFFFF/F	1	0	0	1	0	0.857143	0	0	1	0	1	0	0	1	0
Ca3	18927955	G	R	37	37	60	7	0.42	.,.AAA,	FFFB<FF	1	0	0	1	0	0.857143	0	0	1	0	1	0	0	1	0
Ca3	19063492	G	A	40	42	21	7	0.71	AAA.AA,	FFBFBBF	1	0	0	1	0	0.857143	0	0	1	0	1	0	0	1	0
Ca3	19082204	C	Y	50	50	57	7	0.42	.,,,TTT	FFB/FFF	1	0	0	1	0	0.857143	0	0	1	0	1	0	0	1	0
Ca3	19085617	G	A	22	48	57	8	0.87	AAAAAAA,	FFBFFFFF	1	0	0	1	0	0.875	0	0	1	0	0.875	0	0	1	0
Ca3	19090893	G	R	40	76	29	9	0.55	.AAA,AA,.	FFFFFFFFF	1	0	0	1	0	0.777778	0	0	1	0	0.888889	0	0	1	0
Ca3	19314558	C	Y	26	51	31	11	0.36	.TT.T...,.T	FFFFFFFFFFF	1	0	0	1	0	0.818182	0	0	1	0	0.909091	0	0	1	0
Ca3	19365919	C	Y	82	82	56	17	0.35	,TTT.T,,,.TT.,...	B/FFFFFFFFFFFFFFB	1	0	0	1	0	0.764706	0	0	1	0	0.823529	0	0	1	0
Ca3	19560058	G	A	48	48	60	7	1	AAAAAAA	F7F<FFF	1	0	0	1	0	0.857143	0	0	0	1	1	0	0	1	0
Ca3	19609914	C	Y	25	27	44	7	0.42	.TT,T,,	//BFFF/	1	0	0	1	0	0.857143	0	0	1	0	1	0	0	1	0
Ca3	19705410	G	R	29	29	27	20	0.35	.AA..AAA,A.,,...,,.A	FBFFFFFBFFF/FFFFFFFB	1	0	0	1	0	0.75	0	0	1	0	0.85	0	0	1	0
Ca3	19705733	G	R	31	31	19	21	0.33	,AA,.,,A,,A,,,.,A,AA,	BFFFFFFFFFFFFFFBFFFFF	1	0	0	1	0	0.761905	0	0	1	0	0.809524	0	0	1	0
Ca3	19707325	C	Y	25	25	28	13	0.38	T.T,,.,TT.,,T	BFFFFFF<FFFFF	1	0	0	1	0	0.769231	0	0	1	0	0.846154	0	0	1	0
Ca3	19932888	C	T	51	51	58	8	1	TTTTTTTT	FFFFFFFB	1	0	0	1	0	0.875	0	0	0	1	0.875	0	0	0	1
Ca3	19967567	G	R	52	52	28	30	0.3	.,,.AA.AA..,..,AA,,A.....A.,A,	FFFFFFFFFFFFFFFFB/FFFBBFFFFFFF	1	0	0	1	0	0.7	0	0	1	0	0.8	0	0	1	0
Ca3	19995903	G	A	39	39	9	7	0.85	AAAA.AA	FFF/FF<	1	0	0	1	0	0.857143	0	0	1	0	1	0	0	1	0
Ca3	20114781	G	R	41	72	33	7	0.57	AA,A.A.	BFFFFF<	1	0	0	1	0	0.857143	0	0	1	0	1	0	0	1	0
Ca3	20114809	G	R	63	69	33	8	0.5	AA,A.A.,	BFFFFFF<	1	0	0	1	0	0.875	0	0	1	0	0.875	0	0	1	0
Ca3	20371797	C	T	48	48	59	7	1	TTTTTTT	FFFFFFF	1	0	0	1	0	0.857143	0	0	0	1	1	0	0	1	0
Ca3	20620159	C	Y	50	50	29	19	0.36	T..TT..,,..TTT,.T,,	FFFFFFFF/F<FFFFB<FF	1	0	0	1	0	0.736842	0	0	1	0	0.842105	0	0	1	0
Ca3	20621393	G	R	31	31	45	7	0.42	A.A,A.,	FFFFFFF	1	0	0	1	0	0.857143	0	0	1	0	1	0	0	1	0
Ca3	20621396	G	R	31	31	45	7	0.42	A.A,A.,	FFFFFFB	1	0	0	1	0	0.857143	0	0	1	0	1	0	0	1	0
Ca3	20732769	G	R	82	82	32	22	0.31	AAAAA,..A.,.A.........	FF<FFF<FFFFFFFFFFFFFFB	1	0	0	1	0	0.727273	0	0	1	0	0.818182	0	0	1	0
Ca3	20739195	C	T	20	20	13	12	0.33	TT.,,T,T,..,	FFFFFFF/BFFF	1	0	0	1	0	0.75	0	0	1	0	0.916667	0	0	1	0
Ca3	20782099	G	R	29	29	21	15	0.33	,.,,,A.,AAAA,,.	FFFFFFFFFFFFFFB	1	0	0	1	0	0.733333	0	0	1	0	0.866667	0	0	1	0
Ca3	20790257	G	A	25	42	19	15	0.33	.....A.*.A*AA.A	FBFF<<FFFFFBFFB	1	0	0	1	0	0.733333	0	0	1	0	0.866667	0	0	1	0
Ca3	20801055	G	R	50	51	44	9	0.55	..AA.AA.A	FFFF/FFF/	1	0	0	1	0	0.777778	0	0	1	0	0.888889	0	0	1	0
Ca3	20860226	C	T	69	69	60	14	1	TTTTTTTTTTTTTT	BBFFFF<FFFFFFB	1	0	0	1	0	0.785714	0	0	0	1	0.857143	0	0	0	1
Ca3	21068184	C	Y	77	77	49	14	0.35	.TG,,T,...TTT.	<FFFFBFFFFFF<F	1	0	0	1	0	0.785714	0	0	1	0	0.857143	0	0	1	0
Ca3	21185812	G	R	28	28	49	10	0.4	AAA,,,A,..	BFFFFFFFFB	1	0	0	1	0	0.8	0	0	1	0	0.9	0	0	1	0
Ca3	21634883	G	R	141	141	48	28	0.35	...,.A,AA.,.A.A,,,.A.,A.,AAA	FFFFFFBBF<FFFFFFFFFFFFF/FFF<	1	0	0	1	0	0.714286	0	0	1	0	0.785714	0	0	1	0
Ca3	21889782	C	T	30	42	17	10	0.5	T,..TT.,TT	<BFFFFFFFB	1	0	0	1	0	0.8	0	0	1	0	0.9	0	0	1	0
Ca3	21922923	C	Y	44	45	39	9	0.33	TTT,,,,,,	FFFFBFFFF	1	0	0	1	0	0.777778	0	0	1	0	0.888889	0	0	1	0
Ca3	22070748	G	R	158	213	48	23	0.52	,.,AAAA.AA,,.AAAAA.A,,,	FFFFFFFFFFFFFFFFBFFFFFF	1	0	0	1	0	0.73913	0	0	1	0	0.826087	0	0	1	0
Ca3	22168378	C	T	60	60	60	11	1	TTTTTTTTTTT	FFFFFFFFF<B	1	0	0	1	0	0.818182	0	0	0	1	0.909091	0	0	0	1
Ca3	22482939	C	Y	34	34	47	11	0.36	.,,..T..TTT	FF<FFFFFFFB	1	0	0	1	0	0.818182	0	0	1	0	0.909091	0	0	1	0
Ca3	22549165	G	A	48	48	60	7	1	AAAAAAA	FFFFFFF	1	0	0	1	0	0.857143	0	0	0	1	1	0	0	1	0
Ca3	22939063	C	Y	91	98	33	20	0.3	.,T.T,,,,.T.,..T,.TT	FFFFFFFBFFFFFFFBFFFF	1	0	0	1	0	0.75	0	0	1	0	0.85	0	0	1	0
Ca3	23562266	C	T	48	48	31	7	1	TTTTTTET	FF/FFBB	1	0	0	1	0	0.857143	0	0	0	1	1	0	0	1	0
Ca3	23749273	C	Y	76	76	36	20	0.3	,,,,..T,,TTT.,T.T...	<BBFFFFFFBFFFFFFFFFF	1	0	0	1	0	0.75	0	0	1	0	0.85	0	0	1	0
Ca3	23751962	G	R	54	54	28	13	0.3	.AAA,,,A,,,.,	FFFFFFBFBF<FF	1	0	0	1	0	0.769231	0	0	1	0	0.846154	0	0	1	0
Ca3	23897591	G	R	32	32	51	8	0.37	.,,,.AAA	FFFBFFFF	1	0	0	1	0	0.875	0	0	1	0	0.875	0	0	1	0
Ca3	24186842	C	T	41	52	13	32	0.56	,,T,TT.T,TT,T,T,T.T,TTT.,TTT.TT,	BFFFFFF<FFFFFFF<FFF<FFFFFFF/F//F	1	0	0	1	0	0.71875	0	0	1	0	0.78125	0	0	1	0
Ca3	24379702	G	A	70	72	28	18	0.83	AAA.AAAAAAAAAA,AA.	FFFFFF<FFFFFFFFFBB	1	0	0	1	0	0.722222	0	0	0	1	0.833333	0	0	1	0
Ca3	24737073	C	Y	35	38	24	19	0.36	..T..TTT.,...,TT,T.	FFFFFFFFFFFFFFF/F<B	1	0	0	1	0	0.736842	0	0	1	0	0.842105	0	0	1	0
Ca3	24756885	G	R	26	71	27	20	0.3	A..,AA....A.,,...,AA	FFFFFFFFF<FFFFFFFFFB	1	0	0	1	0	0.75	0	0	1	0	0.85	0	0	1	0
Ca3	24941893	G	R	54	54	45	9	0.44	A,..AA.A.	FF/FFFFBB	1	0	0	1	0	0.777778	0	0	1	0	0.888889	0	0	1	0
Ca3	25804848	G	R	41	74	23	20	0.3	A.A..,A.A.,A,....,A.	FBFFFFFFFFBBFFFFFFFB	1	0	0	1	0	0.75	0	0	1	0	0.85	0	0	1	0
Ca3	25806513	C	T	23	23	9	23	0.3	GT,,,,,TT,,T,...,T.TG,T	BFBFFFFFFBFFFFFFFBFFFBF	1	0	0	1	0	0.73913	0	0	1	0	0.826087	0	0	1	0
Ca3	25824395	G	A	43	44	22	13	0.46	AAAA,A....,TA	FFFFFFFFBBF/B	1	0	0	1	0	0.769231	0	0	1	0	0.846154	0	0	1	0
Ca3	25824798	C	T	33	36	24	7	0.42	,.,TT.T	FFFFFFF	1	0	0	1	0	0.857143	0	0	1	0	1	0	0	1	0
Ca3	26040891	G	A	49	54	23	14	0.64	AAA,A,A,,AAAA,	BFFFFFFFFF<FFF	1	0	0	1	0	0.785714	0	0	1	0	0.857143	0	0	1	0
Ca3	26086229	C	Y	76	124	30	17	0.52	TTTTT,.TT.,,.ATTF,	FFF<FF<FFFBFFFFFF	1	0	0	1	0	0.764706	0	0	1	0	0.823529	0	0	1	0
Ca3	26097502	C	T	37	39	17	8	0.5	.,,T,TTT	F/F/FBFF	1	0	0	1	0	0.875	0	0	1	0	0.875	0	0	1	0
Ca3	26110540	C	T	31	51	20	9	0.88	TTT,TTTTT	BFFFFFFFF	1	0	0	1	0	0.777778	0	0	0	1	0.888889	0	0	1	0
Ca3	26791681	C	T	57	57	58	10	1	TTTTTTTTTT	FFFFFFFFFF	1	0	0	1	0	0.8	0	0	0	1	0.9	0	0	0	1
Ca3	26791833	G	A	66	66	57	13	1	AAAAAAAAAAAAA	FFFFFFFFFFFFB	1	0	0	1	0	0.769231	0	0	0	1	0.846154	0	0	0	1
Ca3	26934031	C	Y	47	89	52	9	0.55	TTT.,..TT	FFFFFF/FF	1	0	0	1	0	0.777778	0	0	1	0	0.888889	0	0	1	0
Ca3	27122544	G	A	57	57	60	10	1	AAAAAAAAAA	FFFBFFFFFF	1	0	0	1	0	0.8	0	0	0	1	0.9	0	0	0	1
Ca3	27163347	C	Y	50	50	60	12	0.33	.,,T,,,..TTT	/FFFF<FFF/FB	1	0	0	1	0	0.75	0	0	1	0	0.916667	0	0	1	0
Ca3	27326425	C	T	54	54	60	9	1	TTTTTTTTT	FFFFFFFFF	1	0	0	1	0	0.777778	0	0	0	1	0.888889	0	0	0	1
Ca3	27403176	G	R	129	156	54	20	0.45	.,,A,,AA,A,A,A,AA,A,	<FFFFFFFF/FFFFFFFFFF	1	0	0	1	0	0.75	0	0	1	0	0.85	0	0	1	0
Ca3	27869912	G	A	50	51	32	9	0.88	AAA,AAAAA	FFFFFFFFF	1	0	0	1	0	0.777778	0	0	0	1	0.888889	0	0	1	0
Ca3	28183661	G	A	44	45	42	7	0.85	A,AAAAA	FFBFFFF	1	0	0	1	0	0.857143	0	0	1	0	1	0	0	1	0
Ca3	28221316	C	T	31	45	39	8	0.75	T..TTTTT	FFFFFFF/	1	0	0	1	0	0.875	0	0	1	0	0.875	0	0	1	0
Ca3	28224296	C	Y	62	62	39	13	0.38	..TTT,T,.T.,.	FFFBFFFFFBFFB	1	0	0	1	0	0.769231	0	0	1	0	0.846154	0	0	1	0
Ca3	28293035	G	A	48	48	57	7	1	AAAAAAA	FFFF<FF	1	0	0	1	0	0.857143	0	0	0	1	1	0	0	1	0
Ca3	28668334	G	A	51	51	60	8	1	AAAAAAAA	BBBFFFFF	1	0	0	1	0	0.875	0	0	0	1	0.875	0	0	0	1
Ca3	28746594	C	Y	43	43	53	7	0.42	.TT..T.	FFFFBFF	1	0	0	1	0	0.857143	0	0	1	0	1	0	0	1	0
Ca3	29340619	C	T	47	47	12	42	0.85	TTTTTTTTTTTTTTTTTTTTTT,TTTTTTTT.,TTTTT,.T,	BBFFFFFFFFFFFFFFFFFFFFFFFFFFFFFFBFFFFFFFFB	1	0	0	1	0	0.690476	0	0	0	1	0.785714	0	0	0	1
Ca3	29495229	G	A	39	60	19	19	0.57	AAA.A.,AAA.A.A,A..A	FFFFFFFFFFBFFFFFFBF	1	0	0	1	0	0.736842	0	0	1	0	0.842105	0	0	1	0
Ca3	29843453	C	T	54	54	60	9	1	TTTTTTTTT	FFFFFF<<F	1	0	0	1	0	0.777778	0	0	0	1	0.888889	0	0	0	1
Ca3	30241732	G	A	66	66	60	13	1	AAAAAAAAAAAAA	FFFFFFFFFFFFB	1	0	0	1	0	0.769231	0	0	0	1	0.846154	0	0	0	1
Ca3	30295620	G	R	69	107	55	9	0.55	AA.,.AA,A	FFFFFBFFF	1	0	0	1	0	0.777778	0	0	1	0	0.888889	0	0	1	0
Ca3	30417627	G	A	48	48	60	7	1	AAAAAAA	BFFFFFF	1	0	0	1	0	0.857143	0	0	0	1	1	0	0	1	0
Ca3	30566235	C	Y	37	43	31	8	0.37	,TTT,,,,	BFFFBFFF	1	0	0	1	0	0.875	0	0	1	0	0.875	0	0	1	0
Ca3	30930418	G	R	65	113	56	11	0.63	.AA,A.,AAAA	<FFFFFBFFFF	1	0	0	1	0	0.818182	0	0	1	0	0.909091	0	0	1	0
Ca3	31273827	C	T	48	48	57	7	1	TTTTTTT	FFFBFFF	1	0	0	1	0	0.857143	0	0	0	1	1	0	0	1	0
Ca3	31282389	C	T	54	54	60	9	1	TTTTTTTTT	F<FFFFFFF	1	0	0	1	0	0.777778	0	0	0	1	0.888889	0	0	0	1
Ca3	31331816	C	T	48	48	60	7	1	TTTTTTT	FBFFFFB	1	0	0	1	0	0.857143	0	0	0	1	1	0	0	1	0
Ca3	31417345	C	T	57	57	55	10	1	TTTTTTTTTT	FFFFFBFF<<	1	0	0	1	0	0.8	0	0	0	1	0.9	0	0	0	1
Ca3	31489654	G	A	51	51	60	8	1	AAAAAAAA	FFBFFFFB	1	0	0	1	0	0.875	0	0	0	1	0.875	0	0	0	1
Ca3	31569454	C	T	57	57	60	10	1	TTTTTTTTTT	//FFFFFF/B	1	0	0	1	0	0.8	0	0	0	1	0.9	0	0	0	1
Ca3	31654012	G	R	83	110	60	9	0.55	AAA.AA,.,	FFFFFFFFF	1	0	0	1	0	0.777778	0	0	1	0	0.888889	0	0	1	0
Ca3	31683353	C	T	48	48	36	7	1	TTTTTTT	FFBF/FF	1	0	0	1	0	0.857143	0	0	0	1	1	0	0	1	0
Ca3	31889267	G	A	48	48	60	7	1	AAAAAAA	FFFBFFF	1	0	0	1	0	0.857143	0	0	0	1	1	0	0	1	0
Ca3	31937569	G	A	51	51	60	8	1	AAAAAAAA	F/FFFFFF	1	0	0	1	0	0.875	0	0	0	1	0.875	0	0	0	1
Ca3	32347002	G	R	145	145	38	25	0.44	A,,A,,A,,A,AA.A.,,.A,AAA,	FFFBFFFFFFFFFFFFFFFFFFFFF	1	0	0	1	0	0.72	0	0	1	0	0.8	0	0	1	0
Ca3	32584652	C	Y	54	54	60	7	0.42	T.TT...	BFFFFFB	1	0	0	1	0	0.857143	0	0	1	0	1	0	0	1	0
Ca3	32913488	G	A	54	54	60	9	1	AAAAAAAAA	FFFFF/FFB	1	0	0	1	0	0.777778	0	0	0	1	0.888889	0	0	0	1
Ca3	33134606	G	R	44	44	45	9	0.33	..,.A,,AA	FFFFFFFBB	1	0	0	1	0	0.777778	0	0	1	0	0.888889	0	0	1	0
Ca3	33309191	G	A	54	54	58	9	1	AAAAAAAAA	FBFFFFFBF	1	0	0	1	0	0.777778	0	0	0	1	0.888889	0	0	0	1
Ca3	33351071	G	R	93	93	51	11	0.45	AA...,AAA.,	FFFFFBFFBBF	1	0	0	1	0	0.818182	0	0	1	0	0.909091	0	0	1	0
Ca3	33351104	G	R	48	48	49	9	0.33	..,AA.,A.	BFFFFFFBB	1	0	0	1	0	0.777778	0	0	1	0	0.888889	0	0	1	0
Ca3	33352788	C	Y	58	58	49	7	0.42	TTT,,,.	FFFFFFF	1	0	0	1	0	0.857143	0	0	1	0	1	0	0	1	0
Ca3	33390272	C	T	30	36	15	9	0.33	.TT,,,,,T	FFFFFFFFB	1	0	0	1	0	0.777778	0	0	1	0	0.888889	0	0	1	0
Ca3	33470374	C	Y	43	43	28	13	0.38	,.TTT..,,T,.T	FFFFFBFFFFFFF	1	0	0	1	0	0.769231	0	0	1	0	0.846154	0	0	1	0
Ca3	33555682	G	R	49	49	35	20	0.3	A,A..,.AA,.,A,.,A...	FFFFFFFFFFFFFFFFFBBB	1	0	0	1	0	0.75	0	0	1	0	0.85	0	0	1	0
Ca3	33619221	G	A	25	45	49	8	0.75	AAAA,.AA	FFFFFFFB	1	0	0	1	0	0.875	0	0	1	0	0.875	0	0	1	0
Ca3	33654338	C	T	51	51	60	8	1	TTTTTTTT	FFFFFFFF	1	0	0	1	0	0.875	0	0	0	1	0.875	0	0	0	1
Ca3	33760881	G	A	22	45	32	10	0.6	AA.A,,.AAA	BFFFFFFFBB	1	0	0	1	0	0.8	0	0	1	0	0.9	0	0	1	0
Ca3	33761765	G	R	59	59	43	18	0.5	.,AAAAAA,,A,AA..,,	FBFFFFFBFFFFFFBFFF	1	0	0	1	0	0.722222	0	0	1	0	0.833333	0	0	1	0
Ca3	33861419	G	R	41	51	29	10	0.5	....AAAAA.	FFBFFFFFF/	1	0	0	1	0	0.8	0	0	1	0	0.9	0	0	1	0
Ca3	33861521	G	R	49	49	33	11	0.36	......AA.AA	FFBFFFFFFFB	1	0	0	1	0	0.818182	0	0	1	0	0.909091	0	0	1	0
Ca3	34139773	G	A	33	36	39	7	0.42	,,.A.AA	FFFFFFF	1	0	0	1	0	0.857143	0	0	1	0	1	0	0	1	0
Ca3	34166645	C	T	31	31	12	14	0.35	.,TTT.,T..,,T,	FFFFFFFFFFFFB/	1	0	0	1	0	0.785714	0	0	1	0	0.857143	0	0	1	0
Ca3	34205263	G	A	30	42	23	8	0.62	,AA.,AAA	FFFBFFFB	1	0	0	1	0	0.875	0	0	1	0	0.875	0	0	1	0
Ca3	34318023	C	T	51	51	60	8	1	TTTTTTTT	FFFFFFF<	1	0	0	1	0	0.875	0	0	0	1	0.875	0	0	0	1
Ca3	34325359	G	A	48	48	60	7	1	AAAAAAA	FFFFFFF	1	0	0	1	0	0.857143	0	0	0	1	1	0	0	1	0
Ca3	34456320	G	R	69	69	39	27	0.33	.A,A,,.,,.AA,.A,..AA.AA,,.,	/FFFFFFFFFBFFFFFFFF<FF<<FBF	1	0	0	1	0	0.703704	0	0	1	0	0.814815	0	0	1	0
Ca3	34456891	C	T	36	42	14	7	0.71	TT,TTT,	FFBBFFF	1	0	0	1	0	0.857143	0	0	1	0	1	0	0	1	0
Ca3	34540621	G	R	23	23	45	8	0.37	,,.AA,A.	FFFFFFFF	1	0	0	1	0	0.875	0	0	1	0	0.875	0	0	1	0
Ca3	34988535	C	Y	21	21	52	9	0.33	..TT,T,,.	FFFFFFFFB	1	0	0	1	0	0.777778	0	0	1	0	0.888889	0	0	1	0
Ca3	35009326	C	T	21	36	33	10	0.3	T.TT...,,,	FFFFFFBFF/	1	0	0	1	0	0.8	0	0	1	0	0.9	0	0	1	0
Ca3	35643200	C	T	57	57	60	10	1	TTTTTTTTTT	FFFFFFFFFB	1	0	0	1	0	0.8	0	0	0	1	0.9	0	0	0	1
Ca3	36031782	G	A	48	48	60	7	1	AAAAAAA	FFBFFFF	1	0	0	1	0	0.857143	0	0	0	1	1	0	0	1	0
Ca3	36042149	G	A	51	51	51	8	1	AAAAAAAA	BFFFFFF/	1	0	0	1	0	0.875	0	0	0	1	0.875	0	0	0	1
Ca3	36104569	C	T	51	51	60	8	1	TTTTTTTT	FBFFFFFF	1	0	0	1	0	0.875	0	0	0	1	0.875	0	0	0	1
Ca3	36177438	C	Y	54	91	42	11	0.45	TTT.T....T.	BFFFB<FFFFB	1	0	0	1	0	0.818182	0	0	1	0	0.909091	0	0	1	0
Ca3	36177455	G	R	67	67	38	12	0.33	AA.A....A...	FFBFFFFFFFFF	1	0	0	1	0	0.75	0	0	1	0	0.916667	0	0	1	0
Ca3	36178108	G	A	51	51	51	8	1	AAAAAAAA	BFFFFFFF	1	0	0	1	0	0.875	0	0	0	1	0.875	0	0	0	1
Ca3	36202446	G	A	51	51	57	8	1	AAAAAAAA	F<FF/FFF	1	0	0	1	0	0.875	0	0	0	1	0.875	0	0	0	1
Ca3	36228932	C	Y	48	48	48	11	0.36	T.,.,,TT,T,	FFFFFFFFFFF	1	0	0	1	0	0.818182	0	0	1	0	0.909091	0	0	1	0
Ca3	36232724	G	A	54	54	55	9	1	AAAAAAAAA	FFFFFFF<<	1	0	0	1	0	0.777778	0	0	0	1	0.888889	0	0	0	1
Ca3	36308105	G	A	51	51	57	8	1	AAAAAAAA	BFFFFFFF	1	0	0	1	0	0.875	0	0	0	1	0.875	0	0	0	1
Ca3	36407196	G	A	48	48	60	7	1	AAAAAAA	BBFFFF<	1	0	0	1	0	0.857143	0	0	0	1	1	0	0	1	0
Ca3	36430608	C	T	48	48	60	7	1	TTTTTTT	FFFFFBB	1	0	0	1	0	0.857143	0	0	0	1	1	0	0	1	0
Ca3	36471516	G	A	54	54	60	9	1	AAAAAAAAA	FFFFFF/FF	1	0	0	1	0	0.777778	0	0	0	1	0.888889	0	0	0	1
Ca3	36493662	G	A	48	48	60	7	1	AAAAAAA	/FFFFFF	1	0	0	1	0	0.857143	0	0	0	1	1	0	0	1	0
Ca3	36553371	C	T	48	48	60	7	1	TTTTTTT	FFF<FFF	1	0	0	1	0	0.857143	0	0	0	1	1	0	0	1	0
Ca3	36783339	G	A	54	54	60	9	1	AAAAAAAAA	FFFFFFFFB	1	0	0	1	0	0.777778	0	0	0	1	0.888889	0	0	0	1
Ca3	36783340	G	A	54	54	60	9	1	AAAAAAAAA	FFBFFFFFB	1	0	0	1	0	0.777778	0	0	0	1	0.888889	0	0	0	1
Ca3	37694871	G	R	79	91	60	9	0.55	A.,,AAAA,	FFFFFFF/F	1	0	0	1	0	0.777778	0	0	1	0	0.888889	0	0	1	0
Ca3	37948249	C	Y	41	41	53	11	0.36	,..,.,T,TTT	FFFFFBFFFFF	1	0	0	1	0	0.818182	0	0	1	0	0.909091	0	0	1	0
Ca3	38866739	C	Y	51	51	53	8	0.37	,TT,.,.T	FFFFFFBB	1	0	0	1	0	0.875	0	0	1	0	0.875	0	0	1	0
Ca3	39614193	C	T	54	54	60	9	1	TTTTTTTTT	BFFBFFFFF	1	0	0	1	0	0.777778	0	0	0	1	0.888889	0	0	0	1
Ca3	39844576	C	Y	116	116	58	14	0.42	....TTT,.,TT,T	FFFFFFFFFFFFFB	1	0	0	1	0	0.785714	0	0	1	0	0.857143	0	0	1	0
Ca3	39929562	G	R	25	25	49	7	0.42	,.,A.AA	FBFFBF<	1	0	0	1	0	0.857143	0	0	1	0	1	0	0	1	0
Ca3	39946923	C	Y	72	72	50	10	0.4	T,..TT.T.,	BFFFFFBFFF	1	0	0	1	0	0.8	0	0	1	0	0.9	0	0	1	0
Ca3	39981606	G	R	21	46	35	7	0.57	..,AAAA	FFBBFBB	1	0	0	1	0	0.857143	0	0	1	0	1	0	0	1	0
Ca4	147228	G	R	46	46	46	11	0.36	,,AAA.A,.,,	FFFFF<BFFFF	1	0	0	1	0	0.818182	0	0	1	0	0.909091	0	0	1	0
Ca4	418186	G	R	75	116	53	11	0.54	.AAAA,AA.,,	FFFFFFFFFF<	1	0	0	1	0	0.818182	0	0	1	0	0.909091	0	0	1	0
Ca4	885911	C	T	51	51	60	8	1	TTTTTTTT	BFFFFFFF	1	0	0	1	0	0.875	0	0	0	1	0.875	0	0	0	1
Ca4	1786832	G	R	98	138	42	14	0.5	,A.AAAA,AA,.,.	FFFFFFFFFFBFFB	1	0	0	1	0	0.785714	0	0	1	0	0.857143	0	0	1	0
Ca4	1786886	G	R	68	118	36	18	0.55	AAA,AA,.,...AAAAA.	FFFFFFFFFFFFFFFBFB	1	0	0	1	0	0.722222	0	0	1	0	0.833333	0	0	1	0
Ca4	1788168	G	R	67	67	43	17	0.41	,AAA,AA...,,..A,A	BBFFFFFFFFFFFFFFF	1	0	0	1	0	0.764706	0	0	1	0	0.823529	0	0	1	0
Ca4	1791591	C	Y	60	82	41	9	0.44	,T.TT.,.T	BFFFF<FFF	1	0	0	1	0	0.777778	0	0	1	0	0.888889	0	0	1	0
Ca4	1791618	C	Y	76	76	46	10	0.4	.TT.,T,T,,	FFFFFFFFFF	1	0	0	1	0	0.8	0	0	1	0	0.9	0	0	1	0
Ca4	1807563	C	Y	46	46	47	9	0.44	TT..T,T..	F<FFFFFFF	1	0	0	1	0	0.777778	0	0	1	0	0.888889	0	0	1	0
Ca4	1834760	C	T	48	48	60	7	1	TTTTTTT	FFFFFFB	1	0	0	1	0	0.857143	0	0	0	1	1	0	0	1	0
Ca4	1842994	G	A	48	48	60	7	1	AAAAAAA	<FFFFFF	1	0	0	1	0	0.857143	0	0	0	1	1	0	0	1	0
Ca4	2151914	G	R	39	39	45	10	0.3	A..,A,,A,,	F<FBFBFFFF	1	0	0	1	0	0.8	0	0	1	0	0.9	0	0	1	0
Ca4	2344376	G	R	90	90	60	12	0.41	.,A....A.AAA	FFFFFFFFFFFB	1	0	0	1	0	0.75	0	0	1	0	0.916667	0	0	1	0
Ca4	2350367	G	R	68	68	55	8	0.5	AA,AA,,,	FFFFFFFF	1	0	0	1	0	0.875	0	0	1	0	0.875	0	0	1	0
Ca4	2354786	C	Y	33	33	55	10	0.3	TT..T,.,,,	FFFFF<FFF<	1	0	0	1	0	0.8	0	0	1	0	0.9	0	0	1	0
Ca4	2359508	G	R	65	65	60	9	0.44	A...A.AA.	F<FBFFFFF	1	0	0	1	0	0.777778	0	0	1	0	0.888889	0	0	1	0
Ca4	2360720	C	Y	45	45	55	9	0.33	,T.,,,TT,	BFFFFBFFF	1	0	0	1	0	0.777778	0	0	1	0	0.888889	0	0	1	0
Ca4	2863723	G	R	38	72	60	7	0.57	AAA,.A,	F<FFFB/	1	0	0	1	0	0.857143	0	0	1	0	1	0	0	1	0
Ca4	3342391	G	R	38	38	49	9	0.44	A.AA,A,..	FFFFF<FFB	1	0	0	1	0	0.777778	0	0	1	0	0.888889	0	0	1	0
Ca4	3349804	G	R	96	113	60	11	0.54	.AAA..AA.,A	FFFFFF/FFFF	1	0	0	1	0	0.818182	0	0	1	0	0.909091	0	0	1	0
Ca4	3354384	G	R	65	65	43	13	0.53	A,,AA,A,A.,AA	BFBBFFFFBFFFF	1	0	0	1	0	0.769231	0	0	1	0	0.846154	0	0	1	0
Ca4	3356081	G	R	39	39	38	9	0.44	AAAA,,,,,	BBBBF<FFF	1	0	0	1	0	0.777778	0	0	1	0	0.888889	0	0	1	0
Ca4	3643877	C	T	48	48	60	7	1	TTTTTTT	FFFFFFF	1	0	0	1	0	0.857143	0	0	0	1	1	0	0	1	0
Ca4	3754286	G	A	31	42	27	7	0.71	AA,AAA,	FFFFFFF	1	0	0	1	0	0.857143	0	0	1	0	1	0	0	1	0
Ca4	3847522	G	R	26	26	35	8	0.37	A,,,A,A,	FFFFFFFF	1	0	0	1	0	0.875	0	0	1	0	0.875	0	0	1	0
Ca4	3865310	C	Y	56	56	36	13	0.38	TT.T,.TT,,,,.	FFFFFFFFFF<FB	1	0	0	1	0	0.769231	0	0	1	0	0.846154	0	0	1	0
Ca4	4077191	G	A	48	48	29	7	1	AAAAAAA	FFFFFFB	1	0	0	1	0	0.857143	0	0	0	1	1	0	0	1	0
Ca4	4096267	G	A	57	57	60	10	1	AAAAAAAAAA	FFFBFF/FFF	1	0	0	1	0	0.8	0	0	0	1	0.9	0	0	0	1
Ca4	4116657	G	A	51	51	57	8	1	AAAAAAAA	FFFFFBFB	1	0	0	1	0	0.875	0	0	0	1	0.875	0	0	0	1
Ca4	4189057	C	T	63	63	60	12	1	TTTTTTTTTTTT	FFBFFFFFFFBB	1	0	0	1	0	0.75	0	0	0	1	0.916667	0	0	0	1
Ca4	4226809	C	Y	31	31	54	13	0.3	,..,TTTT,,,..	FFFF/FFFFFFFB	1	0	0	1	0	0.769231	0	0	1	0	0.846154	0	0	1	0
Ca4	4226979	C	Y	50	50	60	12	0.33	TTT.,,.T.,..	FBBFFBFFFFFF	1	0	0	1	0	0.75	0	0	1	0	0.916667	0	0	1	0
Ca4	4383330	G	R	35	35	49	7	0.42	.AA.A,,	FFF//FF	1	0	0	1	0	0.857143	0	0	1	0	1	0	0	1	0
Ca4	4466755	C	T	51	51	60	8	1	TTTTTTTT	FFFFFFFF	1	0	0	1	0	0.875	0	0	0	1	0.875	0	0	0	1
Ca4	4482457	G	A	51	51	60	8	1	AAAAAAAA	FFFFFFFF	1	0	0	1	0	0.875	0	0	0	1	0.875	0	0	0	1
Ca4	4484557	G	A	48	48	60	7	1	AAAAAAA	FFFFFFF	1	0	0	1	0	0.857143	0	0	0	1	1	0	0	1	0
Ca4	4568071	G	A	48	48	29	7	1	AAAAAAA	FBFBFFF	1	0	0	1	0	0.857143	0	0	0	1	1	0	0	1	0
Ca4	5056983	G	R	31	31	51	7	0.42	AA.,,A,	BFFFFF<	1	0	0	1	0	0.857143	0	0	1	0	1	0	0	1	0
Ca4	5199708	G	A	60	60	60	11	1	AAAAAAAAAAA	FFFFFFFFFFF	1	0	0	1	0	0.818182	0	0	0	1	0.909091	0	0	0	1
Ca4	5284740	C	Y	21	21	28	9	0.44	T.T..T.,T	BFFFFFFFF	1	0	0	1	0	0.777778	0	0	1	0	0.888889	0	0	1	0
Ca4	5645862	G	R	39	39	60	9	0.33	A..,.A,A,	BFFFFFFFF	1	0	0	1	0	0.777778	0	0	1	0	0.888889	0	0	1	0
Ca4	6061138	G	R	61	61	38	16	0.37	A.AA...A..A...,A	FFFFFFBFFFFFBFFF	1	0	0	1	0	0.75	0	0	1	0	0.875	0	0	1	0
Ca4	6271908	G	R	45	45	49	9	0.33	AA,,..A..	FFFBF/FFF	1	0	0	1	0	0.777778	0	0	1	0	0.888889	0	0	1	0
Ca4	6417402	C	T	20	20	8	12	0.33	..T.T.....TT	FFFFFFFFFFFF	1	0	0	1	0	0.75	0	0	1	0	0.916667	0	0	1	0
Ca4	6537542	C	T	54	54	60	9	1	TTTTTTTTT	FFFFFFFFB	1	0	0	1	0	0.777778	0	0	0	1	0.888889	0	0	0	1
Ca4	7329834	C	Y	29	29	33	8	0.37	.,,TT.T,	FFFFFFF/	1	0	0	1	0	0.875	0	0	1	0	0.875	0	0	1	0
Ca4	7480892	C	Y	43	43	44	10	0.5	.,.,TTT.TT	FFF<FFFFFF	1	0	0	1	0	0.8	0	0	1	0	0.9	0	0	1	0
Ca4	7675535	C	Y	39	39	27	12	0.33	.T.T...T.T..	FFFFFFFFFFFF	1	0	0	1	0	0.75	0	0	1	0	0.916667	0	0	1	0
Ca4	8171744	G	A	51	51	47	8	1	AAAAAAAA	FFFFFFFF	1	0	0	1	0	0.875	0	0	0	1	0.875	0	0	0	1
Ca4	8220449	G	A	51	51	34	8	1	AAAAAAAA	/FFFFFFF	1	0	0	1	0	0.875	0	0	0	1	0.875	0	0	0	1
Ca4	8223992	G	A	54	54	55	9	1	AAAAAAAAA	<FFFF<F<F	1	0	0	1	0	0.777778	0	0	0	1	0.888889	0	0	0	1
Ca4	8229455	G	R	21	23	34	7	0.71	AAA.AA.	FFFFFFF	1	0	0	1	0	0.857143	0	0	1	0	1	0	0	1	0
Ca4	8230282	C	T	66	66	50	13	1	TTTTTTTTTTTTT	FFFFFFF<FFFFF	1	0	0	1	0	0.769231	0	0	0	1	0.846154	0	0	0	1
Ca4	8231134	G	A	48	48	53	7	1	AAAAAAA	FFFBFFF	1	0	0	1	0	0.857143	0	0	0	1	1	0	0	1	0
Ca4	8231155	C	T	37	48	54	8	0.87	TTTTTT.T	FFF<FF/F	1	0	0	1	0	0.875	0	0	1	0	0.875	0	0	1	0
Ca4	8238198	C	T	51	51	60	8	1	TTTTTTTT	FFFFFFFF	1	0	0	1	0	0.875	0	0	0	1	0.875	0	0	0	1
Ca4	8401944	G	A	51	51	60	8	1	AAAAAAAA	BFFFF/FB	1	0	0	1	0	0.875	0	0	0	1	0.875	0	0	0	1
Ca4	8430016	G	A	48	48	60	7	1	AAAAAAA	FBFF/FF	1	0	0	1	0	0.857143	0	0	0	1	1	0	0	1	0
Ca4	8446313	G	A	48	48	60	7	1	AAAAAAA	FFFFFFB	1	0	0	1	0	0.857143	0	0	0	1	1	0	0	1	0
Ca4	8590804	C	Y	26	26	53	10	0.3	,,T,,.T.T,	FFFF<FFFFF	1	0	0	1	0	0.8	0	0	1	0	0.9	0	0	1	0
Ca4	8591172	G	R	102	102	52	14	0.42	AAAA.A,,,,.,.A	FBFFFFFFFFFBF/	1	0	0	1	0	0.785714	0	0	1	0	0.857143	0	0	1	0
Ca4	8591330	G	R	37	76	49	8	0.5	.AAA..,A	FFFFFFFB	1	0	0	1	0	0.875	0	0	1	0	0.875	0	0	1	0
Ca4	8593240	C	Y	31	31	52	7	0.42	TT,,..T	FFFFFFB	1	0	0	1	0	0.857143	0	0	1	0	1	0	0	1	0
Ca4	8749717	G	A	51	51	60	8	1	AAAAAAAA	FFFF7F7F	1	0	0	1	0	0.875	0	0	0	1	0.875	0	0	0	1
Ca4	8772952	C	T	60	60	58	11	1	TTTTTTTTTTT	BFFFB<FFF<B	1	0	0	1	0	0.818182	0	0	0	1	0.909091	0	0	0	1
Ca4	8777820	G	A	54	54	60	9	1	AAAAAAAAA	<FFFFFFFF	1	0	0	1	0	0.777778	0	0	0	1	0.888889	0	0	0	1
Ca4	8817203	G	A	44	45	55	7	0.85	A.AAAAA	FFFFFFF	1	0	0	1	0	0.857143	0	0	1	0	1	0	0	1	0
Ca4	8830412	G	A	57	57	60	10	1	AAAAAAAAAA	BFFFFBBFFF	1	0	0	1	0	0.8	0	0	0	1	0.9	0	0	0	1
Ca4	8862323	G	A	48	48	45	7	1	AAAAAAA	FFFBBBB	1	0	0	1	0	0.857143	0	0	0	1	1	0	0	1	0
Ca4	8897237	C	T	51	51	58	8	1	TTTTTTTT	BFFFFFFF	1	0	0	1	0	0.875	0	0	0	1	0.875	0	0	0	1
Ca4	9063565	C	T	42	45	15	10	0.6	,..TT,TTTT	FFFFFBFFFF	1	0	0	1	0	0.8	0	0	1	0	0.9	0	0	1	0
Ca4	9067328	G	R	38	38	23	37	0.35	.,.,.A.,AA.,,AA..,.AA.AA,,A..,.A,,.AA	FFFFFBFFFF/FFFFFBFFFFF<FFFFFFFFF/FBBB	1	0	0	1	0	0.702703	0	0	1	0	0.783784	0	0	1	0
Ca4	9079580	C	Y	45	52	49	8	0.62	T,,T,TTT	BFFFFFFF	1	0	0	1	0	0.875	0	0	1	0	0.875	0	0	1	0
Ca4	9166034	C	T	38	39	19	8	0.5	T...TT.T	FFFFFFFB	1	0	0	1	0	0.875	0	0	1	0	0.875	0	0	1	0
Ca4	9169973	G	R	70	70	58	11	0.36	.,,AAA..A..	FFFFBFFFFBB	1	0	0	1	0	0.818182	0	0	1	0	0.909091	0	0	1	0
Ca4	9172739	G	R	73	73	35	14	0.42	.A..AAA...A..A	FFFFFF<FFBFFFF	1	0	0	1	0	0.785714	0	0	1	0	0.857143	0	0	1	0
Ca4	9172944	C	Y	31	59	22	14	0.57	,TTTT.,TT,.TT,	FFFFFFFFFFFFFB	1	0	0	1	0	0.785714	0	0	1	0	0.857143	0	0	1	0
Ca4	9178288	C	T	39	45	38	8	0.75	TTTTTT,,	FFFFFFFF	1	0	0	1	0	0.875	0	0	1	0	0.875	0	0	1	0
Ca4	9727491	C	Y	43	82	54	9	0.55	TTT,,,TT,	BFFFFFFFF	1	0	0	1	0	0.777778	0	0	1	0	0.888889	0	0	1	0
Ca4	10035752	C	Y	76	85	36	13	0.46	T,,.T..T,TT,T	FFFFFBFFFFFFF	1	0	0	1	0	0.769231	0	0	1	0	0.846154	0	0	1	0
Ca4	10255449	C	T	24	24	13	13	0.3	,,,TT,,,TT,,,	FFFFFFBFFFFFF	1	0	0	1	0	0.769231	0	0	1	0	0.846154	0	0	1	0
Ca4	10265381	C	Y	78	78	60	8	0.5	.T.,TT.T	F<FFFFFF	1	0	0	1	0	0.875	0	0	1	0	0.875	0	0	1	0
Ca4	11520857	G	R	42	87	26	12	0.5	..A.A,A.A,AA	FFFFFFFFFFBB	1	0	0	1	0	0.75	0	0	1	0	0.916667	0	0	1	0
Ca4	11528693	C	Y	30	30	23	11	0.45	,TTT.TT.,,,	BFFBFF<FBFF	1	0	0	1	0	0.818182	0	0	1	0	0.909091	0	0	1	0
Ca4	11562029	C	Y	35	35	45	7	0.42	,,,T.TT	FF<FFFB	1	0	0	1	0	0.857143	0	0	1	0	1	0	0	1	0
Ca4	11749191	C	T	40	42	12	7	0.71	TT.TT,T	FBBFF/B	1	0	0	1	0	0.857143	0	0	1	0	1	0	0	1	0
Ca4	12415113	C	T	47	48	36	9	0.77	TTTTTT,T,	FBFFFFFF/	1	0	0	1	0	0.777778	0	0	1	0	0.888889	0	0	1	0
Ca4	12486339	G	A	33	33	13	46	0.54	A.AA,,..A.AAA,.AA,,,,.AC,AAAAA.AA,AAAAA,A.,A,A	BFBFFFFFFFFFFFFFFBFFFFF/FFFFFB<FFFFFFFFFBFFFFF	1	0	0	1	0	0.695652	0	0	1	0	0.76087	0	0	1	0
Ca4	12547946	G	A	48	48	60	7	1	AAAAAAA	FFFFFBF	1	0	0	1	0	0.857143	0	0	0	1	1	0	0	1	0
Ca4	12547950	C	T	48	48	60	7	1	TTTTTTT	FFFFFFF	1	0	0	1	0	0.857143	0	0	0	1	1	0	0	1	0
Ca4	12606258	C	T	51	51	60	8	1	TTTTTTTT	FFFFFFFF	1	0	0	1	0	0.875	0	0	0	1	0.875	0	0	0	1
Ca4	13198746	C	T	36	36	10	9	0.55	T.T.T,TT,	FFFFF<FBF	1	0	0	1	0	0.777778	0	0	1	0	0.888889	0	0	1	0
Ca4	13908325	C	Y	44	44	49	9	0.44	,.TTT,T**	FFFFFFFFF	1	0	0	1	0	0.777778	0	0	1	0	0.888889	0	0	1	0
Ca4	13911591	G	R	56	56	31	23	0.3	A,A,,,.,..AA.,,..A,,A,A	BBF/FFBFFFFFFFFBFFFFFBF	1	0	0	1	0	0.73913	0	0	1	0	0.826087	0	0	1	0
Ca4	13911997	C	Y	34	34	39	11	0.45	,..,.,TTTTT	FBFF<FFFFFB	1	0	0	1	0	0.818182	0	0	1	0	0.909091	0	0	1	0
Ca4	14357049	C	Y	48	58	60	7	0.57	,,,TTTT	FFFBF<B	1	0	0	1	0	0.857143	0	0	1	0	1	0	0	1	0
Ca4	14397703	G	R	45	45	34	13	0.38	..AA,.,A,,AA.	BFBBFFFFFFFFF	1	0	0	1	0	0.769231	0	0	1	0	0.846154	0	0	1	0
Ca4	14398543	G	A	27	36	21	8	0.37	,..AAA,,	F<FFFFFF	1	0	0	1	0	0.875	0	0	1	0	0.875	0	0	1	0
Ca4	14399961	C	Y	39	39	37	12	0.41	..,T,T,TTT,,	BFFFFFFB<B<<	1	0	0	1	0	0.75	0	0	1	0	0.916667	0	0	1	0
Ca4	14401109	C	Y	132	132	51	33	0.36	.,.TTT..T..TTT.,.TT,,..,,.TTT.,..	FBFFFFFFFFFBFFFFFFBBFFFF<F/FBFBFF	1	0	0	1	0	0.69697	0	0	1	0	0.787879	0	0	1	0
Ca4	14401369	G	R	119	119	49	42	0.3	..AA,AAA.,,AA,.,..,A,A.,A..,,A,,.A...,,A,.	FBFFFFFFFFFFFF<FBFFFFFFFFFFFF/FFFFFFFFFFFB	1	0	0	1	0	0.690476	0	0	1	0	0.785714	0	0	1	0
Ca4	15016231	C	Y	102	102	32	24	0.37	,.,T...T,T..T,,TTT..,T.T	FFFFFFFFFFFFBFFFFFFFFFFF	1	0	0	1	0	0.75	0	0	1	0	0.791667	0	0	1	0
Ca4	15174276	G	A	32	32	12	8	0.37	..,,AAA,	BFFFBFFF	1	0	0	1	0	0.875	0	0	1	0	0.875	0	0	1	0
Ca4	15596399	C	Y	25	64	53	7	0.57	,T.TTT.	BFFFFFB	1	0	0	1	0	0.857143	0	0	1	0	1	0	0	1	0
Ca4	15844091	G	A	57	57	60	10	1	AAAAAAAAAA	<F/FFFFFFF	1	0	0	1	0	0.8	0	0	0	1	0.9	0	0	0	1
Ca4	15961111	G	A	54	54	60	9	1	AAAAAAAAA	FFFFF/FFF	1	0	0	1	0	0.777778	0	0	0	1	0.888889	0	0	0	1
Ca4	15983462	G	A	57	57	60	10	1	AAAAAAAAAA	FFFFFFFFFF	1	0	0	1	0	0.8	0	0	0	1	0.9	0	0	0	1
Ca4	15985031	C	Y	33	84	29	12	0.66	,T.,TTTTTTT,	FFFFFFFFFFBF	1	0	0	1	0	0.75	0	0	1	0	0.916667	0	0	1	0
Ca4	16010964	C	T	22	39	16	12	0.33	T,,T,,,T,,,T	FFFFFFFFFFF<	1	0	0	1	0	0.75	0	0	1	0	0.916667	0	0	1	0
Ca4	16030701	C	T	51	51	60	8	1	TTTTTTTT	/FFFFBFB	1	0	0	1	0	0.875	0	0	0	1	0.875	0	0	0	1
Ca4	16089633	C	T	24	48	57	8	0.87	TTTTTATT	FFFFB<BF	1	0	0	1	0	0.875	0	0	1	0	0.875	0	0	1	0
Ca4	16155658	C	Y	35	48	33	8	0.37	,..TT,.T	B/FFFFFF	1	0	0	1	0	0.875	0	0	1	0	0.875	0	0	1	0
Ca4	16297084	C	T	54	54	55	9	1	TTTTTTTTT	FFFFBFFFF	1	0	0	1	0	0.777778	0	0	0	1	0.888889	0	0	0	1
Ca4	16552098	C	T	53	54	55	10	0.9	TTTTTTTTT,	BFFFFFFFFF	1	0	0	1	0	0.8	0	0	0	1	0.9	0	0	1	0
Ca4	16604747	C	Y	47	47	41	10	0.5	,TT...T,TT	FFFFFFFFFB	1	0	0	1	0	0.8	0	0	1	0	0.9	0	0	1	0
Ca4	16961938	C	T	44	51	30	18	0.44	TTTTTTT.,,,.,T.,,,	F<FFFFFFFFFFFFFF//	1	0	0	1	0	0.722222	0	0	1	0	0.833333	0	0	1	0
Ca4	16968598	G	R	25	25	31	9	0.44	.AA..AA.,	FBFFFF<BF	1	0	0	1	0	0.777778	0	0	1	0	0.888889	0	0	1	0
Ca4	17071898	G	R	78	107	46	9	0.55	AAAA,A...	FBFFFFFFF	1	0	0	1	0	0.777778	0	0	1	0	0.888889	0	0	1	0
Ca4	17079496	G	A	30	42	30	8	0.62	AAA**.AA	FFFFBFFF	1	0	0	1	0	0.875	0	0	1	0	0.875	0	0	1	0
Ca4	17081211	C	Y	30	30	34	12	0.33	,T.,,TT,.,,T	BFFBFFFF<FFF	1	0	0	1	0	0.75	0	0	1	0	0.916667	0	0	1	0
Ca4	17083527	G	R	44	44	51	12	0.33	,A,.,,AA,A,,	FFB<FFFBFBFF	1	0	0	1	0	0.75	0	0	1	0	0.916667	0	0	1	0
Ca4	17086319	C	Y	35	35	39	7	0.42	T.TT...	FBFFFFF	1	0	0	1	0	0.857143	0	0	1	0	1	0	0	1	0
Ca4	17399941	G	A	48	48	60	7	1	AAAAAAA	FFFFFBB	1	0	0	1	0	0.857143	0	0	0	1	1	0	0	1	0
Ca4	17407614	G	A	54	54	59	9	1	AAAAAAAAA	FFFFFFFF<	1	0	0	1	0	0.777778	0	0	0	1	0.888889	0	0	0	1
Ca4	17418517	C	T	24	39	15	12	0.41	.T.T...TT.T*.	FFFFFFFFFFBB	1	0	0	1	0	0.75	0	0	1	0	0.916667	0	0	1	0
Ca4	17437902	G	A	60	60	60	11	1	AAAAAAAAAAA	FFFFBFFFFFB	1	0	0	1	0	0.818182	0	0	0	1	0.909091	0	0	0	1
Ca4	17442413	G	A	54	54	60	9	1	AAAAAAAAA	FF</FFFBB	1	0	0	1	0	0.777778	0	0	0	1	0.888889	0	0	0	1
Ca4	17501443	G	R	34	34	23	13	0.3	A.A,,A,...,A.	FFFFFFFFFFFFF	1	0	0	1	0	0.769231	0	0	1	0	0.846154	0	0	1	0
Ca4	17525616	G	A	48	48	60	7	1	AAAAAAA	FF<FBB<	1	0	0	1	0	0.857143	0	0	0	1	1	0	0	1	0
Ca4	17566283	G	R	65	65	34	17	0.41	.,..,AAAA,AAA,,..	FFFFFFFFFFFBFFFBB	1	0	0	1	0	0.764706	0	0	1	0	0.823529	0	0	1	0
Ca4	17574941	C	T	43	43	10	10	0.7	TTT.TTT.T.	FFFFFFFFBB	1	0	0	1	0	0.8	0	0	1	0	0.9	0	0	1	0
Ca4	17641190	C	T	48	48	60	7	1	TTTTTTT	FFBFFFF	1	0	0	1	0	0.857143	0	0	0	1	1	0	0	1	0
Ca4	17662437	G	A	51	51	43	8	1	AAAAAAAA	BBFBFFFF	1	0	0	1	0	0.875	0	0	0	1	0.875	0	0	0	1
Ca4	17686362	G	A	48	48	49	7	1	AAAAAAA	FFFFFFF	1	0	0	1	0	0.857143	0	0	0	1	1	0	0	1	0
Ca4	17693454	G	A	51	51	60	8	1	AAAAAAAA	FFFFFFFF	1	0	0	1	0	0.875	0	0	0	1	0.875	0	0	0	1
Ca4	17698528	G	A	54	54	60	9	1	AAAAAAAAA	FFFFFFFFF	1	0	0	1	0	0.777778	0	0	0	1	0.888889	0	0	0	1
Ca4	17723717	C	T	48	48	60	7	1	TTTTTTT	FFFFFFF	1	0	0	1	0	0.857143	0	0	0	1	1	0	0	1	0
Ca4	17768100	C	T	48	48	60	7	1	TTTTTTT	FFFFFFF	1	0	0	1	0	0.857143	0	0	0	1	1	0	0	1	0
Ca4	17788621	G	R	75	82	32	18	0.33	,AA,,A,,A,,,,AA,,,	FFFFFFFFFFFFFFFFFF	1	0	0	1	0	0.722222	0	0	1	0	0.833333	0	0	1	0
Ca4	17835906	C	Y	64	78	31	12	0.41	T.TT.T..,.T,	FBFFFF<FFFFB	1	0	0	1	0	0.75	0	0	1	0	0.916667	0	0	1	0
Ca4	18037137	C	T	34	36	19	7	0.42	T..T,T.	BFFFFFF	1	0	0	1	0	0.857143	0	0	1	0	1	0	0	1	0
Ca4	18135714	G	A	35	36	17	9	0.33	,A,A.,A,,	FFFFFFBFF	1	0	0	1	0	0.777778	0	0	1	0	0.888889	0	0	1	0
Ca4	18138710	G	R	46	46	43	12	0.58	AA.,AA,,A.AA	FFFFFBFFFFFB	1	0	0	1	0	0.75	0	0	1	0	0.916667	0	0	1	0
Ca4	18148473	G	A	51	51	59	8	1	AAAAAAAA	FFFFFFFF	1	0	0	1	0	0.875	0	0	0	1	0.875	0	0	0	1
Ca4	18285665	C	Y	43	43	30	9	0.55	.TT,T,T,T	FFFFFFFFF	1	0	0	1	0	0.777778	0	0	1	0	0.888889	0	0	1	0
Ca4	18296764	C	T	27	48	35	11	0.63	TTTT,,.TTT.	FFFFFFFFFFB	1	0	0	1	0	0.818182	0	0	1	0	0.909091	0	0	1	0
Ca4	18315707	G	R	59	59	31	20	0.3	..A,A..,A.....A.AA.,	FF/FF/FFFBF/FB<FBFFF	1	0	0	1	0	0.75	0	0	1	0	0.85	0	0	1	0
Ca4	18321317	G	A	48	48	49	7	1	AAAAAAA	BF/FFFF	1	0	0	1	0	0.857143	0	0	0	1	1	0	0	1	0
Ca4	18336365	G	R	42	42	48	9	0.33	,.,,,A,AA	FFF<BFFFF	1	0	0	1	0	0.777778	0	0	1	0	0.888889	0	0	1	0
Ca4	18371963	C	Y	42	42	47	9	0.33	.,.,.,TTT	FFFFFFF<F	1	0	0	1	0	0.777778	0	0	1	0	0.888889	0	0	1	0
Ca4	18394833	G	R	80	80	33	28	0.35	,.A..,AA...AAA.,,A.AA...A.,,	BFFFFBFBFFFFFF<FFFFFFF<FFFFF	1	0	0	1	0	0.714286	0	0	1	0	0.785714	0	0	1	0
Ca4	18635949	G	A	35	39	18	9	0.44	,A,,.A,AA	BFFFFFFFF	1	0	0	1	0	0.777778	0	0	1	0	0.888889	0	0	1	0
Ca4	18657509	C	Y	51	51	46	14	0.35	T..T,,T,T,,..T	FBB<FFFF/FFFF7	1	0	0	1	0	0.785714	0	0	1	0	0.857143	0	0	1	0
Ca4	18657542	G	R	71	71	50	12	0.41	.AAA,AA...,,	FFFF/FFFFFFF	1	0	0	1	0	0.75	0	0	1	0	0.916667	0	0	1	0
Ca4	18660221	C	Y	67	67	58	13	0.38	..,T,,..TTTT.	FFFFFFFFF<FFF	1	0	0	1	0	0.769231	0	0	1	0	0.846154	0	0	1	0
Ca4	18677191	G	R	32	32	40	8	0.37	,,AA,A,,	FFFFFFFF	1	0	0	1	0	0.875	0	0	1	0	0.875	0	0	1	0
Ca4	18687418	G	R	40	40	24	19	0.52	..A.A.A.A.AA.AA.A.A	FFFFFFFFFFFFFFFFFFB	1	0	0	1	0	0.736842	0	0	1	0	0.842105	0	0	1	0
Ca4	18732875	G	A	39	39	16	12	0.33	A,A,.,A,A,,,	FFFB<FFFFFFF	1	0	0	1	0	0.75	0	0	1	0	0.916667	0	0	1	0
Ca4	18834165	C	Y	43	43	44	8	0.37	,,T,T,,T	BFFFFFFB	1	0	0	1	0	0.875	0	0	1	0	0.875	0	0	1	0
Ca4	18836506	G	R	34	34	40	9	0.55	AA..A.,AA	F/F<FFFFF	1	0	0	1	0	0.777778	0	0	1	0	0.888889	0	0	1	0
Ca4	19082713	C	Y	76	79	54	8	0.5	,T,,.TTT	BFFFFBFF	1	0	0	1	0	0.875	0	0	1	0	0.875	0	0	1	0
Ca4	19116730	G	R	20	65	49	10	0.6	A.A..A.AAA	FFFFFF/FFF	1	0	0	1	0	0.8	0	0	1	0	0.9	0	0	1	0
Ca4	19346711	C	Y	144	144	52	30	0.33	T,.T,T,...T.TT,.,T,..,T,.T.T,,	FFFFFFFF/FFFFFFFFFFFFFFBFFFFFF	1	0	0	1	0	0.7	0	0	1	0	0.8	0	0	1	0
Ca4	19346850	C	Y	101	101	51	19	0.36	.T.,,T,T.,,,TTT,T,,	FFFFFF<FFFFFFFFFFFF	1	0	0	1	0	0.736842	0	0	1	0	0.842105	0	0	1	0
Ca4	19399009	C	Y	30	30	46	10	0.3	TT.....,.T	FFFBFFFFFF	1	0	0	1	0	0.8	0	0	1	0	0.9	0	0	1	0
Ca4	19623576	C	Y	52	52	35	15	0.33	,.T.TTT,T,,....	BFFFFFFFFF<FFFF	1	0	0	1	0	0.733333	0	0	1	0	0.866667	0	0	1	0
Ca4	19787671	C	Y	73	133	60	16	0.68	TTT..,T,TTTTTTT.	FFFF<FF</FFBBFFF	1	0	0	1	0	0.75	0	0	1	0	0.875	0	0	1	0
Ca4	20074225	G	A	35	35	9	29	0.37	,,,,AAAA,,AA,,A,,A,,,,A,,,AA,	FFFFFFFFFFFFFFFFFFFFFFFFFFFFF	1	0	0	1	0	0.724138	0	0	1	0	0.793103	0	0	1	0
Ca4	20076341	C	T	53	54	48	10	0.9	TTTTTTTTT,	FFFFFFFFFF	1	0	0	1	0	0.8	0	0	0	1	0.9	0	0	1	0
Ca4	20269743	G	A	29	29	13	7	0.42	.A.AA,,	FFFFFFF	1	0	0	1	0	0.857143	0	0	1	0	1	0	0	1	0
Ca4	20754545	C	Y	48	86	44	8	0.5	.,T,TTT.	FFFFFFFF	1	0	0	1	0	0.875	0	0	1	0	0.875	0	0	1	0
Ca4	20802991	G	R	124	124	55	12	0.5	,,.,AAAAA.,A	FFFFFFFFFFFF	1	0	0	1	0	0.75	0	0	1	0	0.916667	0	0	1	0
Ca4	20807481	G	R	72	117	60	10	0.6	A.AA,A,AA,	FBFFFFFFFF	1	0	0	1	0	0.8	0	0	1	0	0.9	0	0	1	0
Ca4	20811291	C	Y	58	58	52	9	0.44	,.,,TTTT.	FFFFFFFFF	1	0	0	1	0	0.777778	0	0	1	0	0.888889	0	0	1	0
Ca4	20811662	G	R	144	156	57	17	0.47	A.A,AA,AAA,,.,,,A	FFFFFFFFFFFFFFF/F	1	0	0	1	0	0.764706	0	0	1	0	0.823529	0	0	1	0
Ca4	20835118	C	Y	37	37	56	7	0.42	T,,TT.,	BFFF<FF	1	0	0	1	0	0.857143	0	0	1	0	1	0	0	1	0
Ca4	20845738	G	R	58	58	58	11	0.36	.,A,A,A,A.,	FFFFFBFF<FF	1	0	0	1	0	0.818182	0	0	1	0	0.909091	0	0	1	0
Ca4	20848192	C	Y	143	154	49	17	0.47	,,T,T,TT.T,TTT...	FFFFFFFF/FFFFFFFB	1	0	0	1	0	0.764706	0	0	1	0	0.823529	0	0	1	0
Ca4	20850066	G	R	37	37	48	11	0.36	.,,.AAA,,A,	FFFFFFFFBB<	1	0	0	1	0	0.818182	0	0	1	0	0.909091	0	0	1	0
Ca4	20858036	G	R	64	64	48	10	0.5	A,AA,.A.,A	BFFFFF/FFF	1	0	0	1	0	0.8	0	0	1	0	0.9	0	0	1	0
Ca4	21011987	G	A	25	51	19	14	0.57	AAA.A,A..AA.A,	FFF/FFFFFFFBFF	1	0	0	1	0	0.785714	0	0	1	0	0.857143	0	0	1	0
Ca4	21101369	G	R	20	20	46	8	0.37	,,A.,A.A	FFF/FFFF	1	0	0	1	0	0.875	0	0	1	0	0.875	0	0	1	0
Ca4	21106662	G	R	71	76	43	10	0.4	AA.,,A,,,A	FFFFFFFFFF	1	0	0	1	0	0.8	0	0	1	0	0.9	0	0	1	0
Ca4	21106685	G	R	26	26	43	10	0.3	.A,A.A,,,,	FFFFFFFFFF	1	0	0	1	0	0.8	0	0	1	0	0.9	0	0	1	0
Ca4	21141954	C	Y	71	71	57	9	0.44	,.TT,TT..	FFFFFFFFF	1	0	0	1	0	0.777778	0	0	1	0	0.888889	0	0	1	0
Ca4	21174827	G	R	105	105	26	47	0.42	AA,.A...A...,AAAA,,.AAAA.A,.A..,..AAA,AA,A,..,.	FFB<FFFFFFBFFFBFFBFFFFFFBFFFFFBFFFFF<F<F<FFBFFB	1	0	0	1	0	0.702128	0	0	1	0	0.765957	0	0	1	0
Ca4	21175358	G	R	27	27	33	30	0.46	,,,.....A.A,.,AATAAAAA,AAA,A,A	BBBFFFFFFFFFFFF/<FFFFFF<FFFF//	1	0	0	1	0	0.7	0	0	1	0	0.8	0	0	1	0
Ca4	21210075	G	A	34	35	16	7	0.42	AATA,..	BFFFFFB	1	0	0	1	0	0.857143	0	0	1	0	1	0	0	1	0
Ca4	21244060	C	Y	76	110	45	13	0.46	,...T.T,.TTTT	FFF<FFFFFFFFF	1	0	0	1	0	0.769231	0	0	1	0	0.846154	0	0	1	0
Ca4	21474538	C	Y	28	50	23	16	0.37	.TT.....,TT...TT	FFFBFFFFFFF/FFFF	1	0	0	1	0	0.75	0	0	1	0	0.875	0	0	1	0
Ca4	21498497	C	Y	24	24	23	13	0.3	.....,T,T.,TT	FFFFFFFF<FF<B	1	0	0	1	0	0.769231	0	0	1	0	0.846154	0	0	1	0
Ca4	21508402	G	A	57	60	28	19	0.57	.A.A.AA.A..AAA.AA,A	FFFFFFFBFBFFFF<F/FF	1	0	0	1	0	0.736842	0	0	1	0	0.842105	0	0	1	0
Ca4	21578232	G	R	70	70	58	11	0.36	AA.A,.,,,AF.	BFFFFFFFFBB	1	0	0	1	0	0.818182	0	0	1	0	0.909091	0	0	1	0
Ca4	21579915	C	Y	27	27	33	7	0.42	T.T.,T.	FFFFFFB	1	0	0	1	0	0.857143	0	0	1	0	1	0	0	1	0
Ca4	21595554	G	R	59	104	58	10	0.6	AAA...AAA.	FBFFFFBFFB	1	0	0	1	0	0.8	0	0	1	0	0.9	0	0	1	0
Ca4	21601643	C	T	36	42	18	13	0.38	T,T..,,,,T.TT	FFFFFFFFFBFF7	1	0	0	1	0	0.769231	0	0	1	0	0.846154	0	0	1	0
Ca4	21604709	G	R	32	32	46	9	0.55	,.,,AAAAA	FFFFFFFBB	1	0	0	1	0	0.777778	0	0	1	0	0.888889	0	0	1	0
[truncated: 2,779 more rows]
