# Supplementary material for: MutMap Approach Enables Rapid Identification of Candidate Genes and Development of Markers Associated With Early Flowering and Enhanced Seed Size in Chickpea (Cicer arietinum L.)
Source: Front Plant Sci. 2021 Jul 12;12:688694. doi: 10.3389/fpls.2021.688694 (PMC8313520; doi:10.3389/fpls.2021.688694)
Supplement: Supplementary Table 9 — Details of primer pairs designed for candidate SNPs. [file Table_9.XLSX]

## Sheet: Sheet1
Supplementary Table 9: Details of primer pairs designed for candidate SNPs
Sno	Primer name	Forward sequence	Revesr sequence
1	Ca6EF10099486	CATGACCTGGTAAAGAACCATCAAA	CTGATGCTAAGCAGGTAGGT
2	Ca6EF10509893	CTCCACACACTTATCGTCAA	AAATGTCATGCATCCTATGTTAGT
3	Ca6EF10670959	GAATTGCTCATATCCAGGAG	TCATGGGATCACACAATAGTACAAA
4	Ca6EF10678606	AGAGAATTAATTGCCCTTCTCCAT	AACAAACTTGTGCATGTGAA
5	Ca6EF10685694	GTTTGATCTTAATCAGACGATTT	TTTAATGTGGCAGAGTTTCC
6	Ca6EF9828083	GAATAATGGATGGTTCTT	TTCACCTTTCTTCCATTCAC
7	Ca6LF_10137361	CGATATGTATTTATTTCTTACTAGA	CGAGATTTACTTCCCTTCCT
8	Ca6LF_11657245	ATGGACTGCTACTACTCCGA	CATTAACTGAGGAGAGAAATGAGCA
9	Ca6HSDW10190456	CAAACAGGATGACAGTATAGCCAGT	TGATACCACAACACATCCTG
10	Ca6HHSDW9828083	TTCTCAAACAACCAAGGGTA	GAGAATCTAGGGTAAGTGGAACCTA
11	Ca6HSDW9890335	CGTTTGCCATAAACTCGTA	CCAAACCAAACAAAGATTCCATAGT
12	Ca6LSDW9861219	TCTTTACATGCACAACCAAG	CATGTGTTGTAATAGATTCTTCATT

## Sheet: Sheet2
http://bioinfo.biotec.or.th/WASP.
		9828083
		9861219		9828083
		9890335
		10099486
		10137361
		10190456		10099486
		10509893
		10670959
		10678606		10190456
		10685694
		11657245
				10678606
